# Supplementary material for: Low dimensional representations along intrinsic reaction coordinates and molecular dynamics trajectories using interatomic distance matrices
Source: Chem Sci. 2019 Sep 18;10(43):9954–68. doi: 10.1039/c9sc02742d (PMC6991188; doi:10.1039/c9sc02742d)
Supplement: Supplementary file 1 [file SC-010-C9SC02742D-s001.zip › C9SC02742D-SI/ESI_xyz_files/bifur_IRC_Cartesians_MW_output/new_data/bifur_traj_C_Cartesians_MW_all_PCs.xyz]

13
bifur_IRC_Cartesians_MW_output/new_data/bifur_traj4_Cartesians_MW point 1
C 0.07624 0.71665 0.74453
 C 0.02596 0.72118 -0.74487
 C -1.13221 1.36056 -0.00048
 C -0.09303 -0.52235 1.55720
 C -0.08042 -0.52572 -1.55723
 F 1.05687 1.57478 1.33151
 F 0.87738 1.59376 -1.33106
 H -0.85927 -1.17156 1.13857
 H -0.84972 -1.18021 -1.18159
 H 0.85748 -1.07521 1.64448
 H 0.86837 -1.07240 -1.60073
 H -0.40182 -0.20517 2.56127
 H -0.34583 -0.21430 -2.56160
13
bifur_IRC_Cartesians_MW_output/new_data/bifur_traj4_Cartesians_MW point 2
C 0.07717 0.71734 0.74369
 C 0.02496 0.72205 -0.74405
 C -1.13411 1.36301 -0.00049
 C -0.09338 -0.52276 1.55507
 C -0.08029 -0.52625 -1.55509
 F 1.06175 1.57517 1.33171
 F 0.87542 1.59490 -1.33131
 H -0.85942 -1.17193 1.13448
 H -0.84949 -1.18090 -1.17914
 H 0.85765 -1.07528 1.64285
 H 0.86897 -1.07236 -1.59740
 H -0.40368 -0.20677 2.55968
 H -0.34555 -0.21624 -2.56001
13
bifur_IRC_Cartesians_MW_output/new_data/bifur_traj4_Cartesians_MW point 3
C 0.07771 0.71769 0.74321
 C 0.02437 0.72252 -0.74358
 C -1.13518 1.36432 -0.00050
 C -0.09358 -0.52297 1.55392
 C -0.08021 -0.52653 -1.55394
 F 1.06455 1.57537 1.33178
 F 0.87424 1.59554 -1.33140
 H -0.85949 -1.17213 1.13225
 H -0.84935 -1.18129 -1.17787
 H 0.85774 -1.07532 1.64204
 H 0.86931 -1.07233 -1.59560
 H -0.40474 -0.20759 2.55882
 H -0.34537 -0.21726 -2.55915
13
bifur_IRC_Cartesians_MW_output/new_data/bifur_traj4_Cartesians_MW point 4
C 0.07760 0.71748 0.74333
 C 0.02449 0.72229 -0.74370
 C -1.13498 1.36372 -0.00050
 C -0.09353 -0.52287 1.55442
 C -0.08021 -0.52641 -1.55444
 F 1.06395 1.57524 1.33156
 F 0.87444 1.59532 -1.33117
 H -0.85946 -1.17207 1.13311
 H -0.84936 -1.18119 -1.17854
 H 0.85770 -1.07530 1.64260
 H 0.86921 -1.07233 -1.59636
 H -0.40449 -0.20712 2.55918
 H -0.34536 -0.21675 -2.55950
13
bifur_IRC_Cartesians_MW_output/new_data/bifur_traj4_Cartesians_MW point 5
C 0.07687 0.71677 0.74399
 C 0.02528 0.72142 -0.74434
 C -1.13357 1.36134 -0.00049
 C -0.09324 -0.52247 1.55643
 C -0.08030 -0.52592 -1.55646
 F 1.06012 1.57481 1.33110
 F 0.87596 1.59430 -1.33068
 H -0.85932 -1.17176 1.13685
 H -0.84951 -1.18063 -1.18099
 H 0.85753 -1.07523 1.64442
 H 0.86871 -1.07235 -1.59951
 H -0.40299 -0.20545 2.56066
 H -0.34554 -0.21482 -2.56098
13
bifur_IRC_Cartesians_MW_output/new_data/bifur_traj4_Cartesians_MW point 6
C 0.07590 0.71587 0.74490
 C 0.02634 0.72032 -0.74524
 C -1.13160 1.35831 -0.00047
 C -0.09286 -0.52196 1.55904
 C -0.08043 -0.52529 -1.55908
 F 1.05494 1.57426 1.33061
 F 0.87798 1.59296 -1.33014
 H -0.85914 -1.17134 1.14171
 H -0.84973 -1.17988 -1.18412
 H 0.85731 -1.07514 1.64668
 H 0.86804 -1.07237 -1.60355
 H -0.40097 -0.20336 2.56257
 H -0.34578 -0.21237 -2.56290
13
bifur_IRC_Cartesians_MW_output/new_data/bifur_traj4_Cartesians_MW point 7
C 0.07491 0.71498 0.74588
 C 0.02742 0.71923 -0.74619
 C -1.12944 1.35526 -0.00046
 C -0.09248 -0.52144 1.56166
 C -0.08056 -0.52465 -1.56171
 F 1.04956 1.57372 1.33023
 F 0.87997 1.59160 -1.32973
 H -0.85898 -1.17089 1.14662
 H -0.84997 -1.17909 -1.18727
 H 0.85708 -1.07506 1.64887
 H 0.86735 -1.07241 -1.60758
 H -0.39888 -0.20131 2.56452
 H -0.34600 -0.20996 -2.56484
13
bifur_IRC_Cartesians_MW_output/new_data/bifur_traj4_Cartesians_MW point 8
C 0.07400 0.71422 0.74686
 C 0.02843 0.71827 -0.74716
 C -1.12720 1.35252 -0.00045
 C -0.09212 -0.52097 1.56406
 C -0.08067 -0.52406 -1.56413
 F 1.04447 1.57322 1.33007
 F 0.88166 1.59036 -1.32953
 H -0.85885 -1.17043 1.15111
 H -0.85021 -1.17832 -1.19013
 H 0.85685 -1.07499 1.65079
 H 0.86670 -1.07245 -1.61118
 H -0.39690 -0.19953 2.56632
 H -0.34614 -0.20783 -2.56664
13
bifur_IRC_Cartesians_MW_output/new_data/bifur_traj4_Cartesians_MW point 9
C 0.07332 0.71370 0.74779
 C 0.02920 0.71761 -0.74807
 C -1.12499 1.35049 -0.00044
 C -0.09184 -0.52062 1.56590
 C -0.08075 -0.52362 -1.56597
 F 1.04031 1.57284 1.33030
 F 0.88264 1.58941 -1.32973
 H -0.85881 -1.16999 1.15453
 H -0.85044 -1.17764 -1.19232
 H 0.85663 -1.07496 1.65208
 H 0.86615 -1.07250 -1.61374
 H -0.39529 -0.19833 2.56773
 H -0.34614 -0.20638 -2.56805
13
bifur_IRC_Cartesians_MW_output/new_data/bifur_traj4_Cartesians_MW point 10
C 0.07334 0.71393 0.74832
 C 0.02923 0.71784 -0.74861
 C -1.12344 1.35073 -0.00044
 C -0.09182 -0.52063 1.56589
 C -0.08073 -0.52364 -1.56596
 F 1.03940 1.57282 1.33140
 F 0.88176 1.58939 -1.33084
 H -0.85896 -1.16972 1.15449
 H -0.85059 -1.17736 -1.19226
 H 0.85650 -1.07501 1.65149
 H 0.86603 -1.07256 -1.61316
 H -0.39493 -0.19888 2.56783
 H -0.34579 -0.20693 -2.56815
13
bifur_IRC_Cartesians_MW_output/new_data/bifur_traj4_Cartesians_MW point 11
C 0.07408 0.71503 0.74813
 C 0.02848 0.71909 -0.74843
 C -1.12339 1.35374 -0.00045
 C -0.09209 -0.52113 1.56354
 C -0.08063 -0.52421 -1.56360
 F 1.04243 1.57336 1.33313
 F 0.87948 1.59052 -1.33261
 H -0.85926 -1.16980 1.15020
 H -0.85060 -1.17768 -1.18925
 H 0.85658 -1.07515 1.64864
 H 0.86644 -1.07261 -1.60898
 H -0.39616 -0.20142 2.56622
 H -0.34535 -0.20973 -2.56654
13
bifur_IRC_Cartesians_MW_output/new_data/bifur_traj4_Cartesians_MW point 12
C 0.07408 0.71503 0.74813
 C 0.02848 0.71909 -0.74843
 C -1.12339 1.35374 -0.00045
 C -0.09209 -0.52113 1.56354
 C -0.08063 -0.52421 -1.56360
 F 1.04243 1.57336 1.33313
 F 0.87949 1.59052 -1.33261
 H -0.85926 -1.16980 1.15021
 H -0.85060 -1.17768 -1.18925
 H 0.85658 -1.07515 1.64864
 H 0.86644 -1.07261 -1.60898
 H -0.39616 -0.20142 2.56622
 H -0.34535 -0.20973 -2.56654
13
bifur_IRC_Cartesians_MW_output/new_data/bifur_traj4_Cartesians_MW point 13
C 0.07570 0.71802 0.74710
 C 0.02678 0.72242 -0.74744
 C -1.12466 1.36216 -0.00046
 C -0.09278 -0.52255 1.55680
 C -0.08050 -0.52584 -1.55683
 F 1.05016 1.57510 1.33711
 F 0.87551 1.59357 -1.33670
 H -0.85989 -1.17036 1.13837
 H -0.85060 -1.17878 -1.18022
 H 0.85704 -1.07546 1.64053
 H 0.86763 -1.07272 -1.59796
 H -0.39944 -0.20833 2.56152
 H -0.34496 -0.21722 -2.56183
13
bifur_IRC_Cartesians_MW_output/new_data/bifur_traj4_Cartesians_MW point 14
C 0.07632 0.71974 0.74655
 C 0.02612 0.72428 -0.74690
 C -1.12529 1.36693 -0.00047
 C -0.09309 -0.52338 1.55299
 C -0.08049 -0.52673 -1.55301
 F 1.05346 1.57620 1.33943
 F 0.87426 1.59518 -1.33905
 H -0.86020 -1.17071 1.13193
 H -0.85066 -1.17934 -1.17487
 H 0.85736 -1.07563 1.63567
 H 0.86824 -1.07281 -1.59197
 H -0.40095 -0.21231 2.55887
 H -0.34505 -0.22142 -2.55917
13
bifur_IRC_Cartesians_MW_output/new_data/bifur_traj4_Cartesians_MW point 15
C 0.07669 0.72160 0.74608
 C 0.02571 0.72622 -0.74644
 C -1.12567 1.37189 -0.00047
 C -0.09335 -0.52425 1.54906
 C -0.08055 -0.52765 -1.54907
 F 1.05574 1.57743 1.34201
 F 0.87375 1.59673 -1.34167
 H -0.86050 -1.17107 1.12550
 H -0.85080 -1.17982 -1.16911
 H 0.85772 -1.07579 1.63032
 H 0.86878 -1.07292 -1.58591
 H -0.40215 -0.21657 2.55615
 H -0.34537 -0.22581 -2.55645
13
bifur_IRC_Cartesians_MW_output/new_data/bifur_traj4_Cartesians_MW point 16
C 0.07667 0.72349 0.74581
 C 0.02573 0.72812 -0.74617
 C -1.12549 1.37674 -0.00047
 C -0.09349 -0.52512 1.54527
 C -0.08070 -0.52851 -1.54528
 F 1.05621 1.57877 1.34488
 F 0.87437 1.59806 -1.34456
 H -0.86075 -1.17138 1.11966
 H -0.85106 -1.18013 -1.16322
 H 0.85811 -1.07594 1.62463
 H 0.86916 -1.07307 -1.58025
 H -0.40275 -0.22090 2.55357
 H -0.34601 -0.23013 -2.55388
13
bifur_IRC_Cartesians_MW_output/new_data/bifur_traj4_Cartesians_MW point 17
C 0.07604 0.72520 0.74592
 C 0.02638 0.72971 -0.74627
 C -1.12444 1.38073 -0.00046
 C -0.09343 -0.52585 1.54225
 C -0.08096 -0.52916 -1.54226
 F 1.05387 1.58007 1.34781
 F 0.87653 1.59888 -1.34749
 H -0.86092 -1.17157 1.11550
 H -0.85148 -1.18010 -1.15798
 H 0.85849 -1.07606 1.61922
 H 0.86926 -1.07326 -1.57595
 H -0.40233 -0.22478 2.55158
 H -0.34700 -0.23379 -2.55188
13
bifur_IRC_Cartesians_MW_output/new_data/bifur_traj4_Cartesians_MW point 18
C 0.07487 0.72638 0.74645
 C 0.02762 0.73065 -0.74678
 C -1.12252 1.38303 -0.00044
 C -0.09317 -0.52631 1.54066
 C -0.08129 -0.52946 -1.54068
 F 1.04876 1.58108 1.35034
 F 0.87996 1.59895 -1.34998
 H -0.86097 -1.17157 1.11402
 H -0.85200 -1.17970 -1.15445
 H 0.85876 -1.07613 1.61511
 H 0.86901 -1.07346 -1.57395
 H -0.40085 -0.22744 2.55063
 H -0.34818 -0.23602 -2.55092
13
bifur_IRC_Cartesians_MW_output/new_data/bifur_traj4_Cartesians_MW point 19
C 0.07351 0.72702 0.74725
 C 0.02907 0.73102 -0.74755
 C -1.12015 1.38378 -0.00042
 C -0.09280 -0.52649 1.54033
 C -0.08161 -0.52947 -1.54036
 F 1.04245 1.58172 1.35225
 F 0.88365 1.59850 -1.35186
 H -0.86095 -1.17141 1.11466
 H -0.85252 -1.17908 -1.15269
 H 0.85891 -1.07614 1.61253
 H 0.86853 -1.07364 -1.57385
 H -0.39881 -0.22887 2.55057
 H -0.34928 -0.23694 -2.55086
13
bifur_IRC_Cartesians_MW_output/new_data/bifur_traj4_Cartesians_MW point 20
C 0.07217 0.72736 0.74817
 C 0.03051 0.73108 -0.74844
 C -1.11760 1.38369 -0.00040
 C -0.09241 -0.52652 1.54068
 C -0.08191 -0.52933 -1.54072
 F 1.03601 1.58211 1.35381
 F 0.88703 1.59781 -1.35337
 H -0.86090 -1.17115 1.11633
 H -0.85301 -1.17836 -1.15200
 H 0.85896 -1.07614 1.61091
 H 0.86798 -1.07380 -1.57466
 H -0.39665 -0.22958 2.55098
 H -0.35019 -0.23717 -2.55127
13
bifur_IRC_Cartesians_MW_output/new_data/bifur_traj4_Cartesians_MW point 21
C 0.07094 0.72757 0.74916
 C 0.03184 0.73105 -0.74941
 C -1.11491 1.38330 -0.00039
 C -0.09204 -0.52648 1.54128
 C -0.08216 -0.52914 -1.54134
 F 1.02983 1.58236 1.35527
 F 0.88990 1.59707 -1.35480
 H -0.86087 -1.17083 1.11831
 H -0.85347 -1.17761 -1.15180
 H 0.85895 -1.07614 1.60971
 H 0.86741 -1.07394 -1.57571
 H -0.39453 -0.23003 2.55158
 H -0.35090 -0.23717 -2.55187
13
bifur_IRC_Cartesians_MW_output/new_data/bifur_traj4_Cartesians_MW point 22
C 0.06989 0.72784 0.75019
 C 0.03300 0.73110 -0.75042
 C -1.11206 1.38304 -0.00037
 C -0.09170 -0.52646 1.54181
 C -0.08238 -0.52898 -1.54187
 F 1.02417 1.58258 1.35691
 F 0.89209 1.59643 -1.35640
 H -0.86089 -1.17045 1.12000
 H -0.85393 -1.17687 -1.15161
 H 0.85890 -1.07616 1.60848
 H 0.86687 -1.07409 -1.57642
 H -0.39257 -0.23061 2.55214
 H -0.35140 -0.23736 -2.55242
13
bifur_IRC_Cartesians_MW_output/new_data/bifur_traj4_Cartesians_MW point 23
C 0.06989 0.72784 0.75019
 C 0.03300 0.73109 -0.75042
 C -1.11206 1.38304 -0.00037
 C -0.09170 -0.52646 1.54181
 C -0.08238 -0.52898 -1.54187
 F 1.02417 1.58258 1.35691
 F 0.89209 1.59643 -1.35640
 H -0.86089 -1.17045 1.12000
 H -0.85393 -1.17687 -1.15161
 H 0.85890 -1.07616 1.60848
 H 0.86687 -1.07409 -1.57643
 H -0.39257 -0.23061 2.55214
 H -0.35140 -0.23736 -2.55242
13
bifur_IRC_Cartesians_MW_output/new_data/bifur_traj4_Cartesians_MW point 24
C 0.06930 0.72973 0.75186
 C 0.03378 0.73287 -0.75209
 C -1.10668 1.38651 -0.00036
 C -0.09154 -0.52703 1.53969
 C -0.08255 -0.52947 -1.53975
 F 1.01901 1.58353 1.36223
 F 0.89179 1.59687 -1.36174
 H -0.86141 -1.16980 1.11718
 H -0.85471 -1.17599 -1.14761
 H 0.85883 -1.07640 1.60277
 H 0.86650 -1.07440 -1.57191
 H -0.39098 -0.23497 2.55106
 H -0.35132 -0.24147 -2.55133
13
bifur_IRC_Cartesians_MW_output/new_data/bifur_traj4_Cartesians_MW point 25
C 0.07009 0.73136 0.75192
 C 0.03301 0.73466 -0.75216
 C -1.10571 1.39068 -0.00036
 C -0.09185 -0.52772 1.53654
 C -0.08247 -0.53024 -1.53659
 F 1.02176 1.58432 1.36519
 F 0.88899 1.59829 -1.36476
 H -0.86186 -1.16978 1.11161
 H -0.85485 -1.17622 -1.14337
 H 0.85891 -1.07660 1.59843
 H 0.86693 -1.07451 -1.56617
 H -0.39217 -0.23874 2.54897
 H -0.35077 -0.24551 -2.54923
13
bifur_IRC_Cartesians_MW_output/new_data/bifur_traj4_Cartesians_MW point 26
C 0.07092 0.73291 0.75177
 C 0.03217 0.73638 -0.75203
 C -1.10533 1.39480 -0.00037
 C -0.09217 -0.52840 1.53336
 C -0.08238 -0.53101 -1.53339
 F 1.02503 1.58511 1.36776
 F 0.88637 1.59974 -1.36738
 H -0.86227 -1.16986 1.10595
 H -0.85493 -1.17657 -1.13913
 H 0.85903 -1.07679 1.59429
 H 0.86742 -1.07459 -1.56056
 H -0.39356 -0.24232 2.54681
 H -0.35031 -0.24939 -2.54708
13
bifur_IRC_Cartesians_MW_output/new_data/bifur_traj4_Cartesians_MW point 27
C 0.07156 0.73435 0.75162
 C 0.03153 0.73796 -0.75190
 C -1.10501 1.39861 -0.00038
 C -0.09244 -0.52903 1.53041
 C -0.08233 -0.53172 -1.53043
 F 1.02763 1.58590 1.37012
 F 0.88441 1.60104 -1.36978
 H -0.86261 -1.16997 1.10082
 H -0.85503 -1.17688 -1.13509
 H 0.85918 -1.07695 1.59036
 H 0.86786 -1.07468 -1.55549
 H -0.39471 -0.24566 2.54482
 H -0.35003 -0.25294 -2.54508
13
bifur_IRC_Cartesians_MW_output/new_data/bifur_traj4_Cartesians_MW point 28
C 0.07187 0.73565 0.75158
 C 0.03123 0.73933 -0.75186
 C -1.10449 1.40193 -0.00038
 C -0.09261 -0.52960 1.52786
 C -0.08234 -0.53233 -1.52788
 F 1.02884 1.58667 1.37233
 F 0.88347 1.60206 -1.37203
 H -0.86289 -1.17005 1.09661
 H -0.85519 -1.17707 -1.13139
 H 0.85934 -1.07709 1.58665
 H 0.86815 -1.07478 -1.55125
 H -0.39537 -0.24867 2.54311
 H -0.35001 -0.25605 -2.54337
13
bifur_IRC_Cartesians_MW_output/new_data/bifur_traj4_Cartesians_MW point 29
C 0.07167 0.73673 0.75177
 C 0.03145 0.74037 -0.75204
 C -1.10350 1.40443 -0.00038
 C -0.09261 -0.53005 1.52601
 C -0.08245 -0.53274 -1.52602
 F 1.02783 1.58739 1.37437
 F 0.88397 1.60262 -1.37408
 H -0.86306 -1.17008 1.09390
 H -0.85544 -1.17702 -1.12831
 H 0.85950 -1.07718 1.58336
 H 0.86822 -1.07489 -1.54832
 H -0.39524 -0.25113 2.54191
 H -0.35034 -0.25844 -2.54217
13
bifur_IRC_Cartesians_MW_output/new_data/bifur_traj4_Cartesians_MW point 30
C 0.07074 0.73740 0.75232
 C 0.03244 0.74085 -0.75258
 C -1.10174 1.40550 -0.00036
 C -0.09238 -0.53027 1.52536
 C -0.08269 -0.53284 -1.52539
 F 1.02353 1.58797 1.37608
 F 0.88646 1.60246 -1.37576
 H -0.86308 -1.16998 1.09368
 H -0.85583 -1.17661 -1.12646
 H 0.85963 -1.07722 1.58093
 H 0.86793 -1.07504 -1.54758
 H -0.39390 -0.25263 2.54159
 H -0.35113 -0.25960 -2.54184
13
bifur_IRC_Cartesians_MW_output/new_data/bifur_traj4_Cartesians_MW point 31
C 0.06898 0.73740 0.75337
 C 0.03432 0.74049 -0.75360
 C -1.09901 1.40439 -0.00034
 C -0.09185 -0.53014 1.52653
 C -0.08305 -0.53249 -1.52657
 F 1.01532 1.58824 1.37718
 F 0.89112 1.60132 -1.37679
 H -0.86292 -1.16969 1.09698
 H -0.85637 -1.17571 -1.12667
 H 0.85968 -1.07717 1.58008
 H 0.86718 -1.07519 -1.54992
 H -0.39107 -0.25255 2.54258
 H -0.35233 -0.25889 -2.54283
13
bifur_IRC_Cartesians_MW_output/new_data/bifur_traj4_Cartesians_MW point 32
C 0.06674 0.73672 0.75481
 C 0.03670 0.73935 -0.75499
 C -1.09560 1.40127 -0.00031
 C -0.09112 -0.52966 1.52935
 C -0.08347 -0.53174 -1.52942
 F 1.00469 1.58811 1.37755
 F 0.89686 1.59938 -1.37707
 H -0.86261 -1.16921 1.10326
 H -0.85696 -1.17447 -1.12902
 H 0.85960 -1.07705 1.58102
 H 0.86608 -1.07534 -1.55492
 H -0.38726 -0.25092 2.54475
 H -0.35365 -0.25644 -2.54500
13
bifur_IRC_Cartesians_MW_output/new_data/bifur_traj4_Cartesians_MW point 33
C 0.06448 0.73570 0.75636
 C 0.03911 0.73787 -0.75650
 C -1.09202 1.39722 -0.00028
 C -0.09036 -0.52902 1.53292
 C -0.08386 -0.53082 -1.53302
 F 0.99375 1.58772 1.37749
 F 0.90245 1.59717 -1.37693
 H -0.86227 -1.16863 1.11071
 H -0.85753 -1.17313 -1.13250
 H 0.85944 -1.07690 1.58298
 H 0.86489 -1.07547 -1.56098
 H -0.38326 -0.24851 2.54744
 H -0.35483 -0.25320 -2.54769
13
bifur_IRC_Cartesians_MW_output/new_data/bifur_traj4_Cartesians_MW point 34
C 0.06448 0.73570 0.75636
 C 0.03911 0.73787 -0.75650
 C -1.09202 1.39722 -0.00028
 C -0.09036 -0.52902 1.53292
 C -0.08386 -0.53082 -1.53302
 F 0.99375 1.58772 1.37749
 F 0.90245 1.59717 -1.37693
 H -0.86227 -1.16863 1.11071
 H -0.85753 -1.17313 -1.13250
 H 0.85944 -1.07690 1.58298
 H 0.86489 -1.07547 -1.56099
 H -0.38326 -0.24851 2.54744
 H -0.35483 -0.25320 -2.54769
13
bifur_IRC_Cartesians_MW_output/new_data/bifur_traj4_Cartesians_MW point 35
C 0.06031 0.73356 0.75953
 C 0.04360 0.73486 -0.75959
 C -1.08475 1.38889 -0.00022
 C -0.08890 -0.52768 1.54026
 C -0.08455 -0.52895 -1.54040
 F 0.97295 1.58675 1.37733
 F 0.91236 1.59281 -1.37660
 H -0.86165 -1.16739 1.12563
 H -0.85859 -1.17046 -1.14005
 H 0.85900 -1.07663 1.58743
 H 0.86254 -1.07569 -1.57306
 H -0.37557 -0.24344 2.55297
 H -0.35675 -0.24662 -2.55321
13
bifur_IRC_Cartesians_MW_output/new_data/bifur_traj4_Cartesians_MW point 36
C 0.05835 0.73268 0.76114
 C 0.04572 0.73358 -0.76116
 C -1.08093 1.38522 -0.00020
 C -0.08822 -0.52709 1.54355
 C -0.08487 -0.52811 -1.54372
 F 0.96297 1.58634 1.37764
 F 0.91680 1.59082 -1.37683
 H -0.86141 -1.16674 1.13239
 H -0.85914 -1.16915 -1.14336
 H 0.85878 -1.07652 1.58916
 H 0.86142 -1.07582 -1.57837
 H -0.37189 -0.24137 2.55549
 H -0.35759 -0.24383 -2.55573
13
bifur_IRC_Cartesians_MW_output/new_data/bifur_traj4_Cartesians_MW point 37
C 0.05650 0.73214 0.76278
 C 0.04773 0.73266 -0.76277
 C -1.07687 1.38240 -0.00017
 C -0.08759 -0.52663 1.54621
 C -0.08519 -0.52743 -1.54640
 F 0.95335 1.58611 1.37858
 F 0.92085 1.58909 -1.37771
 H -0.86125 -1.16610 1.13807
 H -0.85973 -1.16786 -1.14576
 H 0.85858 -1.07645 1.58994
 H 0.86037 -1.07597 -1.58254
 H -0.36838 -0.24009 2.55759
 H -0.35837 -0.24187 -2.55783
13
bifur_IRC_Cartesians_MW_output/new_data/bifur_traj4_Cartesians_MW point 38
C 0.05504 0.73224 0.76425
 C 0.04935 0.73245 -0.76421
 C -1.07294 1.38134 -0.00015
 C -0.08710 -0.52648 1.54748
 C -0.08547 -0.52708 -1.54768
 F 0.94541 1.58622 1.38044
 F 0.92382 1.58800 -1.37952
 H -0.86125 -1.16554 1.14127
 H -0.86032 -1.16679 -1.14633
 H 0.85846 -1.07646 1.58905
 H 0.85957 -1.07615 -1.58435
 H -0.36558 -0.24026 2.55873
 H -0.35898 -0.24150 -2.55897
13
bifur_IRC_Cartesians_MW_output/new_data/bifur_traj4_Cartesians_MW point 39
C 0.05426 0.73290 0.76521
 C 0.05023 0.73296 -0.76516
 C -1.07009 1.38219 -0.00014
 C -0.08687 -0.52663 1.54714
 C -0.08565 -0.52713 -1.54735
 F 0.94087 1.58664 1.38270
 F 0.92519 1.58778 -1.38177
 H -0.86138 -1.16520 1.14139
 H -0.86078 -1.16618 -1.14503
 H 0.85844 -1.07653 1.58677
 H 0.85918 -1.07631 -1.58353
 H -0.36408 -0.24177 2.55869
 H -0.35933 -0.24271 -2.55893
13
bifur_IRC_Cartesians_MW_output/new_data/bifur_traj4_Cartesians_MW point 40
C 0.05383 0.73381 0.76580
 C 0.05073 0.73378 -0.76574
 C -1.06809 1.38396 -0.00013
 C -0.08678 -0.52694 1.54597
 C -0.08578 -0.52738 -1.54618
 F 0.93827 1.58720 1.38496
 F 0.92588 1.58799 -1.38402
 H -0.86156 -1.16502 1.13994
 H -0.86113 -1.16584 -1.14279
 H 0.85850 -1.07662 1.58391
 H 0.85904 -1.07646 -1.58148
 H -0.36332 -0.24385 2.55804
 H -0.35959 -0.24462 -2.55826
13
bifur_IRC_Cartesians_MW_output/new_data/bifur_traj4_Cartesians_MW point 41
C 0.05344 0.73488 0.76622
 C 0.05118 0.73477 -0.76616
 C -1.06646 1.38622 -0.00012
 C -0.08671 -0.52735 1.54437
 C -0.08592 -0.52774 -1.54459
 F 0.93613 1.58791 1.38726
 F 0.92670 1.58838 -1.38633
 H -0.86174 -1.16495 1.13779
 H -0.86147 -1.16563 -1.13992
 H 0.85862 -1.07671 1.58059
 H 0.85898 -1.07660 -1.57889
 H -0.36277 -0.24628 2.55705
 H -0.35997 -0.24691 -2.55728
13
bifur_IRC_Cartesians_MW_output/new_data/bifur_traj4_Cartesians_MW point 42
C 0.05291 0.73611 0.76659
 C 0.05176 0.73589 -0.76652
 C -1.06493 1.38889 -0.00011
 C -0.08663 -0.52784 1.54245
 C -0.08611 -0.52815 -1.54266
 F 0.93361 1.58879 1.38975
 F 0.92810 1.58883 -1.38881
 H -0.86190 -1.16494 1.13524
 H -0.86185 -1.16543 -1.13643
 H 0.85882 -1.07681 1.57669
 H 0.85894 -1.07676 -1.57596
 H -0.36215 -0.24908 2.55584
 H -0.36057 -0.24951 -2.55607
13
bifur_IRC_Cartesians_MW_output/new_data/bifur_traj4_Cartesians_MW point 43
C 0.05211 0.73750 0.76700
 C 0.05261 0.73713 -0.76691
 C -1.06322 1.39188 -0.00010
 C -0.08649 -0.52839 1.54029
 C -0.08637 -0.52861 -1.54051
 F 0.93006 1.58985 1.39252
 F 0.93041 1.58926 -1.39157
 H -0.86204 -1.16496 1.13257
 H -0.86231 -1.16518 -1.13235
 H 0.85909 -1.07691 1.57215
 H 0.85885 -1.07695 -1.57286
 H -0.36122 -0.25224 2.55449
 H -0.36148 -0.25237 -2.55470
13
bifur_IRC_Cartesians_MW_output/new_data/bifur_traj4_Cartesians_MW point 44
C 0.05097 0.73897 0.76758
 C 0.05382 0.73837 -0.76747
 C -1.06104 1.39486 -0.00008
 C -0.08625 -0.52896 1.53820
 C -0.08671 -0.52903 -1.53843
 F 0.92501 1.59102 1.39558
 F 0.93367 1.58953 -1.39461
 H -0.86216 -1.16496 1.13028
 H -0.86288 -1.16479 -1.12806
 H 0.85939 -1.07701 1.56723
 H 0.85863 -1.07717 -1.57000
 H -0.35980 -0.25555 2.55321
 H -0.36265 -0.25527 -2.55342
13
bifur_IRC_Cartesians_MW_output/new_data/bifur_traj4_Cartesians_MW point 45
C 0.05097 0.73897 0.76758
 C 0.05382 0.73837 -0.76747
 C -1.06104 1.39486 -0.00008
 C -0.08625 -0.52896 1.53820
 C -0.08671 -0.52903 -1.53843
 F 0.92501 1.59102 1.39558
 F 0.93366 1.58953 -1.39461
 H -0.86216 -1.16496 1.13028
 H -0.86288 -1.16479 -1.12806
 H 0.85939 -1.07701 1.56723
 H 0.85863 -1.07717 -1.57000
 H -0.35980 -0.25556 2.55321
 H -0.36265 -0.25527 -2.55342
13
bifur_IRC_Cartesians_MW_output/new_data/bifur_traj4_Cartesians_MW point 46
C 0.04876 0.74095 0.76938
 C 0.05624 0.73990 -0.76924
 C -1.05536 1.39806 -0.00005
 C -0.08567 -0.52959 1.53631
 C -0.08727 -0.52936 -1.53656
 F 0.91387 1.59252 1.40096
 F 0.93891 1.58925 -1.39995
 H -0.86237 -1.16450 1.12921
 H -0.86399 -1.16356 -1.12306
 H 0.85962 -1.07715 1.56035
 H 0.85785 -1.07758 -1.56717
 H -0.35630 -0.26002 2.55231
 H -0.36428 -0.25892 -2.55252
13
bifur_IRC_Cartesians_MW_output/new_data/bifur_traj4_Cartesians_MW point 47
C 0.04817 0.74144 0.77039
 C 0.05693 0.74028 -0.77023
 C -1.05246 1.39851 -0.00004
 C -0.08548 -0.52966 1.53629
 C -0.08739 -0.52936 -1.53654
 F 0.90993 1.59274 1.40302
 F 0.93951 1.58898 -1.40200
 H -0.86253 -1.16409 1.12966
 H -0.86440 -1.16293 -1.12241
 H 0.85952 -1.07722 1.55870
 H 0.85747 -1.07772 -1.56664
 H -0.35495 -0.26116 2.55250
 H -0.36434 -0.25982 -2.55269
13
bifur_IRC_Cartesians_MW_output/new_data/bifur_traj4_Cartesians_MW point 48
C 0.04793 0.74188 0.77140
 C 0.05728 0.74066 -0.77124
 C -1.04954 1.39888 -0.00003
 C -0.08537 -0.52970 1.53633
 C -0.08742 -0.52935 -1.53658
 F 0.90720 1.59281 1.40505
 F 0.93885 1.58883 -1.40404
 H -0.86275 -1.16361 1.12991
 H -0.86473 -1.16236 -1.12216
 H 0.85934 -1.07731 1.55743
 H 0.85716 -1.07784 -1.56588
 H -0.35396 -0.26216 2.55272
 H -0.36400 -0.26073 -2.55292
13
bifur_IRC_Cartesians_MW_output/new_data/bifur_traj4_Cartesians_MW point 49
C 0.04806 0.74242 0.77242
 C 0.05726 0.74122 -0.77226
 C -1.04652 1.39959 -0.00003
 C -0.08535 -0.52977 1.53611
 C -0.08737 -0.52943 -1.53636
 F 0.90575 1.59283 1.40733
 F 0.93691 1.58891 -1.40634
 H -0.86307 -1.16308 1.12945
 H -0.86502 -1.16185 -1.12182
 H 0.85909 -1.07743 1.55607
 H 0.85695 -1.07795 -1.56439
 H -0.35340 -0.26344 2.55278
 H -0.36328 -0.26202 -2.55297
13
bifur_IRC_Cartesians_MW_output/new_data/bifur_traj4_Cartesians_MW point 50
C 0.04864 0.74326 0.77342
 C 0.05678 0.74218 -0.77328
 C -1.04337 1.40117 -0.00004
 C -0.08547 -0.52997 1.53524
 C -0.08723 -0.52969 -1.53547
 F 0.90597 1.59289 1.41017
 F 0.93336 1.58940 -1.40923
 H -0.86354 -1.16251 1.12756
 H -0.86527 -1.16145 -1.12083
 H 0.85880 -1.07761 1.55408
 H 0.85690 -1.07806 -1.56145
 H -0.35343 -0.26542 2.55240
 H -0.36213 -0.26419 -2.55258
13
bifur_IRC_Cartesians_MW_output/new_data/bifur_traj4_Cartesians_MW point 51
C 0.04987 0.74465 0.77432
 C 0.05565 0.74382 -0.77420
 C -1.04022 1.40434 -0.00005
 C -0.08581 -0.53042 1.53312
 C -0.08697 -0.53027 -1.53333
 F 0.90871 1.59314 1.41392
 F 0.92771 1.59060 -1.41305
 H -0.86421 -1.16194 1.12319
 H -0.86548 -1.16126 -1.11847
 H 0.85850 -1.07787 1.55081
 H 0.85712 -1.07818 -1.55609
 H -0.35441 -0.26870 2.55116
 H -0.36047 -0.26788 -2.55133
13
bifur_IRC_Cartesians_MW_output/new_data/bifur_traj4_Cartesians_MW point 52
C 0.05169 0.74653 0.77490
 C 0.05390 0.74606 -0.77482
 C -1.03766 1.40903 -0.00007
 C -0.08634 -0.53111 1.52974
 C -0.08663 -0.53117 -1.52992
 F 0.91410 1.59360 1.41816
 F 0.92052 1.59247 -1.41740
 H -0.86502 -1.16150 1.11637
 H -0.86560 -1.16140 -1.11467
 H 0.85826 -1.07820 1.54640
 H 0.85766 -1.07830 -1.54853
 H -0.35638 -0.27311 2.54902
 H -0.35849 -0.27291 -2.54918
13
bifur_IRC_Cartesians_MW_output/new_data/bifur_traj4_Cartesians_MW point 53
C 0.05354 0.74838 0.77519
 C 0.05208 0.74829 -0.77515
 C -1.03588 1.41386 -0.00009
 C -0.08691 -0.53184 1.52618
 C -0.08629 -0.53211 -1.52633
 F 0.92020 1.59412 1.42198
 F 0.91360 1.59445 -1.42133
 H -0.86578 -1.16120 1.10923
 H -0.86564 -1.16170 -1.11064
 H 0.85808 -1.07851 1.54205
 H 0.85830 -1.07839 -1.54094
 H -0.35864 -0.27745 2.54669
 H -0.35666 -0.27789 -2.54685
13
bifur_IRC_Cartesians_MW_output/new_data/bifur_traj4_Cartesians_MW point 54
C 0.05519 0.75002 0.77541
 C 0.05047 0.75026 -0.77540
 C -1.03442 1.41817 -0.00011
 C -0.08742 -0.53248 1.52297
 C -0.08599 -0.53295 -1.52310
 F 0.92569 1.59460 1.42532
 F 0.90753 1.59621 -1.42476
 H -0.86645 -1.16096 1.10283
 H -0.86567 -1.16199 -1.10702
 H 0.85794 -1.07878 1.53818
 H 0.85888 -1.07847 -1.53418
 H -0.36067 -0.28130 2.54460
 H -0.35507 -0.28231 -2.54475
13
bifur_IRC_Cartesians_MW_output/new_data/bifur_traj4_Cartesians_MW point 55
C 0.05654 0.75142 0.77571
 C 0.04915 0.75194 -0.77573
 C -1.03286 1.42177 -0.00012
 C -0.08783 -0.53302 1.52033
 C -0.08574 -0.53365 -1.52043
 F 0.92995 1.59499 1.42832
 F 0.90236 1.59766 -1.42784
 H -0.86703 -1.16070 1.09756
 H -0.86574 -1.16216 -1.10401
 H 0.85780 -1.07902 1.53484
 H 0.85933 -1.07855 -1.52849
 H -0.36225 -0.28461 2.54289
 H -0.35369 -0.28608 -2.54304
13
bifur_IRC_Cartesians_MW_output/new_data/bifur_traj4_Cartesians_MW point 56
C 0.05654 0.75142 0.77571
 C 0.04915 0.75194 -0.77573
 C -1.03286 1.42177 -0.00012
 C -0.08783 -0.53302 1.52033
 C -0.08574 -0.53365 -1.52043
 F 0.92995 1.59499 1.42832
 F 0.90236 1.59766 -1.42784
 H -0.86703 -1.16070 1.09756
 H -0.86574 -1.16216 -1.10401
 H 0.85780 -1.07902 1.53484
 H 0.85933 -1.07855 -1.52849
 H -0.36225 -0.28461 2.54289
 H -0.35369 -0.28608 -2.54304
13
bifur_IRC_Cartesians_MW_output/new_data/bifur_traj4_Cartesians_MW point 57
C 0.05794 0.75306 0.77717
 C 0.04791 0.75386 -0.77722
 C -1.02805 1.42523 -0.00013
 C -0.08818 -0.53349 1.51818
 C -0.08543 -0.53426 -1.51825
 F 0.93222 1.59518 1.43325
 F 0.89529 1.59891 -1.43287
 H -0.86789 -1.15982 1.09298
 H -0.86608 -1.16171 -1.10166
 H 0.85733 -1.07935 1.53102
 H 0.85945 -1.07872 -1.52234
 H -0.36301 -0.28848 2.54174
 H -0.35151 -0.29041 -2.54188
13
bifur_IRC_Cartesians_MW_output/new_data/bifur_traj4_Cartesians_MW point 58
C 0.05783 0.75283 0.77859
 C 0.04816 0.75360 -0.77864
 C -1.02433 1.42373 -0.00013
 C -0.08802 -0.53317 1.51979
 C -0.08536 -0.53392 -1.51986
 F 0.92918 1.59464 1.43471
 F 0.89350 1.59824 -1.43433
 H -0.86812 -1.15904 1.09554
 H -0.86637 -1.16087 -1.10392
 H 0.85689 -1.07942 1.53189
 H 0.85893 -1.07880 -1.52351
 H -0.36170 -0.28798 2.54309
 H -0.35059 -0.28984 -2.54322
13
bifur_IRC_Cartesians_MW_output/new_data/bifur_traj4_Cartesians_MW point 59
C 0.05736 0.75182 0.78036
 C 0.04880 0.75248 -0.78040
 C -1.02006 1.41999 -0.00012
 C -0.08769 -0.53247 1.52320
 C -0.08531 -0.53314 -1.52328
 F 0.92415 1.59361 1.43524
 F 0.89244 1.59678 -1.43485
 H -0.86820 -1.15807 1.10121
 H -0.86666 -1.15971 -1.10864
 H 0.85629 -1.07940 1.53490
 H 0.85808 -1.07885 -1.52750
 H -0.35953 -0.28569 2.54572
 H -0.34966 -0.28735 -2.54585
13
bifur_IRC_Cartesians_MW_output/new_data/bifur_traj4_Cartesians_MW point 60
C 0.05676 0.75038 0.78223
 C 0.04958 0.75090 -0.78225
 C -1.01574 1.41509 -0.00011
 C -0.08730 -0.53156 1.52753
 C -0.08525 -0.53216 -1.52762
 F 0.91847 1.59230 1.43514
 F 0.89165 1.59494 -1.43473
 H -0.86821 -1.15702 1.10841
 H -0.86693 -1.15843 -1.11467
 H 0.85562 -1.07935 1.53914
 H 0.85711 -1.07888 -1.53295
 H -0.35705 -0.28239 2.54898
 H -0.34871 -0.28382 -2.54910
13
bifur_IRC_Cartesians_MW_output/new_data/bifur_traj4_Cartesians_MW point 61
C 0.05613 0.74878 0.78409
 C 0.05038 0.74916 -0.78410
 C -1.01151 1.40980 -0.00010
 C -0.08689 -0.53059 1.53216
 C -0.08519 -0.53110 -1.53226
 F 0.91272 1.59090 1.43476
 F 0.89095 1.59298 -1.43432
 H -0.86818 -1.15597 1.11611
 H -0.86718 -1.15714 -1.12115
 H 0.85492 -1.07928 1.54384
 H 0.85610 -1.07889 -1.53891
 H -0.35451 -0.27873 2.55244
 H -0.34775 -0.27991 -2.55256
13
bifur_IRC_Cartesians_MW_output/new_data/bifur_traj4_Cartesians_MW point 62
C 0.05550 0.74716 0.78593
 C 0.05118 0.74739 -0.78592
 C -1.00734 1.40447 -0.00009
 C -0.08647 -0.52962 1.53682
 C -0.08514 -0.53004 -1.53692
 F 0.90699 1.58950 1.43432
 F 0.89030 1.59102 -1.43386
 H -0.86814 -1.15492 1.12384
 H -0.86742 -1.15586 -1.12766
 H 0.85424 -1.07921 1.54859
 H 0.85509 -1.07890 -1.54492
 H -0.35198 -0.27503 2.55591
 H -0.34681 -0.27595 -2.55603
13
bifur_IRC_Cartesians_MW_output/new_data/bifur_traj4_Cartesians_MW point 63
C 0.05485 0.74561 0.78775
 C 0.05200 0.74570 -0.78774
 C -1.00318 1.39934 -0.00008
 C -0.08606 -0.52868 1.54132
 C -0.08509 -0.52901 -1.54143
 F 0.90123 1.58815 1.43399
 F 0.88973 1.58911 -1.43350
 H -0.86811 -1.15389 1.13134
 H -0.86767 -1.15459 -1.13392
 H 0.85357 -1.07914 1.55310
 H 0.85410 -1.07892 -1.55072
 H -0.34945 -0.27150 2.55927
 H -0.34592 -0.27217 -2.55939
13
bifur_IRC_Cartesians_MW_output/new_data/bifur_traj4_Cartesians_MW point 64
C 0.05419 0.74425 0.78955
 C 0.05284 0.74419 -0.78952
 C -0.99902 1.39466 -0.00007
 C -0.08566 -0.52782 1.54545
 C -0.08506 -0.52806 -1.54557
 F 0.89546 1.58694 1.43393
 F 0.88928 1.58731 -1.43341
 H -0.86810 -1.15290 1.13830
 H -0.86794 -1.15335 -1.13961
 H 0.85295 -1.07909 1.55706
 H 0.85315 -1.07895 -1.55599
 H -0.34697 -0.26839 2.56239
 H -0.34510 -0.26879 -2.56250
13
bifur_IRC_Cartesians_MW_output/new_data/bifur_traj4_Cartesians_MW point 65
C 0.05353 0.74320 0.79121
 C 0.05365 0.74300 -0.79117
 C -0.99507 1.39087 -0.00007
 C -0.08529 -0.52712 1.54887
 C -0.08506 -0.52727 -1.54900
 F 0.88998 1.58598 1.43423
 F 0.88904 1.58578 -1.43369
 H -0.86812 -1.15201 1.14415
 H -0.86825 -1.15222 -1.14420
 H 0.85241 -1.07905 1.56004
 H 0.85229 -1.07900 -1.56027
 H -0.34468 -0.26601 2.56500
 H -0.34444 -0.26615 -2.56511
13
bifur_IRC_Cartesians_MW_output/new_data/bifur_traj4_Cartesians_MW point 66
C 0.05292 0.74255 0.79257
 C 0.05440 0.74222 -0.79252
 C -0.99173 1.38825 -0.00006
 C -0.08499 -0.52664 1.55131
 C -0.08508 -0.52671 -1.55144
 F 0.88524 1.58535 1.43482
 F 0.88911 1.58463 -1.43426
 H -0.86815 -1.15131 1.14842
 H -0.86854 -1.15129 -1.14732
 H 0.85202 -1.07904 1.56184
 H 0.85160 -1.07907 -1.56327
 H -0.34276 -0.26452 2.56690
 H -0.34403 -0.26442 -2.56700
13
bifur_IRC_Cartesians_MW_output/new_data/bifur_traj4_Cartesians_MW point 67
C 0.05292 0.74255 0.79257
 C 0.05440 0.74222 -0.79252
 C -0.99173 1.38824 -0.00006
 C -0.08499 -0.52664 1.55131
 C -0.08508 -0.52671 -1.55145
 F 0.88524 1.58535 1.43482
 F 0.88911 1.58462 -1.43425
 H -0.86815 -1.15131 1.14843
 H -0.86854 -1.15129 -1.14732
 H 0.85202 -1.07904 1.56184
 H 0.85160 -1.07907 -1.56327
 H -0.34276 -0.26452 2.56690
 H -0.34403 -0.26442 -2.56700
13
bifur_IRC_Cartesians_MW_output/new_data/bifur_traj4_Cartesians_MW point 68
C 0.05144 0.74210 0.79443
 C 0.05606 0.74146 -0.79435
 C -0.98701 1.38558 -0.00003
 C -0.08443 -0.52618 1.55393
 C -0.08531 -0.52606 -1.55408
 F 0.87652 1.58499 1.43625
 F 0.89149 1.58305 -1.43564
 H -0.86813 -1.15049 1.15371
 H -0.86913 -1.14995 -1.14994
 H 0.85169 -1.07902 1.56263
 H 0.85058 -1.07922 -1.56681
 H -0.33951 -0.26345 2.56901
 H -0.34426 -0.26280 -2.56911
13
bifur_IRC_Cartesians_MW_output/new_data/bifur_traj4_Cartesians_MW point 69
C 0.05028 0.74221 0.79507
 C 0.05729 0.74133 -0.79497
 C -0.98531 1.38517 -0.00002
 C -0.08410 -0.52616 1.55443
 C -0.08556 -0.52589 -1.55459
 F 0.87119 1.58526 1.43710
 F 0.89467 1.58238 -1.43644
 H -0.86803 -1.15034 1.15549
 H -0.86949 -1.14941 -1.14968
 H 0.85176 -1.07899 1.56172
 H 0.85012 -1.07933 -1.56800
 H -0.33771 -0.26366 2.56948
 H -0.34513 -0.26259 -2.56958
13
bifur_IRC_Cartesians_MW_output/new_data/bifur_traj4_Cartesians_MW point 70
C 0.04865 0.74258 0.79555
 C 0.05898 0.74137 -0.79542
 C -0.98395 1.38538 0.00000
 C -0.08367 -0.52627 1.55441
 C -0.08595 -0.52580 -1.55459
 F 0.86454 1.58590 1.43808
 F 0.89976 1.58173 -1.43737
 H -0.86784 -1.15037 1.15685
 H -0.86994 -1.14889 -1.14822
 H 0.85202 -1.07895 1.55976
 H 0.84964 -1.07948 -1.56895
 H -0.33558 -0.26443 2.56956
 H -0.34667 -0.26277 -2.56966
13
bifur_IRC_Cartesians_MW_output/new_data/bifur_traj4_Cartesians_MW point 71
C 0.04650 0.74323 0.79585
 C 0.06117 0.74159 -0.79568
 C -0.98294 1.38628 0.00003
 C -0.08314 -0.52655 1.55380
 C -0.08649 -0.52582 -1.55401
 F 0.85640 1.58695 1.43925
 F 0.90695 1.58109 -1.43846
 H -0.86755 -1.15060 1.15774
 H -0.87049 -1.14841 -1.14542
 H 0.85247 -1.07888 1.55661
 H 0.84915 -1.07966 -1.56961
 H -0.33307 -0.26582 2.56922
 H -0.34896 -0.26340 -2.56932
13
bifur_IRC_Cartesians_MW_output/new_data/bifur_traj4_Cartesians_MW point 72
C 0.04397 0.74417 0.79597
 C 0.06373 0.74203 -0.79575
 C -0.98234 1.38791 0.00007
 C -0.08255 -0.52698 1.55257
 C -0.08716 -0.52594 -1.55280
 F 0.84723 1.58837 1.44059
 F 0.91585 1.58052 -1.43971
 H -0.86718 -1.15103 1.15800
 H -0.87112 -1.14800 -1.14135
 H 0.85312 -1.07881 1.55235
 H 0.84867 -1.07988 -1.56984
 H -0.33033 -0.26784 2.56843
 H -0.35188 -0.26452 -2.56852
13
bifur_IRC_Cartesians_MW_output/new_data/bifur_traj4_Cartesians_MW point 73
C 0.04140 0.74533 0.79590
 C 0.06632 0.74267 -0.79563
 C -0.98214 1.39019 0.00010
 C -0.08198 -0.52755 1.55078
 C -0.08786 -0.52619 -1.55104
 F 0.83829 1.59000 1.44205
 F 0.92516 1.58014 -1.44107
 H -0.86681 -1.15158 1.15744
 H -0.87176 -1.14770 -1.13640
 H 0.85386 -1.07873 1.54740
 H 0.84828 -1.08011 -1.56942
 H -0.32774 -0.27036 2.56723
 H -0.35501 -0.26613 -2.56732
13
bifur_IRC_Cartesians_MW_output/new_data/bifur_traj4_Cartesians_MW point 74
C 0.03915 0.74663 0.79569
 C 0.06857 0.74353 -0.79538
 C -0.98224 1.39300 0.00013
 C -0.08151 -0.52819 1.54855
 C -0.08850 -0.52656 -1.54884
 F 0.83076 1.59167 1.44361
 F 0.93356 1.58005 -1.44256
 H -0.86650 -1.15217 1.15591
 H -0.87232 -1.14755 -1.13105
 H 0.85460 -1.07869 1.54218
 H 0.84803 -1.08032 -1.56815
 H -0.32566 -0.27321 2.56570
 H -0.35792 -0.26819 -2.56580
13
bifur_IRC_Cartesians_MW_output/new_data/bifur_traj4_Cartesians_MW point 75
C 0.03735 0.74809 0.79537
 C 0.07035 0.74464 -0.79503
 C -0.98252 1.39637 0.00015
 C -0.08118 -0.52890 1.54585
 C -0.08905 -0.52706 -1.54616
 F 0.82504 1.59332 1.44539
 F 0.94053 1.58030 -1.44427
 H -0.86630 -1.15275 1.15328
 H -0.87282 -1.14754 -1.12537
 H 0.85531 -1.07868 1.53674
 H 0.84795 -1.08052 -1.56586
 H -0.32421 -0.27646 2.56384
 H -0.36044 -0.27081 -2.56394
13
bifur_IRC_Cartesians_MW_output/new_data/bifur_traj4_Cartesians_MW point 76
C 0.03602 0.74980 0.79496
 C 0.07166 0.74609 -0.79459
 C -0.98292 1.40053 0.00017
 C -0.08098 -0.52973 1.54254
 C -0.08951 -0.52773 -1.54285
 F 0.82116 1.59500 1.44753
 F 0.94599 1.58096 -1.44637
 H -0.86621 -1.15334 1.14928
 H -0.87325 -1.14770 -1.11912
 H 0.85599 -1.07872 1.53082
 H 0.84805 -1.08071 -1.56226
 H -0.32342 -0.28029 2.56155
 H -0.36257 -0.27417 -2.56165
13
bifur_IRC_Cartesians_MW_output/new_data/bifur_traj4_Cartesians_MW point 77
C 0.03515 0.75188 0.79444
 C 0.07250 0.74800 -0.79406
 C -0.98340 1.40579 0.00019
 C -0.08094 -0.53073 1.53834
 C -0.08988 -0.52862 -1.53867
 F 0.81913 1.59682 1.45024
 F 0.95000 1.58212 -1.44907
 H -0.86627 -1.15395 1.14353
 H -0.87364 -1.14802 -1.11192
 H 0.85666 -1.07882 1.52405
 H 0.84835 -1.08090 -1.55698
 H -0.32331 -0.28500 2.55865
 H -0.36435 -0.27858 -2.55875
13
bifur_IRC_Cartesians_MW_output/new_data/bifur_traj4_Cartesians_MW point 78
C 0.03515 0.75188 0.79444
 C 0.07250 0.74800 -0.79406
 C -0.98340 1.40579 0.00019
 C -0.08094 -0.53073 1.53834
 C -0.08988 -0.52862 -1.53867
 F 0.81913 1.59682 1.45024
 F 0.95000 1.58212 -1.44907
 H -0.86627 -1.15395 1.14353
 H -0.87364 -1.14802 -1.11192
 H 0.85666 -1.07882 1.52405
 H 0.84835 -1.08090 -1.55698
 H -0.32331 -0.28500 2.55865
 H -0.36435 -0.27858 -2.55875
13
bifur_IRC_Cartesians_MW_output/new_data/bifur_traj4_Cartesians_MW point 79
C 0.03472 0.75752 0.79299
 C 0.07283 0.75358 -0.79261
 C -0.98467 1.42053 0.00020
 C -0.08132 -0.53341 1.52663
 C -0.09044 -0.53125 -1.52695
 F 0.82053 1.60110 1.45784
 F 0.95407 1.58613 -1.45671
 H -0.86682 -1.15529 1.12573
 H -0.87434 -1.14923 -1.09347
 H 0.85810 -1.07921 1.50682
 H 0.84963 -1.08132 -1.54040
 H -0.32521 -0.29786 2.55055
 H -0.36708 -0.29129 -2.55064
13
bifur_IRC_Cartesians_MW_output/new_data/bifur_traj4_Cartesians_MW point 80
C 0.03497 0.76089 0.79211
 C 0.07252 0.75702 -0.79173
 C -0.98546 1.42946 0.00020
 C -0.08167 -0.53501 1.51953
 C -0.09065 -0.53287 -1.51983
 F 0.82319 1.60350 1.46243
 F 0.95474 1.58877 -1.46135
 H -0.86726 -1.15603 1.11450
 H -0.87467 -1.15005 -1.08271
 H 0.85886 -1.07947 1.49682
 H 0.85052 -1.08155 -1.52989
 H -0.32693 -0.30556 2.54564
 H -0.36817 -0.29909 -2.54573
13
bifur_IRC_Cartesians_MW_output/new_data/bifur_traj4_Cartesians_MW point 81
C 0.03530 0.76438 0.79120
 C 0.07213 0.76059 -0.79083
 C -0.98626 1.43876 0.00020
 C -0.08206 -0.53666 1.51215
 C -0.09085 -0.53456 -1.51244
 F 0.82620 1.60596 1.46722
 F 0.95517 1.59153 -1.46618
 H -0.86772 -1.15677 1.10277
 H -0.87499 -1.15091 -1.07159
 H 0.85963 -1.07976 1.48649
 H 0.85146 -1.08178 -1.51891
 H -0.32879 -0.31357 2.54054
 H -0.36921 -0.30722 -2.54062
13
bifur_IRC_Cartesians_MW_output/new_data/bifur_traj4_Cartesians_MW point 82
C 0.03555 0.76792 0.79032
 C 0.07182 0.76420 -0.78995
 C -0.98695 1.44812 0.00020
 C -0.08242 -0.53833 1.50472
 C -0.09108 -0.53625 -1.50500
 F 0.82884 1.60847 1.47212
 F 0.95586 1.59428 -1.47113
 H -0.86819 -1.15752 1.09105
 H -0.87535 -1.15174 -1.06033
 H 0.86042 -1.08004 1.47597
 H 0.85238 -1.08203 -1.50789
 H -0.33054 -0.32167 2.53541
 H -0.37034 -0.31542 -2.53549
13
bifur_IRC_Cartesians_MW_output/new_data/bifur_traj4_Cartesians_MW point 83
C 0.03557 0.77147 0.78954
 C 0.07175 0.76777 -0.78918
 C -0.98737 1.45738 0.00020
 C -0.08272 -0.53999 1.49741
 C -0.09135 -0.53791 -1.49768
 F 0.83051 1.61103 1.47714
 F 0.95717 1.59690 -1.47618
 H -0.86863 -1.15825 1.07968
 H -0.87577 -1.15248 -1.04904
 H 0.86122 -1.08031 1.46532
 H 0.85321 -1.08229 -1.49714
 H -0.33196 -0.32979 2.53038
 H -0.37164 -0.32354 -2.53045
13
bifur_IRC_Cartesians_MW_output/new_data/bifur_traj4_Cartesians_MW point 84
C 0.03531 0.77491 0.78899
 C 0.07199 0.77118 -0.78862
 C -0.98726 1.46617 0.00021
 C -0.08293 -0.54158 1.49052
 C -0.09167 -0.53946 -1.49078
 F 0.83073 1.61356 1.48221
 F 0.95918 1.59924 -1.48128
 H -0.86903 -1.15889 1.06921
 H -0.87627 -1.15303 -1.03814
 H 0.86200 -1.08057 1.45485
 H 0.85389 -1.08257 -1.48710
 H -0.33285 -0.33765 2.52567
 H -0.37309 -0.33131 -2.52574
13
bifur_IRC_Cartesians_MW_output/new_data/bifur_traj4_Cartesians_MW point 85
C 0.03480 0.77796 0.78882
 C 0.07251 0.77414 -0.78845
 C -0.98632 1.47369 0.00022
 C -0.08301 -0.54294 1.48472
 C -0.09201 -0.54075 -1.48498
 F 0.82936 1.61578 1.48708
 F 0.96144 1.60108 -1.48617
 H -0.86939 -1.15933 1.06065
 H -0.87683 -1.15330 -1.02870
 H 0.86265 -1.08080 1.44547
 H 0.85432 -1.08285 -1.47860
 H -0.33308 -0.34460 2.52177
 H -0.37444 -0.33808 -2.52183
13
bifur_IRC_Cartesians_MW_output/new_data/bifur_traj4_Cartesians_MW point 86
C 0.03426 0.78020 0.78917
 C 0.07311 0.77627 -0.78879
 C -0.98435 1.47886 0.00023
 C -0.08299 -0.54387 1.48089
 C -0.09227 -0.54160 -1.48115
 F 0.82686 1.61733 1.49125
 F 0.96298 1.60221 -1.49035
 H -0.86971 -1.15942 1.05516
 H -0.87738 -1.15319 -1.02223
 H 0.86302 -1.08099 1.43857
 H 0.85444 -1.08310 -1.47269
 H -0.33267 -0.34971 2.51929
 H -0.37529 -0.34298 -2.51934
13
bifur_IRC_Cartesians_MW_output/new_data/bifur_traj4_Cartesians_MW point 87
C 0.03390 0.78147 0.79000
 C 0.07356 0.77747 -0.78962
 C -0.98153 1.48139 0.00024
 C -0.08292 -0.54430 1.47922
 C -0.09239 -0.54198 -1.47948
 F 0.82409 1.61805 1.49445
 F 0.96307 1.60262 -1.49356
 H -0.87001 -1.15913 1.05285
 H -0.87783 -1.15277 -1.01924
 H 0.86305 -1.08113 1.43471
 H 0.85430 -1.08329 -1.46954
 H -0.33188 -0.35263 2.51834
 H -0.37540 -0.34575 -2.51839
13
bifur_IRC_Cartesians_MW_output/new_data/bifur_traj4_Cartesians_MW point 88
C 0.03381 0.78202 0.79115
 C 0.07377 0.77799 -0.79076
 C -0.97818 1.48197 0.00024
 C -0.08284 -0.54436 1.47915
 C -0.09238 -0.54202 -1.47940
 F 0.82164 1.61809 1.49686
 F 0.96168 1.60256 -1.49599
 H -0.87031 -1.15857 1.05279
 H -0.87819 -1.15215 -1.01891
 H 0.86281 -1.08125 1.43324
 H 0.85399 -1.08342 -1.46832
 H -0.33098 -0.35390 2.51852
 H -0.37482 -0.34696 -2.51856
13
bifur_IRC_Cartesians_MW_output/new_data/bifur_traj4_Cartesians_MW point 89
C 0.03381 0.78202 0.79115
 C 0.07377 0.77799 -0.79076
 C -0.97818 1.48197 0.00024
 C -0.08284 -0.54436 1.47915
 C -0.09238 -0.54202 -1.47940
 F 0.82164 1.61809 1.49686
 F 0.96168 1.60256 -1.49599
 H -0.87031 -1.15857 1.05279
 H -0.87819 -1.15215 -1.01891
 H 0.86281 -1.08125 1.43324
 H 0.85399 -1.08342 -1.46832
 H -0.33098 -0.35390 2.51852
 H -0.37482 -0.34696 -2.51856
13
bifur_IRC_Cartesians_MW_output/new_data/bifur_traj4_Cartesians_MW point 90
C 0.03438 0.78203 0.79403
 C 0.07349 0.77811 -0.79365
 C -0.97036 1.48031 0.00024
 C -0.08276 -0.54392 1.48134
 C -0.09209 -0.54162 -1.48158
 F 0.81826 1.61707 1.50076
 F 0.95531 1.60189 -1.49994
 H -0.87101 -1.15691 1.05565
 H -0.87871 -1.15062 -1.02249
 H 0.86183 -1.08147 1.43400
 H 0.85320 -1.08358 -1.46832
 H -0.32932 -0.35404 2.52055
 H -0.37221 -0.34725 -2.52058
13
bifur_IRC_Cartesians_MW_output/new_data/bifur_traj4_Cartesians_MW point 91
C 0.03495 0.78194 0.79566
 C 0.07308 0.77812 -0.79530
 C -0.96596 1.47919 0.00023
 C -0.08277 -0.54362 1.48273
 C -0.09185 -0.54137 -1.48296
 F 0.81723 1.61634 1.50285
 F 0.95080 1.60156 -1.50207
 H -0.87144 -1.15592 1.05728
 H -0.87895 -1.14979 -1.02495
 H 0.86120 -1.08160 1.43487
 H 0.85279 -1.08366 -1.46832
 H -0.32863 -0.35391 2.52180
 H -0.37044 -0.34729 -2.52182
13
bifur_IRC_Cartesians_MW_output/new_data/bifur_traj4_Cartesians_MW point 92
C 0.03556 0.78203 0.79733
 C 0.07264 0.77833 -0.79699
 C -0.96136 1.47849 0.00023
 C -0.08279 -0.54339 1.48381
 C -0.09162 -0.54120 -1.48403
 F 0.81624 1.61570 1.50530
 F 0.94611 1.60134 -1.50457
 H -0.87192 -1.15491 1.05839
 H -0.87922 -1.14895 -1.02695
 H 0.86059 -1.08176 1.43523
 H 0.85241 -1.08375 -1.46775
 H -0.32799 -0.35419 2.52285
 H -0.36863 -0.34775 -2.52286
13
bifur_IRC_Cartesians_MW_output/new_data/bifur_traj4_Cartesians_MW point 93
C 0.03599 0.78240 0.79896
 C 0.07237 0.77877 -0.79862
 C -0.95678 1.47845 0.00023
 C -0.08280 -0.54329 1.48436
 C -0.09145 -0.54114 -1.48457
 F 0.81475 1.61532 1.50812
 F 0.94213 1.60125 -1.50743
 H -0.87240 -1.15399 1.05885
 H -0.87956 -1.14814 -1.02800
 H 0.86007 -1.08192 1.43468
 H 0.85204 -1.08387 -1.46657
 H -0.32726 -0.35508 2.52354
 H -0.36711 -0.34876 -2.52355
13
bifur_IRC_Cartesians_MW_output/new_data/bifur_traj4_Cartesians_MW point 94
C 0.03608 0.78301 0.80051
 C 0.07244 0.77939 -0.80017
 C -0.95229 1.47900 0.00023
 C -0.08273 -0.54331 1.48445
 C -0.09138 -0.54116 -1.48465
 F 0.81217 1.61523 1.51121
 F 0.93952 1.60119 -1.51054
 H -0.87283 -1.15318 1.05888
 H -0.87998 -1.14732 -1.02803
 H 0.85968 -1.08208 1.43317
 H 0.85166 -1.08402 -1.46504
 H -0.32624 -0.35653 2.52390
 H -0.36608 -0.35021 -2.52390
13
bifur_IRC_Cartesians_MW_output/new_data/bifur_traj4_Cartesians_MW point 95
C 0.03569 0.78382 0.80204
 C 0.07299 0.78012 -0.80170
 C -0.94780 1.47993 0.00024
 C -0.08257 -0.54344 1.48423
 C -0.09145 -0.54122 -1.48443
 F 0.80796 1.61544 1.51453
 F 0.93863 1.60105 -1.51388
 H -0.87319 -1.15248 1.05883
 H -0.88051 -1.14646 -1.02719
 H 0.85943 -1.08223 1.43078
 H 0.85121 -1.08421 -1.46347
 H -0.32476 -0.35841 2.52406
 H -0.36563 -0.35192 -2.52405
13
bifur_IRC_Cartesians_MW_output/new_data/bifur_traj4_Cartesians_MW point 96
C 0.03473 0.78482 0.80362
 C 0.07412 0.78092 -0.80327
 C -0.94312 1.48116 0.00026
 C -0.08226 -0.54364 1.48379
 C -0.09165 -0.54129 -1.48400
 F 0.80163 1.61595 1.51815
 F 0.93971 1.60076 -1.51749
 H -0.87346 -1.15185 1.05894
 H -0.88119 -1.14549 -1.02552
 H 0.85931 -1.08235 1.42751
 H 0.85063 -1.08446 -1.46203
 H -0.32263 -0.36069 2.52408
 H -0.36581 -0.35382 -2.52407
13
bifur_IRC_Cartesians_MW_output/new_data/bifur_traj4_Cartesians_MW point 97
C 0.03313 0.78603 0.80532
 C 0.07590 0.78180 -0.80494
 C -0.93805 1.48267 0.00028
 C -0.08180 -0.54394 1.48317
 C -0.09203 -0.54138 -1.48339
 F 0.79283 1.61677 1.52219
 F 0.94288 1.60028 -1.52149
 H -0.87366 -1.15128 1.05931
 H -0.88204 -1.14436 -1.02301
 H 0.85933 -1.08246 1.42327
 H 0.84990 -1.08476 -1.46074
 H -0.31973 -0.36342 2.52401
 H -0.36666 -0.35595 -2.52398
13
bifur_IRC_Cartesians_MW_output/new_data/bifur_traj4_Cartesians_MW point 98
C 0.03099 0.78744 0.80717
 C 0.07825 0.78278 -0.80675
 C -0.93253 1.48447 0.00031
 C -0.08120 -0.54431 1.48237
 C -0.09253 -0.54147 -1.48260
 F 0.78184 1.61787 1.52666
 F 0.94779 1.59964 -1.52592
 H -0.87380 -1.15074 1.05987
 H -0.88306 -1.14307 -1.01975
 H 0.85944 -1.08257 1.41812
 H 0.84904 -1.08511 -1.45952
 H -0.31616 -0.36660 2.52384
 H -0.36806 -0.35834 -2.52381
13
bifur_IRC_Cartesians_MW_output/new_data/bifur_traj4_Cartesians_MW point 99
C 0.02867 0.78897 0.80909
 C 0.08079 0.78384 -0.80862
 C -0.92678 1.48646 0.00035
 C -0.08056 -0.54472 1.48144
 C -0.09309 -0.54158 -1.48170
 F 0.77007 1.61908 1.53141
 F 0.95323 1.59897 -1.53060
 H -0.87394 -1.15020 1.06038
 H -0.88414 -1.14172 -1.01612
 H 0.85960 -1.08267 1.41253
 H 0.84812 -1.08549 -1.45819
 H -0.31234 -0.37003 2.52361
 H -0.36963 -0.36091 -2.52357
13
bifur_IRC_Cartesians_MW_output/new_data/bifur_traj4_Cartesians_MW point 100
C 0.02867 0.78897 0.80909
 C 0.08079 0.78384 -0.80862
 C -0.92678 1.48646 0.00035
 C -0.08056 -0.54472 1.48144
 C -0.09309 -0.54158 -1.48170
 F 0.77007 1.61908 1.53141
 F 0.95323 1.59897 -1.53060
 H -0.87394 -1.15020 1.06038
 H -0.88414 -1.14172 -1.01612
 H 0.85960 -1.08267 1.41253
 H 0.84812 -1.08549 -1.45819
 H -0.31234 -0.37003 2.52361
 H -0.36963 -0.36091 -2.52357
13
bifur_IRC_Cartesians_MW_output/new_data/bifur_traj4_Cartesians_MW point 101
C 0.02516 0.79202 0.81268
 C 0.08469 0.78617 -0.81215
 C -0.91587 1.49085 0.00040
 C -0.07959 -0.54556 1.47921
 C -0.09394 -0.54195 -1.47950
 F 0.75104 1.62118 1.54073
 F 0.96045 1.59822 -1.53985
 H -0.87441 -1.14907 1.05986
 H -0.88604 -1.13936 -1.00929
 H 0.85974 -1.08294 1.40202
 H 0.84664 -1.08617 -1.45417
 H -0.30619 -0.37692 2.52284
 H -0.37168 -0.36648 -2.52278
13
bifur_IRC_Cartesians_MW_output/new_data/bifur_traj4_Cartesians_MW point 102
C 0.02427 0.79361 0.81428
 C 0.08575 0.78758 -0.81374
 C -0.91084 1.49353 0.00042
 C -0.07934 -0.54602 1.47768
 C -0.09416 -0.54229 -1.47796
 F 0.74496 1.62204 1.54539
 F 0.96125 1.59835 -1.54452
 H -0.87481 -1.14847 1.05820
 H -0.88681 -1.13843 -1.00597
 H 0.85969 -1.08313 1.39706
 H 0.84617 -1.08647 -1.45091
 H -0.30425 -0.38055 2.52214
 H -0.37189 -0.36976 -2.52207
13
bifur_IRC_Cartesians_MW_output/new_data/bifur_traj4_Cartesians_MW point 103
C 0.02398 0.79538 0.81580
 C 0.08622 0.78929 -0.81525
 C -0.90593 1.49688 0.00043
 C -0.07926 -0.54656 1.47561
 C -0.09427 -0.54278 -1.47589
 F 0.74112 1.62287 1.55035
 F 0.96014 1.59889 -1.54950
 H -0.87534 -1.14784 1.05521
 H -0.88748 -1.13767 -1.00232
 H 0.85958 -1.08336 1.39186
 H 0.84590 -1.08674 -1.44636
 H -0.30309 -0.38464 2.52106
 H -0.37157 -0.37372 -2.52098
13
bifur_IRC_Cartesians_MW_output/new_data/bifur_traj4_Cartesians_MW point 104
C 0.02422 0.79747 0.81723
 C 0.08614 0.79143 -0.81670
 C -0.90105 1.50118 0.00043
 C -0.07934 -0.54724 1.47279
 C -0.09427 -0.54347 -1.47305
 F 0.73938 1.62374 1.55582
 F 0.95722 1.59992 -1.55503
 H -0.87602 -1.14720 1.05059
 H -0.88810 -1.13708 -0.99797
 H 0.85944 -1.08366 1.38603
 H 0.84583 -1.08701 -1.44023
 H -0.30267 -0.38948 2.51946
 H -0.37078 -0.37861 -2.51937
13
bifur_IRC_Cartesians_MW_output/new_data/bifur_traj4_Cartesians_MW point 105
C 0.02491 0.79995 0.81859
 C 0.08560 0.79405 -0.81807
 C -0.89619 1.50661 0.00043
 C -0.07957 -0.54810 1.46909
 C -0.09419 -0.54439 -1.46934
 F 0.73937 1.62475 1.56192
 F 0.95289 1.60144 -1.56120
 H -0.87685 -1.14657 1.04422
 H -0.88868 -1.13664 -0.99264
 H 0.85929 -1.08401 1.37930
 H 0.84596 -1.08729 -1.43240
 H -0.30289 -0.39523 2.51726
 H -0.36964 -0.38457 -2.51716
13
bifur_IRC_Cartesians_MW_output/new_data/bifur_traj4_Cartesians_MW point 106
C 0.02586 0.80279 0.81985
 C 0.08480 0.79708 -0.81935
 C -0.89138 1.51302 0.00042
 C -0.07990 -0.54912 1.46461
 C -0.09408 -0.54550 -1.46483
 F 0.74046 1.62593 1.56854
 F 0.94779 1.60333 -1.56792
 H -0.87777 -1.14597 1.03642
 H -0.88926 -1.13632 -0.98632
 H 0.85917 -1.08441 1.37165
 H 0.84623 -1.08757 -1.42319
 H -0.30356 -0.40181 2.51452
 H -0.36835 -0.39144 -2.51441
13
bifur_IRC_Cartesians_MW_output/new_data/bifur_traj4_Cartesians_MW point 107
C 0.02686 0.80586 0.82105
 C 0.08394 0.80035 -0.82057
 C -0.88664 1.52009 0.00042
 C -0.08026 -0.55025 1.45962
 C -0.09398 -0.54673 -1.45982
 F 0.74188 1.62727 1.57549
 F 0.94262 1.60543 -1.57496
 H -0.87873 -1.14542 1.02778
 H -0.88986 -1.13606 -0.97924
 H 0.85910 -1.08483 1.36331
 H 0.84658 -1.08788 -1.41320
 H -0.30439 -0.40893 2.51142
 H -0.36711 -0.39888 -2.51130
13
bifur_IRC_Cartesians_MW_output/new_data/bifur_traj4_Cartesians_MW point 108
C 0.02775 0.80905 0.82222
 C 0.08319 0.80373 -0.82176
 C -0.88191 1.52745 0.00041
 C -0.08060 -0.55145 1.45439
 C -0.09391 -0.54801 -1.45456
 F 0.74297 1.62873 1.58261
 F 0.93787 1.60758 -1.58217
 H -0.87969 -1.14492 1.01886
 H -0.89049 -1.13582 -0.97172
 H 0.85908 -1.08526 1.35454
 H 0.84693 -1.08820 -1.40295
 H -0.30516 -0.41633 2.50817
 H -0.36603 -0.40656 -2.50803
13
bifur_IRC_Cartesians_MW_output/new_data/bifur_traj4_Cartesians_MW point 109
C 0.02843 0.81231 0.82343
 C 0.08266 0.80714 -0.82299
 C -0.87708 1.53490 0.00041
 C -0.08089 -0.55267 1.44910
 C -0.09389 -0.54929 -1.44925
 F 0.74323 1.63030 1.58984
 F 0.93384 1.60965 -1.58948
 H -0.88062 -1.14443 1.01003
 H -0.89117 -1.13552 -0.96391
 H 0.85910 -1.08567 1.34544
 H 0.84722 -1.08853 -1.39277
 H -0.30566 -0.42387 2.50488
 H -0.36518 -0.41431 -2.50473
13
bifur_IRC_Cartesians_MW_output/new_data/bifur_traj4_Cartesians_MW point 110
C 0.02881 0.81562 0.82473
 C 0.08244 0.81052 -0.82430
 C -0.87197 1.54232 0.00041
 C -0.08110 -0.55390 1.44386
 C -0.09395 -0.55055 -1.44399
 F 0.74224 1.63197 1.59723
 F 0.93074 1.61159 -1.59695
 H -0.88150 -1.14395 1.00154
 H -0.89194 -1.13512 -0.95591
 H 0.85916 -1.08608 1.33606
 H 0.84743 -1.08889 -1.38284
 H -0.30575 -0.43151 2.50164
 H -0.36460 -0.42204 -2.50147
13
bifur_IRC_Cartesians_MW_output/new_data/bifur_traj4_Cartesians_MW point 111
C 0.02881 0.81562 0.82473
 C 0.08244 0.81052 -0.82430
 C -0.87197 1.54232 0.00041
 C -0.08110 -0.55390 1.44386
 C -0.09395 -0.55055 -1.44399
 F 0.74224 1.63198 1.59723
 F 0.93074 1.61159 -1.59695
 H -0.88150 -1.14395 1.00154
 H -0.89194 -1.13512 -0.95591
 H 0.85916 -1.08608 1.33606
 H 0.84743 -1.08889 -1.38284
 H -0.30575 -0.43151 2.50164
 H -0.36460 -0.42204 -2.50147
13
bifur_IRC_Cartesians_MW_output/new_data/bifur_traj4_Cartesians_MW point 112
C 0.02848 0.82225 0.82793
 C 0.08314 0.81709 -0.82751
 C -0.86022 1.55656 0.00043
 C -0.08120 -0.55629 1.43402
 C -0.09429 -0.55285 -1.43413
 F 0.73532 1.63550 1.61263
 F 0.92747 1.61479 -1.61246
 H -0.88317 -1.14282 0.98647
 H -0.89380 -1.13381 -0.93995
 H 0.85934 -1.08686 1.31672
 H 0.84739 -1.08971 -1.36436
 H -0.30426 -0.44676 2.49571
 H -0.36422 -0.43708 -2.49552
13
bifur_IRC_Cartesians_MW_output/new_data/bifur_traj4_Cartesians_MW point 113
C 0.02783 0.82536 0.82997
 C 0.08402 0.82007 -0.82953
 C -0.85330 1.56279 0.00045
 C -0.08107 -0.55734 1.42992
 C -0.09454 -0.55380 -1.43002
 F 0.72933 1.63717 1.62049
 F 0.92689 1.61589 -1.62035
 H -0.88395 -1.14209 0.98060
 H -0.89487 -1.13280 -0.93277
 H 0.85936 -1.08723 1.30743
 H 0.84709 -1.09016 -1.35639
 H -0.30258 -0.45391 2.49338
 H -0.36422 -0.44396 -2.49317
13
bifur_IRC_Cartesians_MW_output/new_data/bifur_traj4_Cartesians_MW point 114
C 0.02702 0.82812 0.83231
 C 0.08510 0.82266 -0.83186
 C -0.84574 1.56791 0.00047
 C -0.08086 -0.55819 1.42676
 C -0.09478 -0.55452 -1.42686
 F 0.72217 1.63856 1.62810
 F 0.92642 1.61658 -1.62799
 H -0.88470 -1.14118 0.97635
 H -0.89598 -1.13158 -0.92690
 H 0.85927 -1.08757 1.29916
 H 0.84659 -1.09060 -1.34975
 H -0.30039 -0.46024 2.49173
 H -0.36411 -0.44994 -2.49152
13
bifur_IRC_Cartesians_MW_output/new_data/bifur_traj4_Cartesians_MW point 115
C 0.02621 0.83038 0.83486
 C 0.08619 0.82475 -0.83440
 C -0.83782 1.57167 0.00049
 C -0.08060 -0.55880 1.42470
 C -0.09499 -0.55500 -1.42480
 F 0.71459 1.63957 1.63518
 F 0.92557 1.61688 -1.63509
 H -0.88541 -1.14011 0.97379
 H -0.89705 -1.13018 -0.92273
 H 0.85904 -1.08788 1.29239
 H 0.84594 -1.09101 -1.34462
 H -0.29792 -0.46545 2.49087
 H -0.36374 -0.45481 -2.49064
13
bifur_IRC_Cartesians_MW_output/new_data/bifur_traj4_Cartesians_MW point 116
C 0.02554 0.83217 0.83752
 C 0.08714 0.82640 -0.83705
 C -0.82984 1.57422 0.00050
 C -0.08034 -0.55918 1.42360
 C -0.09512 -0.55527 -1.42370
 F 0.70730 1.64018 1.64159
 F 0.92404 1.61689 -1.64153
 H -0.88609 -1.13892 0.97260
 H -0.89804 -1.12871 -0.92015
 H 0.85866 -1.08817 1.28713
 H 0.84522 -1.09138 -1.34077
 H -0.29542 -0.46957 2.49066
 H -0.36304 -0.45864 -2.49042
13
bifur_IRC_Cartesians_MW_output/new_data/bifur_traj4_Cartesians_MW point 117
C 0.02507 0.83361 0.84020
 C 0.08789 0.82773 -0.83973
 C -0.82195 1.57596 0.00052
 C -0.08010 -0.55940 1.42314
 C -0.09518 -0.55541 -1.42323
 F 0.70067 1.64049 1.64749
 F 0.92174 1.61676 -1.64745
 H -0.88677 -1.13766 0.97222
 H -0.89895 -1.12724 -0.91873
 H 0.85818 -1.08844 1.28302
 H 0.84447 -1.09171 -1.33771
 H -0.29306 -0.47292 2.49089
 H -0.36202 -0.46177 -2.49063
13
bifur_IRC_Cartesians_MW_output/new_data/bifur_traj4_Cartesians_MW point 118
C 0.02481 0.83488 0.84286
 C 0.08843 0.82895 -0.84238
 C -0.81419 1.57735 0.00053
 C -0.07990 -0.55955 1.42293
 C -0.09518 -0.55550 -1.42301
 F 0.69483 1.64063 1.65310
 F 0.91871 1.61662 -1.65310
 H -0.88745 -1.13636 0.97206
 H -0.89978 -1.12580 -0.91788
 H 0.85764 -1.08870 1.27952
 H 0.84376 -1.09201 -1.33489
 H -0.29092 -0.47590 2.49127
 H -0.36075 -0.46460 -2.49100
13
bifur_IRC_Cartesians_MW_output/new_data/bifur_traj4_Cartesians_MW point 119
C 0.02473 0.83617 0.84546
 C 0.08878 0.83021 -0.84498
 C -0.80658 1.57885 0.00053
 C -0.07976 -0.55971 1.42262
 C -0.09514 -0.55562 -1.42269
 F 0.68971 1.64074 1.65868
 F 0.91515 1.61658 -1.65873
 H -0.88816 -1.13507 0.97159
 H -0.90057 -1.12443 -0.91703
 H 0.85709 -1.08898 1.27607
 H 0.84311 -1.09231 -1.33182
 H -0.28903 -0.47891 2.49158
 H -0.35934 -0.46752 -2.49129
13
bifur_IRC_Cartesians_MW_output/new_data/bifur_traj4_Cartesians_MW point 120
C 0.02473 0.83761 0.84793
 C 0.08904 0.83164 -0.84746
 C -0.79921 1.58083 0.00054
 C -0.07966 -0.55996 1.42191
 C -0.09510 -0.55584 -1.42197
 F 0.68512 1.64096 1.66438
 F 0.91150 1.61673 -1.66447
 H -0.88890 -1.13384 0.97044
 H -0.90135 -1.12315 -0.91565
 H 0.85657 -1.08927 1.27221
 H 0.84255 -1.09260 -1.32816
 H -0.28735 -0.48227 2.49160
 H -0.35795 -0.47083 -2.49130
13
bifur_IRC_Cartesians_MW_output/new_data/bifur_traj4_Cartesians_MW point 121
C 0.02468 0.83926 0.85023
 C 0.08934 0.83327 -0.84976
 C -0.79224 1.58342 0.00055
 C -0.07957 -0.56032 1.42067
 C -0.09509 -0.55618 -1.42072
 F 0.68070 1.64139 1.67019
 F 0.90831 1.61705 -1.67032
 H -0.88962 -1.13274 0.96850
 H -0.90213 -1.12198 -0.91341
 H 0.85616 -1.08956 1.26766
 H 0.84206 -1.09290 -1.32390
 H -0.28582 -0.48611 2.49122
 H -0.35678 -0.47460 -2.49091
13
bifur_IRC_Cartesians_MW_output/new_data/bifur_traj4_Cartesians_MW point 122
C 0.02468 0.83926 0.85023
 C 0.08934 0.83327 -0.84976
 C -0.79224 1.58342 0.00055
 C -0.07957 -0.56032 1.42067
 C -0.09509 -0.55618 -1.42072
 F 0.68070 1.64139 1.67019
 F 0.90831 1.61705 -1.67032
 H -0.88962 -1.13274 0.96850
 H -0.90213 -1.12198 -0.91341
 H 0.85616 -1.08956 1.26766
 H 0.84206 -1.09290 -1.32390
 H -0.28582 -0.48611 2.49122
 H -0.35678 -0.47460 -2.49091
13
bifur_IRC_Cartesians_MW_output/new_data/bifur_traj4_Cartesians_MW point 123
C 0.02396 0.84320 0.85441
 C 0.09051 0.83706 -0.85393
 C -0.77914 1.59032 0.00057
 C -0.07931 -0.56141 1.41674
 C -0.09529 -0.55712 -1.41678
 F 0.67049 1.64298 1.68226
 F 0.90477 1.61797 -1.68245
 H -0.89095 -1.13091 0.96293
 H -0.90381 -1.11983 -0.90622
 H 0.85568 -1.09013 1.25622
 H 0.84118 -1.09357 -1.31408
 H -0.28252 -0.49521 2.48943
 H -0.35556 -0.48336 -2.48910
13
bifur_IRC_Cartesians_MW_output/new_data/bifur_traj4_Cartesians_MW point 124
C 0.02307 0.84550 0.85646
 C 0.09163 0.83917 -0.85597
 C -0.77257 1.59447 0.00059
 C -0.07908 -0.56210 1.41423
 C -0.09554 -0.55769 -1.41427
 F 0.66357 1.64419 1.68871
 F 0.90497 1.61842 -1.68892
 H -0.89155 -1.13013 0.95975
 H -0.90480 -1.11871 -0.90132
 H 0.85562 -1.09041 1.24922
 H 0.84068 -1.09395 -1.30882
 H -0.28038 -0.50048 2.48817
 H -0.35563 -0.48826 -2.48782
13
bifur_IRC_Cartesians_MW_output/new_data/bifur_traj4_Cartesians_MW point 125
C 0.02169 0.84795 0.85855
 C 0.09324 0.84135 -0.85803
 C -0.76586 1.59887 0.00061
 C -0.07872 -0.56288 1.41153
 C -0.09592 -0.55827 -1.41157
 F 0.65486 1.64564 1.69540
 F 0.90687 1.61874 -1.69561
 H -0.89208 -1.12943 0.95670
 H -0.90590 -1.11750 -0.89572
 H 0.85568 -1.09067 1.24146
 H 0.84008 -1.09438 -1.30368
 H -0.27769 -0.50609 2.48678
 H -0.35625 -0.49334 -2.48642
13
bifur_IRC_Cartesians_MW_output/new_data/bifur_traj4_Cartesians_MW point 126
C 0.01981 0.85048 0.86068
 C 0.09536 0.84349 -0.86013
 C -0.75904 1.60329 0.00064
 C -0.07824 -0.56368 1.40882
 C -0.09642 -0.55882 -1.40888
 F 0.64432 1.64730 1.70218
 F 0.91048 1.61886 -1.70236
 H -0.89252 -1.12878 0.95406
 H -0.90712 -1.11619 -0.88967
 H 0.85583 -1.09091 1.23322
 H 0.83937 -1.09484 -1.29893
 H -0.27442 -0.51183 2.48540
 H -0.35741 -0.49837 -2.48503
13
bifur_IRC_Cartesians_MW_output/new_data/bifur_traj4_Cartesians_MW point 127
C 0.01752 0.85301 0.86286
 C 0.09790 0.84556 -0.86227
 C -0.75211 1.60759 0.00068
 C -0.07765 -0.56449 1.40622
 C -0.09702 -0.55933 -1.40629
 F 0.63221 1.64908 1.70896
 F 0.91548 1.61878 -1.70911
 H -0.89288 -1.12818 0.95194
 H -0.90841 -1.11478 -0.88344
 H 0.85606 -1.09112 1.22472
 H 0.83854 -1.09532 -1.29466
 H -0.27065 -0.51756 2.48410
 H -0.35898 -0.50324 -2.48372
13
bifur_IRC_Cartesians_MW_output/new_data/bifur_traj4_Cartesians_MW point 128
C 0.01496 0.85550 0.86511
 C 0.10072 0.84754 -0.86448
 C -0.74499 1.61169 0.00072
 C -0.07698 -0.56527 1.40379
 C -0.09768 -0.55977 -1.40388
 F 0.61899 1.65090 1.71575
 F 0.92133 1.61853 -1.71585
 H -0.89320 -1.12757 0.95032
 H -0.90977 -1.11328 -0.87723
 H 0.85632 -1.09132 1.21618
 H 0.83761 -1.09582 -1.29083
 H -0.26650 -0.52320 2.48293
 H -0.36080 -0.50793 -2.48253
13
bifur_IRC_Cartesians_MW_output/new_data/bifur_traj4_Cartesians_MW point 129
C 0.01233 0.85793 0.86744
 C 0.10361 0.84943 -0.86676
 C -0.73772 1.61555 0.00076
 C -0.07629 -0.56601 1.40157
 C -0.09835 -0.56017 -1.40168
 F 0.60540 1.65268 1.72250
 F 0.92729 1.61818 -1.72254
 H -0.89350 -1.12693 0.94908
 H -0.91114 -1.11172 -0.87129
 H 0.85655 -1.09151 1.20784
 H 0.83664 -1.09632 -1.28732
 H -0.26220 -0.52867 2.48191
 H -0.36262 -0.51242 -2.48151
13
bifur_IRC_Cartesians_MW_output/new_data/bifur_traj4_Cartesians_MW point 130
C 0.00990 0.86023 0.86981
 C 0.10630 0.85124 -0.86909
 C -0.73040 1.61916 0.00080
 C -0.07564 -0.56670 1.39955
 C -0.09895 -0.56054 -1.39968
 F 0.59247 1.65430 1.72914
 F 0.93247 1.61784 -1.72913
 H -0.89383 -1.12623 0.94798
 H -0.91247 -1.11017 -0.86584
 H 0.85672 -1.09171 1.19995
 H 0.83568 -1.09680 -1.28391
 H -0.25809 -0.53390 2.48104
 H -0.36416 -0.51674 -2.48062
13
bifur_IRC_Cartesians_MW_output/new_data/bifur_traj4_Cartesians_MW point 131
C 0.00794 0.86244 0.87215
 C 0.10852 0.85305 -0.87139
 C -0.72316 1.62263 0.00083
 C -0.07510 -0.56733 1.39764
 C -0.09944 -0.56091 -1.39777
 F 0.58123 1.65571 1.73564
 F 0.93602 1.61764 -1.73560
 H -0.89425 -1.12546 0.94663
 H -0.91369 -1.10870 -0.86094
 H 0.85677 -1.09193 1.19265
 H 0.83483 -1.09725 -1.28026
 H -0.25449 -0.53890 2.48023
 H -0.36519 -0.52100 -2.47980
13
bifur_IRC_Cartesians_MW_output/new_data/bifur_traj4_Cartesians_MW point 132
C 0.00665 0.86462 0.87443
 C 0.11006 0.85497 -0.87365
 C -0.71607 1.62625 0.00086
 C -0.07473 -0.56795 1.39560
 C -0.09977 -0.56135 -1.39574
 F 0.57247 1.65690 1.74212
 F 0.93730 1.61776 -1.74209
 H -0.89479 -1.12461 0.94452
 H -0.91477 -1.10737 -0.85641
 H 0.85671 -1.09218 1.18579
 H 0.83414 -1.09766 -1.27588
 H -0.25169 -0.54389 2.47932
 H -0.36552 -0.52548 -2.47888
13
bifur_IRC_Cartesians_MW_output/new_data/bifur_traj4_Cartesians_MW point 133
C 0.00665 0.86462 0.87443
 C 0.11006 0.85497 -0.87365
 C -0.71607 1.62625 0.00086
 C -0.07473 -0.56795 1.39560
 C -0.09977 -0.56135 -1.39574
 F 0.57247 1.65690 1.74212
 F 0.93730 1.61776 -1.74209
 H -0.89479 -1.12461 0.94452
 H -0.91477 -1.10737 -0.85641
 H 0.85671 -1.09218 1.18579
 H 0.83414 -1.09766 -1.27588
 H -0.25169 -0.54389 2.47932
 H -0.36552 -0.52548 -2.47888
13
bifur_IRC_Cartesians_MW_output/new_data/bifur_traj4_Cartesians_MW point 134
C 0.00652 0.86935 0.87859
 C 0.11065 0.85966 -0.87781
 C -0.70261 1.63524 0.00087
 C -0.07468 -0.56937 1.39008
 C -0.09988 -0.56270 -1.39019
 F 0.56438 1.65883 1.75559
 F 0.93177 1.61947 -1.75566
 H -0.89637 -1.12277 0.93597
 H -0.91648 -1.10539 -0.84723
 H 0.85624 -1.09286 1.17236
 H 0.83353 -1.09837 -1.26304
 H -0.24923 -0.55482 2.47647
 H -0.36384 -0.53627 -2.47599
13
bifur_IRC_Cartesians_MW_output/new_data/bifur_traj4_Cartesians_MW point 135
C 0.00752 0.87196 0.88035
 C 0.10985 0.86247 -0.87960
 C -0.69656 1.64081 0.00087
 C -0.07496 -0.57022 1.38641
 C -0.09972 -0.56364 -1.38650
 F 0.56470 1.65970 1.76250
 F 0.92572 1.62108 -1.76266
 H -0.89737 -1.12187 0.92938
 H -0.91712 -1.10478 -0.84216
 H 0.85593 -1.09328 1.16548
 H 0.83362 -1.09867 -1.25456
 H -0.24951 -0.56090 2.47437
 H -0.36211 -0.54266 -2.47388
13
bifur_IRC_Cartesians_MW_output/new_data/bifur_traj4_Cartesians_MW point 136
C 0.00890 0.87468 0.88193
 C 0.10864 0.86548 -0.88121
 C -0.69093 1.64687 0.00086
 C -0.07537 -0.57113 1.38231
 C -0.09948 -0.56470 -1.38237
 F 0.56674 1.66058 1.76943
 F 0.91859 1.62300 -1.76971
 H -0.89843 -1.12103 0.92178
 H -0.91768 -1.10435 -0.83675
 H 0.85561 -1.09372 1.15845
 H 0.83388 -1.09895 -1.24522
 H -0.25039 -0.56727 2.47194
 H -0.36010 -0.54947 -2.47144
13
bifur_IRC_Cartesians_MW_output/new_data/bifur_traj4_Cartesians_MW point 137
C 0.01046 0.87752 0.88344
 C 0.10725 0.86863 -0.88275
 C -0.68543 1.65329 0.00084
 C -0.07583 -0.57211 1.37791
 C -0.09920 -0.56584 -1.37794
 F 0.56955 1.66149 1.77648
 F 0.91096 1.62510 -1.77687
 H -0.89953 -1.12020 0.91357
 H -0.91820 -1.10400 -0.83104
 H 0.85529 -1.09417 1.15119
 H 0.83422 -1.09922 -1.23534
 H -0.25155 -0.57389 2.46930
 H -0.35798 -0.55660 -2.46879
13
bifur_IRC_Cartesians_MW_output/new_data/bifur_traj4_Cartesians_MW point 138
C 0.01202 0.88050 0.88500
 C 0.10587 0.87192 -0.88434
 C -0.67971 1.66002 0.00083
 C -0.07629 -0.57313 1.37329
 C -0.09894 -0.56702 -1.37329
 F 0.57225 1.66247 1.78384
 F 0.90324 1.62727 -1.78435
 H -0.90067 -1.11936 0.90503
 H -0.91876 -1.10362 -0.82499
 H 0.85497 -1.09464 1.14352
 H 0.83456 -1.09951 -1.22507
 H -0.25270 -0.58084 2.46653
 H -0.35585 -0.56405 -2.46600
13
bifur_IRC_Cartesians_MW_output/new_data/bifur_traj4_Cartesians_MW point 139
C 0.01335 0.88362 0.88674
 C 0.10474 0.87531 -0.88611
 C -0.67346 1.66694 0.00082
 C -0.07670 -0.57420 1.36858
 C -0.09873 -0.56822 -1.36855
 F 0.57382 1.66358 1.79163
 F 0.89609 1.62938 -1.79226
 H -0.90182 -1.11846 0.89653
 H -0.91942 -1.10313 -0.81858
 H 0.85468 -1.09513 1.13532
 H 0.83482 -1.09984 -1.21467
 H -0.25348 -0.58810 2.46373
 H -0.35389 -0.57174 -2.46319
13
bifur_IRC_Cartesians_MW_output/new_data/bifur_traj4_Cartesians_MW point 140
C 0.01415 0.88679 0.88870
 C 0.10416 0.87864 -0.88810
 C -0.66661 1.67371 0.00082
 C -0.07695 -0.57526 1.36406
 C -0.09864 -0.56935 -1.36400
 F 0.57308 1.66482 1.79973
 F 0.89048 1.63120 -1.80046
 H -0.90290 -1.11754 0.88878
 H -0.92023 -1.10241 -0.81198
 H 0.85443 -1.09559 1.12669
 H 0.83488 -1.10021 -1.20481
 H -0.25349 -0.59546 2.46110
 H -0.35236 -0.57933 -2.46054
13
bifur_IRC_Cartesians_MW_output/new_data/bifur_traj4_Cartesians_MW point 141
C 0.01422 0.88985 0.89090
 C 0.10433 0.88171 -0.89030
 C -0.65923 1.67989 0.00083
 C -0.07699 -0.57625 1.36005
 C -0.09870 -0.57032 -1.35998
 F 0.56933 1.66617 1.80783
 F 0.88709 1.63254 -1.80862
 H -0.90387 -1.11659 0.88244
 H -0.92121 -1.10144 -0.80555
 H 0.85425 -1.09601 1.11800
 H 0.83469 -1.10063 -1.19618
 H -0.25247 -0.60254 2.45886
 H -0.35144 -0.58638 -2.45829
13
bifur_IRC_Cartesians_MW_output/new_data/bifur_traj4_Cartesians_MW point 142
C 0.01361 0.89268 0.89333
 C 0.10521 0.88441 -0.89272
 C -0.65138 1.68516 0.00084
 C -0.07683 -0.57711 1.35680
 C -0.09890 -0.57109 -1.35672
 F 0.56273 1.66752 1.81572
 F 0.88575 1.63335 -1.81655
 H -0.90469 -1.11561 0.87786
 H -0.92231 -1.10020 -0.79969
 H 0.85410 -1.09638 1.10966
 H 0.83422 -1.10107 -1.18912
 H -0.25046 -0.60905 2.45718
 H -0.35106 -0.59261 -2.45658
13
bifur_IRC_Cartesians_MW_output/new_data/bifur_traj4_Cartesians_MW point 143
C 0.01252 0.89517 0.89600
 C 0.10660 0.88668 -0.89538
 C -0.64304 1.68935 0.00087
 C -0.07650 -0.57781 1.35446
 C -0.09918 -0.57162 -1.35438
 F 0.55393 1.66873 1.82329
 F 0.88575 1.63363 -1.82414
 H -0.90540 -1.11454 0.87510
 H -0.92350 -1.09871 -0.79481
 H 0.85393 -1.09670 1.10205
 H 0.83350 -1.10153 -1.18367
 H -0.24762 -0.61477 2.45614
 H -0.35097 -0.59789 -2.45554
13
bifur_IRC_Cartesians_MW_output/new_data/bifur_traj4_Cartesians_MW point 144
C 0.01252 0.89517 0.89600
 C 0.10660 0.88668 -0.89538
 C -0.64304 1.68935 0.00087
 C -0.07650 -0.57781 1.35446
 C -0.09918 -0.57162 -1.35438
 F 0.55393 1.66873 1.82330
 F 0.88575 1.63363 -1.82414
 H -0.90540 -1.11454 0.87510
 H -0.92350 -1.09871 -0.79481
 H 0.85393 -1.09670 1.10205
 H 0.83350 -1.10153 -1.18367
 H -0.24762 -0.61477 2.45614
 H -0.35097 -0.59789 -2.45554
13
bifur_IRC_Cartesians_MW_output/new_data/bifur_traj4_Cartesians_MW point 145
C 0.00975 0.89891 0.90216
 C 0.11002 0.88985 -0.90148
 C -0.62484 1.69400 0.00092
 C -0.07556 -0.57854 1.35286
 C -0.09975 -0.57195 -1.35279
 F 0.53273 1.67029 1.83728
 F 0.88650 1.63284 -1.83813
 H -0.90665 -1.11195 0.87487
 H -0.92594 -1.09508 -0.78930
 H 0.85325 -1.09724 1.09033
 H 0.83147 -1.10241 -1.17736
 H -0.24040 -0.62336 2.45630
 H -0.35060 -0.60537 -2.45567
13
bifur_IRC_Cartesians_MW_output/new_data/bifur_traj4_Cartesians_MW point 146
C 0.00844 0.90009 0.90562
 C 0.11169 0.89075 -0.90493
 C -0.61501 1.69439 0.00094
 C -0.07503 -0.57854 1.35367
 C -0.09995 -0.57176 -1.35360
 F 0.52168 1.67048 1.84362
 F 0.88596 1.63190 -1.84447
 H -0.90726 -1.11037 0.87716
 H -0.92712 -1.09300 -0.78906
 H 0.85267 -1.09748 1.08664
 H 0.83024 -1.10281 -1.17625
 H -0.23642 -0.62608 2.45753
 H -0.34990 -0.60757 -2.45688
13
bifur_IRC_Cartesians_MW_output/new_data/bifur_traj4_Cartesians_MW point 147
C 0.00737 0.90084 0.90932
 C 0.11314 0.89126 -0.90861
 C -0.60473 1.69361 0.00097
 C -0.07451 -0.57832 1.35545
 C -0.10005 -0.57137 -1.35538
 F 0.51097 1.67023 1.84957
 F 0.88421 1.63069 -1.85042
 H -0.90789 -1.10858 0.88077
 H -0.92823 -1.09079 -0.79051
 H 0.85190 -1.09771 1.08441
 H 0.82892 -1.10318 -1.17622
 H -0.23241 -0.62783 2.45945
 H -0.34868 -0.60886 -2.45878
13
bifur_IRC_Cartesians_MW_output/new_data/bifur_traj4_Cartesians_MW point 148
C 0.00660 0.90121 0.91324
 C 0.11431 0.89146 -0.91252
 C -0.59402 1.69185 0.00098
 C -0.07403 -0.57789 1.35804
 C -0.10004 -0.57082 -1.35798
 F 0.50092 1.66957 1.85523
 F 0.88103 1.62931 -1.85610
 H -0.90857 -1.10660 0.88538
 H -0.92928 -1.08847 -0.79347
 H 0.85093 -1.09794 1.08350
 H 0.82753 -1.10351 -1.17699
 H -0.22849 -0.62874 2.46196
 H -0.34690 -0.60943 -2.46128
13
bifur_IRC_Cartesians_MW_output/new_data/bifur_traj4_Cartesians_MW point 149
C 0.00618 0.90131 0.91735
 C 0.11514 0.89145 -0.91662
 C -0.58291 1.68937 0.00100
 C -0.07360 -0.57731 1.36125
 C -0.09992 -0.57015 -1.36118
 F 0.49174 1.66856 1.86073
 F 0.87631 1.62784 -1.86162
 H -0.90932 -1.10443 0.89063
 H -0.93026 -1.08609 -0.79765
 H 0.84980 -1.09818 1.08363
 H 0.82612 -1.10381 -1.17821
 H -0.22474 -0.62905 2.46491
 H -0.34455 -0.60951 -2.46421
13
bifur_IRC_Cartesians_MW_output/new_data/bifur_traj4_Cartesians_MW point 150
C 0.00609 0.90125 0.92152
 C 0.11565 0.89135 -0.92079
 C -0.57167 1.68653 0.00100
 C -0.07324 -0.57664 1.36476
 C -0.09971 -0.56943 -1.36468
 F 0.48359 1.66732 1.86609
 F 0.87031 1.62640 -1.86703
 H -0.91012 -1.10216 0.89607
 H -0.93116 -1.08371 -0.80257
 H 0.84855 -1.09844 1.08445
 H 0.82474 -1.10409 -1.17954
 H -0.22128 -0.62901 2.46808
 H -0.34175 -0.60935 -2.46736
13
bifur_IRC_Cartesians_MW_output/new_data/bifur_traj4_Cartesians_MW point 151
C 0.00623 0.90112 0.92556
 C 0.11592 0.89122 -0.92484
 C -0.56081 1.68368 0.00101
 C -0.07294 -0.57596 1.36824
 C -0.09944 -0.56873 -1.36816
 F 0.47652 1.66599 1.87120
 F 0.86368 1.62505 -1.87219
 H -0.91093 -1.09992 0.90127
 H -0.93199 -1.08144 -0.80766
 H 0.84728 -1.09869 1.08558
 H 0.82345 -1.10434 -1.18076
 H -0.21818 -0.62883 2.47120
 H -0.33877 -0.60914 -2.47047
13
bifur_IRC_Cartesians_MW_output/new_data/bifur_traj4_Cartesians_MW point 152
C 0.00646 0.90097 0.92935
 C 0.11606 0.89110 -0.92863
 C -0.55063 1.68096 0.00101
 C -0.07269 -0.57531 1.37154
 C -0.09916 -0.56808 -1.37144
 F 0.47026 1.66470 1.87597
 F 0.85709 1.62383 -1.87701
 H -0.91171 -1.09781 0.90611
 H -0.93274 -1.07933 -0.81257
 H 0.84606 -1.09893 1.08678
 H 0.82226 -1.10457 -1.18185
 H -0.21538 -0.62861 2.47415
 H -0.33586 -0.60893 -2.47340
13
bifur_IRC_Cartesians_MW_output/new_data/bifur_traj4_Cartesians_MW point 153
C 0.00668 0.90081 0.93295
 C 0.11619 0.89096 -0.93224
 C -0.54097 1.67831 0.00102
 C -0.07245 -0.57468 1.37472
 C -0.09890 -0.56745 -1.37461
 F 0.46429 1.66346 1.88046
 F 0.85084 1.62264 -1.88155
 H -0.91245 -1.09579 0.91078
 H -0.93346 -1.07732 -0.81730
 H 0.84490 -1.09916 1.08798
 H 0.82112 -1.10479 -1.18297
 H -0.21271 -0.62834 2.47698
 H -0.33309 -0.60867 -2.47622
13
bifur_IRC_Cartesians_MW_output/new_data/bifur_traj4_Cartesians_MW point 154
C 0.00679 0.90063 0.93651
 C 0.11644 0.89078 -0.93581
 C -0.53143 1.67562 0.00102
 C -0.07218 -0.57405 1.37792
 C -0.09866 -0.56680 -1.37780
 F 0.45801 1.66225 1.88485
 F 0.84504 1.62141 -1.88598
 H -0.91316 -1.09381 0.91558
 H -0.93418 -1.07531 -0.82198
 H 0.84378 -1.09938 1.08917
 H 0.81996 -1.10501 -1.18426
 H -0.20994 -0.62802 2.47982
 H -0.33046 -0.60832 -2.47905
13
bifur_IRC_Cartesians_MW_output/new_data/bifur_traj4_Cartesians_MW point 155
C 0.00679 0.90063 0.93651
 C 0.11644 0.89078 -0.93581
 C -0.53143 1.67562 0.00102
 C -0.07218 -0.57405 1.37792
 C -0.09866 -0.56680 -1.37780
 F 0.45801 1.66225 1.88485
 F 0.84503 1.62141 -1.88598
 H -0.91316 -1.09381 0.91558
 H -0.93418 -1.07531 -0.82198
 H 0.84378 -1.09938 1.08917
 H 0.81996 -1.10501 -1.18426
 H -0.20994 -0.62802 2.47982
 H -0.33046 -0.60832 -2.47905
13
bifur_IRC_Cartesians_MW_output/new_data/bifur_traj4_Cartesians_MW point 156
C 0.00607 0.90026 0.94418
 C 0.11792 0.89023 -0.94346
 C -0.51095 1.66966 0.00105
 C -0.07137 -0.57273 1.38493
 C -0.09839 -0.56532 -1.38481
 F 0.44110 1.65998 1.89418
 F 0.83595 1.61834 -1.89535
 H -0.91447 -1.08971 0.92692
 H -0.93590 -1.07083 -0.83144
 H 0.84155 -1.09978 1.09110
 H 0.81726 -1.10552 -1.18810
 H -0.20292 -0.62734 2.48602
 H -0.32587 -0.60724 -2.48522
13
bifur_IRC_Cartesians_MW_output/new_data/bifur_traj4_Cartesians_MW point 157
C 0.00475 0.90016 0.94846
 C 0.11968 0.88983 -0.94773
 C -0.49951 1.66634 0.00107
 C -0.07068 -0.57204 1.38883
 C -0.09846 -0.56444 -1.38871
 F 0.42839 1.65908 1.89941
 F 0.83414 1.61626 -1.90058
 H -0.91503 -1.08757 0.93402
 H -0.93704 -1.06818 -0.83592
 H 0.84052 -1.09995 1.09136
 H 0.81555 -1.10586 -1.19103
 H -0.19798 -0.62713 2.48947
 H -0.32433 -0.60648 -2.48865
13
bifur_IRC_Cartesians_MW_output/new_data/bifur_traj4_Cartesians_MW point 158
C 0.00264 0.90013 0.95286
 C 0.12223 0.88936 -0.95208
 C -0.48778 1.66296 0.00110
 C -0.06980 -0.57139 1.39280
 C -0.09872 -0.56350 -1.39270
 F 0.41269 1.65846 1.90480
 F 0.83498 1.61385 -1.90592
 H -0.91545 -1.08551 0.94190
 H -0.93836 -1.06534 -0.83983
 H 0.83963 -1.10009 1.09092
 H 0.81363 -1.10626 -1.19469
 H -0.19208 -0.62707 2.49299
 H -0.32361 -0.60560 -2.49216
13
bifur_IRC_Cartesians_MW_output/new_data/bifur_traj4_Cartesians_MW point 159
C 0.00001 0.90014 0.95714
 C 0.12530 0.88881 -0.95632
 C -0.47638 1.65962 0.00115
 C -0.06879 -0.57079 1.39670
 C -0.09912 -0.56254 -1.39662
 F 0.39536 1.65807 1.91001
 F 0.83783 1.61127 -1.91107
 H -0.91574 -1.08359 0.95013
 H -0.93975 -1.06248 -0.84321
 H 0.83888 -1.10018 1.09006
 H 0.81163 -1.10668 -1.19882
 H -0.18570 -0.62706 2.49645
 H -0.32354 -0.60458 -2.49560
13
bifur_IRC_Cartesians_MW_output/new_data/bifur_traj4_Cartesians_MW point 160
C -0.00280 0.90011 0.96127
 C 0.12854 0.88820 -0.96040
 C -0.46540 1.65624 0.00119
 C -0.06774 -0.57019 1.40059
 C -0.09956 -0.56158 -1.40053
 F 0.37766 1.65776 1.91494
 F 0.84155 1.60862 -1.91593
 H -0.91596 -1.08179 0.95849
 H -0.94114 -1.05966 -0.84642
 H 0.83821 -1.10025 1.08917
 H 0.80963 -1.10709 -1.20323
 H -0.17922 -0.62696 2.49986
 H -0.32377 -0.60341 -2.49900
13
bifur_IRC_Cartesians_MW_output/new_data/bifur_traj4_Cartesians_MW point 161
C -0.00557 0.90000 0.96533
 C 0.13172 0.88751 -0.96440
 C -0.45468 1.65270 0.00123
 C -0.06671 -0.56957 1.40456
 C -0.10000 -0.56059 -1.40453
 F 0.36025 1.65740 1.91963
 F 0.84524 1.60596 -1.92054
 H -0.91616 -1.08001 0.96696
 H -0.94248 -1.05690 -0.84982
 H 0.83755 -1.10031 1.08856
 H 0.80766 -1.10749 -1.20784
 H -0.17284 -0.62666 2.50332
 H -0.32398 -0.60205 -2.50245
13
bifur_IRC_Cartesians_MW_output/new_data/bifur_traj4_Cartesians_MW point 162
C -0.00814 0.89977 0.96937
 C 0.13470 0.88674 -0.96840
 C -0.44402 1.64893 0.00127
 C -0.06572 -0.56889 1.40872
 C -0.10038 -0.55957 -1.40871
 F 0.34357 1.65690 1.92414
 F 0.84821 1.60332 -1.92498
 H -0.91637 -1.07819 0.97553
 H -0.94377 -1.05416 -0.85367
 H 0.83682 -1.10038 1.08841
 H 0.80571 -1.10787 -1.21255
 H -0.16666 -0.62609 2.50690
 H -0.32395 -0.60051 -2.50601
13
bifur_IRC_Cartesians_MW_output/new_data/bifur_traj4_Cartesians_MW point 163
C -0.01038 0.89941 0.97347
 C 0.13736 0.88590 -0.97246
 C -0.43326 1.64489 0.00131
 C -0.06480 -0.56815 1.41310
 C -0.10067 -0.55852 -1.41311
 F 0.32793 1.65619 1.92855
 F 0.84995 1.60072 -1.92934
 H -0.91665 -1.07628 0.98418
 H -0.94499 -1.05144 -0.85814
 H 0.83599 -1.10046 1.08884
 H 0.80380 -1.10822 -1.21728
 H -0.16078 -0.62526 2.51063
 H -0.32351 -0.59880 -2.50974
13
bifur_IRC_Cartesians_MW_output/new_data/bifur_traj4_Cartesians_MW point 164
C -0.01220 0.89894 0.97767
 C 0.13959 0.88504 -0.97663
 C -0.42225 1.64060 0.00134
 C -0.06398 -0.56733 1.41771
 C -0.10084 -0.55744 -1.41774
 F 0.31362 1.65523 1.93297
 F 0.85000 1.59821 -1.93373
 H -0.91702 -1.07423 0.99281
 H -0.94614 -1.04872 -0.86332
 H 0.83503 -1.10056 1.08988
 H 0.80195 -1.10855 -1.22186
 H -0.15527 -0.62418 2.51454
 H -0.32249 -0.59701 -2.51363
13
bifur_IRC_Cartesians_MW_output/new_data/bifur_traj4_Cartesians_MW point 165
C -0.01346 0.89838 0.98202
 C 0.14130 0.88421 -0.98096
 C -0.41084 1.63615 0.00136
 C -0.06327 -0.56644 1.42249
 C -0.10086 -0.55637 -1.42252
 F 0.30097 1.65400 1.93754
 F 0.84787 1.59584 -1.93828
 H -0.91753 -1.07201 1.00123
 H -0.94721 -1.04600 -0.86921
 H 0.83389 -1.10070 1.09150
 H 0.80015 -1.10885 -1.22608
 H -0.15025 -0.62296 2.51860
 H -0.32075 -0.59525 -2.51767
13
bifur_IRC_Cartesians_MW_output/new_data/bifur_traj4_Cartesians_MW point 166
C -0.01346 0.89838 0.98202
 C 0.14130 0.88421 -0.98096
 C -0.41084 1.63615 0.00136
 C -0.06327 -0.56644 1.42249
 C -0.10086 -0.55637 -1.42252
 F 0.30097 1.65400 1.93754
 F 0.84787 1.59584 -1.93828
 H -0.91753 -1.07201 1.00123
 H -0.94721 -1.04600 -0.86921
 H 0.83389 -1.10070 1.09150
 H 0.80015 -1.10885 -1.22608
 H -0.15025 -0.62296 2.51860
 H -0.32075 -0.59525 -2.51767
13
bifur_IRC_Cartesians_MW_output/new_data/bifur_traj4_Cartesians_MW point 167
C -0.01381 0.89735 0.99105
 C 0.14254 0.88304 -0.98999
 C -0.38697 1.62775 0.00138
 C -0.06240 -0.56461 1.43180
 C -0.10038 -0.55442 -1.43182
 F 0.28280 1.65076 1.94758
 F 0.83536 1.59205 -1.94839
 H -0.91908 -1.06705 1.01579
 H -0.94905 -1.04076 -0.88241
 H 0.83107 -1.10115 1.09586
 H 0.79699 -1.10938 -1.23181
 H -0.14240 -0.62079 2.52659
 H -0.31466 -0.59280 -2.52564
13
bifur_IRC_Cartesians_MW_output/new_data/bifur_traj4_Cartesians_MW point 168
C -0.01281 0.89705 0.99534
 C 0.14196 0.88293 -0.99430
 C -0.37546 1.62453 0.00137
 C -0.06229 -0.56380 1.43565
 C -0.09988 -0.55370 -1.43565
 F 0.27832 1.64897 1.95288
 F 0.82527 1.59091 -1.95378
 H -0.92010 -1.06452 1.02081
 H -0.94975 -1.03848 -0.88877
 H 0.82952 -1.10146 1.09803
 H 0.79579 -1.10959 -1.23256
 H -0.14004 -0.62028 2.53001
 H -0.31052 -0.59256 -2.52903
13
bifur_IRC_Cartesians_MW_output/new_data/bifur_traj4_Cartesians_MW point 169
C -0.01122 0.89693 0.99927
 C 0.14076 0.88310 -0.99826
 C -0.36480 1.62212 0.00136
 C -0.06237 -0.56311 1.43877
 C -0.09927 -0.55317 -1.43875
 F 0.27658 1.64721 1.95810
 F 0.81366 1.59027 -1.95911
 H -0.92121 -1.06211 1.02422
 H -0.95030 -1.03651 -0.89454
 H 0.82798 -1.10181 1.09996
 H 0.79487 -1.10977 -1.23202
 H -0.13865 -0.62020 2.53287
 H -0.30603 -0.59295 -2.53188
13
bifur_IRC_Cartesians_MW_output/new_data/bifur_traj4_Cartesians_MW point 170
C -0.00924 0.89693 1.00293
 C 0.13913 0.88348 -1.00196
 C -0.35479 1.62026 0.00134
 C -0.06258 -0.56251 1.44139
 C -0.09859 -0.55277 -1.44133
 F 0.27675 1.64547 1.96322
 F 0.80107 1.58997 -1.96436
 H -0.92236 -1.05980 1.02649
 H -0.95074 -1.03478 -0.89987
 H 0.82646 -1.10217 1.10173
 H 0.79415 -1.10991 -1.23059
 H -0.13794 -0.62039 2.53533
 H -0.30132 -0.59378 -2.53433
13
bifur_IRC_Cartesians_MW_output/new_data/bifur_traj4_Cartesians_MW point 171
C -0.00698 0.89700 1.00648
 C 0.13723 0.88399 -1.00556
 C -0.34503 1.61872 0.00132
 C -0.06288 -0.56196 1.44373
 C -0.09785 -0.55246 -1.44363
 F 0.27808 1.64373 1.96838
 F 0.78769 1.58989 -1.96965
 H -0.92356 -1.05750 1.02811
 H -0.95113 -1.03316 -0.90502
 H 0.82494 -1.10255 1.10342
 H 0.79354 -1.11005 -1.22860
 H -0.13765 -0.62077 2.53759
 H -0.29640 -0.59488 -2.53657
13
bifur_IRC_Cartesians_MW_output/new_data/bifur_traj4_Cartesians_MW point 172
C -0.00458 0.89713 1.01010
 C 0.13517 0.88457 -1.00923
 C -0.33505 1.61730 0.00130
 C -0.06321 -0.56141 1.44600
 C -0.09708 -0.55217 -1.44586
 F 0.27983 1.64195 1.97373
 F 0.77367 1.58988 -1.97515
 H -0.92482 -1.05515 1.02949
 H -0.95151 -1.03153 -0.91018
 H 0.82337 -1.10295 1.10505
 H 0.79296 -1.11018 -1.22630
 H -0.13748 -0.62128 2.53982
 H -0.29128 -0.59616 -2.53878
13
bifur_IRC_Cartesians_MW_output/new_data/bifur_traj4_Cartesians_MW point 173
C -0.00219 0.89731 1.01396
 C 0.13316 0.88521 -1.01314
 C -0.32438 1.61586 0.00127
 C -0.06352 -0.56085 1.44837
 C -0.09630 -0.55186 -1.44819
 F 0.28106 1.64013 1.97950
 F 0.75934 1.58982 -1.98106
 H -0.92613 -1.05268 1.03103
 H -0.95195 -1.02977 -0.91545
 H 0.82173 -1.10337 1.10655
 H 0.79230 -1.11034 -1.22391
 H -0.13711 -0.62192 2.54216
 H -0.28602 -0.59756 -2.54110
13
bifur_IRC_Cartesians_MW_output/new_data/bifur_traj4_Cartesians_MW point 174
C -0.00015 0.89758 1.01822
 C 0.13154 0.88587 -1.01743
 C -0.31263 1.61431 0.00126
 C -0.06371 -0.56028 1.45095
 C -0.09558 -0.55149 -1.45073
 F 0.28034 1.63838 1.98588
 F 0.74565 1.58954 -1.98758
 H -0.92746 -1.05005 1.03318
 H -0.95255 -1.02773 -0.92071
 H 0.82007 -1.10380 1.10765
 H 0.79145 -1.11054 -1.22176
 H -0.13606 -0.62275 2.54472
 H -0.28090 -0.59903 -2.54364
13
bifur_IRC_Cartesians_MW_output/new_data/bifur_traj4_Cartesians_MW point 175
C 0.00107 0.89797 1.02284
 C 0.13078 0.88648 -1.02209
 C -0.29988 1.61263 0.00125
 C -0.06368 -0.55971 1.45373
 C -0.09506 -0.55103 -1.45349
 F 0.27601 1.63687 1.99283
 F 0.73433 1.58885 -1.99463
 H -0.92871 -1.04736 1.03635
 H -0.95340 -1.02535 -0.92555
 H 0.81848 -1.10421 1.10795
 H 0.79030 -1.11083 -1.22029
 H -0.13381 -0.62385 2.54749
 H -0.27644 -0.60046 -2.54638
13
bifur_IRC_Cartesians_MW_output/new_data/bifur_traj4_Cartesians_MW point 176
C 0.00119 0.89848 1.02761
 C 0.13115 0.88699 -1.02685
 C -0.28677 1.61088 0.00126
 C -0.06336 -0.55920 1.45660
 C -0.09480 -0.55049 -1.45634
 F 0.26752 1.63576 1.99996
 F 0.72675 1.58768 -2.00183
 H -0.92977 -1.04479 1.04061
 H -0.95450 -1.02273 -0.92958
 H 0.81711 -1.10456 1.10729
 H 0.78887 -1.11119 -1.21983
 H -0.13024 -0.62514 2.55034
 H -0.27314 -0.60170 -2.54922
13
bifur_IRC_Cartesians_MW_output/new_data/bifur_traj4_Cartesians_MW point 177
C 0.00119 0.89848 1.02761
 C 0.13115 0.88699 -1.02685
 C -0.28677 1.61088 0.00126
 C -0.06336 -0.55920 1.45660
 C -0.09480 -0.55049 -1.45634
 F 0.26752 1.63576 1.99996
 F 0.72675 1.58768 -2.00183
 H -0.92977 -1.04479 1.04061
 H -0.95450 -1.02273 -0.92958
 H 0.81711 -1.10456 1.10728
 H 0.78887 -1.11119 -1.21983
 H -0.13024 -0.62514 2.55034
 H -0.27314 -0.60170 -2.54922
13
bifur_IRC_Cartesians_MW_output/new_data/bifur_traj4_Cartesians_MW point 178
C -0.00097 0.89953 1.03694
 C 0.13426 0.88756 -1.03615
 C -0.26121 1.60699 0.00130
 C -0.06214 -0.55826 1.46255
 C -0.09487 -0.54920 -1.46229
 F 0.24243 1.63441 2.01365
 F 0.72034 1.58434 -2.01555
 H -0.93134 -1.04013 1.05150
 H -0.95707 -1.01718 -0.93598
 H 0.81491 -1.10510 1.10445
 H 0.78552 -1.11201 -1.22158
 H -0.12056 -0.62766 2.55616
 H -0.26929 -0.60328 -2.55500
13
bifur_IRC_Cartesians_MW_output/new_data/bifur_traj4_Cartesians_MW point 179
C -0.00256 0.89994 1.04157
 C 0.13632 0.88762 -1.04075
 C -0.24862 1.60466 0.00133
 C -0.06139 -0.55775 1.46580
 C -0.09502 -0.54846 -1.46556
 F 0.22816 1.63383 2.02016
 F 0.71899 1.58238 -2.02205
 H -0.93199 -1.03789 1.05782
 H -0.95842 -1.01433 -0.93919
 H 0.81391 -1.10533 1.10308
 H 0.78372 -1.11244 -1.22340
 H -0.11516 -0.62863 2.55925
 H -0.26793 -0.60360 -2.55808
13
bifur_IRC_Cartesians_MW_output/new_data/bifur_traj4_Cartesians_MW point 180
C -0.00417 0.90022 1.04627
 C 0.13841 0.88755 -1.04543
 C -0.23588 1.60197 0.00136
 C -0.06063 -0.55718 1.46935
 C -0.09517 -0.54766 -1.46912
 F 0.21364 1.63316 2.02656
 F 0.71762 1.58030 -2.02844
 H -0.93263 -1.03561 1.06462
 H -0.95977 -1.01142 -0.94283
 H 0.81287 -1.10554 1.10207
 H 0.78187 -1.11286 -1.22562
 H -0.10964 -0.62931 2.56256
 H -0.26651 -0.60362 -2.56136
13
bifur_IRC_Cartesians_MW_output/new_data/bifur_traj4_Cartesians_MW point 181
C -0.00569 0.90038 1.05113
 C 0.14042 0.88738 -1.05026
 C -0.22278 1.59889 0.00139
 C -0.05987 -0.55653 1.47325
 C -0.09527 -0.54678 -1.47302
 F 0.19918 1.63233 2.03297
 F 0.71565 1.57812 -2.03483
 H -0.93330 -1.03321 1.07187
 H -0.96111 -1.00843 -0.94707
 H 0.81174 -1.10576 1.10152
 H 0.77997 -1.11327 -1.22815
 H -0.10408 -0.62972 2.56612
 H -0.26485 -0.60339 -2.56491
13
bifur_IRC_Cartesians_MW_output/new_data/bifur_traj4_Cartesians_MW point 182
C -0.00703 0.90043 1.05620
 C 0.14227 0.88713 -1.05532
 C -0.20914 1.59546 0.00142
 C -0.05913 -0.55580 1.47749
 C -0.09532 -0.54584 -1.47727
 F 0.18495 1.63130 2.03950
 F 0.71271 1.57589 -2.04137
 H -0.93404 -1.03066 1.07949
 H -0.96245 -1.00535 -0.95198
 H 0.81050 -1.10600 1.10142
 H 0.77803 -1.11368 -1.23083
 H -0.09853 -0.62989 2.56995
 H -0.26282 -0.60300 -2.56872
13
bifur_IRC_Cartesians_MW_output/new_data/bifur_traj4_Cartesians_MW point 183
C -0.00813 0.90042 1.06154
 C 0.14390 0.88687 -1.06063
 C -0.19481 1.59177 0.00144
 C -0.05842 -0.55499 1.48201
 C -0.09528 -0.54486 -1.48179
 F 0.17107 1.63008 2.04631
 F 0.70853 1.57364 -2.04819
 H -0.93486 -1.02792 1.08735
 H -0.96380 -1.00215 -0.95750
 H 0.80911 -1.10626 1.10169
 H 0.77604 -1.11409 -1.23348
 H -0.09302 -0.62995 2.57403
 H -0.26034 -0.60256 -2.57278
13
bifur_IRC_Cartesians_MW_output/new_data/bifur_traj4_Cartesians_MW point 184
C -0.00895 0.90042 1.06708
 C 0.14529 0.88668 -1.06616
 C -0.17990 1.58805 0.00146
 C -0.05777 -0.55416 1.48663
 C -0.09518 -0.54387 -1.48640
 F 0.15777 1.62872 2.05346
 F 0.70307 1.57146 -2.05536
 H -0.93579 -1.02503 1.09511
 H -0.96514 -0.99888 -0.96337
 H 0.80762 -1.10656 1.10211
 H 0.77406 -1.11450 -1.23582
 H -0.08766 -0.63006 2.57820
 H -0.25742 -0.60227 -2.57693
13
bifur_IRC_Cartesians_MW_output/new_data/bifur_traj4_Cartesians_MW point 185
C -0.00950 0.90051 1.07256
 C 0.14639 0.88663 -1.07163
 C -0.16509 1.58464 0.00148
 C -0.05720 -0.55336 1.49098
 C -0.09501 -0.54297 -1.49075
 F 0.14558 1.62734 2.06073
 F 0.69671 1.56948 -2.06267
 H -0.93678 -1.02213 1.10222
 H -0.96644 -0.99570 -0.96908
 H 0.80609 -1.10688 1.10242
 H 0.77218 -1.11490 -1.23755
 H -0.08268 -0.63037 2.58220
 H -0.25425 -0.60229 -2.58090
13
bifur_IRC_Cartesians_MW_output/new_data/bifur_traj4_Cartesians_MW point 186
C -0.00980 0.90069 1.07767
 C 0.14720 0.88672 -1.07675
 C -0.15120 1.58176 0.00149
 C -0.05673 -0.55266 1.49483
 C -0.09481 -0.54218 -1.49459
 F 0.13495 1.62605 2.06771
 F 0.69002 1.56779 -2.06970
 H -0.93777 -1.01940 1.10834
 H -0.96763 -0.99277 -0.97425
 H 0.80464 -1.10720 1.10255
 H 0.77048 -1.11528 -1.23863
 H -0.07828 -0.63091 2.58578
 H -0.25108 -0.60262 -2.58446
13
bifur_IRC_Cartesians_MW_output/new_data/bifur_traj4_Cartesians_MW point 187
C -0.00991 0.90092 1.08237
 C 0.14779 0.88690 -1.08145
 C -0.13841 1.57928 0.00150
 C -0.05634 -0.55203 1.49823
 C -0.09459 -0.54150 -1.49798
 F 0.12574 1.62485 2.07424
 F 0.68333 1.56635 -2.07628
 H -0.93872 -1.01687 1.11362
 H -0.96870 -0.99012 -0.97892
 H 0.80328 -1.10751 1.10259
 H 0.76897 -1.11562 -1.23927
 H -0.07443 -0.63153 2.58897
 H -0.24801 -0.60311 -2.58764
13
bifur_IRC_Cartesians_MW_output/new_data/bifur_traj4_Cartesians_MW point 188
C -0.00991 0.90091 1.08237
 C 0.14779 0.88690 -1.08145
 C -0.13841 1.57928 0.00150
 C -0.05634 -0.55203 1.49823
 C -0.09459 -0.54150 -1.49798
 F 0.12574 1.62485 2.07424
 F 0.68333 1.56635 -2.07628
 H -0.93872 -1.01687 1.11362
 H -0.96870 -0.99012 -0.97892
 H 0.80328 -1.10751 1.10260
 H 0.76897 -1.11562 -1.23927
 H -0.07443 -0.63153 2.58897
 H -0.24800 -0.60311 -2.58764
13
bifur_IRC_Cartesians_MW_output/new_data/bifur_traj4_Cartesians_MW point 189
C -0.00988 0.90132 1.09107
 C 0.14863 0.88726 -1.09015
 C -0.11473 1.57476 0.00152
 C -0.05568 -0.55087 1.50449
 C -0.09412 -0.54027 -1.50421
 F 0.10958 1.62254 2.08637
 F 0.67007 1.56380 -2.08851
 H -0.94053 -1.01216 1.12312
 H -0.97065 -0.98524 -0.98771
 H 0.80071 -1.10809 1.10283
 H 0.76624 -1.11623 -1.24018
 H -0.06760 -0.63270 2.59487
 H -0.24205 -0.60412 -2.59350
13
bifur_IRC_Cartesians_MW_output/new_data/bifur_traj4_Cartesians_MW point 190
C -0.00991 0.90148 1.09537
 C 0.14908 0.88740 -1.09446
 C -0.10303 1.57240 0.00153
 C -0.05534 -0.55028 1.50767
 C -0.09390 -0.53963 -1.50738
 F 0.10145 1.62138 2.09229
 F 0.66363 1.56249 -2.09448
 H -0.94141 -1.00982 1.12799
 H -0.97161 -0.98282 -0.99216
 H 0.79945 -1.10838 1.10305
 H 0.76487 -1.11654 -1.24080
 H -0.06416 -0.63317 2.59784
 H -0.23913 -0.60450 -2.59646
13
bifur_IRC_Cartesians_MW_output/new_data/bifur_traj4_Cartesians_MW point 191
C -0.01013 0.90163 1.09984
 C 0.14975 0.88747 -1.09892
 C -0.09091 1.56985 0.00154
 C -0.05494 -0.54966 1.51105
 C -0.09371 -0.53895 -1.51076
 F 0.09231 1.62022 2.09836
 F 0.65766 1.56102 -2.10060
 H -0.94227 -1.00743 1.13333
 H -0.97264 -0.98027 -0.99674
 H 0.79817 -1.10866 1.10324
 H 0.76340 -1.11686 -1.24174
 H -0.06037 -0.63360 2.60098
 H -0.23632 -0.60477 -2.59958
13
bifur_IRC_Cartesians_MW_output/new_data/bifur_traj4_Cartesians_MW point 192
C -0.01076 0.90178 1.10459
 C 0.15086 0.88747 -1.10367
 C -0.07804 1.56704 0.00156
 C -0.05441 -0.54901 1.51471
 C -0.09361 -0.53818 -1.51442
 F 0.08118 1.61913 2.10476
 F 0.65270 1.55929 -2.10703
 H -0.94311 -1.00495 1.13946
 H -0.97380 -0.97749 -1.00139
 H 0.79689 -1.10893 1.10320
 H 0.76174 -1.11722 -1.24321
 H -0.05588 -0.63404 2.60437
 H -0.23376 -0.60489 -2.60295
13
bifur_IRC_Cartesians_MW_output/new_data/bifur_traj4_Cartesians_MW point 193
C -0.01206 0.90198 1.10969
 C 0.15268 0.88738 -1.10874
 C -0.06427 1.56397 0.00158
 C -0.05369 -0.54833 1.51869
 C -0.09365 -0.53730 -1.51840
 F 0.06705 1.61818 2.11158
 F 0.64961 1.55716 -2.11385
 H -0.94388 -1.00240 1.14664
 H -0.97516 -0.97441 -1.00591
 H 0.79565 -1.10919 1.10269
 H 0.75982 -1.11764 -1.24542
 H -0.05039 -0.63455 2.60803
 H -0.23170 -0.60484 -2.60659
13
bifur_IRC_Cartesians_MW_output/new_data/bifur_traj4_Cartesians_MW point 194
C -0.01418 0.90224 1.11501
 C 0.15534 0.88719 -1.11403
 C -0.04990 1.56071 0.00162
 C -0.05274 -0.54766 1.52287
 C -0.09389 -0.53633 -1.52259
 F 0.04957 1.61748 2.11868
 F 0.64910 1.55463 -2.12092
 H -0.94453 -0.99985 1.15485
 H -0.97673 -0.97107 -1.01004
 H 0.79453 -1.10940 1.10155
 H 0.75765 -1.11813 -1.24847
 H -0.04379 -0.63518 2.61188
 H -0.23041 -0.60462 -2.61042
13
bifur_IRC_Cartesians_MW_output/new_data/bifur_traj4_Cartesians_MW point 195
C -0.01700 0.90254 1.12034
 C 0.15871 0.88689 -1.11931
 C -0.03554 1.55738 0.00167
 C -0.05162 -0.54703 1.52710
 C -0.09429 -0.53531 -1.52684
 F 0.02961 1.61704 2.12574
 F 0.65107 1.55181 -2.12792
 H -0.94504 -0.99742 1.16372
 H -0.97843 -0.96761 -1.01364
 H 0.79356 -1.10958 1.09987
 H 0.75531 -1.11865 -1.25221
 H -0.03642 -0.63586 2.61576
 H -0.22990 -0.60420 -2.61428
13
bifur_IRC_Cartesians_MW_output/new_data/bifur_traj4_Cartesians_MW point 196
C -0.02022 0.90284 1.12552
 C 0.16246 0.88652 -1.12443
 C -0.02162 1.55403 0.00172
 C -0.05042 -0.54642 1.53129
 C -0.09480 -0.53427 -1.53106
 F 0.00853 1.61677 2.13253
 F 0.65466 1.54885 -2.13463
 H -0.94544 -0.99513 1.17288
 H -0.98017 -0.96416 -1.01687
 H 0.79271 -1.10972 1.09796
 H 0.75294 -1.11918 -1.25640
 H -0.02873 -0.63650 2.61958
 H -0.22992 -0.60361 -2.61809
13
bifur_IRC_Cartesians_MW_output/new_data/bifur_traj4_Cartesians_MW point 197
C -0.02356 0.90308 1.13055
 C 0.16632 0.88606 -1.12940
 C -0.00813 1.55062 0.00177
 C -0.04918 -0.54581 1.53548
 C -0.09534 -0.53321 -1.53528
 F -0.01272 1.61654 2.13900
 F 0.65893 1.54585 -2.14103
 H -0.94577 -0.99295 1.18216
 H -0.98189 -0.96078 -1.02001
 H 0.79193 -1.10984 1.09611
 H 0.75057 -1.11971 -1.26086
 H -0.02099 -0.63701 2.62338
 H -0.23017 -0.60285 -2.62187
13
bifur_IRC_Cartesians_MW_output/new_data/bifur_traj4_Cartesians_MW point 198
C -0.02688 0.90324 1.13550
 C 0.17014 0.88553 -1.13429
 C 0.00511 1.54705 0.00182
 C -0.04796 -0.54518 1.53976
 C -0.09588 -0.53214 -1.53960
 F -0.03373 1.61628 2.14524
 F 0.66322 1.54283 -2.14718
 H -0.94607 -0.99079 1.19156
 H -0.98357 -0.95744 -1.02334
 H 0.79115 -1.10994 1.09453
 H 0.74822 -1.12022 -1.26553
 H -0.01334 -0.63732 2.62723
 H -0.23042 -0.60189 -2.62570
13
bifur_IRC_Cartesians_MW_output/new_data/bifur_traj4_Cartesians_MW point 199
C -0.02688 0.90324 1.13550
 C 0.17014 0.88553 -1.13429
 C 0.00511 1.54705 0.00182
 C -0.04796 -0.54518 1.53976
 C -0.09588 -0.53214 -1.53960
 F -0.03373 1.61628 2.14524
 F 0.66322 1.54283 -2.14718
 H -0.94607 -0.99079 1.19156
 H -0.98357 -0.95744 -1.02334
 H 0.79115 -1.10994 1.09453
 H 0.74822 -1.12022 -1.26553
 H -0.01334 -0.63732 2.62723
 H -0.23042 -0.60189 -2.62570
13
bifur_IRC_Cartesians_MW_output/new_data/bifur_traj4_Cartesians_MW point 200
C -0.03313 0.90324 1.14551
 C 0.17742 0.88422 -1.14418
 C 0.03175 1.53916 0.00192
 C -0.04557 -0.54375 1.54894
 C -0.09683 -0.52988 -1.54883
 F -0.07461 1.61539 2.15738
 F 0.67027 1.53672 -2.15916
 H -0.94673 -0.98633 1.21097
 H -0.98684 -0.95073 -1.03123
 H 0.78943 -1.11016 1.09251
 H 0.74352 -1.12119 -1.27537
 H 0.00170 -0.63725 2.63534
 H -0.23038 -0.59943 -2.63378
13
bifur_IRC_Cartesians_MW_output/new_data/bifur_traj4_Cartesians_MW point 201
C -0.03599 0.90310 1.15071
 C 0.18081 0.88347 -1.14933
 C 0.04555 1.53481 0.00196
 C -0.04442 -0.54294 1.55391
 C -0.09722 -0.52868 -1.55382
 F -0.09448 1.61470 2.16350
 F 0.67254 1.53362 -2.16522
 H -0.94713 -0.98393 1.22103
 H -0.98844 -0.94730 -1.03598
 H 0.78843 -1.11028 1.09211
 H 0.74115 -1.12167 -1.28045
 H 0.00911 -0.63691 2.63969
 H -0.22989 -0.59798 -2.63811
13
bifur_IRC_Cartesians_MW_output/new_data/bifur_traj4_Cartesians_MW point 202
C -0.03862 0.90290 1.15608
 C 0.18398 0.88271 -1.15466
 C 0.05981 1.53025 0.00201
 C -0.04332 -0.54208 1.55909
 C -0.09754 -0.52745 -1.55902
 F -0.11385 1.61384 2.16980
 F 0.67370 1.53054 -2.17147
 H -0.94761 -0.98140 1.23122
 H -0.99003 -0.94380 -1.04124
 H 0.78732 -1.11043 1.09206
 H 0.73877 -1.12214 -1.28547
 H 0.01641 -0.63645 2.64421
 H -0.22902 -0.59649 -2.64262
13
bifur_IRC_Cartesians_MW_output/new_data/bifur_traj4_Cartesians_MW point 203
C -0.04091 0.90269 1.16155
 C 0.18683 0.88201 -1.16009
 C 0.07433 1.52568 0.00204
 C -0.04228 -0.54119 1.56432
 C -0.09777 -0.52624 -1.56427
 F -0.13224 1.61285 2.17625
 F 0.67356 1.52757 -2.17788
 H -0.94817 -0.97877 1.24120
 H -0.99158 -0.94031 -1.04682
 H 0.78611 -1.11060 1.09225
 H 0.73643 -1.12260 -1.29017
 H 0.02342 -0.63598 2.64878
 H -0.22771 -0.59511 -2.64717
13
bifur_IRC_Cartesians_MW_output/new_data/bifur_traj4_Cartesians_MW point 204
C -0.04277 0.90251 1.16690
 C 0.18922 0.88143 -1.16540
 C 0.08856 1.52138 0.00208
 C -0.04138 -0.54032 1.56930
 C -0.09791 -0.52510 -1.56926
 F -0.14881 1.61176 2.18266
 F 0.67204 1.52486 -2.18427
 H -0.94881 -0.97613 1.25041
 H -0.99304 -0.93696 -1.05242
 H 0.78485 -1.11080 1.09258
 H 0.73424 -1.12304 -1.29421
 H 0.02982 -0.63560 2.65317
 H -0.22601 -0.59398 -2.65154
13
bifur_IRC_Cartesians_MW_output/new_data/bifur_traj4_Cartesians_MW point 205
C -0.04411 0.90237 1.17193
 C 0.19107 0.88099 -1.17041
 C 0.10201 1.51750 0.00210
 C -0.04062 -0.53951 1.57387
 C -0.09795 -0.52409 -1.57383
 F -0.16302 1.61063 2.18883
 F 0.66918 1.52251 -2.19043
 H -0.94950 -0.97358 1.25855
 H -0.99434 -0.93388 -1.05783
 H 0.78359 -1.11102 1.09303
 H 0.73227 -1.12343 -1.29745
 H 0.03539 -0.63534 2.65721
 H -0.22398 -0.59315 -2.65557
13
bifur_IRC_Cartesians_MW_output/new_data/bifur_traj4_Cartesians_MW point 206
C -0.04499 0.90226 1.17663
 C 0.19242 0.88067 -1.17510
 C 0.11460 1.51401 0.00212
 C -0.04002 -0.53875 1.57803
 C -0.09789 -0.52318 -1.57800
 F -0.17492 1.60945 2.19467
 F 0.66515 1.52050 -2.19629
 H -0.95024 -0.97115 1.26567
 H -0.99549 -0.93107 -1.06306
 H 0.78234 -1.11125 1.09363
 H 0.73053 -1.12378 -1.29998
 H 0.04017 -0.63516 2.66093
 H -0.22166 -0.59256 -2.65926
13
bifur_IRC_Cartesians_MW_output/new_data/bifur_traj4_Cartesians_MW point 207
C -0.04547 0.90214 1.18108
 C 0.19335 0.88043 -1.17954
 C 0.12652 1.51077 0.00214
 C -0.03954 -0.53803 1.58193
 C -0.09775 -0.52236 -1.58189
 F -0.18496 1.60822 2.20023
 F 0.66013 1.51875 -2.20187
 H -0.95100 -0.96879 1.27205
 H -0.99652 -0.92846 -1.06822
 H 0.78108 -1.11148 1.09443
 H 0.72896 -1.12409 -1.30200
 H 0.04429 -0.63498 2.66441
 H -0.21910 -0.59213 -2.66272
13
bifur_IRC_Cartesians_MW_output/new_data/bifur_traj4_Cartesians_MW point 208
C -0.04566 0.90200 1.18536
 C 0.19397 0.88023 -1.18382
 C 0.13801 1.50764 0.00215
 C -0.03914 -0.53731 1.58570
 C -0.09755 -0.52158 -1.58566
 F -0.19367 1.60692 2.20558
 F 0.65430 1.51717 -2.20727
 H -0.95179 -0.96647 1.27797
 H -0.99745 -0.92600 -1.07345
 H 0.77980 -1.11173 1.09545
 H 0.72751 -1.12437 -1.30372
 H 0.04797 -0.63475 2.66777
 H -0.21631 -0.59175 -2.66607
13
bifur_IRC_Cartesians_MW_output/new_data/bifur_traj4_Cartesians_MW point 209
C -0.04567 0.90181 1.18958
 C 0.19439 0.88001 -1.18804
 C 0.14932 1.50448 0.00216
 C -0.03879 -0.53658 1.58947
 C -0.09730 -0.52082 -1.58941
 F -0.20158 1.60555 2.21080
 F 0.64791 1.51567 -2.21253
 H -0.95260 -0.96415 1.28373
 H -0.99833 -0.92360 -1.07884
 H 0.77850 -1.11198 1.09670
 H 0.72612 -1.12464 -1.30533
 H 0.05139 -0.63443 2.67112
 H -0.21335 -0.59134 -2.66940
13
bifur_IRC_Cartesians_MW_output/new_data/bifur_traj4_Cartesians_MW point 210
C -0.04567 0.90181 1.18958
 C 0.19439 0.88001 -1.18804
 C 0.14932 1.50448 0.00216
 C -0.03879 -0.53658 1.58947
 C -0.09730 -0.52082 -1.58941
 F -0.20158 1.60555 2.21080
 F 0.64790 1.51567 -2.21253
 H -0.95260 -0.96415 1.28373
 H -0.99833 -0.92360 -1.07884
 H 0.77850 -1.11198 1.09670
 H 0.72612 -1.12464 -1.30533
 H 0.05139 -0.63443 2.67112
 H -0.21335 -0.59134 -2.66940
13
bifur_IRC_Cartesians_MW_output/new_data/bifur_traj4_Cartesians_MW point 211
C -0.04564 0.90124 1.19817
 C 0.19522 0.87940 -1.19664
 C 0.17225 1.49762 0.00217
 C -0.03807 -0.53501 1.59747
 C -0.09678 -0.51918 -1.59740
 F -0.21761 1.60263 2.22113
 F 0.63477 1.51250 -2.22295
 H -0.95422 -0.95940 1.29596
 H -1.00009 -0.91870 -1.09036
 H 0.77581 -1.11247 1.09981
 H 0.72325 -1.12516 -1.30911
 H 0.05837 -0.63336 2.67816
 H -0.20726 -0.59011 -2.67641
13
bifur_IRC_Cartesians_MW_output/new_data/bifur_traj4_Cartesians_MW point 212
C -0.04599 0.90086 1.20268
 C 0.19601 0.87892 -1.20115
 C 0.18424 1.49371 0.00218
 C -0.03760 -0.53415 1.60191
 C -0.09658 -0.51824 -1.60183
 F -0.22729 1.60116 2.22635
 F 0.62913 1.51061 -2.22820
 H -0.95499 -0.95696 1.30304
 H -1.00107 -0.91607 -1.09648
 H 0.77446 -1.11270 1.10149
 H 0.72165 -1.12544 -1.31177
 H 0.06245 -0.63257 2.68201
 H -0.20443 -0.58912 -2.68024
13
bifur_IRC_Cartesians_MW_output/new_data/bifur_traj4_Cartesians_MW point 213
C -0.04687 0.90042 1.20737
 C 0.19736 0.87828 -1.20582
 C 0.19662 1.48942 0.00220
 C -0.03698 -0.53326 1.60667
 C -0.09651 -0.51720 -1.60660
 F -0.23918 1.59978 2.23161
 F 0.62512 1.50839 -2.23347
 H -0.95566 -0.95451 1.31110
 H -1.00216 -0.91324 -1.10264
 H 0.77315 -1.11290 1.10306
 H 0.71986 -1.12576 -1.31528
 H 0.06728 -0.63163 2.68612
 H -0.20206 -0.58779 -2.68434
13
bifur_IRC_Cartesians_MW_output/new_data/bifur_traj4_Cartesians_MW point 214
C -0.04847 0.89995 1.21213
 C 0.19944 0.87746 -1.21056
 C 0.20917 1.48485 0.00223
 C -0.03616 -0.53235 1.61168
 C -0.09660 -0.51606 -1.61162
 F -0.25380 1.59859 2.23683
 F 0.62356 1.50580 -2.23866
 H -0.95619 -0.95212 1.32016
 H -1.00339 -0.91023 -1.10855
 H 0.77197 -1.11305 1.10429
 H 0.71787 -1.12612 -1.31973
 H 0.07300 -0.63061 2.69040
 H -0.20042 -0.58610 -2.68861
13
bifur_IRC_Cartesians_MW_output/new_data/bifur_traj4_Cartesians_MW point 215
C -0.05084 0.89949 1.21685
 C 0.20228 0.87650 -1.21523
 C 0.22155 1.48013 0.00227
 C -0.03515 -0.53147 1.61677
 C -0.09687 -0.51486 -1.61673
 F -0.27103 1.59767 2.24186
 F 0.62479 1.50288 -2.24364
 H -0.95655 -0.94989 1.33000
 H -1.00476 -0.90713 -1.11396
 H 0.77097 -1.11315 1.10504
 H 0.71572 -1.12651 -1.32504
 H 0.07954 -0.62955 2.69474
 H -0.19966 -0.58413 -2.69293
13
bifur_IRC_Cartesians_MW_output/new_data/bifur_traj4_Cartesians_MW point 216
C -0.05384 0.89904 1.22141
 C 0.20575 0.87542 -1.21974
 C 0.23348 1.47539 0.00231
 C -0.03400 -0.53063 1.62183
 C -0.09731 -0.51362 -1.62182
 F -0.29022 1.59702 2.24661
 F 0.62851 1.49972 -2.24831
 H -0.95674 -0.94784 1.34034
 H -1.00620 -0.90401 -1.11880
 H 0.77014 -1.11320 1.10537
 H 0.71347 -1.12692 -1.33104
 H 0.08666 -0.62848 2.69902
 H -0.19970 -0.58191 -2.69720
13
bifur_IRC_Cartesians_MW_output/new_data/bifur_traj4_Cartesians_MW point 217
C -0.05727 0.89858 1.22579
 C 0.20963 0.87424 -1.22406
 C 0.24487 1.47061 0.00236
 C -0.03275 -0.52981 1.62686
 C -0.09787 -0.51235 -1.62687
 F -0.31060 1.59655 2.25101
 F 0.63404 1.49642 -2.25260
 H -0.95680 -0.94596 1.35100
 H -1.00767 -0.90092 -1.12323
 H 0.76946 -1.11320 1.10548
 H 0.71118 -1.12734 -1.33757
 H 0.09413 -0.62733 2.70325
 H -0.20034 -0.57947 -2.70141
13
bifur_IRC_Cartesians_MW_output/new_data/bifur_traj4_Cartesians_MW point 218
C -0.06097 0.89805 1.23003
 C 0.21376 0.87294 -1.22822
 C 0.25583 1.46571 0.00242
 C -0.03144 -0.52900 1.63192
 C -0.09849 -0.51106 -1.63197
 F -0.33164 1.59617 2.25508
 F 0.64072 1.49301 -2.25656
 H -0.95677 -0.94419 1.36194
 H -1.00915 -0.89786 -1.12752
 H 0.76886 -1.11317 1.10558
 H 0.70886 -1.12776 -1.34453
 H 0.10179 -0.62604 2.70747
 H -0.20136 -0.57680 -2.70562
13
bifur_IRC_Cartesians_MW_output/new_data/bifur_traj4_Cartesians_MW point 219
C -0.06481 0.89743 1.23418
 C 0.21802 0.87153 -1.23230
 C 0.26650 1.46061 0.00247
 C -0.03009 -0.52816 1.63711
 C -0.09914 -0.50973 -1.63721
 F -0.35303 1.59580 2.25885
 F 0.64803 1.48949 -2.26021
 H -0.95667 -0.94249 1.37323
 H -1.01062 -0.89482 -1.13192
 H 0.76831 -1.11313 1.10586
 H 0.70652 -1.12818 -1.35193
 H 0.10956 -0.62452 2.71176
 H -0.20257 -0.57385 -2.70990
13
bifur_IRC_Cartesians_MW_output/new_data/bifur_traj4_Cartesians_MW point 220
C -0.06872 0.89668 1.23831
 C 0.22235 0.86997 -1.23636
 C 0.27707 1.45519 0.00253
 C -0.02872 -0.52727 1.64254
 C -0.09981 -0.50834 -1.64268
 F -0.37464 1.59538 2.26239
 F 0.65560 1.48587 -2.26361
 H -0.95654 -0.94079 1.38493
 H -1.01208 -0.89176 -1.13661
 H 0.76775 -1.11306 1.10646
 H 0.70415 -1.12858 -1.35977
 H 0.11743 -0.62271 2.71621
 H -0.20384 -0.57059 -2.71434
13
bifur_IRC_Cartesians_MW_output/new_data/bifur_traj4_Cartesians_MW point 221
C -0.06871 0.89668 1.23831
 C 0.22235 0.86997 -1.23636
 C 0.27707 1.45519 0.00253
 C -0.02872 -0.52727 1.64254
 C -0.09981 -0.50834 -1.64268
 F -0.37464 1.59538 2.26239
 F 0.65560 1.48587 -2.26361
 H -0.95654 -0.94079 1.38493
 H -1.01208 -0.89176 -1.13661
 H 0.76775 -1.11306 1.10647
 H 0.70415 -1.12858 -1.35977
 H 0.11743 -0.62271 2.71621
 H -0.20384 -0.57059 -2.71434
13
bifur_IRC_Cartesians_MW_output/new_data/bifur_traj4_Cartesians_MW point 222
C -0.07655 0.89476 1.24674
 C 0.23104 0.86642 -1.24465
 C 0.29845 1.44317 0.00264
 C -0.02594 -0.52528 1.65435
 C -0.10110 -0.50534 -1.65457
 F -0.41826 1.59421 2.26893
 F 0.67054 1.47828 -2.26989
 H -0.95623 -0.93728 1.40983
 H -1.01497 -0.88552 -1.14745
 H 0.76652 -1.11289 1.10898
 H 0.69928 -1.12936 -1.37680
 H 0.13341 -0.61810 2.72577
 H -0.20620 -0.56306 -2.72388
13
bifur_IRC_Cartesians_MW_output/new_data/bifur_traj4_Cartesians_MW point 223
C -0.08038 0.89359 1.25108
 C 0.23530 0.86445 -1.24891
 C 0.30937 1.43658 0.00270
 C -0.02454 -0.52417 1.66073
 C -0.10170 -0.50374 -1.66100
 F -0.43996 1.59341 2.27201
 F 0.67747 1.47435 -2.27285
 H -0.95608 -0.93542 1.42294
 H -1.01638 -0.88233 -1.15368
 H 0.76582 -1.11281 1.11095
 H 0.69679 -1.12973 -1.38586
 H 0.14143 -0.61532 2.73089
 H -0.20714 -0.55886 -2.72899
13
bifur_IRC_Cartesians_MW_output/new_data/bifur_traj4_Cartesians_MW point 224
C -0.08399 0.89231 1.25541
 C 0.23935 0.86242 -1.25317
 C 0.32024 1.42980 0.00275
 C -0.02320 -0.52302 1.66727
 C -0.10225 -0.50212 -1.66757
 F -0.46092 1.59249 2.27495
 F 0.68367 1.47044 -2.27566
 H -0.95596 -0.93352 1.43610
 H -1.01774 -0.87917 -1.16033
 H 0.76505 -1.11272 1.11333
 H 0.69434 -1.13009 -1.39497
 H 0.14923 -0.61231 2.73611
 H -0.20783 -0.55450 -2.73420
13
bifur_IRC_Cartesians_MW_output/new_data/bifur_traj4_Cartesians_MW point 225
C -0.08727 0.89099 1.25959
 C 0.24305 0.86041 -1.25729
 C 0.33070 1.42307 0.00280
 C -0.02195 -0.52186 1.67371
 C -0.10272 -0.50053 -1.67405
 F -0.48039 1.59146 2.27766
 F 0.68888 1.46671 -2.27827
 H -0.95587 -0.93165 1.44883
 H -1.01900 -0.87614 -1.16713
 H 0.76426 -1.11265 1.11603
 H 0.69201 -1.13041 -1.40379
 H 0.15655 -0.60922 2.74124
 H -0.20824 -0.55018 -2.73933
13
bifur_IRC_Cartesians_MW_output/new_data/bifur_traj4_Cartesians_MW point 226
C -0.09014 0.88964 1.26353
 C 0.24631 0.85847 -1.26118
 C 0.34052 1.41655 0.00284
 C -0.02082 -0.52072 1.67993
 C -0.10310 -0.49902 -1.68030
 F -0.49800 1.59036 2.28009
 F 0.69305 1.46323 -2.28060
 H -0.95582 -0.92985 1.46088
 H -1.02014 -0.87332 -1.17395
 H 0.76345 -1.11259 1.11899
 H 0.68984 -1.13070 -1.41214
 H 0.16322 -0.60608 2.74617
 H -0.20838 -0.54596 -2.74425
13
bifur_IRC_Cartesians_MW_output/new_data/bifur_traj4_Cartesians_MW point 227
C -0.09265 0.88827 1.26721
 C 0.24919 0.85657 -1.26482
 C 0.34967 1.41021 0.00287
 C -0.01980 -0.51960 1.68593
 C -0.10341 -0.49757 -1.68632
 F -0.51383 1.58919 2.28220
 F 0.69628 1.45997 -2.28262
 H -0.95579 -0.92812 1.47227
 H -1.02115 -0.87070 -1.18077
 H 0.76264 -1.11253 1.12220
 H 0.68784 -1.13095 -1.42008
 H 0.16929 -0.60290 2.75091
 H -0.20829 -0.54183 -2.74898
13
bifur_IRC_Cartesians_MW_output/new_data/bifur_traj4_Cartesians_MW point 228
C -0.09487 0.88686 1.27069
 C 0.25175 0.85468 -1.26825
 C 0.35827 1.40395 0.00291
 C -0.01886 -0.51849 1.69180
 C -0.10366 -0.49617 -1.69222
 F -0.52827 1.58796 2.28400
 F 0.69881 1.45689 -2.28435
 H -0.95578 -0.92645 1.48323
 H -1.02205 -0.86825 -1.18766
 H 0.76182 -1.11247 1.12568
 H 0.68597 -1.13117 -1.42777
 H 0.17488 -0.59962 2.75552
 H -0.20800 -0.53771 -2.75358
13
bifur_IRC_Cartesians_MW_output/new_data/bifur_traj4_Cartesians_MW point 229
C -0.09690 0.88536 1.27402
 C 0.25411 0.85275 -1.27154
 C 0.36641 1.39765 0.00294
 C -0.01799 -0.51737 1.69765
 C -0.10386 -0.49478 -1.69810
 F -0.54172 1.58667 2.28551
 F 0.70087 1.45389 -2.28579
 H -0.95576 -0.92483 1.49399
 H -1.02288 -0.86590 -1.19469
 H 0.76099 -1.11241 1.12948
 H 0.68418 -1.13136 -1.43541
 H 0.18015 -0.59618 2.76009
 H -0.20760 -0.53349 -2.75814
13
bifur_IRC_Cartesians_MW_output/new_data/bifur_traj4_Cartesians_MW point 230
C -0.09884 0.88377 1.27723
 C 0.25636 0.85075 -1.27472
 C 0.37423 1.39120 0.00296
 C -0.01713 -0.51622 1.70359
 C -0.10405 -0.49337 -1.70406
 F -0.55469 1.58531 2.28671
 F 0.70279 1.45090 -2.28693
 H -0.95572 -0.92325 1.50482
 H -1.02365 -0.86363 -1.20195
 H 0.76017 -1.11234 1.13360
 H 0.68243 -1.13153 -1.44322
 H 0.18525 -0.59251 2.76469
 H -0.20715 -0.52908 -2.76273
13
bifur_IRC_Cartesians_MW_output/new_data/bifur_traj4_Cartesians_MW point 231
C -0.10084 0.88206 1.28039
 C 0.25867 0.84861 -1.27784
 C 0.38182 1.38447 0.00299
 C -0.01626 -0.51502 1.70972
 C -0.10424 -0.49192 -1.71021
 F -0.56771 1.58390 2.28762
 F 0.70498 1.44783 -2.28777
 H -0.95564 -0.92170 1.51599
 H -1.02440 -0.86137 -1.20946
 H 0.75935 -1.11225 1.13805
 H 0.68066 -1.13168 -1.45144
 H 0.19039 -0.58856 2.76941
 H -0.20678 -0.52437 -2.76745
13
bifur_IRC_Cartesians_MW_output/new_data/bifur_traj4_Cartesians_MW point 232
C -0.10083 0.88206 1.28039
 C 0.25866 0.84861 -1.27784
 C 0.38182 1.38447 0.00299
 C -0.01626 -0.51502 1.70972
 C -0.10424 -0.49192 -1.71021
 F -0.56771 1.58390 2.28762
 F 0.70498 1.44783 -2.28777
 H -0.95564 -0.92170 1.51599
 H -1.02440 -0.86137 -1.20946
 H 0.75935 -1.11225 1.13805
 H 0.68066 -1.13168 -1.45144
 H 0.19039 -0.58856 2.76941
 H -0.20678 -0.52437 -2.76744
13
bifur_IRC_Cartesians_MW_output/new_data/bifur_traj4_Cartesians_MW point 233
C -0.10577 0.87816 1.28665
 C 0.26421 0.84368 -1.28401
 C 0.39659 1.36968 0.00306
 C -0.01426 -0.51246 1.72298
 C -0.10482 -0.48872 -1.72353
 F -0.59706 1.58111 2.28844
 F 0.71278 1.44096 -2.28840
 H -0.95519 -0.91873 1.54069
 H -1.02598 -0.85667 -1.22525
 H 0.75786 -1.11197 1.14774
 H 0.67685 -1.13200 -1.47035
 H 0.20179 -0.57954 2.77950
 H -0.20701 -0.51351 -2.77752
13
bifur_IRC_Cartesians_MW_output/new_data/bifur_traj4_Cartesians_MW point 234
C -0.10927 0.87598 1.28973
 C 0.26801 0.84077 -1.28702
 C 0.40367 1.36148 0.00311
 C -0.01298 -0.51110 1.73019
 C -0.10535 -0.48692 -1.73078
 F -0.61528 1.57992 2.28822
 F 0.72038 1.43691 -2.28803
 H -0.95470 -0.91742 1.55483
 H -1.02690 -0.85416 -1.23319
 H 0.75730 -1.11173 1.15269
 H 0.67468 -1.13219 -1.48171
 H 0.20866 -0.57443 2.78492
 H -0.20823 -0.50712 -2.78295
13
bifur_IRC_Cartesians_MW_output/new_data/bifur_traj4_Cartesians_MW point 235
C -0.11368 0.87372 1.29263
 C 0.27271 0.83759 -1.28983
 C 0.41014 1.35297 0.00316
 C -0.01148 -0.50975 1.73757
 C -0.10610 -0.48502 -1.73822
 F -0.63642 1.57903 2.28746
 F 0.73153 1.43246 -2.28709
 H -0.95395 -0.91635 1.57002
 H -1.02792 -0.85160 -1.24064
 H 0.75698 -1.11141 1.15731
 H 0.67235 -1.13240 -1.49435
 H 0.21643 -0.56908 2.79042
 H -0.21058 -0.50017 -2.78845
13
bifur_IRC_Cartesians_MW_output/new_data/bifur_traj4_Cartesians_MW point 236
C -0.11881 0.87146 1.29517
 C 0.27809 0.83429 -1.29228
 C 0.41563 1.34454 0.00323
 C -0.00983 -0.50847 1.74477
 C -0.10705 -0.48311 -1.74549
 F -0.65943 1.57848 2.28614
 F 0.74574 1.42780 -2.28555
 H -0.95299 -0.91559 1.58557
 H -1.02900 -0.84911 -1.24726
 H 0.75691 -1.11103 1.16143
 H 0.66996 -1.13262 -1.50771
 H 0.22472 -0.56370 2.79574
 H -0.21395 -0.49294 -2.79377
13
bifur_IRC_Cartesians_MW_output/new_data/bifur_traj4_Cartesians_MW point 237
C -0.12428 0.86922 1.29734
 C 0.28378 0.83093 -1.29434
 C 0.42010 1.33630 0.00330
 C -0.00812 -0.50726 1.75170
 C -0.10810 -0.48124 -1.75249
 F -0.68296 1.57817 2.28431
 F 0.76175 1.42312 -2.28348
 H -0.95188 -0.91508 1.60099
 H -1.03006 -0.84677 -1.25319
 H 0.75703 -1.11060 1.16523
 H 0.66761 -1.13284 -1.52134
 H 0.23310 -0.55833 2.80081
 H -0.21796 -0.48562 -2.79883
13
bifur_IRC_Cartesians_MW_output/new_data/bifur_traj4_Cartesians_MW point 238
C -0.12985 0.86694 1.29921
 C 0.28953 0.82751 -1.29610
 C 0.42372 1.32813 0.00337
 C -0.00641 -0.50608 1.75848
 C -0.10919 -0.47938 -1.75934
 F -0.70625 1.57795 2.28199
 F 0.77854 1.41847 -2.28092
 H -0.95069 -0.91476 1.61626
 H -1.03107 -0.84459 -1.25885
 H 0.75725 -1.11014 1.16906
 H 0.66534 -1.13303 -1.53513
 H 0.24134 -0.55286 2.80571
 H -0.22228 -0.47816 -2.80374
13
bifur_IRC_Cartesians_MW_output/new_data/bifur_traj4_Cartesians_MW point 239
C -0.13538 0.86455 1.30087
 C 0.29523 0.82399 -1.29765
 C 0.42672 1.31983 0.00344
 C -0.00472 -0.50489 1.76530
 C -0.11027 -0.47752 -1.76623
 F -0.72905 1.57771 2.27920
 F 0.79554 1.41382 -2.27788
 H -0.94944 -0.91453 1.63158
 H -1.03200 -0.84252 -1.26461
 H 0.75751 -1.10966 1.17320
 H 0.66312 -1.13321 -1.54917
 H 0.24941 -0.54711 2.81059
 H -0.22668 -0.47044 -2.80863
13
bifur_IRC_Cartesians_MW_output/new_data/bifur_traj4_Cartesians_MW point 240
C -0.14083 0.86197 1.30240
 C 0.30083 0.82030 -1.29907
 C 0.42930 1.31118 0.00351
 C -0.00305 -0.50363 1.77233
 C -0.11133 -0.47561 -1.77334
 F -0.75129 1.57736 2.27595
 F 0.81241 1.40914 -2.27439
 H -0.94815 -0.91435 1.64716
 H -1.03286 -0.84053 -1.27081
 H 0.75776 -1.10916 1.17791
 H 0.66093 -1.13335 -1.56360
 H 0.25732 -0.54096 2.81560
 H -0.23104 -0.46236 -2.81364
13
bifur_IRC_Cartesians_MW_output/new_data/bifur_traj4_Cartesians_MW point 241
C -0.14616 0.85917 1.30387
 C 0.30630 0.81641 -1.30044
 C 0.43162 1.30203 0.00358
 C -0.00139 -0.50229 1.77973
 C -0.11235 -0.47362 -1.78081
 F -0.77302 1.57683 2.27226
 F 0.82893 1.40438 -2.27046
 H -0.94684 -0.91416 1.66320
 H -1.03365 -0.83857 -1.27768
 H 0.75797 -1.10864 1.18336
 H 0.65876 -1.13346 -1.57856
 H 0.26509 -0.53429 2.82083
 H -0.23525 -0.45380 -2.81889
13
bifur_IRC_Cartesians_MW_output/new_data/bifur_traj4_Cartesians_MW point 242
C -0.15133 0.85611 1.30535
 C 0.31161 0.81230 -1.30182
 C 0.43385 1.29230 0.00364
 C 0.00023 -0.50083 1.78758
 C -0.11331 -0.47153 -1.78873
 F -0.79420 1.57609 2.26818
 F 0.84485 1.39952 -2.26614
 H -0.94553 -0.91391 1.67981
 H -1.03438 -0.83661 -1.28539
 H 0.75810 -1.10811 1.18965
 H 0.65657 -1.13354 -1.59407
 H 0.27274 -0.52706 2.82637
 H -0.23923 -0.44472 -2.82443
13
bifur_IRC_Cartesians_MW_output/new_data/bifur_traj4_Cartesians_MW point 243
C -0.15133 0.85611 1.30535
 C 0.31161 0.81230 -1.30182
 C 0.43385 1.29230 0.00364
 C 0.00023 -0.50083 1.78758
 C -0.11331 -0.47153 -1.78873
 F -0.79420 1.57609 2.26818
 F 0.84485 1.39952 -2.26614
 H -0.94553 -0.91391 1.67981
 H -1.03438 -0.83661 -1.28539
 H 0.75810 -1.10811 1.18965
 H 0.65657 -1.13354 -1.59407
 H 0.27274 -0.52706 2.82637
 H -0.23923 -0.44472 -2.82443
13
bifur_IRC_Cartesians_MW_output/new_data/bifur_traj4_Cartesians_MW point 244
C -0.16072 0.84943 1.30851
 C 0.32129 0.80369 -1.30480
 C 0.43867 1.27150 0.00375
 C 0.00331 -0.49760 1.80438
 C -0.11495 -0.46718 -1.80566
 F -0.83362 1.57384 2.25947
 F 0.87297 1.38978 -2.25697
 H -0.94304 -0.91311 1.71390
 H -1.03560 -0.83268 -1.30329
 H 0.75802 -1.10708 1.20453
 H 0.65227 -1.13363 -1.62575
 H 0.28728 -0.51132 2.83822
 H -0.24587 -0.42564 -2.83629
13
bifur_IRC_Cartesians_MW_output/new_data/bifur_traj4_Cartesians_MW point 245
C -0.16458 0.84605 1.31017
 C 0.32530 0.79952 -1.30639
 C 0.44132 1.26117 0.00380
 C 0.00464 -0.49595 1.81276
 C -0.11557 -0.46506 -1.81409
 F -0.85051 1.57240 2.25529
 F 0.88394 1.38525 -2.25261
 H -0.94199 -0.91253 1.73020
 H -1.03608 -0.83082 -1.31290
 H 0.75777 -1.10662 1.21258
 H 0.65028 -1.13363 -1.64073
 H 0.29368 -0.50341 2.84414
 H -0.24821 -0.41636 -2.84222
13
bifur_IRC_Cartesians_MW_output/new_data/bifur_traj4_Cartesians_MW point 246
C -0.16774 0.84279 1.31182
 C 0.32862 0.79560 -1.30797
 C 0.44404 1.25131 0.00384
 C 0.00579 -0.49434 1.82078
 C -0.11602 -0.46306 -1.82216
 F -0.86493 1.57081 2.25141
 F 0.89248 1.38111 -2.24856
 H -0.94110 -0.91186 1.74535
 H -1.03645 -0.82908 -1.32255
 H 0.75740 -1.10622 1.22067
 H 0.64848 -1.13361 -1.65454
 H 0.29926 -0.49582 2.84983
 H -0.24982 -0.40763 -2.84791
13
bifur_IRC_Cartesians_MW_output/new_data/bifur_traj4_Cartesians_MW point 247
C -0.17027 0.83966 1.31341
 C 0.33128 0.79194 -1.30952
 C 0.44671 1.24194 0.00387
 C 0.00676 -0.49278 1.82841
 C -0.11634 -0.46120 -1.82983
 F -0.87698 1.56910 2.24777
 F 0.89884 1.37736 -2.24480
 H -0.94036 -0.91112 1.75935
 H -1.03671 -0.82750 -1.33213
 H 0.75694 -1.10587 1.22876
 H 0.64686 -1.13356 -1.66721
 H 0.30406 -0.48855 2.85524
 H -0.25080 -0.39945 -2.85333
13
bifur_IRC_Cartesians_MW_output/new_data/bifur_traj4_Cartesians_MW point 248
C -0.17226 0.83661 1.31493
 C 0.33341 0.78848 -1.31100
 C 0.44926 1.23296 0.00389
 C 0.00759 -0.49125 1.83573
 C -0.11653 -0.45943 -1.83718
 F -0.88700 1.56730 2.24427
 F 0.90343 1.37394 -2.24119
 H -0.93973 -0.91034 1.77240
 H -1.03689 -0.82605 -1.34168
 H 0.75640 -1.10556 1.23690
 H 0.64541 -1.13349 -1.67898
 H 0.30818 -0.48149 2.86042
 H -0.25126 -0.39168 -2.85852
13
bifur_IRC_Cartesians_MW_output/new_data/bifur_traj4_Cartesians_MW point 249
C -0.17385 0.83359 1.31637
 C 0.33512 0.78511 -1.31240
 C 0.45160 1.22420 0.00391
 C 0.00830 -0.48975 1.84286
 C -0.11663 -0.45773 -1.84434
 F -0.89541 1.56541 2.24076
 F 0.90670 1.37075 -2.23759
 H -0.93918 -0.90955 1.78481
 H -1.03697 -0.82472 -1.35129
 H 0.75581 -1.10527 1.24518
 H 0.64408 -1.13339 -1.69017
 H 0.31177 -0.47452 2.86547
 H -0.25134 -0.38413 -2.86356
13
bifur_IRC_Cartesians_MW_output/new_data/bifur_traj4_Cartesians_MW point 250
C -0.17517 0.83053 1.31770
 C 0.33655 0.78177 -1.31370
 C 0.45368 1.21548 0.00393
 C 0.00894 -0.48824 1.84993
 C -0.11667 -0.45606 -1.85144
 F -0.90268 1.56343 2.23710
 F 0.90916 1.36768 -2.23385
 H -0.93866 -0.90877 1.79690
 H -1.03698 -0.82349 -1.36105
 H 0.75518 -1.10499 1.25372
 H 0.64285 -1.13328 -1.70114
 H 0.31498 -0.46747 2.87045
 H -0.25118 -0.37660 -2.86855
13
bifur_IRC_Cartesians_MW_output/new_data/bifur_traj4_Cartesians_MW point 251
C -0.17637 0.82736 1.31891
 C 0.33785 0.77835 -1.31489
 C 0.45538 1.20660 0.00394
 C 0.00955 -0.48670 1.85709
 C -0.11669 -0.45438 -1.85861
 F -0.90930 1.56139 2.23312
 F 0.91138 1.36464 -2.22979
 H -0.93812 -0.90803 1.80902
 H -1.03693 -0.82234 -1.37105
 H 0.75455 -1.10470 1.26262
 H 0.64166 -1.13314 -1.71224
 H 0.31798 -0.46018 2.87546
 H -0.25095 -0.36888 -2.87357
13
bifur_IRC_Cartesians_MW_output/new_data/bifur_traj4_Cartesians_MW point 252
C -0.17765 0.82401 1.31996
 C 0.33921 0.77472 -1.31592
 C 0.45657 1.19734 0.00395
 C 0.01018 -0.48510 1.86448
 C -0.11671 -0.45263 -1.86603
 F -0.91593 1.55928 2.22861
 F 0.91410 1.36150 -2.22520
 H -0.93750 -0.90737 1.82158
 H -1.03682 -0.82125 -1.38138
 H 0.75396 -1.10438 1.27200
 H 0.64048 -1.13297 -1.72396
 H 0.32099 -0.45245 2.88061
 H -0.25088 -0.36070 -2.87871
13
bifur_IRC_Cartesians_MW_output/new_data/bifur_traj4_Cartesians_MW point 253
C -0.17926 0.82038 1.32081
 C 0.34088 0.77075 -1.31673
 C 0.45706 1.18746 0.00397
 C 0.01089 -0.48342 1.87228
 C -0.11681 -0.45076 -1.87386
 F -0.92335 1.55718 2.22331
 F 0.91830 1.35808 -2.21979
 H -0.93672 -0.90685 1.83506
 H -1.03668 -0.82020 -1.39207
 H 0.75345 -1.10399 1.28196
 H 0.63924 -1.13279 -1.73682
 H 0.32426 -0.44408 2.88598
 H -0.25125 -0.35175 -2.88409
13
bifur_IRC_Cartesians_MW_output/new_data/bifur_traj4_Cartesians_MW point 254
C -0.17926 0.82038 1.32081
 C 0.34088 0.77075 -1.31673
 C 0.45706 1.18746 0.00397
 C 0.01089 -0.48342 1.87228
 C -0.11681 -0.45076 -1.87386
 F -0.92335 1.55718 2.22331
 F 0.91830 1.35808 -2.21979
 H -0.93672 -0.90685 1.83506
 H -1.03668 -0.82020 -1.39207
 H 0.75345 -1.10399 1.28196
 H 0.63924 -1.13279 -1.73682
 H 0.32426 -0.44408 2.88598
 H -0.25125 -0.35176 -2.88409
13
bifur_IRC_Cartesians_MW_output/new_data/bifur_traj4_Cartesians_MW point 255
C -0.18468 0.81211 1.32154
 C 0.34632 0.76136 -1.31735
 C 0.45478 1.16525 0.00403
 C 0.01287 -0.47981 1.88940
 C -0.11753 -0.44652 -1.89107
 F -0.94422 1.55330 2.20934
 F 0.93594 1.34990 -2.20549
 H -0.93434 -0.90660 1.86630
 H -1.03642 -0.81819 -1.41409
 H 0.75302 -1.10293 1.30347
 H 0.63639 -1.13237 -1.76794
 H 0.33274 -0.42485 2.89755
 H -0.25487 -0.33063 -2.89569
13
bifur_IRC_Cartesians_MW_output/new_data/bifur_traj4_Cartesians_MW point 256
C -0.18878 0.80763 1.32125
 C 0.35037 0.75604 -1.31698
 C 0.45164 1.15338 0.00407
 C 0.01418 -0.47798 1.89832
 C -0.11824 -0.44422 -1.90006
 F -0.95835 1.55178 2.20069
 F 0.95064 1.34516 -2.19660
 H -0.93266 -0.90703 1.88369
 H -1.03633 -0.81729 -1.42458
 H 0.75323 -1.10223 1.31434
 H 0.63480 -1.13215 -1.78599
 H 0.33808 -0.41436 2.90345
 H -0.25857 -0.31872 -2.90161
13
bifur_IRC_Cartesians_MW_output/new_data/bifur_traj4_Cartesians_MW point 257
C -0.19351 0.80316 1.32054
 C 0.35500 0.75061 -1.31617
 C 0.44732 1.14165 0.00412
 C 0.01562 -0.47624 1.90700
 C -0.11912 -0.44193 -1.90881
 F -0.97392 1.55060 2.19139
 F 0.96822 1.34028 -2.18705
 H -0.93077 -0.90779 1.90125
 H -1.03626 -0.81653 -1.43419
 H 0.75370 -1.10147 1.32473
 H 0.63320 -1.13194 -1.80465
 H 0.34379 -0.40384 2.90911
 H -0.26326 -0.30657 -2.90728
13
bifur_IRC_Cartesians_MW_output/new_data/bifur_traj4_Cartesians_MW point 258
C -0.19853 0.79877 1.31949
 C 0.35990 0.74520 -1.31502
 C 0.44210 1.13026 0.00418
 C 0.01709 -0.47458 1.91530
 C -0.12010 -0.43969 -1.91719
 F -0.98989 1.54967 2.18174
 F 0.98736 1.33542 -2.17711
 H -0.92876 -0.90878 1.91849
 H -1.03619 -0.81591 -1.44301
 H 0.75435 -1.10067 1.33467
 H 0.63165 -1.13173 -1.82334
 H 0.34955 -0.39348 2.91445
 H -0.26852 -0.29448 -2.91264
13
bifur_IRC_Cartesians_MW_output/new_data/bifur_traj4_Cartesians_MW point 259
C -0.20362 0.79443 1.31817
 C 0.36484 0.73983 -1.31360
 C 0.43618 1.11916 0.00423
 C 0.01857 -0.47299 1.92329
 C -0.12112 -0.43752 -1.92527
 F -1.00562 1.54888 2.17182
 F 1.00717 1.33066 -2.16691
 H -0.92669 -0.90994 1.93532
 H -1.03608 -0.81544 -1.45132
 H 0.75510 -1.09985 1.34435
 H 0.63018 -1.13151 -1.84188
 H 0.35516 -0.38323 2.91953
 H -0.27407 -0.28248 -2.91774
13
bifur_IRC_Cartesians_MW_output/new_data/bifur_traj4_Cartesians_MW point 260
C -0.20867 0.79009 1.31663
 C 0.36972 0.73448 -1.31196
 C 0.42967 1.10821 0.00429
 C 0.02001 -0.47143 1.93110
 C -0.12213 -0.43538 -1.93315
 F -1.02078 1.54815 2.16162
 F 1.02717 1.32600 -2.15642
 H -0.92459 -0.91122 1.95182
 H -1.03591 -0.81510 -1.45940
 H 0.75591 -1.09903 1.35402
 H 0.62879 -1.13127 -1.86031
 H 0.36054 -0.37299 2.92444
 H -0.27971 -0.27051 -2.92268
13
bifur_IRC_Cartesians_MW_output/new_data/bifur_traj4_Cartesians_MW point 261
C -0.21361 0.78572 1.31490
 C 0.37446 0.72910 -1.31013
 C 0.42262 1.09732 0.00434
 C 0.02141 -0.46989 1.93881
 C -0.12313 -0.43328 -1.94094
 F -1.03518 1.54740 2.15111
 F 1.04704 1.32142 -2.14563
 H -0.92246 -0.91257 1.96808
 H -1.03568 -0.81488 -1.46744
 H 0.75675 -1.09819 1.36384
 H 0.62748 -1.13101 -1.87868
 H 0.36565 -0.36265 2.92925
 H -0.28536 -0.25848 -2.92751
13
bifur_IRC_Cartesians_MW_output/new_data/bifur_traj4_Cartesians_MW point 262
C -0.21838 0.78128 1.31301
 C 0.37902 0.72370 -1.30814
 C 0.41512 1.08641 0.00439
 C 0.02276 -0.46834 1.94647
 C -0.12409 -0.43118 -1.94868
 F -1.04869 1.54661 2.14032
 F 1.06656 1.31692 -2.13455
 H -0.92033 -0.91399 1.98413
 H -1.03537 -0.81478 -1.47558
 H 0.75759 -1.09735 1.37392
 H 0.62626 -1.13073 -1.89700
 H 0.37046 -0.35217 2.93399
 H -0.29092 -0.24638 -2.93228
13
bifur_IRC_Cartesians_MW_output/new_data/bifur_traj4_Cartesians_MW point 263
C -0.22292 0.77679 1.31100
 C 0.38334 0.71830 -1.30603
 C 0.40729 1.07551 0.00444
 C 0.02404 -0.46678 1.95409
 C -0.12500 -0.42911 -1.95638
 F -1.06115 1.54574 2.12932
 F 1.08545 1.31254 -2.12328
 H -0.91821 -0.91543 1.99991
 H -1.03499 -0.81478 -1.48385
 H 0.75841 -1.09652 1.38426
 H 0.62512 -1.13042 -1.91516
 H 0.37492 -0.34159 2.93869
 H -0.29630 -0.23426 -2.93699
13
bifur_IRC_Cartesians_MW_output/new_data/bifur_traj4_Cartesians_MW point 264
C -0.22713 0.77232 1.30893
 C 0.38732 0.71298 -1.30388
 C 0.39933 1.06479 0.00448
 C 0.02524 -0.46523 1.96157
 C -0.12584 -0.42709 -1.96393
 F -1.07236 1.54480 2.11833
 F 1.10326 1.30834 -2.11203
 H -0.91616 -0.91684 2.01520
 H -1.03454 -0.81487 -1.49218
 H 0.75919 -1.09570 1.39472
 H 0.62407 -1.13009 -1.93287
 H 0.37897 -0.33108 2.94327
 H -0.30137 -0.22232 -2.94160
13
bifur_IRC_Cartesians_MW_output/new_data/bifur_traj4_Cartesians_MW point 265
C -0.22713 0.77232 1.30893
 C 0.38732 0.71298 -1.30388
 C 0.39933 1.06479 0.00448
 C 0.02524 -0.46523 1.96157
 C -0.12584 -0.42709 -1.96393
 F -1.07236 1.54480 2.11833
 F 1.10326 1.30834 -2.11203
 H -0.91616 -0.91684 2.01520
 H -1.03454 -0.81487 -1.49218
 H 0.75919 -1.09570 1.39472
 H 0.62407 -1.13009 -1.93287
 H 0.37897 -0.33108 2.94327
 H -0.30137 -0.22232 -2.94160
13
bifur_IRC_Cartesians_MW_output/new_data/bifur_traj4_Cartesians_MW point 266
C -0.23412 0.76392 1.30498
 C 0.39387 0.70317 -1.29979
 C 0.38429 1.04487 0.00455
 C 0.02725 -0.46231 1.97543
 C -0.12719 -0.42340 -1.97791
 F -1.09004 1.54273 2.09776
 F 1.13353 1.30088 -2.09101
 H -0.91249 -0.91939 2.04283
 H -1.03352 -0.81522 -1.50833
 H 0.76047 -1.09422 1.41492
 H 0.62235 -1.12943 -1.96505
 H 0.38549 -0.31136 2.95175
 H -0.30990 -0.20025 -2.95012
13
bifur_IRC_Cartesians_MW_output/new_data/bifur_traj4_Cartesians_MW point 267
C -0.23681 0.76013 1.30323
 C 0.39636 0.69883 -1.29798
 C 0.37761 1.03596 0.00458
 C 0.02804 -0.46098 1.98163
 C -0.12768 -0.42177 -1.98417
 F -1.09643 1.54164 2.08857
 F 1.14550 1.29771 -2.08165
 H -0.91094 -0.92045 2.05482
 H -1.03298 -0.81544 -1.51593
 H 0.76094 -1.09359 1.42433
 H 0.62167 -1.12910 -1.97905
 H 0.38794 -0.30247 2.95555
 H -0.31323 -0.19046 -2.95394
13
bifur_IRC_Cartesians_MW_output/new_data/bifur_traj4_Cartesians_MW point 268
C -0.23903 0.75656 1.30163
 C 0.39840 0.69482 -1.29634
 C 0.37148 1.02765 0.00460
 C 0.02871 -0.45972 1.98744
 C -0.12807 -0.42027 -1.99001
 F -1.10143 1.54049 2.08007
 F 1.15558 1.29487 -2.07298
 H -0.90955 -0.92137 2.06578
 H -1.03243 -0.81567 -1.52328
 H 0.76131 -1.09302 1.43334
 H 0.62109 -1.12879 -1.99183
 H 0.38993 -0.29415 2.95910
 H -0.31598 -0.18140 -2.95752
13
bifur_IRC_Cartesians_MW_output/new_data/bifur_traj4_Cartesians_MW point 269
C -0.24087 0.75317 1.30015
 C 0.40007 0.69105 -1.29482
 C 0.36576 1.01975 0.00461
 C 0.02928 -0.45850 1.99297
 C -0.12837 -0.41886 -1.99558
 F -1.10529 1.53930 2.07205
 F 1.16414 1.29226 -2.06483
 H -0.90830 -0.92217 2.07598
 H -1.03187 -0.81592 -1.53051
 H 0.76159 -1.09249 1.44212
 H 0.62058 -1.12848 -2.00372
 H 0.39154 -0.28622 2.96250
 H -0.31826 -0.17287 -2.96093
13
bifur_IRC_Cartesians_MW_output/new_data/bifur_traj4_Cartesians_MW point 270
C -0.24242 0.74985 1.29876
 C 0.40145 0.68742 -1.29339
 C 0.36034 1.01209 0.00462
 C 0.02978 -0.45731 1.99835
 C -0.12860 -0.41750 -2.00100
 F -1.10827 1.53803 2.06434
 F 1.17153 1.28982 -2.05700
 H -0.90714 -0.92290 2.08571
 H -1.03129 -0.81617 -1.53776
 H 0.76179 -1.09200 1.45083
 H 0.62013 -1.12817 -2.01503
 H 0.39288 -0.27851 2.96582
 H -0.32019 -0.16465 -2.96426
13
bifur_IRC_Cartesians_MW_output/new_data/bifur_traj4_Cartesians_MW point 271
C -0.24376 0.74655 1.29741
 C 0.40263 0.68384 -1.29202
 C 0.35507 1.00447 0.00463
 C 0.03023 -0.45610 2.00372
 C -0.12878 -0.41616 -2.00639
 F -1.11062 1.53670 2.05675
 F 1.17811 1.28746 -2.04929
 H -0.90604 -0.92356 2.09523
 H -1.03068 -0.81643 -1.54514
 H 0.76194 -1.09153 1.45962
 H 0.61972 -1.12785 -2.02607
 H 0.39403 -0.27084 2.96914
 H -0.32185 -0.15655 -2.96759
13
bifur_IRC_Cartesians_MW_output/new_data/bifur_traj4_Cartesians_MW point 272
C -0.24498 0.74319 1.29608
 C 0.40370 0.68024 -1.29066
 C 0.34982 0.99674 0.00464
 C 0.03066 -0.45487 2.00917
 C -0.12893 -0.41480 -2.01188
 F -1.11258 1.53528 2.04911
 F 1.18426 1.28511 -2.04154
 H -0.90496 -0.92419 2.10479
 H -1.03005 -0.81670 -1.55276
 H 0.76205 -1.09106 1.46865
 H 0.61932 -1.12753 -2.03713
 H 0.39506 -0.26305 2.97252
 H -0.32337 -0.14837 -2.97099
13
bifur_IRC_Cartesians_MW_output/new_data/bifur_traj4_Cartesians_MW point 273
C -0.24619 0.73972 1.29473
 C 0.40475 0.67652 -1.28927
 C 0.34444 0.98874 0.00465
 C 0.03108 -0.45359 2.01483
 C -0.12907 -0.41340 -2.01756
 F -1.11445 1.53380 2.04124
 F 1.19039 1.28270 -2.03356
 H -0.90386 -0.92483 2.11464
 H -1.02939 -0.81697 -1.56070
 H 0.76215 -1.09058 1.47803
 H 0.61891 -1.12719 -2.04852
 H 0.39609 -0.25499 2.97602
 H -0.32486 -0.13993 -2.97451
13
bifur_IRC_Cartesians_MW_output/new_data/bifur_traj4_Cartesians_MW point 274
C -0.24751 0.73608 1.29330
 C 0.40589 0.67261 -1.28782
 C 0.33880 0.98032 0.00466
 C 0.03154 -0.45225 2.02078
 C -0.12922 -0.41193 -2.02354
 F -1.11657 1.53225 2.03296
 F 1.19698 1.28015 -2.02516
 H -0.90269 -0.92550 2.12504
 H -1.02870 -0.81725 -1.56903
 H 0.76226 -1.09007 1.48785
 H 0.61847 -1.12683 -2.06054
 H 0.39722 -0.24653 2.97971
 H -0.32648 -0.13104 -2.97821
13
bifur_IRC_Cartesians_MW_output/new_data/bifur_traj4_Cartesians_MW point 275
C -0.24906 0.73221 1.29177
 C 0.40726 0.66843 -1.28625
 C 0.33274 0.97139 0.00467
 C 0.03207 -0.45084 2.02709
 C -0.12942 -0.41035 -2.02989
 F -1.11933 1.53066 2.02414
 F 1.20456 1.27739 -2.01621
 H -0.90141 -0.92625 2.13621
 H -1.02800 -0.81754 -1.57772
 H 0.76242 -1.08952 1.49816
 H 0.61797 -1.12646 -2.07345
 H 0.39857 -0.23756 2.98362
 H -0.32838 -0.12157 -2.98213
13
bifur_IRC_Cartesians_MW_output/new_data/bifur_traj4_Cartesians_MW point 276
C -0.24906 0.73221 1.29177
 C 0.40726 0.66843 -1.28625
 C 0.33274 0.97139 0.00467
 C 0.03207 -0.45084 2.02709
 C -0.12942 -0.41035 -2.02989
 F -1.11933 1.53066 2.02414
 F 1.20456 1.27739 -2.01621
 H -0.90141 -0.92625 2.13621
 H -1.02800 -0.81754 -1.57772
 H 0.76242 -1.08952 1.49816
 H 0.61797 -1.12646 -2.07345
 H 0.39857 -0.23756 2.98362
 H -0.32838 -0.12157 -2.98213
13
bifur_IRC_Cartesians_MW_output/new_data/bifur_traj4_Cartesians_MW point 277
C -0.25322 0.72392 1.28830
 C 0.41103 0.65929 -1.28270
 C 0.31922 0.95211 0.00470
 C 0.03339 -0.44784 2.04064
 C -0.13007 -0.40691 -2.04353
 F -1.12790 1.52759 2.00483
 F 1.22408 1.27113 -1.99657
 H -0.89846 -0.92809 2.16092
 H -1.02660 -0.81811 -1.59572
 H 0.76299 -1.08827 1.51979
 H 0.61677 -1.12570 -2.10211
 H 0.40228 -0.21823 2.99198
 H -0.33351 -0.10088 -2.99053
13
bifur_IRC_Cartesians_MW_output/new_data/bifur_traj4_Cartesians_MW point 278
C -0.25580 0.71965 1.28643
 C 0.41339 0.65450 -1.28077
 C 0.31198 0.94215 0.00473
 C 0.03417 -0.44632 2.04761
 C -0.13051 -0.40512 -2.05055
 F -1.13365 1.52618 1.99470
 F 1.23579 1.26774 -1.98626
 H -0.89682 -0.92916 2.17401
 H -1.02594 -0.81838 -1.60462
 H 0.76340 -1.08760 1.53064
 H 0.61608 -1.12533 -2.11733
 H 0.40459 -0.20827 2.99626
 H -0.33668 -0.09006 -2.99484
13
bifur_IRC_Cartesians_MW_output/new_data/bifur_traj4_Cartesians_MW point 279
C -0.25854 0.71540 1.28452
 C 0.41592 0.64969 -1.27880
 C 0.30466 0.93220 0.00475
 C 0.03500 -0.44482 2.05456
 C -0.13100 -0.40331 -2.05755
 F -1.13996 1.52485 1.98453
 F 1.24816 1.26430 -1.97590
 H -0.89515 -0.93027 2.18720
 H -1.02530 -0.81864 -1.61335
 H 0.76386 -1.08691 1.54134
 H 0.61537 -1.12496 -2.13271
 H 0.40708 -0.19833 3.00052
 H -0.34007 -0.07921 -2.99912
13
bifur_IRC_Cartesians_MW_output/new_data/bifur_traj4_Cartesians_MW point 280
C -0.26135 0.71117 1.28262
 C 0.41851 0.64490 -1.27684
 C 0.29735 0.92230 0.00478
 C 0.03583 -0.44332 2.06147
 C -0.13150 -0.40151 -2.06452
 F -1.14649 1.52355 1.97440
 F 1.26074 1.26084 -1.96557
 H -0.89347 -0.93139 2.20040
 H -1.02468 -0.81889 -1.62197
 H 0.76433 -1.08622 1.55194
 H 0.61464 -1.12459 -2.14809
 H 0.40962 -0.18845 3.00476
 H -0.34353 -0.06839 -3.00338
13
bifur_IRC_Cartesians_MW_output/new_data/bifur_traj4_Cartesians_MW point 281
C -0.26414 0.70694 1.28073
 C 0.42108 0.64010 -1.27489
 C 0.29008 0.91239 0.00480
 C 0.03667 -0.44182 2.06840
 C -0.13200 -0.39971 -2.07150
 F -1.15298 1.52224 1.96428
 F 1.27324 1.25739 -1.95526
 H -0.89180 -0.93250 2.21360
 H -1.02406 -0.81914 -1.63063
 H 0.76479 -1.08553 1.56256
 H 0.61391 -1.12423 -2.16345
 H 0.41216 -0.17856 3.00902
 H -0.34696 -0.05757 -3.00766
13
bifur_IRC_Cartesians_MW_output/new_data/bifur_traj4_Cartesians_MW point 282
C -0.26686 0.70267 1.27886
 C 0.42359 0.63528 -1.27297
 C 0.28286 0.90236 0.00483
 C 0.03749 -0.44030 2.07542
 C -0.13248 -0.39790 -2.07857
 F -1.15928 1.52088 1.95413
 F 1.28546 1.25393 -1.94492
 H -0.89014 -0.93359 2.22689
 H -1.02342 -0.81938 -1.63948
 H 0.76523 -1.08484 1.57335
 H 0.61318 -1.12386 -2.17888
 H 0.41465 -0.16857 3.01333
 H -0.35029 -0.04667 -3.01199
13
bifur_IRC_Cartesians_MW_output/new_data/bifur_traj4_Cartesians_MW point 283
C -0.26949 0.69831 1.27702
 C 0.42600 0.63038 -1.27107
 C 0.27566 0.89214 0.00485
 C 0.03830 -0.43874 2.08260
 C -0.13293 -0.39605 -2.08580
 F -1.16529 1.51941 1.94388
 F 1.29732 1.25044 -1.93448
 H -0.88849 -0.93464 2.24035
 H -1.02276 -0.81962 -1.64866
 H 0.76563 -1.08416 1.58446
 H 0.61245 -1.12348 -2.19446
 H 0.41708 -0.15839 3.01776
 H -0.35348 -0.03562 -3.01644
13
bifur_IRC_Cartesians_MW_output/new_data/bifur_traj4_Cartesians_MW point 284
C -0.27200 0.69383 1.27520
 C 0.42831 0.62539 -1.26920
 C 0.26848 0.88162 0.00487
 C 0.03908 -0.43712 2.09002
 C -0.13334 -0.39415 -2.09327
 F -1.17095 1.51782 1.93347
 F 1.30871 1.24692 -1.92389
 H -0.88685 -0.93565 2.25407
 H -1.02206 -0.81985 -1.65830
 H 0.76597 -1.08347 1.59600
 H 0.61172 -1.12308 -2.21027
 H 0.41942 -0.14793 3.02235
 H -0.35650 -0.02433 -3.02105
13
bifur_IRC_Cartesians_MW_output/new_data/bifur_traj4_Cartesians_MW point 285
C -0.27437 0.68919 1.27342
 C 0.43047 0.62028 -1.26737
 C 0.26135 0.87074 0.00489
 C 0.03985 -0.43542 2.09772
 C -0.13370 -0.39220 -2.10102
 F -1.17618 1.51608 1.92289
 F 1.31952 1.24336 -1.91313
 H -0.88522 -0.93659 2.26811
 H -1.02132 -0.82007 -1.66851
 H 0.76625 -1.08278 1.60807
 H 0.61099 -1.12267 -2.22636
 H 0.42166 -0.13715 3.02714
 H -0.35930 -0.01277 -3.02586
13
bifur_IRC_Cartesians_MW_output/new_data/bifur_traj4_Cartesians_MW point 286
C -0.27656 0.68442 1.27171
 C 0.43245 0.61506 -1.26561
 C 0.25434 0.85952 0.00491
 C 0.04058 -0.43365 2.10570
 C -0.13401 -0.39020 -2.10905
 F -1.18088 1.51416 1.91218
 F 1.32957 1.23976 -1.90224
 H -0.88362 -0.93747 2.28243
 H -1.02054 -0.82028 -1.67930
 H 0.76645 -1.08209 1.62069
 H 0.61026 -1.12224 -2.24267
 H 0.42378 -0.12605 3.03214
 H -0.36182 -0.00095 -3.03088
13
bifur_IRC_Cartesians_MW_output/new_data/bifur_traj4_Cartesians_MW point 287
C -0.27656 0.68442 1.27171
 C 0.43245 0.61506 -1.26561
 C 0.25434 0.85952 0.00491
 C 0.04058 -0.43365 2.10570
 C -0.13401 -0.39020 -2.10905
 F -1.18088 1.51416 1.91218
 F 1.32957 1.23976 -1.90224
 H -0.88362 -0.93747 2.28243
 H -1.02054 -0.82028 -1.67930
 H 0.76645 -1.08209 1.62069
 H 0.61026 -1.12224 -2.24267
 H 0.42378 -0.12605 3.03214
 H -0.36182 -0.00095 -3.03088
13
bifur_IRC_Cartesians_MW_output/new_data/bifur_traj4_Cartesians_MW point 288
C -0.28010 0.67476 1.26860
 C 0.43561 0.60467 -1.26243
 C 0.24118 0.83679 0.00494
 C 0.04186 -0.42999 2.12202
 C -0.13439 -0.38618 -2.12545
 F -1.18796 1.50988 1.89112
 F 1.34624 1.23276 -1.88087
 H -0.88064 -0.93889 2.31089
 H -1.01888 -0.82063 -1.70209
 H 0.76655 -1.08079 1.64680
 H 0.60887 -1.12135 -2.27475
 H 0.42737 -0.10363 3.04241
 H -0.36570 0.02261 -3.04119
13
bifur_IRC_Cartesians_MW_output/new_data/bifur_traj4_Cartesians_MW point 289
C -0.28133 0.67012 1.26726
 C 0.43667 0.59977 -1.26106
 C 0.23531 0.82589 0.00494
 C 0.04237 -0.42820 2.12989
 C -0.13446 -0.38427 -2.13335
 F -1.18997 1.50762 1.88128
 F 1.35233 1.22956 -1.87091
 H -0.87934 -0.93942 2.32420
 H -1.01803 -0.82080 -1.71347
 H 0.76646 -1.08020 1.65963
 H 0.60826 -1.12091 -2.28963
 H 0.42869 -0.09290 3.04740
 H -0.36694 0.03373 -3.04619
13
bifur_IRC_Cartesians_MW_output/new_data/bifur_traj4_Cartesians_MW point 290
C -0.28217 0.66572 1.26606
 C 0.43735 0.59520 -1.25983
 C 0.22993 0.81560 0.00494
 C 0.04278 -0.42649 2.13734
 C -0.13444 -0.38248 -2.14083
 F -1.19085 1.50535 1.87210
 F 1.35686 1.22666 -1.86162
 H -0.87820 -0.93983 2.33653
 H -1.01719 -0.82097 -1.72451
 H 0.76629 -1.07967 1.67199
 H 0.60774 -1.12048 -2.30336
 H 0.42962 -0.08275 3.05213
 H -0.36772 0.04414 -3.05094
13
bifur_IRC_Cartesians_MW_output/new_data/bifur_traj4_Cartesians_MW point 291
C -0.28266 0.66158 1.26496
 C 0.43770 0.59094 -1.25872
 C 0.22497 0.80594 0.00494
 C 0.04309 -0.42487 2.14435
 C -0.13434 -0.38082 -2.14786
 F -1.19068 1.50311 1.86353
 F 1.36002 1.22405 -1.85296
 H -0.87718 -0.94015 2.34787
 H -1.01635 -0.82117 -1.73514
 H 0.76605 -1.07919 1.68384
 H 0.60730 -1.12006 -2.31597
 H 0.43019 -0.07319 3.05659
 H -0.36810 0.05384 -3.05542
13
bifur_IRC_Cartesians_MW_output/new_data/bifur_traj4_Cartesians_MW point 292
C -0.28286 0.65763 1.26392
 C 0.43777 0.58695 -1.25767
 C 0.22029 0.79682 0.00494
 C 0.04331 -0.42332 2.15098
 C -0.13419 -0.37927 -2.15450
 F -1.18959 1.50088 1.85544
 F 1.36205 1.22168 -1.84480
 H -0.87628 -0.94041 2.35835
 H -1.01550 -0.82139 -1.74541
 H 0.76577 -1.07875 1.69526
 H 0.60695 -1.11965 -2.32765
 H 0.43044 -0.06412 3.06080
 H -0.36816 0.06294 -3.05964
13
bifur_IRC_Cartesians_MW_output/new_data/bifur_traj4_Cartesians_MW point 293
C -0.28283 0.65383 1.26291
 C 0.43760 0.58315 -1.25666
 C 0.21578 0.78808 0.00493
 C 0.04347 -0.42182 2.15732
 C -0.13398 -0.37780 -2.16086
 F -1.18773 1.49866 1.84766
 F 1.36322 1.21950 -1.83697
 H -0.87546 -0.94063 2.36820
 H -1.01464 -0.82165 -1.75544
 H 0.76545 -1.07835 1.70640
 H 0.60667 -1.11924 -2.33865
 H 0.43042 -0.05538 3.06483
 H -0.36797 0.07164 -3.06369
13
bifur_IRC_Cartesians_MW_output/new_data/bifur_traj4_Cartesians_MW point 294
C -0.28264 0.65010 1.26190
 C 0.43727 0.57945 -1.25565
 C 0.21132 0.77955 0.00492
 C 0.04359 -0.42035 2.16351
 C -0.13375 -0.37637 -2.16706
 F -1.18528 1.49644 1.84003
 F 1.36381 1.21745 -1.82929
 H -0.87468 -0.94082 2.37767
 H -1.01376 -0.82194 -1.76536
 H 0.76511 -1.07796 1.71744
 H 0.60643 -1.11884 -2.34925
 H 0.43021 -0.04681 3.06876
 H -0.36762 0.08011 -3.06763
13
bifur_IRC_Cartesians_MW_output/new_data/bifur_traj4_Cartesians_MW point 295
C -0.28234 0.64635 1.26087
 C 0.43684 0.57576 -1.25462
 C 0.20677 0.77104 0.00491
 C 0.04368 -0.41887 2.16967
 C -0.13348 -0.37495 -2.17323
 F -1.18243 1.49418 1.83236
 F 1.36408 1.21544 -1.82157
 H -0.87392 -0.94101 2.38701
 H -1.01286 -0.82227 -1.77533
 H 0.76475 -1.07758 1.72856
 H 0.60623 -1.11842 -2.35975
 H 0.42985 -0.03822 3.07267
 H -0.36718 0.08856 -3.07154
13
bifur_IRC_Cartesians_MW_output/new_data/bifur_traj4_Cartesians_MW point 296
C -0.28202 0.64252 1.25977
 C 0.43637 0.57198 -1.25352
 C 0.20202 0.76235 0.00490
 C 0.04376 -0.41737 2.17595
 C -0.13321 -0.37351 -2.17953
 F -1.17935 1.49186 1.82445
 F 1.36434 1.21340 -1.81362
 H -0.87313 -0.94123 2.39651
 H -1.01193 -0.82263 -1.78552
 H 0.76439 -1.07718 1.73996
 H 0.60604 -1.11799 -2.37048
 H 0.42944 -0.02942 3.07664
 H -0.36672 0.09721 -3.07553
13
bifur_IRC_Cartesians_MW_output/new_data/bifur_traj4_Cartesians_MW point 297
C -0.28174 0.63850 1.25857
 C 0.43594 0.56801 -1.25233
 C 0.19692 0.75327 0.00489
 C 0.04386 -0.41580 2.18250
 C -0.13295 -0.37200 -2.18608
 F -1.17628 1.48948 1.81612
 F 1.36491 1.21126 -1.80522
 H -0.87229 -0.94149 2.40647
 H -1.01095 -0.82302 -1.79608
 H 0.76405 -1.07676 1.75184
 H 0.60584 -1.11754 -2.38176
 H 0.42904 -0.02021 3.08077
 H -0.36635 0.10629 -3.07967
13
bifur_IRC_Cartesians_MW_output/new_data/bifur_traj4_Cartesians_MW point 298
C -0.28174 0.63850 1.25857
 C 0.43594 0.56801 -1.25233
 C 0.19692 0.75327 0.00489
 C 0.04386 -0.41580 2.18250
 C -0.13295 -0.37200 -2.18608
 F -1.17628 1.48948 1.81612
 F 1.36491 1.21126 -1.80522
 H -0.87229 -0.94149 2.40647
 H -1.01095 -0.82302 -1.79608
 H 0.76405 -1.07676 1.75184
 H 0.60584 -1.11754 -2.38176
 H 0.42904 -0.02021 3.08077
 H -0.36635 0.10629 -3.07967
13
bifur_IRC_Cartesians_MW_output/new_data/bifur_traj4_Cartesians_MW point 299
C -0.28169 0.62967 1.25576
 C 0.43554 0.55918 -1.24951
 C 0.18518 0.73327 0.00487
 C 0.04420 -0.41239 2.19686
 C -0.13251 -0.36865 -2.20048
 F -1.17117 1.48447 1.79744
 F 1.36843 1.20634 -1.78640
 H -0.87028 -0.94225 2.42880
 H -1.00886 -0.82388 -1.81882
 H 0.76345 -1.07579 1.77763
 H 0.60532 -1.11657 -2.40721
 H 0.42866 0.00010 3.08979
 H -0.36627 0.12650 -3.08873
13
bifur_IRC_Cartesians_MW_output/new_data/bifur_traj4_Cartesians_MW point 300
C -0.28209 0.62481 1.25412
 C 0.43572 0.55423 -1.24785
 C 0.17843 0.72223 0.00486
 C 0.04449 -0.41054 2.20475
 C -0.13237 -0.36679 -2.20839
 F -1.16966 1.48189 1.78697
 F 1.37201 1.20348 -1.77584
 H -0.86906 -0.94279 2.44143
 H -1.00777 -0.82434 -1.83096
 H 0.76324 -1.07522 1.79155
 H 0.60497 -1.11604 -2.42168
 H 0.42884 0.01130 3.09473
 H -0.36675 0.13778 -3.09368
13
bifur_IRC_Cartesians_MW_output/new_data/bifur_traj4_Cartesians_MW point 301
C -0.28281 0.61975 1.25234
 C 0.43623 0.54901 -1.24605
 C 0.17119 0.71069 0.00486
 C 0.04486 -0.40863 2.21297
 C -0.13231 -0.36482 -2.21665
 F -1.16908 1.47932 1.77591
 F 1.37696 1.20038 -1.76466
 H -0.86771 -0.94344 2.45487
 H -1.00666 -0.82480 -1.84337
 H 0.76311 -1.07460 1.80587
 H 0.60456 -1.11551 -2.43712
 H 0.42932 0.02299 3.09986
 H -0.36765 0.14967 -3.09884
13
bifur_IRC_Cartesians_MW_output/new_data/bifur_traj4_Cartesians_MW point 302
C -0.28384 0.61460 1.25047
 C 0.43703 0.54365 -1.24415
 C 0.16364 0.69891 0.00486
 C 0.04531 -0.40670 2.22135
 C -0.13232 -0.36279 -2.22505
 F -1.16938 1.47681 1.76454
 F 1.38310 1.19711 -1.75316
 H -0.86627 -0.94418 2.46880
 H -1.00558 -0.82526 -1.85577
 H 0.76305 -1.07394 1.82027
 H 0.60408 -1.11498 -2.45315
 H 0.43009 0.03490 3.10508
 H -0.36892 0.16189 -3.10407
13
bifur_IRC_Cartesians_MW_output/new_data/bifur_traj4_Cartesians_MW point 303
C -0.28509 0.60944 1.24855
 C 0.43805 0.53824 -1.24221
 C 0.15596 0.68710 0.00487
 C 0.04581 -0.40477 2.22972
 C -0.13239 -0.36076 -2.23347
 F -1.17040 1.47439 1.75306
 F 1.39011 1.19375 -1.74154
 H -0.86477 -0.94498 2.48293
 H -1.00453 -0.82570 -1.86799
 H 0.76306 -1.07327 1.83452
 H 0.60357 -1.11446 -2.46944
 H 0.43108 0.04682 3.11029
 H -0.37047 0.17420 -3.10930
13
bifur_IRC_Cartesians_MW_output/new_data/bifur_traj4_Cartesians_MW point 304
C -0.28648 0.60432 1.24662
 C 0.43921 0.53283 -1.24025
 C 0.14825 0.67535 0.00487
 C 0.04635 -0.40287 2.23805
 C -0.13249 -0.35872 -2.24183
 F -1.17191 1.47205 1.74161
 F 1.39766 1.19035 -1.72995
 H -0.86324 -0.94581 2.49711
 H -1.00350 -0.82613 -1.88001
 H 0.76310 -1.07259 1.84859
 H 0.60304 -1.11394 -2.48579
 H 0.43221 0.05868 3.11547
 H -0.37220 0.18649 -3.11450
13
bifur_IRC_Cartesians_MW_output/new_data/bifur_traj4_Cartesians_MW point 305
C -0.28795 0.59924 1.24470
 C 0.44045 0.52744 -1.23829
 C 0.14057 0.66367 0.00488
 C 0.04690 -0.40098 2.24633
 C -0.13262 -0.35669 -2.25015
 F -1.17371 1.46975 1.73021
 F 1.40548 1.18694 -1.71840
 H -0.86170 -0.94666 2.51128
 H -1.00250 -0.82655 -1.89188
 H 0.76316 -1.07191 1.86251
 H 0.60249 -1.11343 -2.50213
 H 0.43343 0.07046 3.12061
 H -0.37401 0.19873 -3.11967
13
bifur_IRC_Cartesians_MW_output/new_data/bifur_traj4_Cartesians_MW point 306
C -0.28945 0.59418 1.24278
 C 0.44172 0.52207 -1.23634
 C 0.13293 0.65203 0.00489
 C 0.04746 -0.39910 2.25458
 C -0.13275 -0.35466 -2.25844
 F -1.17561 1.46747 1.71887
 F 1.41336 1.18353 -1.70690
 H -0.86016 -0.94750 2.52542
 H -1.00150 -0.82696 -1.90369
 H 0.76323 -1.07124 1.87635
 H 0.60194 -1.11293 -2.51844
 H 0.43468 0.08219 3.12574
 H -0.37585 0.21092 -3.12481
13
bifur_IRC_Cartesians_MW_output/new_data/bifur_traj4_Cartesians_MW point 307
C -0.29092 0.58914 1.24089
 C 0.44296 0.51673 -1.23441
 C 0.12534 0.64044 0.00490
 C 0.04801 -0.39723 2.26280
 C -0.13287 -0.35265 -2.26670
 F -1.17743 1.46519 1.70758
 F 1.42112 1.18014 -1.69546
 H -0.85863 -0.94834 2.53950
 H -1.00051 -0.82737 -1.91548
 H 0.76329 -1.07056 1.89015
 H 0.60139 -1.11243 -2.53465
 H 0.43590 0.09387 3.13085
 H -0.37765 0.22307 -3.12995
13
bifur_IRC_Cartesians_MW_output/new_data/bifur_traj4_Cartesians_MW point 308
C -0.29230 0.58415 1.23902
 C 0.44412 0.51145 -1.23251
 C 0.11785 0.62897 0.00490
 C 0.04854 -0.39537 2.27094
 C -0.13298 -0.35066 -2.27487
 F -1.17902 1.46291 1.69642
 F 1.42856 1.17681 -1.68416
 H -0.85713 -0.94915 2.55337
 H -0.99952 -0.82778 -1.92720
 H 0.76333 -1.06990 1.90385
 H 0.60086 -1.11193 -2.55063
 H 0.43704 0.10543 3.13590
 H -0.37935 0.23506 -3.13502
13
bifur_IRC_Cartesians_MW_output/new_data/bifur_traj4_Cartesians_MW point 309
C -0.29230 0.58415 1.23902
 C 0.44412 0.51145 -1.23251
 C 0.11785 0.62897 0.00490
 C 0.04854 -0.39537 2.27094
 C -0.13298 -0.35066 -2.27487
 F -1.17902 1.46291 1.69642
 F 1.42856 1.17681 -1.68416
 H -0.85713 -0.94915 2.55337
 H -0.99952 -0.82778 -1.92720
 H 0.76333 -1.06990 1.90385
 H 0.60086 -1.11193 -2.55063
 H 0.43704 0.10543 3.13590
 H -0.37935 0.23506 -3.13502
13
bifur_IRC_Cartesians_MW_output/new_data/bifur_traj4_Cartesians_MW point 310
C -0.29459 0.57470 1.23544
 C 0.44598 0.50154 -1.22888
 C 0.10360 0.60738 0.00491
 C 0.04946 -0.39186 2.28624
 C -0.13311 -0.34693 -2.29024
 F -1.18077 1.45850 1.67531
 F 1.44150 1.17068 -1.66280
 H -0.85437 -0.95065 2.57919
 H -0.99757 -0.82863 -1.94951
 H 0.76336 -1.06866 1.92997
 H 0.59994 -1.11097 -2.58047
 H 0.43880 0.12729 3.14541
 H -0.38223 0.25762 -3.14457
13
bifur_IRC_Cartesians_MW_output/new_data/bifur_traj4_Cartesians_MW point 311
C -0.29541 0.57049 1.23382
 C 0.44660 0.49716 -1.22723
 C 0.09718 0.59783 0.00491
 C 0.04981 -0.39030 2.29299
 C -0.13312 -0.34530 -2.29702
 F -1.18078 1.45648 1.66590
 F 1.44660 1.16805 -1.65328
 H -0.85317 -0.95130 2.59042
 H -0.99666 -0.82906 -1.95953
 H 0.76334 -1.06813 1.94171
 H 0.59959 -1.11052 -2.59351
 H 0.43933 0.13701 3.14959
 H -0.38332 0.26759 -3.14877
13
bifur_IRC_Cartesians_MW_output/new_data/bifur_traj4_Cartesians_MW point 312
C -0.29602 0.56668 1.23234
 C 0.44703 0.49322 -1.22574
 C 0.09137 0.58920 0.00491
 C 0.05010 -0.38888 2.29909
 C -0.13309 -0.34383 -2.30315
 F -1.18032 1.45460 1.65739
 F 1.45075 1.16573 -1.64468
 H -0.85212 -0.95187 2.60045
 H -0.99581 -0.82947 -1.96869
 H 0.76329 -1.06765 1.95244
 H 0.59931 -1.11012 -2.60518
 H 0.43967 0.14582 3.15337
 H -0.38416 0.27657 -3.15256
13
bifur_IRC_Cartesians_MW_output/new_data/bifur_traj4_Cartesians_MW point 313
C -0.29646 0.56318 1.23103
 C 0.44731 0.48963 -1.22442
 C 0.08615 0.58130 0.00491
 C 0.05033 -0.38757 2.30469
 C -0.13304 -0.34249 -2.30877
 F -1.17952 1.45282 1.64966
 F 1.45406 1.16364 -1.63687
 H -0.85118 -0.95236 2.60955
 H -0.99502 -0.82985 -1.97720
 H 0.76321 -1.06722 1.96235
 H 0.59906 -1.10974 -2.61574
 H 0.43986 0.15389 3.15685
 H -0.38476 0.28475 -3.15605
13
bifur_IRC_Cartesians_MW_output/new_data/bifur_traj4_Cartesians_MW point 314
C -0.29675 0.55990 1.22987
 C 0.44746 0.48628 -1.22325
 C 0.08145 0.57385 0.00491
 C 0.05053 -0.38632 2.31001
 C -0.13296 -0.34123 -2.31409
 F -1.17853 1.45110 1.64251
 F 1.45666 1.16170 -1.62965
 H -0.85034 -0.95275 2.61809
 H -0.99428 -0.83018 -1.98536
 H 0.76309 -1.06683 1.97175
 H 0.59883 -1.10939 -2.62556
 H 0.43998 0.16147 3.16016
 H -0.38516 0.29241 -3.15938
13
bifur_IRC_Cartesians_MW_output/new_data/bifur_traj4_Cartesians_MW point 315
C -0.29695 0.55671 1.22887
 C 0.44753 0.48304 -1.22224
 C 0.07723 0.56657 0.00490
 C 0.05071 -0.38509 2.31524
 C -0.13285 -0.34000 -2.31934
 F -1.17746 1.44936 1.63574
 F 1.45868 1.15983 -1.62282
 H -0.84957 -0.95306 2.62641
 H -0.99356 -0.83045 -1.99346
 H 0.76292 -1.06646 1.98094
 H 0.59859 -1.10904 -2.63501
 H 0.44009 0.16882 3.16345
 H -0.38536 0.29979 -3.16268
13
bifur_IRC_Cartesians_MW_output/new_data/bifur_traj4_Cartesians_MW point 316
C -0.29708 0.55351 1.22801
 C 0.44754 0.47981 -1.22138
 C 0.07340 0.55918 0.00490
 C 0.05089 -0.38384 2.32059
 C -0.13272 -0.33875 -2.32471
 F -1.17641 1.44754 1.62916
 F 1.46021 1.15793 -1.61619
 H -0.84885 -0.95327 2.63486
 H -0.99286 -0.83065 -2.00180
 H 0.76268 -1.06611 1.99023
 H 0.59832 -1.10871 -2.64444
 H 0.44024 0.17618 3.16686
 H -0.38537 0.30717 -3.16610
13
bifur_IRC_Cartesians_MW_output/new_data/bifur_traj4_Cartesians_MW point 317
C -0.29715 0.55020 1.22731
 C 0.44752 0.47648 -1.22067
 C 0.06994 0.55145 0.00489
 C 0.05107 -0.38251 2.32627
 C -0.13255 -0.33743 -2.33040
 F -1.17548 1.44559 1.62261
 F 1.46133 1.15593 -1.60958
 H -0.84814 -0.95338 2.64375
 H -0.99217 -0.83076 -2.01066
 H 0.76237 -1.06576 1.99989
 H 0.59800 -1.10837 -2.65417
 H 0.44048 0.18378 3.17050
 H -0.38520 0.31477 -3.16975
13
bifur_IRC_Cartesians_MW_output/new_data/bifur_traj4_Cartesians_MW point 318
C -0.29720 0.54668 1.22675
 C 0.44749 0.47294 -1.22011
 C 0.06677 0.54311 0.00489
 C 0.05126 -0.38107 2.33245
 C -0.13237 -0.33599 -2.33660
 F -1.17474 1.44346 1.61590
 F 1.46213 1.15376 -1.60281
 H -0.84744 -0.95338 2.65342
 H -0.99148 -0.83077 -2.02031
 H 0.76198 -1.06540 2.01021
 H 0.59759 -1.10803 -2.66452
 H 0.44085 0.19186 3.17452
 H -0.38486 0.32284 -3.17378
13
bifur_IRC_Cartesians_MW_output/new_data/bifur_traj4_Cartesians_MW point 319
C -0.29726 0.54286 1.22634
 C 0.44747 0.46910 -1.21969
 C 0.06387 0.53391 0.00488
 C 0.05150 -0.37947 2.33934
 C -0.13215 -0.33441 -2.34350
 F -1.17432 1.44107 1.60886
 F 1.46270 1.15133 -1.59572
 H -0.84671 -0.95328 2.66417
 H -0.99076 -0.83068 -2.03104
 H 0.76150 -1.06503 2.02147
 H 0.59709 -1.10766 -2.67584
 H 0.44142 0.20064 3.17903
 H -0.38435 0.33162 -3.17830
13
bifur_IRC_Cartesians_MW_output/new_data/bifur_traj4_Cartesians_MW point 320
C -0.29726 0.54286 1.22634
 C 0.44747 0.46910 -1.21969
 C 0.06387 0.53391 0.00488
 C 0.05150 -0.37947 2.33934
 C -0.13215 -0.33441 -2.34350
 F -1.17432 1.44107 1.60886
 F 1.46270 1.15133 -1.59572
 H -0.84671 -0.95328 2.66417
 H -0.99076 -0.83068 -2.03104
 H 0.76150 -1.06503 2.02147
 H 0.59709 -1.10766 -2.67584
 H 0.44142 0.20064 3.17903
 H -0.38435 0.33162 -3.17830
13
bifur_IRC_Cartesians_MW_output/new_data/bifur_traj4_Cartesians_MW point 321
C -0.29753 0.53401 1.22596
 C 0.44762 0.46017 -1.21930
 C 0.05865 0.51225 0.00487
 C 0.05211 -0.37569 2.35574
 C -0.13165 -0.33063 -2.35993
 F -1.17486 1.43545 1.59330
 F 1.46366 1.14547 -1.58003
 H -0.84512 -0.95277 2.68988
 H -0.98925 -0.83012 -2.05641
 H 0.76024 -1.06419 2.04751
 H 0.59571 -1.10686 -2.70230
 H 0.44333 0.22093 3.18989
 H -0.38293 0.35196 -3.18919
13
bifur_IRC_Cartesians_MW_output/new_data/bifur_traj4_Cartesians_MW point 322
C -0.29779 0.52900 1.22598
 C 0.44785 0.45509 -1.21931
 C 0.05632 0.49981 0.00487
 C 0.05251 -0.37351 2.36524
 C -0.13138 -0.32843 -2.36945
 F -1.17601 1.43222 1.58477
 F 1.46424 1.14203 -1.57142
 H -0.84423 -0.95237 2.70487
 H -0.98846 -0.82965 -2.07099
 H 0.75947 -1.06372 2.06224
 H 0.59483 -1.10643 -2.71748
 H 0.44473 0.23243 3.19623
 H -0.38209 0.36353 -3.19554
13
bifur_IRC_Cartesians_MW_output/new_data/bifur_traj4_Cartesians_MW point 323
C -0.29814 0.52373 1.22613
 C 0.44817 0.44972 -1.21945
 C 0.05423 0.48659 0.00487
 C 0.05296 -0.37120 2.37536
 C -0.13110 -0.32610 -2.37959
 F -1.17771 1.42881 1.57595
 F 1.46491 1.13832 -1.56252
 H -0.84332 -0.95188 2.72089
 H -0.98767 -0.82906 -2.08646
 H 0.75865 -1.06322 2.07773
 H 0.59385 -1.10599 -2.73359
 H 0.44638 0.24453 3.20302
 H -0.38119 0.37575 -3.20234
13
bifur_IRC_Cartesians_MW_output/new_data/bifur_traj4_Cartesians_MW point 324
C -0.29852 0.51831 1.22642
 C 0.44853 0.44421 -1.21973
 C 0.05244 0.47295 0.00486
 C 0.05343 -0.36881 2.38587
 C -0.13082 -0.32368 -2.39012
 F -1.17981 1.42529 1.56708
 F 1.46549 1.13446 -1.55357
 H -0.84239 -0.95132 2.73753
 H -0.98690 -0.82839 -2.10247
 H 0.75776 -1.06273 2.09363
 H 0.59278 -1.10555 -2.75018
 H 0.44822 0.25695 3.21008
 H -0.38020 0.38829 -3.20941
13
bifur_IRC_Cartesians_MW_output/new_data/bifur_traj4_Cartesians_MW point 325
C -0.29888 0.51285 1.22686
 C 0.44889 0.43866 -1.22016
 C 0.05104 0.45909 0.00486
 C 0.05392 -0.36637 2.39658
 C -0.13052 -0.32121 -2.40085
 F -1.18211 1.42167 1.55833
 F 1.46574 1.13053 -1.54474
 H -0.84150 -0.95066 2.75447
 H -0.98615 -0.82762 -2.11881
 H 0.75682 -1.06224 2.10971
 H 0.59167 -1.10511 -2.76692
 H 0.45017 0.26948 3.21731
 H -0.37908 0.40093 -3.21665
13
bifur_IRC_Cartesians_MW_output/new_data/bifur_traj4_Cartesians_MW point 326
C -0.29915 0.50738 1.22747
 C 0.44917 0.43311 -1.22076
 C 0.05010 0.44514 0.00486
 C 0.05439 -0.36390 2.40742
 C -0.13019 -0.31873 -2.41171
 F -1.18438 1.41797 1.54980
 F 1.46539 1.12659 -1.53614
 H -0.84066 -0.94989 2.77152
 H -0.98542 -0.82678 -2.13542
 H 0.75580 -1.06176 2.12590
 H 0.59052 -1.10468 -2.78360
 H 0.45214 0.28201 3.22467
 H -0.37772 0.41354 -3.22402
13
bifur_IRC_Cartesians_MW_output/new_data/bifur_traj4_Cartesians_MW point 327
C -0.29923 0.50192 1.22828
 C 0.44929 0.42761 -1.22156
 C 0.04970 0.43111 0.00485
 C 0.05484 -0.36141 2.41838
 C -0.12980 -0.31623 -2.42269
 F -1.18638 1.41416 1.54157
 F 1.46412 1.12267 -1.52784
 H -0.83990 -0.94899 2.78860
 H -0.98469 -0.82586 -2.15233
 H 0.75469 -1.06131 2.14221
 H 0.58936 -1.10426 -2.80011
 H 0.45406 0.29451 3.23214
 H -0.37604 0.42607 -3.23150
13
bifur_IRC_Cartesians_MW_output/new_data/bifur_traj4_Cartesians_MW point 328
C -0.29905 0.49647 1.22929
 C 0.44916 0.42217 -1.22257
 C 0.04989 0.41707 0.00484
 C 0.05523 -0.35888 2.42943
 C -0.12934 -0.31373 -2.43375
 F -1.18783 1.41021 1.53369
 F 1.46157 1.11881 -1.51991
 H -0.83924 -0.94794 2.80558
 H -0.98397 -0.82486 -2.16959
 H 0.75346 -1.06090 2.15865
 H 0.58819 -1.10383 -2.81630
 H 0.45585 0.30695 3.23971
 H -0.37391 0.43845 -3.23907
13
bifur_IRC_Cartesians_MW_output/new_data/bifur_traj4_Cartesians_MW point 329
C -0.29849 0.49110 1.23054
 C 0.44867 0.41689 -1.22383
 C 0.05076 0.40314 0.00483
 C 0.05554 -0.35634 2.44046
 C -0.12878 -0.31127 -2.44479
 F -1.18837 1.40612 1.52629
 F 1.45734 1.11510 -1.51248
 H -0.83872 -0.94670 2.82221
 H -0.98324 -0.82381 -2.18711
 H 0.75210 -1.06053 2.17514
 H 0.58704 -1.10341 -2.83190
 H 0.45738 0.31921 3.24731
 H -0.37124 0.45051 -3.24669
13
bifur_IRC_Cartesians_MW_output/new_data/bifur_traj4_Cartesians_MW point 330
C -0.29745 0.48591 1.23201
 C 0.44774 0.41188 -1.22532
 C 0.05236 0.38965 0.00481
 C 0.05573 -0.35384 2.45124
 C -0.12811 -0.30890 -2.45556
 F -1.18765 1.40192 1.51959
 F 1.45111 1.11165 -1.50577
 H -0.83838 -0.94528 2.83803
 H -0.98251 -0.82272 -2.20461
 H 0.75060 -1.06022 2.19138
 H 0.58597 -1.10300 -2.84643
 H 0.45853 0.33100 3.25479
 H -0.36793 0.46195 -3.25417
13
bifur_IRC_Cartesians_MW_output/new_data/bifur_traj4_Cartesians_MW point 331
C -0.29745 0.48591 1.23201
 C 0.44774 0.41188 -1.22532
 C 0.05236 0.38965 0.00481
 C 0.05573 -0.35384 2.45124
 C -0.12811 -0.30890 -2.45556
 F -1.18765 1.40192 1.51959
 F 1.45111 1.11165 -1.50577
 H -0.83838 -0.94528 2.83803
 H -0.98251 -0.82272 -2.20461
 H 0.75060 -1.06022 2.19138
 H 0.58597 -1.10300 -2.84643
 H 0.45852 0.33100 3.25479
 H -0.36793 0.46195 -3.25417
13
bifur_IRC_Cartesians_MW_output/new_data/bifur_traj4_Cartesians_MW point 332
C -0.29387 0.47677 1.23551
 C 0.44442 0.40341 -1.22888
 C 0.05773 0.36571 0.00476
 C 0.05570 -0.34926 2.47067
 C -0.12644 -0.30475 -2.47497
 F -1.18185 1.39368 1.50924
 F 1.43249 1.10607 -1.49549
 H -0.83833 -0.94201 2.86506
 H -0.98111 -0.82059 -2.23752
 H 0.74732 -1.05985 2.22121
 H 0.58419 -1.10224 -2.87021
 H 0.45929 0.35167 3.26844
 H -0.35953 0.48140 -3.26782
13
bifur_IRC_Cartesians_MW_output/new_data/bifur_traj4_Cartesians_MW point 333
C -0.29145 0.47297 1.23749
 C 0.44215 0.40007 -1.23090
 C 0.06142 0.35565 0.00473
 C 0.05550 -0.34726 2.47901
 C -0.12550 -0.30303 -2.48328
 F -1.17711 1.38979 1.50577
 F 1.42065 1.10401 -1.49210
 H -0.83861 -0.94021 2.87589
 H -0.98048 -0.81956 -2.25233
 H 0.74561 -1.05979 2.23424
 H 0.58350 -1.10192 -2.87913
 H 0.45897 0.36020 3.27438
 H -0.35465 0.48910 -3.27376
13
bifur_IRC_Cartesians_MW_output/new_data/bifur_traj4_Cartesians_MW point 334
C -0.28872 0.46963 1.23961
 C 0.43960 0.39725 -1.23307
 C 0.06576 0.34670 0.00469
 C 0.05519 -0.34543 2.48654
 C -0.12450 -0.30152 -2.49079
 F -1.17154 1.38606 1.50333
 F 1.40752 1.10234 -1.48975
 H -0.83906 -0.93832 2.88520
 H -0.97990 -0.81855 -2.26614
 H 0.74386 -1.05981 2.24611
 H 0.58291 -1.10163 -2.88636
 H 0.45833 0.36766 3.27983
 H -0.34944 0.49563 -3.27920
13
bifur_IRC_Cartesians_MW_output/new_data/bifur_traj4_Cartesians_MW point 335
C -0.28575 0.46665 1.24190
 C 0.43681 0.39484 -1.23542
 C 0.07073 0.33860 0.00466
 C 0.05482 -0.34373 2.49349
 C -0.12346 -0.30017 -2.49771
 F -1.16540 1.38244 1.50177
 F 1.39328 1.10097 -1.48830
 H -0.83966 -0.93634 2.89338
 H -0.97937 -0.81751 -2.27921
 H 0.74206 -1.05988 2.25707
 H 0.58238 -1.10137 -2.89226
 H 0.45747 0.37427 3.28491
 H -0.34392 0.50122 -3.28428
13
bifur_IRC_Cartesians_MW_output/new_data/bifur_traj4_Cartesians_MW point 336
C -0.28256 0.46393 1.24438
 C 0.43384 0.39275 -1.23796
 C 0.07635 0.33109 0.00462
 C 0.05438 -0.34211 2.50005
 C -0.12237 -0.29892 -2.50423
 F -1.15885 1.37886 1.50093
 F 1.37803 1.09981 -1.48759
 H -0.84039 -0.93424 2.90078
 H -0.97889 -0.81642 -2.29185
 H 0.74022 -1.06000 2.26741
 H 0.58189 -1.10114 -2.89718
 H 0.45646 0.38026 3.28977
 H -0.33809 0.50613 -3.28913
13
bifur_IRC_Cartesians_MW_output/new_data/bifur_traj4_Cartesians_MW point 337
C -0.27918 0.46138 1.24706
 C 0.43070 0.39085 -1.24070
 C 0.08258 0.32390 0.00458
 C 0.05391 -0.34053 2.50643
 C -0.12124 -0.29773 -2.51057
 F -1.15199 1.37528 1.50066
 F 1.36181 1.09878 -1.48746
 H -0.84122 -0.93201 2.90773
 H -0.97845 -0.81526 -2.30434
 H 0.73829 -1.06017 2.27740
 H 0.58140 -1.10093 -2.90143
 H 0.45536 0.38586 3.29455
 H -0.33196 0.51058 -3.29390
13
bifur_IRC_Cartesians_MW_output/new_data/bifur_traj4_Cartesians_MW point 338
C -0.27562 0.45890 1.24994
 C 0.42739 0.38905 -1.24365
 C 0.08941 0.31680 0.00453
 C 0.05340 -0.33894 2.51282
 C -0.12006 -0.29655 -2.51691
 F -1.14487 1.37162 1.50080
 F 1.34465 1.09781 -1.48775
 H -0.84215 -0.92966 2.91453
 H -0.97803 -0.81403 -2.31696
 H 0.73628 -1.06036 2.28733
 H 0.58090 -1.10072 -2.90532
 H 0.45420 0.39128 3.29937
 H -0.32550 0.51481 -3.29872
13
bifur_IRC_Cartesians_MW_output/new_data/bifur_traj4_Cartesians_MW point 339
C -0.27190 0.45640 1.25302
 C 0.42394 0.38727 -1.24680
 C 0.09678 0.30956 0.00449
 C 0.05286 -0.33731 2.51937
 C -0.11882 -0.29535 -2.52342
 F -1.13753 1.36783 1.50120
 F 1.32658 1.09684 -1.48831
 H -0.84314 -0.92716 2.92143
 H -0.97762 -0.81271 -2.32997
 H 0.73418 -1.06058 2.29745
 H 0.58037 -1.10052 -2.90912
 H 0.45302 0.39674 3.30435
 H -0.31872 0.51900 -3.30368
13
bifur_IRC_Cartesians_MW_output/new_data/bifur_traj4_Cartesians_MW point 340
C -0.26803 0.45380 1.25627
 C 0.42036 0.38543 -1.25013
 C 0.10459 0.30200 0.00444
 C 0.05231 -0.33561 2.52622
 C -0.11753 -0.29409 -2.53022
 F -1.13001 1.36388 1.50170
 F 1.30772 1.09582 -1.48898
 H -0.84419 -0.92454 2.92867
 H -0.97721 -0.81131 -2.34354
 H 0.73197 -1.06081 2.30796
 H 0.57980 -1.10032 -2.91308
 H 0.45184 0.40240 3.30955
 H -0.31163 0.52336 -3.30887
13
bifur_IRC_Cartesians_MW_output/new_data/bifur_traj4_Cartesians_MW point 341
C -0.26406 0.45105 1.25967
 C 0.41669 0.38345 -1.25361
 C 0.11273 0.29402 0.00439
 C 0.05175 -0.33382 2.53345
 C -0.11620 -0.29276 -2.53740
 F -1.12240 1.35975 1.50214
 F 1.28828 1.09469 -1.48959
 H -0.84526 -0.92181 2.93641
 H -0.97678 -0.80983 -2.35778
 H 0.72967 -1.06104 2.31900
 H 0.57919 -1.10011 -2.91739
 H 0.45070 0.40839 3.31504
 H -0.30430 0.52801 -3.31435
13
bifur_IRC_Cartesians_MW_output/new_data/bifur_traj4_Cartesians_MW point 342
C -0.26406 0.45105 1.25967
 C 0.41669 0.38345 -1.25361
 C 0.11273 0.29402 0.00439
 C 0.05175 -0.33382 2.53345
 C -0.11620 -0.29276 -2.53740
 F -1.12240 1.35975 1.50214
 F 1.28828 1.09469 -1.48959
 H -0.84526 -0.92181 2.93641
 H -0.97678 -0.80983 -2.35778
 H 0.72967 -1.06104 2.31900
 H 0.57919 -1.10011 -2.91739
 H 0.45070 0.40839 3.31504
 H -0.30430 0.52801 -3.31435
13
bifur_IRC_Cartesians_MW_output/new_data/bifur_traj4_Cartesians_MW point 343
C -0.25614 0.44509 1.26665
 C 0.40939 0.37902 -1.26073
 C 0.12926 0.27676 0.00430
 C 0.05069 -0.33001 2.54894
 C -0.11351 -0.28986 -2.55280
 F -1.10764 1.35115 1.50247
 F 1.24920 1.09206 -1.49025
 H -0.84736 -0.91621 2.95351
 H -0.97590 -0.80673 -2.38780
 H 0.72496 -1.06147 2.34249
 H 0.57782 -1.09965 -2.92748
 H 0.44868 0.42145 3.32674
 H -0.28944 0.53840 -3.32602
13
bifur_IRC_Cartesians_MW_output/new_data/bifur_traj4_Cartesians_MW point 344
C -0.25238 0.44196 1.27009
 C 0.40594 0.37661 -1.26425
 C 0.13733 0.26776 0.00425
 C 0.05022 -0.32806 2.55696
 C -0.11221 -0.28833 -2.56077
 F -1.10089 1.34683 1.50230
 F 1.23043 1.09057 -1.49024
 H -0.84834 -0.91346 2.96266
 H -0.97546 -0.80515 -2.40308
 H 0.72263 -1.06165 2.35453
 H 0.57708 -1.09942 -2.93319
 H 0.44789 0.42833 3.33276
 H -0.28223 0.54401 -3.33204
13
bifur_IRC_Cartesians_MW_output/new_data/bifur_traj4_Cartesians_MW point 345
C -0.24883 0.43882 1.27346
 C 0.40268 0.37415 -1.26768
 C 0.14515 0.25871 0.00421
 C 0.04979 -0.32611 2.56498
 C -0.11095 -0.28679 -2.56875
 F -1.09471 1.34259 1.50195
 F 1.21250 1.08901 -1.49004
 H -0.84925 -0.91078 2.97199
 H -0.97504 -0.80359 -2.41820
 H 0.72037 -1.06182 2.36650
 H 0.57631 -1.09919 -2.93916
 H 0.44727 0.43525 3.33877
 H -0.27530 0.54974 -3.33804
13
bifur_IRC_Cartesians_MW_output/new_data/bifur_traj4_Cartesians_MW point 346
C -0.24546 0.43570 1.27674
 C 0.39960 0.37168 -1.27103
 C 0.15277 0.24974 0.00417
 C 0.04940 -0.32418 2.57292
 C -0.10975 -0.28525 -2.57665
 F -1.08904 1.33845 1.50152
 F 1.19534 1.08740 -1.48975
 H -0.85011 -0.90818 2.98135
 H -0.97463 -0.80204 -2.43305
 H 0.71817 -1.06197 2.37827
 H 0.57553 -1.09897 -2.94525
 H 0.44679 0.44213 3.34471
 H -0.26862 0.55549 -3.34397
13
bifur_IRC_Cartesians_MW_output/new_data/bifur_traj4_Cartesians_MW point 347
C -0.24221 0.43264 1.27998
 C 0.39664 0.36924 -1.27433
 C 0.16027 0.24088 0.00413
 C 0.04904 -0.32229 2.58075
 C -0.10859 -0.28373 -2.58444
 F -1.08372 1.33440 1.50109
 F 1.17871 1.08578 -1.48945
 H -0.85094 -0.90562 2.99066
 H -0.97425 -0.80051 -2.44762
 H 0.71602 -1.06211 2.38982
 H 0.57475 -1.09875 -2.95134
 H 0.44640 0.44891 3.35057
 H -0.26213 0.56117 -3.34981
13
bifur_IRC_Cartesians_MW_output/new_data/bifur_traj4_Cartesians_MW point 348
C -0.23901 0.42963 1.28320
 C 0.39372 0.36685 -1.27761
 C 0.16774 0.23219 0.00409
 C 0.04868 -0.32043 2.58846
 C -0.10744 -0.28224 -2.59210
 F -1.07851 1.33041 1.50073
 F 1.16228 1.08420 -1.48922
 H -0.85177 -0.90309 2.99980
 H -0.97388 -0.79898 -2.46196
 H 0.71390 -1.06225 2.40114
 H 0.57397 -1.09854 -2.95728
 H 0.44603 0.45554 3.35634
 H -0.25572 0.56673 -3.35557
13
bifur_IRC_Cartesians_MW_output/new_data/bifur_traj4_Cartesians_MW point 349
C -0.23577 0.42671 1.28641
 C 0.39076 0.36455 -1.28089
 C 0.17525 0.22370 0.00405
 C 0.04830 -0.31861 2.59600
 C -0.10628 -0.28078 -2.59961
 F -1.07314 1.32647 1.50051
 F 1.14569 1.08268 -1.48914
 H -0.85262 -0.90056 3.00866
 H -0.97351 -0.79747 -2.47609
 H 0.71178 -1.06241 2.41226
 H 0.57321 -1.09834 -2.96294
 H 0.44559 0.46199 3.36200
 H -0.24928 0.57209 -3.36123
13
bifur_IRC_Cartesians_MW_output/new_data/bifur_traj4_Cartesians_MW point 350
C -0.23240 0.42389 1.28963
 C 0.38768 0.36237 -1.28417
 C 0.18282 0.21550 0.00401
 C 0.04789 -0.31683 2.60333
 C -0.10510 -0.27939 -2.60689
 F -1.06733 1.32254 1.50050
 F 1.12866 1.08129 -1.48927
 H -0.85351 -0.89802 3.01707
 H -0.97314 -0.79599 -2.48999
 H 0.70966 -1.06258 2.42313
 H 0.57251 -1.09814 -2.96813
 H 0.44499 0.46819 3.36752
 H -0.24272 0.57715 -3.36673
13
bifur_IRC_Cartesians_MW_output/new_data/bifur_traj4_Cartesians_MW point 351
C -0.22885 0.42121 1.29281
 C 0.38441 0.36039 -1.28742
 C 0.19038 0.20773 0.00397
 C 0.04742 -0.31511 2.61032
 C -0.10389 -0.27808 -2.61384
 F -1.06083 1.31867 1.50072
 F 1.11106 1.08010 -1.48964
 H -0.85446 -0.89548 3.02480
 H -0.97276 -0.79456 -2.50351
 H 0.70753 -1.06278 2.43367
 H 0.57187 -1.09794 -2.97267
 H 0.44414 0.47404 3.37281
 H -0.23602 0.58181 -3.37201
13
bifur_IRC_Cartesians_MW_output/new_data/bifur_traj4_Cartesians_MW point 352
C -0.22513 0.41874 1.29589
 C 0.38097 0.35863 -1.29057
 C 0.19775 0.20055 0.00392
 C 0.04688 -0.31349 2.61682
 C -0.10266 -0.27689 -2.62030
 F -1.05351 1.31490 1.50116
 F 1.09303 1.07914 -1.49024
 H -0.85546 -0.89300 3.03164
 H -0.97235 -0.79325 -2.51643
 H 0.70543 -1.06300 2.44370
 H 0.57135 -1.09774 -2.97641
 H 0.44296 0.47944 3.37775
 H -0.22925 0.58595 -3.37694
13
bifur_IRC_Cartesians_MW_output/new_data/bifur_traj4_Cartesians_MW point 353
C -0.22513 0.41874 1.29589
 C 0.38097 0.35863 -1.29057
 C 0.19775 0.20055 0.00392
 C 0.04688 -0.31349 2.61682
 C -0.10266 -0.27689 -2.62030
 F -1.05351 1.31490 1.50116
 F 1.09303 1.07914 -1.49024
 H -0.85546 -0.89300 3.03164
 H -0.97235 -0.79325 -2.51643
 H 0.70543 -1.06300 2.44370
 H 0.57135 -1.09774 -2.97641
 H 0.44296 0.47944 3.37775
 H -0.22925 0.58595 -3.37694
13
bifur_IRC_Cartesians_MW_output/new_data/bifur_traj4_Cartesians_MW point 354
C -0.21750 0.41447 1.30139
 C 0.37382 0.35585 -1.29621
 C 0.21108 0.18835 0.00383
 C 0.04567 -0.31065 2.62798
 C -0.10023 -0.27493 -2.63136
 F -1.03693 1.30794 1.50237
 F 1.05731 1.07798 -1.49178
 H -0.85748 -0.88840 3.04230
 H -0.97148 -0.79107 -2.53964
 H 0.70149 -1.06347 2.46176
 H 0.57066 -1.09735 -2.98145
 H 0.43971 0.48868 3.38627
 H -0.21611 0.59260 -3.38544
13
bifur_IRC_Cartesians_MW_output/new_data/bifur_traj4_Cartesians_MW point 355
C -0.21377 0.41261 1.30375
 C 0.37029 0.35472 -1.29865
 C 0.21682 0.18317 0.00378
 C 0.04503 -0.30941 2.63273
 C -0.09908 -0.27412 -2.63607
 F -1.02820 1.30479 1.50293
 F 1.04034 1.07768 -1.49250
 H -0.85845 -0.88635 3.04641
 H -0.97103 -0.79021 -2.54993
 H 0.69970 -1.06370 2.46983
 H 0.57047 -1.09716 -2.98314
 H 0.43781 0.49266 3.38989
 H -0.20995 0.59531 -3.38905
13
bifur_IRC_Cartesians_MW_output/new_data/bifur_traj4_Cartesians_MW point 356
C -0.21014 0.41086 1.30590
 C 0.36686 0.35368 -1.30087
 C 0.22202 0.17834 0.00374
 C 0.04440 -0.30825 2.63714
 C -0.09797 -0.27338 -2.64043
 F -1.01944 1.30180 1.50336
 F 1.02409 1.07746 -1.49308
 H -0.85936 -0.88444 3.05010
 H -0.97056 -0.78946 -2.55962
 H 0.69801 -1.06391 2.47752
 H 0.57034 -1.09697 -2.98461
 H 0.43584 0.49644 3.39326
 H -0.20409 0.59785 -3.39241
13
bifur_IRC_Cartesians_MW_output/new_data/bifur_traj4_Cartesians_MW point 357
C -0.20662 0.40911 1.30789
 C 0.36350 0.35262 -1.30292
 C 0.22678 0.17362 0.00369
 C 0.04378 -0.30712 2.64142
 C -0.09689 -0.27267 -2.64467
 F -1.01074 1.29891 1.50358
 F 1.00845 1.07726 -1.49345
 H -0.86022 -0.88264 3.05367
 H -0.97007 -0.78879 -2.56903
 H 0.69640 -1.06412 2.48509
 H 0.57024 -1.09678 -2.98613
 H 0.43385 0.50020 3.39650
 H -0.19845 0.60040 -3.39564
13
bifur_IRC_Cartesians_MW_output/new_data/bifur_traj4_Cartesians_MW point 358
C -0.20316 0.40730 1.30977
 C 0.36021 0.35149 -1.30487
 C 0.23123 0.16878 0.00365
 C 0.04317 -0.30598 2.64576
 C -0.09583 -0.27193 -2.64896
 F -1.00209 1.29601 1.50353
 F 0.99320 1.07702 -1.49355
 H -0.86104 -0.88090 3.05739
 H -0.96957 -0.78816 -2.57849
 H 0.69482 -1.06430 2.49281
 H 0.57015 -1.09657 -2.98791
 H 0.43186 0.50412 3.39975
 H -0.19295 0.60314 -3.39889
13
bifur_IRC_Cartesians_MW_output/new_data/bifur_traj4_Cartesians_MW point 359
C -0.19973 0.40534 1.31160
 C 0.35693 0.35020 -1.30676
 C 0.23546 0.16360 0.00361
 C 0.04257 -0.30479 2.65033
 C -0.09477 -0.27114 -2.65349
 F -0.99343 1.29305 1.50316
 F 0.97811 1.07668 -1.49332
 H -0.86181 -0.87919 3.06150
 H -0.96903 -0.78754 -2.58830
 H 0.69324 -1.06447 2.50093
 H 0.57004 -1.09635 -2.99013
 H 0.42989 0.50838 3.40316
 H -0.18747 0.60622 -3.40229
13
bifur_IRC_Cartesians_MW_output/new_data/bifur_traj4_Cartesians_MW point 360
C -0.19627 0.40316 1.31341
 C 0.35362 0.34869 -1.30864
 C 0.23954 0.15791 0.00357
 C 0.04198 -0.30350 2.65529
 C -0.09369 -0.27025 -2.65842
 F -0.98466 1.28994 1.50240
 F 0.96296 1.07622 -1.49269
 H -0.86255 -0.87745 3.06620
 H -0.96845 -0.78692 -2.59875
 H 0.69162 -1.06462 2.50972
 H 0.56991 -1.09611 -2.99297
 H 0.42793 0.51314 3.40682
 H -0.18194 0.60979 -3.40594
13
bifur_IRC_Cartesians_MW_output/new_data/bifur_traj4_Cartesians_MW point 361
C -0.19276 0.40070 1.31522
 C 0.35026 0.34692 -1.31052
 C 0.24350 0.15151 0.00352
 C 0.04140 -0.30208 2.66079
 C -0.09258 -0.26925 -2.66387
 F -0.97571 1.28662 1.50117
 F 0.94757 1.07559 -1.49160
 H -0.86325 -0.87569 3.07168
 H -0.96781 -0.78628 -2.61007
 H 0.68995 -1.06474 2.51940
 H 0.56975 -1.09584 -2.99660
 H 0.42597 0.51856 3.41084
 H -0.17627 0.61400 -3.40996
13
bifur_IRC_Cartesians_MW_output/new_data/bifur_traj4_Cartesians_MW point 362
C -0.18917 0.39789 1.31705
 C 0.34681 0.34481 -1.31242
 C 0.24734 0.14428 0.00348
 C 0.04082 -0.30052 2.66693
 C -0.09143 -0.26811 -2.66998
 F -0.96652 1.28304 1.49938
 F 0.93186 1.07476 -1.48995
 H -0.86392 -0.87387 3.07810
 H -0.96710 -0.78562 -2.62247
 H 0.68819 -1.06484 2.53014
 H 0.56954 -1.09553 -3.00116
 H 0.42401 0.52475 3.41530
 H -0.17043 0.61896 -3.41441
13
bifur_IRC_Cartesians_MW_output/new_data/bifur_traj4_Cartesians_MW point 363
C -0.18552 0.39470 1.31888
 C 0.34330 0.34233 -1.31432
 C 0.25101 0.13613 0.00343
 C 0.04025 -0.29878 2.67378
 C -0.09023 -0.26681 -2.67678
 F -0.95711 1.27919 1.49697
 F 0.91590 1.07371 -1.48767
 H -0.86454 -0.87201 3.08555
 H -0.96632 -0.78494 -2.63601
 H 0.68637 -1.06491 2.54204
 H 0.56929 -1.09519 -3.00676
 H 0.42206 0.53182 3.42022
 H -0.16444 0.62476 -3.41932
13
bifur_IRC_Cartesians_MW_output/new_data/bifur_traj4_Cartesians_MW point 364
C -0.18552 0.39470 1.31888
 C 0.34330 0.34233 -1.31432
 C 0.25101 0.13613 0.00343
 C 0.04025 -0.29878 2.67378
 C -0.09023 -0.26681 -2.67678
 F -0.95711 1.27919 1.49697
 F 0.91590 1.07371 -1.48767
 H -0.86454 -0.87201 3.08555
 H -0.96632 -0.78494 -2.63601
 H 0.68637 -1.06491 2.54204
 H 0.56929 -1.09519 -3.00676
 H 0.42206 0.53182 3.42022
 H -0.16444 0.62476 -3.41932
13
bifur_IRC_Cartesians_MW_output/new_data/bifur_traj4_Cartesians_MW point 365
C -0.17822 0.38726 1.32244
 C 0.33627 0.33630 -1.31801
 C 0.25757 0.11724 0.00333
 C 0.03917 -0.29486 2.68941
 C -0.08778 -0.26376 -2.69234
 F -0.93821 1.27083 1.49019
 F 0.88411 1.07093 -1.48114
 H -0.86558 -0.86825 3.10348
 H -0.96456 -0.78354 -2.66613
 H 0.68257 -1.06495 2.56901
 H 0.56863 -1.09441 -3.02115
 H 0.41833 0.54840 3.43134
 H -0.15230 0.63882 -3.43044
13
bifur_IRC_Cartesians_MW_output/new_data/bifur_traj4_Cartesians_MW point 366
C -0.17471 0.38314 1.32412
 C 0.33288 0.33287 -1.31975
 C 0.26038 0.10687 0.00328
 C 0.03868 -0.29275 2.69790
 C -0.08657 -0.26207 -2.70079
 F -0.92904 1.26646 1.48597
 F 0.86882 1.06925 -1.47703
 H -0.86598 -0.86642 3.11361
 H -0.96362 -0.78284 -2.68213
 H 0.68067 -1.06492 2.58355
 H 0.56825 -1.09398 -3.02963
 H 0.41661 0.55759 3.43732
 H -0.14636 0.64680 -3.43642
13
bifur_IRC_Cartesians_MW_output/new_data/bifur_traj4_Cartesians_MW point 367
C -0.17130 0.37890 1.32571
 C 0.32958 0.32929 -1.32140
 C 0.26289 0.09619 0.00324
 C 0.03822 -0.29060 2.70660
 C -0.08538 -0.26033 -2.70945
 F -0.92010 1.26207 1.48140
 F 0.85402 1.06747 -1.47257
 H -0.86633 -0.86463 3.12414
 H -0.96265 -0.78217 -2.69837
 H 0.67879 -1.06486 2.59842
 H 0.56784 -1.09354 -3.03861
 H 0.41497 0.56710 3.44343
 H -0.14056 0.65512 -3.44253
13
bifur_IRC_Cartesians_MW_output/new_data/bifur_traj4_Cartesians_MW point 368
C -0.16794 0.37459 1.32724
 C 0.32632 0.32563 -1.32299
 C 0.26520 0.08540 0.00319
 C 0.03777 -0.28843 2.71536
 C -0.08420 -0.25856 -2.71818
 F -0.91120 1.25767 1.47664
 F 0.83948 1.06565 -1.46792
 H -0.86664 -0.86289 3.13483
 H -0.96167 -0.78151 -2.71469
 H 0.67694 -1.06479 2.61343
 H 0.56744 -1.09310 -3.04780
 H 0.41335 0.57675 3.44957
 H -0.13484 0.66360 -3.44867
13
bifur_IRC_Cartesians_MW_output/new_data/bifur_traj4_Cartesians_MW point 369
C -0.16452 0.37027 1.32872
 C 0.32300 0.32198 -1.32454
 C 0.26739 0.07462 0.00315
 C 0.03731 -0.28626 2.72410
 C -0.08301 -0.25681 -2.72689
 F -0.90205 1.25325 1.47182
 F 0.82482 1.06385 -1.46320
 H -0.86695 -0.86115 3.14543
 H -0.96067 -0.78089 -2.73102
 H 0.67508 -1.06472 2.62849
 H 0.56706 -1.09264 -3.05696
 H 0.41164 0.58643 3.45569
 H -0.12910 0.67209 -3.45478
13
bifur_IRC_Cartesians_MW_output/new_data/bifur_traj4_Cartesians_MW point 370
C -0.16094 0.36598 1.33018
 C 0.31952 0.31838 -1.32607
 C 0.26954 0.06396 0.00310
 C 0.03679 -0.28411 2.73273
 C -0.08178 -0.25508 -2.73549
 F -0.89224 1.24881 1.46703
 F 0.80959 1.06216 -1.45853
 H -0.86730 -0.85941 3.15574
 H -0.95964 -0.78031 -2.74734
 H 0.67320 -1.06467 2.64357
 H 0.56673 -1.09218 -3.06583
 H 0.40971 0.59603 3.46173
 H -0.12319 0.68044 -3.46083
13
bifur_IRC_Cartesians_MW_output/new_data/bifur_traj4_Cartesians_MW point 371
C -0.15706 0.36176 1.33163
 C 0.31573 0.31492 -1.32759
 C 0.27170 0.05355 0.00304
 C 0.03620 -0.28198 2.74118
 C -0.08048 -0.25342 -2.74390
 F -0.88135 1.24432 1.46239
 F 0.79334 1.06065 -1.45401
 H -0.86772 -0.85763 3.16548
 H -0.95856 -0.77980 -2.76361
 H 0.67127 -1.06463 2.65861
 H 0.56648 -1.09172 -3.07414
 H 0.40742 0.60546 3.46764
 H -0.11698 0.68852 -3.46674
13
bifur_IRC_Cartesians_MW_output/new_data/bifur_traj4_Cartesians_MW point 372
C -0.15275 0.35767 1.33304
 C 0.31151 0.31167 -1.32908
 C 0.27387 0.04358 0.00299
 C 0.03549 -0.27990 2.74929
 C -0.07909 -0.25186 -2.75196
 F -0.86889 1.23978 1.45800
 F 0.77562 1.05944 -1.44976
 H -0.86824 -0.85581 3.17434
 H -0.95742 -0.77939 -2.77972
 H 0.66929 -1.06464 2.67353
 H 0.56637 -1.09123 -3.08157
 H 0.40460 0.61458 3.47332
 H -0.11035 0.69614 -3.47242
13
bifur_IRC_Cartesians_MW_output/new_data/bifur_traj4_Cartesians_MW point 373
C -0.14791 0.35379 1.33440
 C 0.30676 0.30874 -1.33053
 C 0.27600 0.03431 0.00292
 C 0.03463 -0.27792 2.75685
 C -0.07759 -0.25046 -2.75947
 F -0.85445 1.23523 1.45398
 F 0.75615 1.05862 -1.44591
 H -0.86890 -0.85396 3.18190
 H -0.95622 -0.77911 -2.79542
 H 0.66725 -1.06470 2.68809
 H 0.56643 -1.09074 -3.08772
 H 0.40110 0.62317 3.47863
 H -0.10324 0.70304 -3.47772
13
bifur_IRC_Cartesians_MW_output/new_data/bifur_traj4_Cartesians_MW point 374
C -0.14252 0.35024 1.33565
 C 0.30144 0.30625 -1.33188
 C 0.27805 0.02605 0.00285
 C 0.03359 -0.27609 2.76360
 C -0.07599 -0.24927 -2.76616
 F -0.83780 1.23074 1.45047
 F 0.73485 1.05831 -1.44260
 H -0.86972 -0.85211 3.18772
 H -0.95494 -0.77902 -2.81036
 H 0.66517 -1.06482 2.70200
 H 0.56671 -1.09024 -3.09220
 H 0.39680 0.63098 3.48337
 H -0.09565 0.70897 -3.48246
13
bifur_IRC_Cartesians_MW_output/new_data/bifur_traj4_Cartesians_MW point 375
C -0.14252 0.35024 1.33565
 C 0.30144 0.30625 -1.33188
 C 0.27805 0.02606 0.00285
 C 0.03359 -0.27609 2.76360
 C -0.07599 -0.24927 -2.76616
 F -0.83780 1.23074 1.45047
 F 0.73485 1.05831 -1.44260
 H -0.86972 -0.85211 3.18772
 H -0.95494 -0.77902 -2.81036
 H 0.66517 -1.06482 2.70200
 H 0.56671 -1.09024 -3.09220
 H 0.39680 0.63098 3.48337
 H -0.09565 0.70897 -3.48246
13
bifur_IRC_Cartesians_MW_output/new_data/bifur_traj4_Cartesians_MW point 376
C -0.13023 0.34446 1.33776
 C 0.28927 0.30291 -1.33422
 C 0.28179 0.01341 0.00269
 C 0.03102 -0.27303 2.77405
 C -0.07252 -0.24769 -2.77647
 F -0.79843 1.22225 1.44541
 F 0.68762 1.05938 -1.43801
 H -0.87181 -0.84849 3.19334
 H -0.95226 -0.77942 -2.83677
 H 0.66105 -1.06524 2.72670
 H 0.56797 -1.08927 -3.09540
 H 0.38593 0.64352 3.49073
 H -0.07939 0.71720 -3.48981
13
bifur_IRC_Cartesians_MW_output/new_data/bifur_traj4_Cartesians_MW point 377
C -0.12350 0.34223 1.33868
 C 0.28259 0.30202 -1.33527
 C 0.28365 0.00897 0.00260
 C 0.02953 -0.27180 2.77781
 C -0.07070 -0.24726 -2.78015
 F -0.77639 1.21829 1.44394
 F 0.66217 1.06067 -1.43680
 H -0.87307 -0.84671 3.19337
 H -0.95090 -0.77985 -2.84820
 H 0.65901 -1.06555 2.73739
 H 0.56889 -1.08880 -3.09429
 H 0.37959 0.64823 3.49341
 H -0.07086 0.71956 -3.49248
13
bifur_IRC_Cartesians_MW_output/new_data/bifur_traj4_Cartesians_MW point 378
C -0.11644 0.34038 1.33959
 C 0.27558 0.30157 -1.33632
 C 0.28567 0.00551 0.00251
 C 0.02794 -0.27072 2.78081
 C -0.06883 -0.24703 -2.78307
 F -0.75318 1.21447 1.44313
 F 0.63561 1.06235 -1.43627
 H -0.87445 -0.84492 3.19195
 H -0.94955 -0.78037 -2.85873
 H 0.65697 -1.06591 2.74718
 H 0.56994 -1.08835 -3.09172
 H 0.37279 0.65209 3.49558
 H -0.06206 0.72094 -3.49464
13
bifur_IRC_Cartesians_MW_output/new_data/bifur_traj4_Cartesians_MW point 379
C -0.10906 0.33880 1.34054
 C 0.26825 0.30147 -1.33741
 C 0.28796 0.00280 0.00242
 C 0.02624 -0.26975 2.78326
 C -0.06689 -0.24695 -2.78542
 F -0.72886 1.21072 1.44290
 F 0.60784 1.06435 -1.43635
 H -0.87596 -0.84309 3.18937
 H -0.94819 -0.78095 -2.86866
 H 0.65490 -1.06632 2.75633
 H 0.57111 -1.08791 -3.08793
 H 0.36559 0.65527 3.49739
 H -0.05293 0.72155 -3.49644
13
bifur_IRC_Cartesians_MW_output/new_data/bifur_traj4_Cartesians_MW point 380
C -0.10130 0.33743 1.34155
 C 0.26055 0.30164 -1.33857
 C 0.29053 0.00063 0.00232
 C 0.02445 -0.26886 2.78532
 C -0.06487 -0.24698 -2.78738
 F -0.70332 1.20695 1.44315
 F 0.57864 1.06664 -1.43692
 H -0.87759 -0.84117 3.18587
 H -0.94681 -0.78157 -2.87830
 H 0.65276 -1.06678 2.76512
 H 0.57237 -1.08747 -3.08312
 H 0.35798 0.65799 3.49894
 H -0.04339 0.72155 -3.49799
13
bifur_IRC_Cartesians_MW_output/new_data/bifur_traj4_Cartesians_MW point 381
C -0.09309 0.33616 1.34262
 C 0.25241 0.30201 -1.33979
 C 0.29333 -0.00119 0.00222
 C 0.02253 -0.26799 2.78713
 C -0.06275 -0.24709 -2.78910
 F -0.67630 1.20309 1.44373
 F 0.54780 1.06918 -1.43784
 H -0.87935 -0.83916 3.18161
 H -0.94538 -0.78224 -2.88793
 H 0.65053 -1.06728 2.77386
 H 0.57374 -1.08702 -3.07748
 H 0.34989 0.66043 3.50035
 H -0.03335 0.72111 -3.49938
13
bifur_IRC_Cartesians_MW_output/new_data/bifur_traj4_Cartesians_MW point 382
C -0.08440 0.33492 1.34371
 C 0.24378 0.30250 -1.34105
 C 0.29623 -0.00284 0.00211
 C 0.02050 -0.26713 2.78884
 C -0.06051 -0.24727 -2.79069
 F -0.64759 1.19908 1.44447
 F 0.51517 1.07196 -1.43894
 H -0.88122 -0.83706 3.17675
 H -0.94387 -0.78299 -2.89779
 H 0.64819 -1.06781 2.78281
 H 0.57522 -1.08656 -3.07119
 H 0.34126 0.66278 3.50169
 H -0.02276 0.72042 -3.50071
13
bifur_IRC_Cartesians_MW_output/new_data/bifur_traj4_Cartesians_MW point 383
C -0.07523 0.33362 1.34478
 C 0.23468 0.30303 -1.34230
 C 0.29909 -0.00452 0.00199
 C 0.01834 -0.26623 2.79055
 C -0.05815 -0.24746 -2.79229
 F -0.61716 1.19489 1.44515
 F 0.48088 1.07491 -1.44001
 H -0.88318 -0.83490 3.17151
 H -0.94227 -0.78382 -2.90808
 H 0.64575 -1.06837 2.79221
 H 0.57681 -1.08606 -3.06451
 H 0.33209 0.66524 3.50303
 H -0.01165 0.71968 -3.50203
13
bifur_IRC_Cartesians_MW_output/new_data/bifur_traj4_Cartesians_MW point 384
C -0.06571 0.33218 1.34578
 C 0.22521 0.30349 -1.34347
 C 0.30169 -0.00642 0.00187
 C 0.01610 -0.26528 2.79241
 C -0.05570 -0.24765 -2.79404
 F -0.58537 1.19050 1.44555
 F 0.44548 1.07796 -1.44080
 H -0.88518 -0.83270 3.16620
 H -0.94057 -0.78474 -2.91889
 H 0.64324 -1.06894 2.80223
 H 0.57848 -1.08553 -3.05783
 H 0.32251 0.66801 3.50445
 H -0.00018 0.71912 -3.50344
13
bifur_IRC_Cartesians_MW_output/new_data/bifur_traj4_Cartesians_MW point 385
C -0.05612 0.33050 1.34664
 C 0.21566 0.30373 -1.34452
 C 0.30383 -0.00878 0.00175
 C 0.01385 -0.26424 2.79459
 C -0.05323 -0.24776 -2.79610
 F -0.55308 1.18597 1.44539
 F 0.40998 1.08093 -1.44104
 H -0.88712 -0.83055 3.16131
 H -0.93878 -0.78573 -2.93029
 H 0.64072 -1.06948 2.81296
 H 0.58018 -1.08496 -3.05172
 H 0.31278 0.67132 3.50606
 H 0.01133 0.71906 -3.50504
13
bifur_IRC_Cartesians_MW_output/new_data/bifur_traj4_Cartesians_MW point 386
C -0.05612 0.33050 1.34664
 C 0.21566 0.30373 -1.34452
 C 0.30383 -0.00878 0.00175
 C 0.01385 -0.26424 2.79459
 C -0.05323 -0.24776 -2.79610
 F -0.55308 1.18597 1.44539
 F 0.40998 1.08093 -1.44104
 H -0.88712 -0.83055 3.16131
 H -0.93878 -0.78573 -2.93029
 H 0.64072 -1.06948 2.81296
 H 0.58018 -1.08496 -3.05172
 H 0.31278 0.67132 3.50606
 H 0.01133 0.71906 -3.50504
13
bifur_IRC_Cartesians_MW_output/new_data/bifur_traj4_Cartesians_MW point 387
C -0.03840 0.32619 1.34782
 C 0.19796 0.30295 -1.34604
 C 0.30610 -0.01590 0.00152
 C 0.00973 -0.26186 2.80058
 C -0.04861 -0.24751 -2.80188
 F -0.49268 1.17694 1.44249
 F 0.34497 1.08574 -1.43885
 H -0.89043 -0.82669 3.15535
 H -0.93519 -0.78769 -2.95443
 H 0.63598 -1.07035 2.83633
 H 0.58324 -1.08378 -3.04394
 H 0.29475 0.68023 3.51025
 H 0.03259 0.72175 -3.50922
13
bifur_IRC_Cartesians_MW_output/new_data/bifur_traj4_Cartesians_MW point 388
C -0.03105 0.32354 1.34812
 C 0.19059 0.30176 -1.34647
 C 0.30610 -0.02085 0.00143
 C 0.00806 -0.26053 2.80453
 C -0.04664 -0.24707 -2.80574
 F -0.46731 1.17268 1.43957
 F 0.31826 1.08723 -1.43621
 H -0.89162 -0.82512 3.15516
 H -0.93352 -0.78855 -2.96674
 H 0.63394 -1.07062 2.84854
 H 0.58444 -1.08321 -3.04322
 H 0.28730 0.68590 3.51293
 H 0.04146 0.72483 -3.51189
13
bifur_IRC_Cartesians_MW_output/new_data/bifur_traj4_Cartesians_MW point 389
C -0.02487 0.32064 1.34822
 C 0.18438 0.30009 -1.34670
 C 0.30541 -0.02659 0.00134
 C 0.00669 -0.25914 2.80901
 C -0.04495 -0.24642 -2.81015
 F -0.44574 1.16870 1.43578
 F 0.29596 1.08808 -1.43264
 H -0.89249 -0.82382 3.15680
 H -0.93196 -0.78928 -2.97892
 H 0.63215 -1.07077 2.86080
 H 0.58537 -1.08265 -3.04458
 H 0.28107 0.69222 3.51593
 H 0.04897 0.72897 -3.51489
13
bifur_IRC_Cartesians_MW_output/new_data/bifur_traj4_Cartesians_MW point 390
C -0.01974 0.31755 1.34815
 C 0.17919 0.29802 -1.34671
 C 0.30407 -0.03292 0.00128
 C 0.00559 -0.25771 2.81387
 C -0.04352 -0.24563 -2.81495
 F -0.42751 1.16499 1.43127
 F 0.27762 1.08839 -1.42831
 H -0.89306 -0.82278 3.15993
 H -0.93053 -0.78994 -2.99083
 H 0.63061 -1.07083 2.87296
 H 0.58610 -1.08212 -3.04767
 H 0.27591 0.69902 3.51914
 H 0.05526 0.73395 -3.51810
13
bifur_IRC_Cartesians_MW_output/new_data/bifur_traj4_Cartesians_MW point 391
C -0.01550 0.31435 1.34786
 C 0.17487 0.29566 -1.34651
 C 0.30206 -0.03963 0.00122
 C 0.00470 -0.25629 2.81893
 C -0.04230 -0.24472 -2.81998
 F -0.41207 1.16156 1.42615
 F 0.26278 1.08829 -1.42332
 H -0.89338 -0.82197 3.16415
 H -0.92918 -0.79055 -3.00233
 H 0.62929 -1.07081 2.88490
 H 0.58666 -1.08161 -3.05211
 H 0.27161 0.70614 3.52246
 H 0.06044 0.73956 -3.52142
13
bifur_IRC_Cartesians_MW_output/new_data/bifur_traj4_Cartesians_MW point 392
C -0.01209 0.31110 1.34733
 C 0.17138 0.29310 -1.34604
 C 0.29931 -0.04646 0.00117
 C 0.00401 -0.25490 2.82401
 C -0.04129 -0.24376 -2.82503
 F -0.39913 1.15846 1.42050
 F 0.25128 1.08787 -1.41777
 H -0.89346 -0.82144 3.16913
 H -0.92793 -0.79115 -3.01318
 H 0.62822 -1.07071 2.89643
 H 0.58711 -1.08111 -3.05758
 H 0.26806 0.71340 3.52573
 H 0.06454 0.74560 -3.52470
13
bifur_IRC_Cartesians_MW_output/new_data/bifur_traj4_Cartesians_MW point 393
C -0.00955 0.30793 1.34651
 C 0.16872 0.29042 -1.34527
 C 0.29576 -0.05317 0.00113
 C 0.00350 -0.25360 2.82889
 C -0.04051 -0.24278 -2.82988
 F -0.38870 1.15577 1.41444
 F 0.24329 1.08719 -1.41176
 H -0.89332 -0.82120 3.17454
 H -0.92677 -0.79178 -3.02302
 H 0.62743 -1.07054 2.90721
 H 0.58745 -1.08065 -3.06381
 H 0.26523 0.72057 3.52882
 H 0.06747 0.75185 -3.52780
13
bifur_IRC_Cartesians_MW_output/new_data/bifur_traj4_Cartesians_MW point 394
C -0.00787 0.30491 1.34541
 C 0.16690 0.28774 -1.34419
 C 0.29147 -0.05951 0.00110
 C 0.00319 -0.25243 2.83339
 C -0.03997 -0.24183 -2.83438
 F -0.38081 1.15355 1.40814
 F 0.23880 1.08631 -1.40549
 H -0.89296 -0.82127 3.18011
 H -0.92573 -0.79243 -3.03157
 H 0.62692 -1.07031 2.91697
 H 0.58771 -1.08023 -3.07051
 H 0.26312 0.72742 3.53160
 H 0.06923 0.75808 -3.53059
13
bifur_IRC_Cartesians_MW_output/new_data/bifur_traj4_Cartesians_MW point 395
C -0.00692 0.30210 1.34409
 C 0.16579 0.28511 -1.34289
 C 0.28665 -0.06539 0.00108
 C 0.00303 -0.25139 2.83746
 C -0.03963 -0.24092 -2.83845
 F -0.37509 1.15177 1.40179
 F 0.23726 1.08530 -1.39912
 H -0.89243 -0.82160 3.18565
 H -0.92481 -0.79310 -3.03886
 H 0.62667 -1.07003 2.92567
 H 0.58790 -1.07984 -3.07742
 H 0.26161 0.73385 3.53405
 H 0.06999 0.76414 -3.53305
13
bifur_IRC_Cartesians_MW_output/new_data/bifur_traj4_Cartesians_MW point 396
C -0.00642 0.29948 1.34263
 C 0.16511 0.28259 -1.34144
 C 0.28150 -0.07081 0.00107
 C 0.00296 -0.25046 2.84113
 C -0.03941 -0.24008 -2.84212
 F -0.37066 1.15031 1.39550
 F 0.23750 1.08427 -1.39281
 H -0.89182 -0.82209 3.19095
 H -0.92397 -0.79380 -3.04517
 H 0.62658 -1.06974 2.93351
 H 0.58806 -1.07949 -3.08424
 H 0.26044 0.73987 3.53621
 H 0.07012 0.76994 -3.53522
13
bifur_IRC_Cartesians_MW_output/new_data/bifur_traj4_Cartesians_MW point 397
C -0.00642 0.29948 1.34263
 C 0.16511 0.28259 -1.34144
 C 0.28150 -0.07081 0.00107
 C 0.00296 -0.25046 2.84113
 C -0.03941 -0.24008 -2.84212
 F -0.37066 1.15031 1.39550
 F 0.23750 1.08427 -1.39280
 H -0.89182 -0.82209 3.19095
 H -0.92397 -0.79380 -3.04518
 H 0.62658 -1.06973 2.93351
 H 0.58806 -1.07949 -3.08424
 H 0.26044 0.73987 3.53621
 H 0.07012 0.76994 -3.53522
13
bifur_IRC_Cartesians_MW_output/new_data/bifur_traj4_Cartesians_MW point 398
C -0.00519 0.29470 1.33949
 C 0.16353 0.27807 -1.33831
 C 0.27084 -0.08029 0.00104
 C 0.00271 -0.24885 2.84736
 C -0.03898 -0.23866 -2.84836
 F -0.36059 1.14769 1.38346
 F 0.23760 1.08270 -1.38073
 H -0.89066 -0.82319 3.19965
 H -0.92228 -0.79539 -3.05628
 H 0.62650 -1.06919 2.94788
 H 0.58859 -1.07879 -3.09617
 H 0.25758 0.75082 3.53975
 H 0.07036 0.78038 -3.53878
13
bifur_IRC_Cartesians_MW_output/new_data/bifur_traj4_Cartesians_MW point 399
C -0.00376 0.29249 1.33784
 C 0.16190 0.27615 -1.33669
 C 0.26544 -0.08435 0.00102
 C 0.00236 -0.24812 2.84995
 C -0.03858 -0.23812 -2.85094
 F -0.35251 1.14624 1.37778
 F 0.23485 1.08242 -1.37506
 H -0.89027 -0.82367 3.20246
 H -0.92130 -0.79637 -3.06170
 H 0.62634 -1.06898 2.95501
 H 0.58910 -1.07842 -3.10063
 H 0.25513 0.75585 3.54114
 H 0.07129 0.78487 -3.54018
13
bifur_IRC_Cartesians_MW_output/new_data/bifur_traj4_Cartesians_MW point 400
C -0.00148 0.29033 1.33614
 C 0.15943 0.27444 -1.33503
 C 0.25997 -0.08805 0.00098
 C 0.00179 -0.24740 2.85225
 C -0.03798 -0.23770 -2.85322
 F -0.34136 1.14457 1.37224
 F 0.22922 1.08258 -1.36957
 H -0.89006 -0.82405 3.20412
 H -0.92017 -0.79754 -3.06739
 H 0.62603 -1.06883 2.96247
 H 0.58983 -1.07800 -3.10395
 H 0.25168 0.76073 3.54233
 H 0.07309 0.78890 -3.54138
13
bifur_IRC_Cartesians_MW_output/new_data/bifur_traj4_Cartesians_MW point 401
C 0.00163 0.28812 1.33438
 C 0.15611 0.27286 -1.33332
 C 0.25436 -0.09164 0.00094
 C 0.00100 -0.24665 2.85445
 C -0.03718 -0.23734 -2.85540
 F -0.32709 1.14260 1.36667
 F 0.22067 1.08310 -1.36408
 H -0.89001 -0.82432 3.20490
 H -0.91887 -0.79888 -3.07365
 H 0.62556 -1.06872 2.97058
 H 0.59077 -1.07753 -3.10641
 H 0.24725 0.76568 3.54345
 H 0.07580 0.79272 -3.54251
13
bifur_IRC_Cartesians_MW_output/new_data/bifur_traj4_Cartesians_MW point 402
C 0.00543 0.28569 1.33254
 C 0.15210 0.27119 -1.33155
 C 0.24849 -0.09556 0.00088
 C 0.00005 -0.24581 2.85688
 C -0.03621 -0.23698 -2.85779
 F -0.31030 1.14029 1.36074
 F 0.20983 1.08382 -1.35826
 H -0.89005 -0.82450 3.20545
 H -0.91740 -0.80035 -3.08085
 H 0.62493 -1.06864 2.97972
 H 0.59186 -1.07700 -3.10870
 H 0.24204 0.77110 3.54470
 H 0.07924 0.79676 -3.54377
13
bifur_IRC_Cartesians_MW_output/new_data/bifur_traj4_Cartesians_MW point 403
C 0.00953 0.28282 1.33062
 C 0.14776 0.26915 -1.32970
 C 0.24220 -0.10041 0.00082
 C -0.00095 -0.24478 2.86000
 C -0.03513 -0.23648 -2.86088
 F -0.29227 1.13762 1.35402
 F 0.19799 1.08441 -1.35165
 H -0.89007 -0.82465 3.20682
 H -0.91578 -0.80189 -3.08939
 H 0.62420 -1.06853 2.99030
 H 0.59298 -1.07642 -3.11188
 H 0.23651 0.77749 3.54639
 H 0.08305 0.80166 -3.54547
13
bifur_IRC_Cartesians_MW_output/new_data/bifur_traj4_Cartesians_MW point 404
C 0.01338 0.27933 1.32863
 C 0.14367 0.26643 -1.32778
 C 0.23542 -0.10683 0.00077
 C -0.00186 -0.24350 2.86431
 C -0.03408 -0.23568 -2.86515
 F -0.27502 1.13463 1.34610
 F 0.18708 1.08450 -1.34383
 H -0.88992 -0.82481 3.21023
 H -0.91408 -0.80338 -3.09957
 H 0.62343 -1.06835 3.00261
 H 0.59395 -1.07579 -3.11722
 H 0.23134 0.78534 3.54886
 H 0.08669 0.80811 -3.54795
13
bifur_IRC_Cartesians_MW_output/new_data/bifur_traj4_Cartesians_MW point 405
C 0.01640 0.27513 1.32663
 C 0.14041 0.26283 -1.32584
 C 0.22823 -0.11518 0.00072
 C -0.00251 -0.24193 2.87007
 C -0.03319 -0.23451 -2.87088
 F -0.26075 1.13146 1.33683
 F 0.17913 1.08374 -1.33462
 H -0.88947 -0.82506 3.21663
 H -0.91242 -0.80467 -3.11132
 H 0.62273 -1.06804 3.01650
 H 0.59462 -1.07513 -3.12562
 H 0.22726 0.79485 3.55230
 H 0.08956 0.81649 -3.55140
13
bifur_IRC_Cartesians_MW_output/new_data/bifur_traj4_Cartesians_MW point 406
C 0.01822 0.27034 1.32467
 C 0.13834 0.25839 -1.32391
 C 0.22080 -0.12534 0.00068
 C -0.00281 -0.24011 2.87721
 C -0.03254 -0.23294 -2.87802
 F -0.25081 1.12828 1.32641
 F 0.17532 1.08203 -1.32418
 H -0.88868 -0.82542 3.22620
 H -0.91087 -0.80568 -3.12420
 H 0.62216 -1.06760 3.03149
 H 0.59490 -1.07448 -3.13722
 H 0.22469 0.80580 3.55667
 H 0.09128 0.82675 -3.55579
13
bifur_IRC_Cartesians_MW_output/new_data/bifur_traj4_Cartesians_MW point 407
C 0.01875 0.26509 1.32277
 C 0.13757 0.25325 -1.32201
 C 0.21322 -0.13695 0.00067
 C -0.00276 -0.23811 2.88546
 C -0.03217 -0.23104 -2.88629
 F -0.24554 1.12521 1.31509
 F 0.17597 1.07942 -1.31280
 H -0.88755 -0.82592 3.23860
 H -0.90949 -0.80641 -3.13772
 H 0.62178 -1.06704 3.04706
 H 0.59479 -1.07386 -3.15169
 H 0.22370 0.81784 3.56180
 H 0.09172 0.83855 -3.56094
13
bifur_IRC_Cartesians_MW_output/new_data/bifur_traj4_Cartesians_MW point 408
C 0.01875 0.26509 1.32277
 C 0.13757 0.25325 -1.32201
 C 0.21322 -0.13695 0.00067
 C -0.00276 -0.23811 2.88546
 C -0.03217 -0.23104 -2.88628
 F -0.24554 1.12521 1.31509
 F 0.17597 1.07942 -1.31280
 H -0.88755 -0.82592 3.23859
 H -0.90949 -0.80641 -3.13772
 H 0.62178 -1.06704 3.04706
 H 0.59479 -1.07386 -3.15169
 H 0.22370 0.81784 3.56180
 H 0.09172 0.83854 -3.56093
13
bifur_IRC_Cartesians_MW_output/new_data/bifur_traj4_Cartesians_MW point 409
C 0.01564 0.25374 1.31902
 C 0.14023 0.24125 -1.31820
 C 0.19758 -0.16335 0.00068
 C -0.00152 -0.23381 2.90437
 C -0.03238 -0.22643 -2.90528
 F -0.24998 1.11986 1.29039
 F 0.19197 1.07170 -1.28778
 H -0.88425 -0.82748 3.27073
 H -0.90734 -0.80706 -3.16498
 H 0.62171 -1.06557 3.07834
 H 0.59343 -1.07276 -3.18812
 H 0.22667 0.84412 3.57368
 H 0.08824 0.86581 -3.57286
13
bifur_IRC_Cartesians_MW_output/new_data/bifur_traj4_Cartesians_MW point 410
C 0.01153 0.24786 1.31713
 C 0.14411 0.23454 -1.31622
 C 0.18945 -0.17766 0.00072
 C -0.00024 -0.23162 2.91463
 C -0.03309 -0.22379 -2.91562
 F -0.26119 1.11789 1.27726
 F 0.20905 1.06655 -1.27438
 H -0.88203 -0.82866 3.29025
 H -0.90667 -0.80695 -3.17772
 H 0.62218 -1.06465 3.09308
 H 0.59212 -1.07231 -3.20993
 H 0.23105 0.85786 3.58016
 H 0.08373 0.88093 -3.57936
13
bifur_IRC_Cartesians_MW_output/new_data/bifur_traj4_Cartesians_MW point 411
C 0.00555 0.24211 1.31524
 C 0.14988 0.22758 -1.31421
 C 0.18125 -0.19210 0.00079
 C 0.00150 -0.22952 2.92498
 C -0.03425 -0.22101 -2.92606
 F -0.27905 1.11664 1.26404
 F 0.23280 1.06064 -1.26081
 H -0.87942 -0.83015 3.31151
 H -0.90636 -0.80653 -3.18901
 H 0.62307 -1.06361 3.10634
 H 0.59040 -1.07197 -3.23357
 H 0.23751 0.87140 3.58669
 H 0.07713 0.89653 -3.58593
13
bifur_IRC_Cartesians_MW_output/new_data/bifur_traj4_Cartesians_MW point 412
C -0.00200 0.23673 1.31340
 C 0.15721 0.22068 -1.31221
 C 0.17328 -0.20602 0.00087
 C 0.00362 -0.22761 2.93493
 C -0.03582 -0.21822 -2.93613
 F -0.30250 1.11613 1.25127
 F 0.26203 1.05424 -1.24763
 H -0.87655 -0.83190 3.33350
 H -0.90640 -0.80586 -3.19838
 H 0.62432 -1.06250 3.11760
 H 0.58836 -1.07174 -3.25795
 H 0.24567 0.88418 3.59298
 H 0.06877 0.91189 -3.59225
13
bifur_IRC_Cartesians_MW_output/new_data/bifur_traj4_Cartesians_MW point 413
C -0.01047 0.23189 1.31167
 C 0.16551 0.21413 -1.31032
 C 0.16580 -0.21891 0.00097
 C 0.00595 -0.22592 2.94413
 C -0.03764 -0.21555 -2.94545
 F -0.32946 1.11624 1.23941
 F 0.29446 1.04775 -1.23533
 H -0.87359 -0.83378 3.35511
 H -0.90671 -0.80500 -3.20575
 H 0.62581 -1.06139 3.12672
 H 0.58615 -1.07162 -3.28186
 H 0.25486 0.89576 3.59879
 H 0.05933 0.92641 -3.59808
13
bifur_IRC_Cartesians_MW_output/new_data/bifur_traj4_Cartesians_MW point 414
C -0.01924 0.22767 1.31011
 C 0.17411 0.20815 -1.30858
 C 0.15905 -0.23046 0.00107
 C 0.00832 -0.22449 2.95235
 C -0.03956 -0.21309 -2.95380
 F -0.35773 1.11681 1.22878
 F 0.32768 1.04147 -1.22426
 H -0.87070 -0.83567 3.37546
 H -0.90721 -0.80406 -3.21135
 H 0.62742 -1.06032 3.13387
 H 0.58392 -1.07157 -3.30432
 H 0.26438 0.90594 3.60398
 H 0.04956 0.93962 -3.60330
13
bifur_IRC_Cartesians_MW_output/new_data/bifur_traj4_Cartesians_MW point 415
C -0.02769 0.22411 1.30877
 C 0.18243 0.20288 -1.30708
 C 0.15324 -0.24045 0.00117
 C 0.01060 -0.22330 2.95945
 C -0.04144 -0.21091 -2.96103
 F -0.38531 1.11765 1.21960
 F 0.35951 1.03570 -1.21466
 H -0.86804 -0.83745 3.39380
 H -0.90782 -0.80309 -3.21544
 H 0.62900 -1.05935 3.13928
 H 0.58179 -1.07158 -3.32452
 H 0.27359 0.91459 3.60847
 H 0.04014 0.95121 -3.60782
13
bifur_IRC_Cartesians_MW_output/new_data/bifur_traj4_Cartesians_MW point 416
C -0.03529 0.22123 1.30770
 C 0.18993 0.19847 -1.30586
 C 0.14852 -0.24872 0.00126
 C 0.01263 -0.22235 2.96534
 C -0.04314 -0.20907 -2.96702
 F -0.41032 1.11858 1.21208
 F 0.38794 1.03069 -1.20677
 H -0.86572 -0.83900 3.40950
 H -0.90845 -0.80218 -3.21832
 H 0.63044 -1.05852 3.14320
 H 0.57989 -1.07163 -3.34175
 H 0.28189 0.92162 3.61220
 H 0.03169 0.96088 -3.61156
13
bifur_IRC_Cartesians_MW_output/new_data/bifur_traj4_Cartesians_MW point 417
C -0.04155 0.21903 1.30691
 C 0.19611 0.19501 -1.30495
 C 0.14496 -0.25516 0.00133
 C 0.01430 -0.22163 2.96994
 C -0.04455 -0.20762 -2.97171
 F -0.43108 1.11942 1.20629
 F 0.41122 1.02664 -1.20068
 H -0.86386 -0.84024 3.42204
 H -0.90902 -0.80139 -3.22030
 H 0.63162 -1.05785 3.14595
 H 0.57832 -1.07169 -3.35545
 H 0.28877 0.92702 3.61512
 H 0.02476 0.96846 -3.61450
13
bifur_IRC_Cartesians_MW_output/new_data/bifur_traj4_Cartesians_MW point 418
C -0.04614 0.21745 1.30639
 C 0.20065 0.19250 -1.30434
 C 0.14251 -0.25985 0.00139
 C 0.01552 -0.22111 2.97330
 C -0.04558 -0.20655 -2.97513
 F -0.44640 1.12005 1.20217
 F 0.42822 1.02368 -1.19633
 H -0.86252 -0.84113 3.43122
 H -0.90945 -0.80078 -3.22173
 H 0.63247 -1.05737 3.14788
 H 0.57716 -1.07174 -3.36542
 H 0.29385 0.93091 3.61727
 H 0.01970 0.97394 -3.61666
13
bifur_IRC_Cartesians_MW_output/new_data/bifur_traj4_Cartesians_MW point 419
C -0.04614 0.21745 1.30639
 C 0.20065 0.19250 -1.30434
 C 0.14251 -0.25985 0.00139
 C 0.01552 -0.22111 2.97330
 C -0.04558 -0.20655 -2.97513
 F -0.44640 1.12005 1.20217
 F 0.42822 1.02368 -1.19633
 H -0.86252 -0.84113 3.43122
 H -0.90945 -0.80078 -3.22173
 H 0.63247 -1.05737 3.14788
 H 0.57716 -1.07174 -3.36542
 H 0.29385 0.93091 3.61727
 H 0.01970 0.97394 -3.61666
13
bifur_IRC_Cartesians_MW_output/new_data/bifur_traj4_Cartesians_MW point 420
C -0.05030 0.21551 1.30597
 C 0.20476 0.18973 -1.30383
 C 0.14020 -0.26536 0.00144
 C 0.01667 -0.22040 2.97733
 C -0.04647 -0.20536 -2.97922
 F -0.46041 1.12027 1.19765
 F 0.44350 1.02064 -1.19162
 H -0.86122 -0.84186 3.44107
 H -0.90977 -0.80016 -3.22455
 H 0.63315 -1.05689 3.15113
 H 0.57601 -1.07175 -3.37596
 H 0.29861 0.93557 3.61988
 H 0.01527 0.98006 -3.61928
13
bifur_IRC_Cartesians_MW_output/new_data/bifur_traj4_Cartesians_MW point 421
C -0.05060 0.21466 1.30596
 C 0.20505 0.18881 -1.30382
 C 0.13976 -0.26753 0.00144
 C 0.01680 -0.22004 2.97898
 C -0.04649 -0.20497 -2.98088
 F -0.46149 1.11981 1.19615
 F 0.44453 1.01994 -1.19009
 H -0.86102 -0.84184 3.44389
 H -0.90968 -0.80004 -3.22687
 H 0.63308 -1.05679 3.15348
 H 0.57580 -1.07169 -3.37884
 H 0.29912 0.93754 3.62098
 H 0.01513 0.98213 -3.62039
13
bifur_IRC_Cartesians_MW_output/new_data/bifur_traj4_Cartesians_MW point 422
C -0.05074 0.21345 1.30600
 C 0.20519 0.18758 -1.30385
 C 0.13928 -0.27056 0.00144
 C 0.01692 -0.21951 2.98131
 C -0.04644 -0.20443 -2.98321
 F -0.46211 1.11905 1.19413
 F 0.44491 1.01907 -1.18804
 H -0.86079 -0.84174 3.44763
 H -0.90951 -0.79989 -3.23037
 H 0.63290 -1.05668 3.15698
 H 0.57556 -1.07159 -3.38259
 H 0.29957 0.94031 3.62254
 H 0.01526 0.98494 -3.62195
13
bifur_IRC_Cartesians_MW_output/new_data/bifur_traj4_Cartesians_MW point 423
C -0.05177 0.21162 1.30601
 C 0.20621 0.18553 -1.30384
 C 0.13839 -0.27534 0.00145
 C 0.01730 -0.21874 2.98495
 C -0.04657 -0.20353 -2.98687
 F -0.46585 1.11818 1.19087
 F 0.44843 1.01738 -1.18472
 H -0.86027 -0.84173 3.45417
 H -0.90939 -0.79956 -3.23517
 H 0.63281 -1.05644 3.16181
 H 0.57502 -1.07148 -3.38924
 H 0.30114 0.94456 3.62497
 H 0.01455 0.98955 -3.62438
13
bifur_IRC_Cartesians_MW_output/new_data/bifur_traj4_Cartesians_MW point 424
C -0.05447 0.20909 1.30595
 C 0.20890 0.18245 -1.30373
 C 0.13686 -0.28222 0.00148
 C 0.01815 -0.21769 2.99014
 C -0.04706 -0.20217 -2.99211
 F -0.47540 1.11742 1.18605
 F 0.45796 1.01449 -1.17975
 H -0.85926 -0.84198 3.46457
 H -0.90943 -0.79893 -3.24099
 H 0.63298 -1.05603 3.16775
 H 0.57400 -1.07138 -3.39993
 H 0.30468 0.95051 3.62843
 H 0.01210 0.99644 -3.62785
13
bifur_IRC_Cartesians_MW_output/new_data/bifur_traj4_Cartesians_MW point 425
C -0.05918 0.20595 1.30577
 C 0.21358 0.17835 -1.30346
 C 0.13462 -0.29100 0.00153
 C 0.01953 -0.21644 2.99674
 C -0.04799 -0.20036 -2.99878
 F -0.49186 1.11695 1.17972
 F 0.47474 1.01033 -1.17318
 H -0.85770 -0.84256 3.47887
 H -0.90970 -0.79798 -3.24733
 H 0.63351 -1.05542 3.17430
 H 0.57244 -1.07133 -3.41476
 H 0.31051 0.95797 3.63281
 H 0.00751 1.00554 -3.63224
13
bifur_IRC_Cartesians_MW_output/new_data/bifur_traj4_Cartesians_MW point 426
C -0.06597 0.20235 1.30545
 C 0.22033 0.17338 -1.30300
 C 0.13162 -0.30133 0.00161
 C 0.02147 -0.21505 3.00445
 C -0.04941 -0.19817 -3.00658
 F -0.51544 1.11692 1.17208
 F 0.49913 1.00496 -1.16520
 H -0.85559 -0.84351 3.49669
 H -0.91023 -0.79672 -3.25364
 H 0.63443 -1.05462 3.18096
 H 0.57037 -1.07132 -3.43336
 H 0.31867 0.96659 3.63790
 H 0.00062 1.01653 -3.63735
13
bifur_IRC_Cartesians_MW_output/new_data/bifur_traj4_Cartesians_MW point 427
C -0.07488 0.19846 1.30492
 C 0.22918 0.16769 -1.30230
 C 0.12781 -0.31275 0.00172
 C 0.02394 -0.21360 3.01290
 C -0.05133 -0.19568 -3.01516
 F -0.54614 1.11745 1.16334
 F 0.53133 0.99850 -1.15603
 H -0.85293 -0.84489 3.51750
 H -0.91103 -0.79519 -3.25936
 H 0.63581 -1.05364 3.18721
 H 0.56783 -1.07138 -3.45526
 H 0.32910 0.97599 3.64345
 H -0.00867 1.02904 -3.64292
13
bifur_IRC_Cartesians_MW_output/new_data/bifur_traj4_Cartesians_MW point 428
C -0.08578 0.19449 1.30414
 C 0.24001 0.16152 -1.30131
 C 0.12315 -0.32469 0.00185
 C 0.02690 -0.21219 3.02166
 C -0.05374 -0.19298 -3.02407
 F -0.58341 1.11866 1.15381
 F 0.57095 0.99117 -1.14598
 H -0.84979 -0.84672 3.54048
 H -0.91212 -0.79347 -3.26390
 H 0.63766 -1.05251 3.19250
 H 0.56488 -1.07151 -3.47968
 H 0.34158 0.98570 3.64915
 H -0.02030 1.04255 -3.64865
13
bifur_IRC_Cartesians_MW_output/new_data/bifur_traj4_Cartesians_MW point 429
C -0.09828 0.19066 1.30311
 C 0.25242 0.15517 -1.30003
 C 0.11778 -0.33651 0.00200
 C 0.03024 -0.21092 3.03021
 C -0.05656 -0.19023 -3.03280
 F -0.62591 1.12056 1.14393
 F 0.61670 0.98328 -1.13551
 H -0.84628 -0.84896 3.56455
 H -0.91347 -0.79163 -3.26680
 H 0.63995 -1.05126 3.19638
 H 0.56167 -1.07172 -3.50551
 H 0.35564 0.99516 3.65468
 H -0.03391 1.05637 -3.65421
13
bifur_IRC_Cartesians_MW_output/new_data/bifur_traj4_Cartesians_MW point 430
C -0.09828 0.19066 1.30311
 C 0.25242 0.15518 -1.30003
 C 0.11778 -0.33651 0.00200
 C 0.03024 -0.21092 3.03021
 C -0.05656 -0.19023 -3.03279
 F -0.62590 1.12056 1.14393
 F 0.61669 0.98329 -1.13551
 H -0.84628 -0.84896 3.56455
 H -0.91347 -0.79163 -3.26680
 H 0.63995 -1.05126 3.19638
 H 0.56167 -1.07172 -3.50551
 H 0.35563 0.99516 3.65468
 H -0.03390 1.05637 -3.65420
13
bifur_IRC_Cartesians_MW_output/new_data/bifur_traj4_Cartesians_MW point 431
C -0.12704 0.18384 1.30050
 C 0.28096 0.14258 -1.29686
 C 0.10573 -0.35863 0.00235
 C 0.03778 -0.20888 3.04596
 C -0.06319 -0.18479 -3.04893
 F -0.72310 1.12633 1.12427
 F 0.72235 0.96654 -1.11452
 H -0.83848 -0.85440 3.61380
 H -0.91684 -0.78769 -3.26739
 H 0.64561 -1.04856 3.19936
 H 0.55468 -1.07236 -3.55895
 H 0.38734 1.01238 3.66472
 H -0.06579 1.08363 -3.66431
13
bifur_IRC_Cartesians_MW_output/new_data/bifur_traj4_Cartesians_MW point 432
C -0.14314 0.18080 1.29901
 C 0.29694 0.13630 -1.29506
 C 0.09928 -0.36909 0.00255
 C 0.04194 -0.20808 3.05330
 C -0.06695 -0.18208 -3.05649
 F -0.77746 1.13008 1.11454
 F 0.78161 0.95769 -1.10405
 H -0.83424 -0.85753 3.63909
 H -0.91885 -0.78556 -3.26542
 H 0.64891 -1.04712 3.19873
 H 0.55090 -1.07279 -3.58659
 H 0.40491 1.02025 3.66935
 H -0.08385 1.09712 -3.66897
13
bifur_IRC_Cartesians_MW_output/new_data/bifur_traj4_Cartesians_MW point 433
C -0.15991 0.17796 1.29741
 C 0.31359 0.13009 -1.29313
 C 0.09256 -0.37915 0.00275
 C 0.04625 -0.20740 3.06029
 C -0.07090 -0.17941 -3.06370
 F -0.83394 1.13421 1.10489
 F 0.84342 0.94870 -1.09363
 H -0.82986 -0.86084 3.66440
 H -0.92099 -0.78341 -3.26234
 H 0.65241 -1.04564 3.19711
 H 0.54703 -1.07325 -3.61438
 H 0.42308 1.02770 3.67373
 H -0.10275 1.11043 -3.67338
13
bifur_IRC_Cartesians_MW_output/new_data/bifur_traj4_Cartesians_MW point 434
C -0.17655 0.17530 1.29567
 C 0.33009 0.12410 -1.29107
 C 0.08557 -0.38861 0.00295
 C 0.05051 -0.20681 3.06679
 C -0.07483 -0.17685 -3.07042
 F -0.88971 1.13846 1.09540
 F 0.90500 0.93995 -1.08339
 H -0.82551 -0.86423 3.68884
 H -0.92310 -0.78137 -3.25863
 H 0.65596 -1.04418 3.19497
 H 0.54327 -1.07372 -3.64142
 H 0.44097 1.03472 3.67775
 H -0.12165 1.12326 -3.67743
13
bifur_IRC_Cartesians_MW_output/new_data/bifur_traj4_Cartesians_MW point 435
C -0.19247 0.17277 1.29377
 C 0.34586 0.11837 -1.28886
 C 0.07825 -0.39750 0.00315
 C 0.05456 -0.20630 3.07280
 C -0.07861 -0.17445 -3.07665
 F -0.94264 1.14261 1.08602
 F 0.96428 0.93165 -1.07329
 H -0.82131 -0.86760 3.71192
 H -0.92508 -0.77955 -3.25478
 H 0.65943 -1.04277 3.19286
 H 0.53974 -1.07416 -3.66722
 H 0.45789 1.04142 3.68141
 H -0.13990 1.13551 -3.68113
13
bifur_IRC_Cartesians_MW_output/new_data/bifur_traj4_Cartesians_MW point 436
C -0.20776 0.17018 1.29166
 C 0.36097 0.11271 -1.28645
 C 0.07038 -0.40625 0.00333
 C 0.05844 -0.20577 3.07864
 C -0.08224 -0.17212 -3.08269
 F -0.99293 1.14657 1.07638
 F 1.02162 0.92367 -1.06294
 H -0.81719 -0.87098 3.73419
 H -0.92689 -0.77795 -3.25123
 H 0.66282 -1.04138 3.19125
 H 0.53643 -1.07454 -3.69239
 H 0.47394 1.04822 3.68492
 H -0.15759 1.14764 -3.68467
13
bifur_IRC_Cartesians_MW_output/new_data/bifur_traj4_Cartesians_MW point 437
C -0.22326 0.16721 1.28920
 C 0.37626 0.10663 -1.28369
 C 0.06136 -0.41577 0.00352
 C 0.06237 -0.20514 3.08495
 C -0.08592 -0.16966 -3.08921
 F -1.04334 1.15045 1.06559
 F 1.08024 0.91546 -1.05143
 H -0.81289 -0.87455 3.75738
 H -0.92860 -0.77648 -3.24827
 H 0.66631 -1.03992 3.19060
 H 0.53311 -1.07488 -3.71885
 H 0.49004 1.05592 3.68867
 H -0.17567 1.16073 -3.68846
13
bifur_IRC_Cartesians_MW_output/new_data/bifur_traj4_Cartesians_MW point 438
C -0.24037 0.16341 1.28610
 C 0.39308 0.09941 -1.28026
 C 0.05013 -0.42730 0.00373
 C 0.06671 -0.20428 3.09258
 C -0.08997 -0.16679 -3.09708
 F -1.09827 1.15451 1.05230
 F 1.14547 0.90617 -1.03733
 H -0.80799 -0.87865 3.78401
 H -0.93031 -0.77504 -3.24607
 H 0.67018 -1.03824 3.19135
 H 0.52949 -1.07518 -3.74950
 H 0.50761 1.06561 3.69317
 H -0.19578 1.17637 -3.69300
13
bifur_IRC_Cartesians_MW_output/new_data/bifur_traj4_Cartesians_MW point 439
C -0.26042 0.15836 1.28194
 C 0.41275 0.09034 -1.27571
 C 0.03529 -0.44197 0.00396
 C 0.07180 -0.20309 3.10224
 C -0.09470 -0.16325 -3.10701
 F -1.16169 1.15902 1.03502
 F 1.22266 0.89506 -1.01909
 H -0.80204 -0.88370 3.81635
 H -0.93211 -0.77359 -3.24468
 H 0.67478 -1.03619 3.19393
 H 0.52532 -1.07544 -3.78707
 H 0.52791 1.07836 3.69883
 H -0.21956 1.19607 -3.69871
13
bifur_IRC_Cartesians_MW_output/new_data/bifur_traj4_Cartesians_MW point 440
C -0.28362 0.15199 1.27635
 C 0.43542 0.07932 -1.26967
 C 0.01574 -0.45976 0.00424
 C 0.07766 -0.20160 3.11378
 C -0.10018 -0.15905 -3.11888
 F -1.23362 1.16413 1.01309
 F 1.31314 0.88212 -0.99604
 H -0.79491 -0.88991 3.85436
 H -0.93393 -0.77231 -3.24373
 H 0.68025 -1.03371 3.19837
 H 0.52066 -1.07565 -3.83193
 H 0.55089 1.09436 3.70546
 H -0.24750 1.22009 -3.70541
13
bifur_IRC_Cartesians_MW_output/new_data/bifur_traj4_Cartesians_MW point 441
C -0.28362 0.15199 1.27635
 C 0.43542 0.07931 -1.26967
 C 0.01574 -0.45977 0.00424
 C 0.07766 -0.20160 3.11378
 C -0.10018 -0.15904 -3.11888
 F -1.23363 1.16413 1.01309
 F 1.31315 0.88211 -0.99603
 H -0.79490 -0.88991 3.85436
 H -0.93393 -0.77231 -3.24373
 H 0.68025 -1.03371 3.19837
 H 0.52066 -1.07565 -3.83193
 H 0.55090 1.09436 3.70546
 H -0.24751 1.22010 -3.70542
13
bifur_IRC_Cartesians_MW_output/new_data/bifur_traj4_Cartesians_MW point 442
C -0.33269 0.13755 1.26040
 C 0.48294 0.05507 -1.25275
 C -0.03721 -0.49711 0.00481
 C 0.08978 -0.19868 3.13664
 C -0.11195 -0.15042 -3.14245
 F -1.37804 1.17551 0.95967
 F 1.51068 0.85545 -0.94018
 H -0.77884 -0.90524 3.93243
 H -0.93673 -0.77186 -3.23978
 H 0.69291 -1.02812 3.20991
 H 0.51199 -1.07572 -3.92861
 H 0.59639 1.13047 3.71765
 H -0.30925 1.27310 -3.71775
13
bifur_IRC_Cartesians_MW_output/new_data/bifur_traj4_Cartesians_MW point 443
C -0.35358 0.13124 1.25050
 C 0.50286 0.04460 -1.24244
 C -0.06822 -0.51143 0.00504
 C 0.09470 -0.19784 3.14417
 C -0.11712 -0.14718 -3.15028
 F -1.43373 1.18117 0.93257
 F 1.59950 0.84500 -0.91200
 H -0.77136 -0.91344 3.96231
 H -0.93722 -0.77341 -3.23500
 H 0.69922 -1.02553 3.21479
 H 0.50928 -1.07553 -3.96948
 H 0.61332 1.14630 3.72075
 H -0.33765 1.29606 -3.72093
13
bifur_IRC_Cartesians_MW_output/new_data/bifur_traj4_Cartesians_MW point 444
C -0.36926 0.12667 1.24031
 C 0.51755 0.03692 -1.23194
 C -0.09887 -0.52003 0.00522
 C 0.09817 -0.19770 3.14729
 C -0.12117 -0.14527 -3.15363
 F -1.47037 1.18634 0.90888
 F 1.67036 0.83816 -0.88747
 H -0.76521 -0.92112 3.98087
 H -0.93702 -0.77614 -3.22779
 H 0.70481 -1.02343 3.21752
 H 0.50816 -1.07522 -3.99900
 H 0.62378 1.15788 3.72084
 H -0.36092 1.31294 -3.72110
13
bifur_IRC_Cartesians_MW_output/new_data/bifur_traj4_Cartesians_MW point 445
C -0.37948 0.12415 1.23082
 C 0.52683 0.03239 -1.22224
 C -0.12632 -0.52266 0.00532
 C 0.10017 -0.19826 3.14615
 C -0.12399 -0.14469 -3.15265
 F -1.48888 1.19086 0.89048
 F 1.72088 0.83495 -0.86850
 H -0.76072 -0.92772 3.98809
 H -0.93635 -0.77957 -3.21845
 H 0.70939 -1.02192 3.21746
 H 0.50842 -1.07486 -4.01616
 H 0.62821 1.16444 3.71822
 H -0.37815 1.32290 -3.71853
13
bifur_IRC_Cartesians_MW_output/new_data/bifur_traj4_Cartesians_MW point 446
C -0.38551 0.12343 1.22247
 C 0.53204 0.03051 -1.21376
 C -0.14960 -0.52057 0.00538
 C 0.10108 -0.19934 3.14180
 C -0.12586 -0.14513 -3.14839
 F -1.49461 1.19484 0.87730
 F 1.75491 0.83446 -0.85497
 H -0.75764 -0.93319 3.98670
 H -0.93549 -0.78322 -3.20753
 H 0.71304 -1.02092 3.21469
 H 0.50960 -1.07454 -4.02332
 H 0.62845 1.16663 3.71367
 H -0.39040 1.32704 -3.71403
13
bifur_IRC_Cartesians_MW_output/new_data/bifur_traj4_Cartesians_MW point 447
C -0.38879 0.12408 1.21512
 C 0.53460 0.03054 -1.20635
 C -0.16934 -0.51508 0.00541
 C 0.10128 -0.20081 3.13521
 C -0.12710 -0.14627 -3.14186
 F -1.49244 1.19852 0.86823
 F 1.77772 0.83580 -0.84568
 H -0.75559 -0.93778 3.97944
 H -0.93459 -0.78687 -3.19533
 H 0.71605 -1.02030 3.20963
 H 0.51131 -1.07427 -4.02343
 H 0.62611 1.16550 3.70783
 H -0.39923 1.32693 -3.70822
13
bifur_IRC_Cartesians_MW_output/new_data/bifur_traj4_Cartesians_MW point 448
C -0.39022 0.12574 1.20852
 C 0.53539 0.03196 -1.19971
 C -0.18649 -0.50711 0.00542
 C 0.10101 -0.20258 3.12699
 C -0.12793 -0.14791 -3.13367
 F -1.48508 1.20204 0.86214
 F 1.79293 0.83841 -0.83948
 H -0.75424 -0.94176 3.96805
 H -0.93369 -0.79050 -3.18206
 H 0.71860 -1.01994 3.20277
 H 0.51338 -1.07404 -4.01855
 H 0.62207 1.16194 3.70104
 H -0.40574 1.32375 -3.70145
13
bifur_IRC_Cartesians_MW_output/new_data/bifur_traj4_Cartesians_MW point 449
C -0.39030 0.12810 1.20249
 C 0.53488 0.03435 -1.19369
 C -0.20165 -0.49745 0.00541
 C 0.10039 -0.20453 3.11767
 C -0.12844 -0.14990 -3.12437
 F -1.47399 1.20540 0.85823
 F 1.80248 0.84191 -0.83553
 H -0.75341 -0.94527 3.95378
 H -0.93279 -0.79408 -3.16816
 H 0.72082 -1.01977 3.19471
 H 0.51569 -1.07385 -4.01013
 H 0.61682 1.15668 3.69364
 H -0.41052 1.31841 -3.69407
13
bifur_IRC_Cartesians_MW_output/new_data/bifur_traj4_Cartesians_MW point 450
C -0.38939 0.13082 1.19706
 C 0.53346 0.03728 -1.18827
 C -0.21498 -0.48707 0.00540
 C 0.09955 -0.20653 3.10801
 C -0.12870 -0.15205 -3.11470
 F -1.46052 1.20850 0.85585
 F 1.80768 0.84589 -0.83317
 H -0.75297 -0.94832 3.93811
 H -0.93191 -0.79753 -3.15448
 H 0.72271 -1.01973 3.18629
 H 0.51809 -1.07369 -3.99966
 H 0.61087 1.15055 3.68612
 H -0.41389 1.31187 -3.68656
13
bifur_IRC_Cartesians_MW_output/new_data/bifur_traj4_Cartesians_MW point 451
C -0.38793 0.13351 1.19230
 C 0.53153 0.04030 -1.18354
 C -0.22648 -0.47704 0.00537
 C 0.09863 -0.20841 3.09884
 C -0.12879 -0.15413 -3.10551
 F -1.44632 1.21119 0.85439
 F 1.80986 0.84989 -0.83175
 H -0.75278 -0.95092 3.92272
 H -0.93107 -0.80069 -3.14197
 H 0.72428 -1.01977 3.17838
 H 0.52041 -1.07353 -3.98878
 H 0.60482 1.14444 3.67906
 H -0.41617 1.30515 -3.67951
13
bifur_IRC_Cartesians_MW_output/new_data/bifur_traj4_Cartesians_MW point 452
C -0.38793 0.13351 1.19230
 C 0.53153 0.04030 -1.18354
 C -0.22648 -0.47704 0.00537
 C 0.09863 -0.20841 3.09885
 C -0.12879 -0.15413 -3.10551
 F -1.44632 1.21119 0.85439
 F 1.80987 0.84989 -0.83175
 H -0.75278 -0.95092 3.92272
 H -0.93107 -0.80069 -3.14197
 H 0.72428 -1.01977 3.17838
 H 0.52041 -1.07353 -3.98878
 H 0.60483 1.14444 3.67906
 H -0.41617 1.30516 -3.67951
13
bifur_IRC_Cartesians_MW_output/new_data/bifur_traj4_Cartesians_MW point 453
C -0.38476 0.13783 1.18468
 C 0.52763 0.04532 -1.17598
 C -0.24483 -0.46073 0.00533
 C 0.09693 -0.21140 3.08398
 C -0.12874 -0.15756 -3.09061
 F -1.42069 1.21526 0.85224
 F 1.81046 0.85669 -0.82971
 H -0.75265 -0.95495 3.89707
 H -0.92959 -0.80588 -3.12233
 H 0.72662 -1.01989 3.16612
 H 0.52432 -1.07325 -3.97032
 H 0.59423 1.13455 3.66762
 H -0.41893 1.29402 -3.66810
13
bifur_IRC_Cartesians_MW_output/new_data/bifur_traj4_Cartesians_MW point 454
C -0.38337 0.13940 1.18148
 C 0.52594 0.04719 -1.17281
 C -0.25264 -0.45449 0.00530
 C 0.09622 -0.21255 3.07820
 C -0.12869 -0.15890 -3.08482
 F -1.40973 1.21678 0.85093
 F 1.81047 0.85940 -0.82844
 H -0.75257 -0.95661 3.88697
 H -0.92892 -0.80805 -3.11485
 H 0.72755 -1.01992 3.16175
 H 0.52593 -1.07311 -3.96324
 H 0.58977 1.13097 3.66314
 H -0.41996 1.28989 -3.66361
13
bifur_IRC_Cartesians_MW_output/new_data/bifur_traj4_Cartesians_MW point 455
C -0.38213 0.14067 1.17845
 C 0.52439 0.04873 -1.16979
 C -0.26016 -0.44912 0.00528
 C 0.09558 -0.21355 3.07314
 C -0.12864 -0.16007 -3.07974
 F -1.39958 1.21810 0.84929
 F 1.81072 0.86180 -0.82684
 H -0.75244 -0.95818 3.87810
 H -0.92825 -0.81009 -3.10836
 H 0.72842 -1.01993 3.15822
 H 0.52741 -1.07296 -3.95726
 H 0.58566 1.12807 3.65916
 H -0.42097 1.28650 -3.65964
13
bifur_IRC_Cartesians_MW_output/new_data/bifur_traj4_Cartesians_MW point 456
C -0.38101 0.14174 1.17548
 C 0.52298 0.05004 -1.16684
 C -0.26761 -0.44432 0.00527
 C 0.09499 -0.21445 3.06853
 C -0.12861 -0.16112 -3.07513
 F -1.39003 1.21931 0.84738
 F 1.81133 0.86399 -0.82496
 H -0.75226 -0.95971 3.87005
 H -0.92759 -0.81204 -3.10246
 H 0.72925 -1.01991 3.15522
 H 0.52880 -1.07280 -3.95205
 H 0.58180 1.12565 3.65549
 H -0.42204 1.28363 -3.65599
13
bifur_IRC_Cartesians_MW_output/new_data/bifur_traj4_Cartesians_MW point 457
C -0.38008 0.14271 1.17260
 C 0.52177 0.05122 -1.16398
 C -0.27486 -0.43986 0.00525
 C 0.09446 -0.21530 3.06421
 C -0.12861 -0.16211 -3.07079
 F -1.38133 1.22050 0.84541
 F 1.81246 0.86600 -0.82300
 H -0.75205 -0.96122 3.86260
 H -0.92697 -0.81390 -3.09683
 H 0.73009 -1.01988 3.15239
 H 0.53011 -1.07264 -3.94735
 H 0.57824 1.12344 3.65204
 H -0.42323 1.28104 -3.65254
13
bifur_IRC_Cartesians_MW_output/new_data/bifur_traj4_Cartesians_MW point 458
C -0.37944 0.14371 1.16992
 C 0.52087 0.05237 -1.16131
 C -0.28159 -0.43553 0.00524
 C 0.09402 -0.21613 3.06005
 C -0.12867 -0.16304 -3.06663
 F -1.37400 1.22173 0.84369
 F 1.81430 0.86782 -0.82129
 H -0.75182 -0.96266 3.85565
 H -0.92644 -0.81561 -3.09120
 H 0.73092 -1.01984 3.14936
 H 0.53128 -1.07252 -3.94297
 H 0.57516 1.12119 3.64874
 H -0.42460 1.27852 -3.64924
13
bifur_IRC_Cartesians_MW_output/new_data/bifur_traj4_Cartesians_MW point 459
C -0.37920 0.14484 1.16755
 C 0.52040 0.05357 -1.15895
 C -0.28744 -0.43116 0.00523
 C 0.09370 -0.21698 3.05595
 C -0.12882 -0.16394 -3.06253
 F -1.36867 1.22310 0.84254
 F 1.81712 0.86946 -0.82014
 H -0.75159 -0.96402 3.84913
 H -0.92608 -0.81708 -3.08528
 H 0.73177 -1.01981 3.14574
 H 0.53229 -1.07245 -3.93873
 H 0.57274 1.11863 3.64553
 H -0.42623 1.27584 -3.64605
13
bifur_IRC_Cartesians_MW_output/new_data/bifur_traj4_Cartesians_MW point 460
C -0.37945 0.14623 1.16560
 C 0.52047 0.05492 -1.15699
 C -0.29208 -0.42656 0.00524
 C 0.09352 -0.21789 3.05181
 C -0.12908 -0.16483 -3.05839
 F -1.36585 1.22467 0.84228
 F 1.82105 0.87090 -0.81987
 H -0.75137 -0.96524 3.84296
 H -0.92593 -0.81826 -3.07883
 H 0.73264 -1.01980 3.14116
 H 0.53309 -1.07246 -3.93443
 H 0.57116 1.11552 3.64238
 H -0.42816 1.27278 -3.64290
13
bifur_IRC_Cartesians_MW_output/new_data/bifur_traj4_Cartesians_MW point 461
C -0.38018 0.14793 1.16412
 C 0.52106 0.05649 -1.15551
 C -0.29530 -0.42158 0.00524
 C 0.09347 -0.21887 3.04753
 C -0.12945 -0.16573 -3.05412
 F -1.36560 1.22647 0.84313
 F 1.82597 0.87218 -0.82069
 H -0.75121 -0.96631 3.83696
 H -0.92602 -0.81911 -3.07172
 H 0.73351 -1.01981 3.13543
 H 0.53367 -1.07255 -3.92986
 H 0.57043 1.11169 3.63924
 H -0.43036 1.26918 -3.63976
13
bifur_IRC_Cartesians_MW_output/new_data/bifur_traj4_Cartesians_MW point 462
C -0.38118 0.14998 1.16308
 C 0.52199 0.05835 -1.15444
 C -0.29722 -0.41611 0.00526
 C 0.09351 -0.21994 3.04301
 C -0.12988 -0.16668 -3.04961
 F -1.36714 1.22846 0.84507
 F 1.83127 0.87342 -0.82260
 H -0.75112 -0.96722 3.83083
 H -0.92632 -0.81970 -3.06394
 H 0.73437 -1.01986 3.12860
 H 0.53410 -1.07271 -3.92472
 H 0.57028 1.10709 3.63602
 H -0.43265 1.26492 -3.63654
13
bifur_IRC_Cartesians_MW_output/new_data/bifur_traj4_Cartesians_MW point 463
C -0.38119 0.14998 1.16308
 C 0.52199 0.05835 -1.15444
 C -0.29722 -0.41611 0.00526
 C 0.09351 -0.21994 3.04301
 C -0.12989 -0.16668 -3.04961
 F -1.36715 1.22846 0.84507
 F 1.83127 0.87342 -0.82260
 H -0.75112 -0.96722 3.83084
 H -0.92632 -0.81970 -3.06395
 H 0.73437 -1.01986 3.12860
 H 0.53410 -1.07271 -3.92472
 H 0.57028 1.10709 3.63602
 H -0.43265 1.26492 -3.63654
13
bifur_IRC_Cartesians_MW_output/new_data/bifur_traj4_Cartesians_MW point 464
C -0.38277 0.15491 1.16142
 C 0.52346 0.06299 -1.15276
 C -0.29948 -0.40327 0.00528
 C 0.09345 -0.22237 3.03266
 C -0.13069 -0.16891 -3.03927
 F -1.36947 1.23272 0.85100
 F 1.83973 0.87651 -0.82851
 H -0.75127 -0.96881 3.81616
 H -0.92706 -0.82078 -3.04667
 H 0.73599 -1.02010 3.11276
 H 0.53507 -1.07311 -3.91155
 H 0.56966 1.09592 3.62879
 H -0.43664 1.25430 -3.62931
13
bifur_IRC_Cartesians_MW_output/new_data/bifur_traj4_Cartesians_MW point 465
C -0.38279 0.15768 1.16030
 C 0.52339 0.06577 -1.15164
 C -0.30120 -0.39571 0.00528
 C 0.09319 -0.22374 3.02654
 C -0.13094 -0.17029 -3.03314
 F -1.36734 1.23489 0.85423
 F 1.84167 0.87870 -0.83177
 H -0.75150 -0.96966 3.80668
 H -0.92728 -0.82163 -3.03723
 H 0.73678 -1.02028 3.10433
 H 0.53588 -1.07328 -3.90307
 H 0.56819 1.08959 3.62448
 H -0.43805 1.24797 -3.62500
13
bifur_IRC_Cartesians_MW_output/new_data/bifur_traj4_Cartesians_MW point 466
C -0.38205 0.16055 1.15873
 C 0.52251 0.06881 -1.15008
 C -0.30405 -0.38745 0.00528
 C 0.09269 -0.22522 3.01973
 C -0.13103 -0.17186 -3.02632
 F -1.36167 1.23700 0.85715
 F 1.84161 0.88146 -0.83474
 H -0.75182 -0.97065 3.79551
 H -0.92729 -0.82289 -3.02743
 H 0.73757 -1.02049 3.09599
 H 0.53702 -1.07340 -3.89330
 H 0.56547 1.08303 3.61963
 H -0.43896 1.24112 -3.62015
13
bifur_IRC_Cartesians_MW_output/new_data/bifur_traj4_Cartesians_MW point 467
C -0.38047 0.16337 1.15659
 C 0.52074 0.07197 -1.14798
 C -0.30839 -0.37874 0.00526
 C 0.09193 -0.22675 3.01241
 C -0.13096 -0.17358 -3.01898
 F -1.35198 1.23897 0.85940
 F 1.83942 0.88474 -0.83706
 H -0.75220 -0.97181 3.78283
 H -0.92702 -0.82459 -3.01760
 H 0.73834 -1.02071 3.08818
 H 0.53854 -1.07343 -3.88253
 H 0.56137 1.07653 3.61432
 H -0.43933 1.23403 -3.61484
13
bifur_IRC_Cartesians_MW_output/new_data/bifur_traj4_Cartesians_MW point 468
C -0.37807 0.16597 1.15387
 C 0.51808 0.07508 -1.14530
 C -0.31435 -0.36999 0.00522
 C 0.09094 -0.22825 3.00489
 C -0.13071 -0.17539 -3.01142
 F -1.33832 1.24070 0.86064
 F 1.83520 0.88845 -0.83841
 H -0.75260 -0.97313 3.76914
 H -0.92645 -0.82675 -3.00820
 H 0.73909 -1.02094 3.08140
 H 0.54040 -1.07336 -3.87131
 H 0.55594 1.07050 3.60876
 H -0.43916 1.22712 -3.60928
13
bifur_IRC_Cartesians_MW_output/new_data/bifur_traj4_Cartesians_MW point 469
C -0.37496 0.16819 1.15063
 C 0.51466 0.07794 -1.14212
 C -0.32188 -0.36171 0.00518
 C 0.08974 -0.22966 2.99756
 C -0.13028 -0.17719 -3.00405
 F -1.32115 1.24209 0.86064
 F 1.82922 0.89239 -0.83853
 H -0.75298 -0.97460 3.75515
 H -0.92557 -0.82929 -2.99976
 H 0.73978 -1.02114 3.07611
 H 0.54254 -1.07318 -3.86028
 H 0.54937 1.06535 3.60323
 H -0.43848 1.22082 -3.60375
13
bifur_IRC_Cartesians_MW_output/new_data/bifur_traj4_Cartesians_MW point 470
C -0.37128 0.16987 1.14697
 C 0.51061 0.08039 -1.13853
 C -0.33074 -0.35432 0.00513
 C 0.08841 -0.23089 2.99077
 C -0.12971 -0.17889 -2.99722
 F -1.30119 1.24307 0.85929
 F 1.82179 0.89638 -0.83732
 H -0.75332 -0.97615 3.74153
 H -0.92441 -0.83212 -2.99271
 H 0.74039 -1.02131 3.07265
 H 0.54486 -1.07291 -3.85002
 H 0.54193 1.06138 3.59797
 H -0.43734 1.21549 -3.59850
13
bifur_IRC_Cartesians_MW_output/new_data/bifur_traj4_Cartesians_MW point 471
C -0.36715 0.17100 1.14301
 C 0.50608 0.08237 -1.13464
 C -0.34065 -0.34801 0.00507
 C 0.08697 -0.23191 2.98473
 C -0.12901 -0.18044 -2.99113
 F -1.27910 1.24362 0.85666
 F 1.81319 0.90029 -0.83484
 H -0.75360 -0.97775 3.72867
 H -0.92301 -0.83514 -2.98722
 H 0.74091 -1.02143 3.07107
 H 0.54729 -1.07254 -3.84083
 H 0.53387 1.05868 3.59315
 H -0.43579 1.21126 -3.59368
13
bifur_IRC_Cartesians_MW_output/new_data/bifur_traj4_Cartesians_MW point 472
C -0.36266 0.17162 1.13884
 C 0.50116 0.08393 -1.13056
 C -0.35133 -0.34273 0.00501
 C 0.08546 -0.23274 2.97940
 C -0.12820 -0.18184 -2.98576
 F -1.25538 1.24378 0.85298
 F 1.80360 0.90411 -0.83131
 H -0.75383 -0.97936 3.71662
 H -0.92142 -0.83831 -2.98318
 H 0.74134 -1.02153 3.07116
 H 0.54978 -1.07209 -3.83266
 H 0.52536 1.05711 3.58876
 H -0.43388 1.20804 -3.58931
13
bifur_IRC_Cartesians_MW_output/new_data/bifur_traj4_Cartesians_MW point 473
C -0.35790 0.17186 1.13455
 C 0.49596 0.08514 -1.12636
 C -0.36252 -0.33825 0.00494
 C 0.08389 -0.23342 2.97465
 C -0.12731 -0.18313 -2.98096
 F -1.23047 1.24364 0.84851
 F 1.79322 0.90783 -0.82700
 H -0.75403 -0.98097 3.70525
 H -0.91969 -0.84155 -2.98028
 H 0.74169 -1.02159 3.07253
 H 0.55232 -1.07159 -3.82529
 H 0.51652 1.05643 3.58473
 H -0.43167 1.20560 -3.58529
13
bifur_IRC_Cartesians_MW_output/new_data/bifur_traj4_Cartesians_MW point 474
C -0.35790 0.17186 1.13455
 C 0.49596 0.08514 -1.12636
 C -0.36252 -0.33825 0.00494
 C 0.08389 -0.23342 2.97465
 C -0.12731 -0.18313 -2.98096
 F -1.23047 1.24364 0.84851
 F 1.79322 0.90783 -0.82700
 H -0.75403 -0.98097 3.70525
 H -0.91969 -0.84155 -2.98028
 H 0.74169 -1.02159 3.07253
 H 0.55232 -1.07159 -3.82529
 H 0.51652 1.05643 3.58473
 H -0.43167 1.20560 -3.58529
13
bifur_IRC_Cartesians_MW_output/new_data/bifur_traj4_Cartesians_MW point 475
C -0.34833 0.17169 1.12605
 C 0.48550 0.08694 -1.11804
 C -0.38495 -0.33094 0.00481
 C 0.08080 -0.23448 2.96643
 C -0.12546 -0.18541 -2.97264
 F -1.18066 1.24288 0.83861
 F 1.77207 0.91485 -0.81741
 H -0.75436 -0.98405 3.68443
 H -0.91614 -0.84795 -2.97650
 H 0.74223 -1.02168 3.07724
 H 0.55728 -1.07053 -3.81241
 H 0.49899 1.05653 3.57755
 H -0.42699 1.20216 -3.57813
13
bifur_IRC_Cartesians_MW_output/new_data/bifur_traj4_Cartesians_MW point 476
C -0.34406 0.17154 1.12216
 C 0.48082 0.08767 -1.11423
 C -0.39525 -0.32780 0.00474
 C 0.07942 -0.23493 2.96283
 C -0.12464 -0.18641 -2.96899
 F -1.15827 1.24252 0.83394
 F 1.76279 0.91796 -0.81287
 H -0.75447 -0.98548 3.67524
 H -0.91452 -0.85086 -2.97492
 H 0.74250 -1.02171 3.07954
 H 0.55951 -1.07005 -3.80686
 H 0.49112 1.05674 3.57437
 H -0.42495 1.20080 -3.57496
13
bifur_IRC_Cartesians_MW_output/new_data/bifur_traj4_Cartesians_MW point 477
C -0.34044 0.17150 1.11868
 C 0.47684 0.08838 -1.11081
 C -0.40446 -0.32479 0.00469
 C 0.07822 -0.23539 2.95945
 C -0.12396 -0.18733 -2.96557
 F -1.13891 1.24233 0.82988
 F 1.75521 0.92072 -0.80893
 H -0.75454 -0.98680 3.66695
 H -0.91312 -0.85343 -2.97310
 H 0.74279 -1.02172 3.08120
 H 0.56148 -1.06963 -3.80184
 H 0.48426 1.05672 3.57142
 H -0.42337 1.19944 -3.57202
13
bifur_IRC_Cartesians_MW_output/new_data/bifur_traj4_Cartesians_MW point 478
C -0.33763 0.17168 1.11567
 C 0.47373 0.08913 -1.10785
 C -0.41233 -0.32177 0.00465
 C 0.07726 -0.23587 2.95620
 C -0.12346 -0.18818 -2.96229
 F -1.12334 1.24241 0.82668
 F 1.74981 0.92310 -0.80581
 H -0.75457 -0.98801 3.65957
 H -0.91201 -0.85562 -2.97075
 H 0.74314 -1.02174 3.08183
 H 0.56314 -1.06931 -3.79728
 H 0.47866 1.05626 3.56865
 H -0.42241 1.19793 -3.56926
13
bifur_IRC_Cartesians_MW_output/new_data/bifur_traj4_Cartesians_MW point 479
C -0.33583 0.17216 1.11324
 C 0.47168 0.09000 -1.10546
 C -0.41855 -0.31858 0.00462
 C 0.07658 -0.23643 2.95300
 C -0.12319 -0.18897 -2.95908
 F -1.11238 1.24285 0.82461
 F 1.74712 0.92503 -0.80379
 H -0.75455 -0.98909 3.65310
 H -0.91124 -0.85734 -2.96756
 H 0.74358 -1.02175 3.08104
 H 0.56442 -1.06910 -3.79310
 H 0.47458 1.05511 3.56603
 H -0.42221 1.19610 -3.56665
13
bifur_IRC_Cartesians_MW_output/new_data/bifur_traj4_Cartesians_MW point 480
C -0.33515 0.17307 1.11148
 C 0.47083 0.09105 -1.10371
 C -0.42282 -0.31507 0.00461
 C 0.07621 -0.23708 2.94976
 C -0.12319 -0.18971 -2.95583
 F -1.10666 1.24374 0.82395
 F 1.74743 0.92651 -0.80316
 H -0.75450 -0.99002 3.64752
 H -0.91090 -0.85852 -2.96328
 H 0.74412 -1.02176 3.07846
 H 0.56530 -1.06903 -3.78919
 H 0.47222 1.05304 3.56352
 H -0.42288 1.19376 -3.56414
13
bifur_IRC_Cartesians_MW_output/new_data/bifur_traj4_Cartesians_MW point 481
C -0.33546 0.17445 1.11040
 C 0.47104 0.09238 -1.10262
 C -0.42513 -0.31104 0.00462
 C 0.07611 -0.23785 2.94634
 C -0.12341 -0.19045 -2.95241
 F -1.10567 1.24507 0.82481
 F 1.75026 0.92764 -0.80401
 H -0.75444 -0.99078 3.64249
 H -0.91094 -0.85919 -2.95781
 H 0.74473 -1.02180 3.07401
 H 0.56580 -1.06909 -3.78519
 H 0.47140 1.04993 3.56102
 H -0.42428 1.19074 -3.56165
13
bifur_IRC_Cartesians_MW_output/new_data/bifur_traj4_Cartesians_MW point 482
C -0.33626 0.17628 1.10977
 C 0.47180 0.09406 -1.10198
 C -0.42601 -0.30632 0.00463
 C 0.07614 -0.23876 2.94252
 C -0.12376 -0.19126 -2.94860
 F -1.10727 1.24673 0.82696
 F 1.75418 0.92870 -0.80615
 H -0.75445 -0.99141 3.63727
 H -0.91126 -0.85956 -2.95126
 H 0.74538 -1.02187 3.06800
 H 0.56611 -1.06925 -3.78055
 H 0.47140 1.04579 3.55836
 H -0.42601 1.18688 -3.55898
13
bifur_IRC_Cartesians_MW_output/new_data/bifur_traj4_Cartesians_MW point 483
C -0.33696 0.17849 1.10929
 C 0.47247 0.09614 -1.10149
 C -0.42630 -0.30071 0.00464
 C 0.07613 -0.23981 2.93809
 C -0.12410 -0.19222 -2.94416
 F -1.10877 1.24856 0.82998
 F 1.75753 0.93000 -0.80916
 H -0.75457 -0.99197 3.63099
 H -0.91165 -0.85990 -2.94381
 H 0.74603 -1.02199 3.06093
 H 0.56646 -1.06945 -3.77468
 H 0.47132 1.04077 3.55530
 H -0.42760 1.18210 -3.55592
13
bifur_IRC_Cartesians_MW_output/new_data/bifur_traj4_Cartesians_MW point 484
C -0.33707 0.18101 1.10869
 C 0.47255 0.09865 -1.10089
 C -0.42675 -0.29414 0.00464
 C 0.07595 -0.24100 2.93287
 C -0.12433 -0.19340 -2.93895
 F -1.10795 1.25044 0.83345
 F 1.75901 0.93182 -0.81264
 H -0.75484 -0.99254 3.62300
 H -0.91196 -0.86043 -2.93566
 H 0.74665 -1.02218 3.05329
 H 0.56704 -1.06964 -3.76720
 H 0.47042 1.03502 3.55171
 H -0.42870 1.17639 -3.55232
13
bifur_IRC_Cartesians_MW_output/new_data/bifur_traj4_Cartesians_MW point 485
C -0.33707 0.18101 1.10869
 C 0.47255 0.09865 -1.10089
 C -0.42675 -0.29414 0.00464
 C 0.07595 -0.24100 2.93287
 C -0.12433 -0.19340 -2.93895
 F -1.10795 1.25044 0.83345
 F 1.75900 0.93182 -0.81264
 H -0.75484 -0.99254 3.62300
 H -0.91196 -0.86043 -2.93566
 H 0.74665 -1.02218 3.05329
 H 0.56704 -1.06964 -3.76719
 H 0.47042 1.03502 3.55171
 H -0.42870 1.17639 -3.55232
13
bifur_IRC_Cartesians_MW_output/new_data/bifur_traj4_Cartesians_MW point 486
C -0.33461 0.18644 1.10647
 C 0.46991 0.10460 -1.09872
 C -0.43004 -0.27873 0.00462
 C 0.07479 -0.24365 2.92043
 C -0.12422 -0.19635 -2.92646
 F -1.09490 1.25386 0.84014
 F 1.75400 0.93726 -0.81949
 H -0.75582 -0.99383 3.60160
 H -0.91195 -0.86255 -2.91858
 H 0.74768 -1.02269 3.03825
 H 0.56921 -1.06985 -3.74765
 H 0.46471 1.02251 3.54296
 H -0.42875 1.16299 -3.54357
13
bifur_IRC_Cartesians_MW_output/new_data/bifur_traj4_Cartesians_MW point 487
C -0.33219 0.18899 1.10483
 C 0.46733 0.10766 -1.09713
 C -0.43309 -0.27080 0.00459
 C 0.07388 -0.24497 2.91387
 C -0.12390 -0.19796 -2.91987
 F -1.08316 1.25522 0.84273
 F 1.74801 0.94059 -0.82219
 H -0.75644 -0.99455 3.58938
 H -0.91159 -0.86409 -2.91061
 H 0.74809 -1.02298 3.03182
 H 0.57072 -1.06985 -3.73681
 H 0.46012 1.01657 3.53826
 H -0.42778 1.15618 -3.53887
13
bifur_IRC_Cartesians_MW_output/new_data/bifur_traj4_Cartesians_MW point 488
C -0.32938 0.19120 1.10300
 C 0.46435 0.11045 -1.09535
 C -0.43683 -0.26350 0.00455
 C 0.07288 -0.24616 2.90774
 C -0.12347 -0.19950 -2.91370
 F -1.06970 1.25630 0.84452
 F 1.74096 0.94393 -0.82411
 H -0.75704 -0.99529 3.57747
 H -0.91107 -0.86578 -2.90362
 H 0.74841 -1.02325 3.02660
 H 0.57233 -1.06979 -3.72649
 H 0.45501 1.01141 3.53380
 H -0.42646 1.15000 -3.53441
13
bifur_IRC_Cartesians_MW_output/new_data/bifur_traj4_Cartesians_MW point 489
C -0.32658 0.19297 1.10111
 C 0.46136 0.11280 -1.09352
 C -0.44092 -0.25724 0.00452
 C 0.07190 -0.24717 2.90238
 C -0.12301 -0.20086 -2.90830
 F -1.05618 1.25710 0.84551
 F 1.73398 0.94699 -0.82522
 H -0.75756 -0.99603 3.56678
 H -0.91046 -0.86747 -2.89785
 H 0.74869 -1.02348 3.02266
 H 0.57388 -1.06968 -3.71746
 H 0.44997 1.00724 3.52985
 H -0.42508 1.14482 -3.53046
13
bifur_IRC_Cartesians_MW_output/new_data/bifur_traj4_Cartesians_MW point 490
C -0.32407 0.19433 1.09930
 C 0.45868 0.11467 -1.09175
 C -0.44502 -0.25213 0.00448
 C 0.07103 -0.24799 2.89793
 C -0.12260 -0.20199 -2.90382
 F -1.04387 1.25770 0.84583
 F 1.72792 0.94962 -0.82565
 H -0.75796 -0.99674 3.55775
 H -0.90986 -0.86903 -2.89322
 H 0.74894 -1.02366 3.01980
 H 0.57527 -1.06955 -3.71005
 H 0.44541 1.00405 3.52652
 H -0.42388 1.14072 -3.52712
13
bifur_IRC_Cartesians_MW_output/new_data/bifur_traj4_Cartesians_MW point 491
C -0.32205 0.19535 1.09765
 C 0.45649 0.11611 -1.09014
 C -0.44887 -0.24807 0.00445
 C 0.07032 -0.24865 2.89432
 C -0.12227 -0.20290 -2.90018
 F -1.03357 1.25819 0.84572
 F 1.72330 0.95176 -0.82562
 H -0.75823 -0.99740 3.55043
 H -0.90931 -0.87039 -2.88949
 H 0.74918 -1.02378 3.01769
 H 0.57645 -1.06943 -3.70422
 H 0.44159 1.00164 3.52378
 H -0.42302 1.13757 -3.52439
13
bifur_IRC_Cartesians_MW_output/new_data/bifur_traj4_Cartesians_MW point 492
C -0.32060 0.19615 1.09623
 C 0.45491 0.11722 -1.08875
 C -0.45224 -0.24482 0.00444
 C 0.06979 -0.24920 2.89140
 C -0.12206 -0.20363 -2.89724
 F -1.02576 1.25867 0.84546
 F 1.72037 0.95341 -0.82541
 H -0.75839 -0.99802 3.54468
 H -0.90888 -0.87150 -2.88632
 H 0.74944 -1.02386 3.01590
 H 0.57738 -1.06934 -3.69977
 H 0.43865 0.99975 3.52155
 H -0.42260 1.13515 -3.52215
13
bifur_IRC_Cartesians_MW_output/new_data/bifur_traj4_Cartesians_MW point 493
C -0.31979 0.19687 1.09510
 C 0.45399 0.11811 -1.08763
 C -0.45490 -0.24214 0.00442
 C 0.06944 -0.24967 2.88899
 C -0.12197 -0.20420 -2.89483
 F -1.02076 1.25921 0.84532
 F 1.71926 0.95462 -0.82531
 H -0.75845 -0.99856 3.54028
 H -0.90862 -0.87233 -2.88338
 H 0.74973 -1.02391 3.01406
 H 0.57805 -1.06929 -3.69642
 H 0.43669 0.99810 3.51972
 H -0.42265 1.13319 -3.52033
13
bifur_IRC_Cartesians_MW_output/new_data/bifur_traj4_Cartesians_MW point 494
C -0.31962 0.19761 1.09431
 C 0.45374 0.11889 -1.08685
 C -0.45666 -0.23977 0.00442
 C 0.06929 -0.25010 2.88694
 C -0.12202 -0.20467 -2.89277
 F -1.01864 1.25987 0.84557
 F 1.71987 0.95545 -0.82557
 H -0.75846 -0.99903 3.53696
 H -0.90854 -0.87287 -2.88042
 H 0.75005 -1.02393 3.01184
 H 0.57846 -1.06929 -3.69383
 H 0.43570 0.99642 3.51819
 H -0.42317 1.13144 -3.51880
13
bifur_IRC_Cartesians_MW_output/new_data/bifur_traj4_Cartesians_MW point 495
C -0.32002 0.19848 1.09391
 C 0.45411 0.11968 -1.08644
 C -0.45737 -0.23746 0.00443
 C 0.06930 -0.25055 2.88504
 C -0.12220 -0.20507 -2.89088
 F -1.01927 1.26069 0.84646
 F 1.72196 0.95598 -0.82644
 H -0.75843 -0.99939 3.53436
 H -0.90867 -0.87310 -2.87717
 H 0.75039 -1.02396 3.00896
 H 0.57864 -1.06936 -3.69162
 H 0.43564 0.99446 3.51685
 H -0.42408 1.12961 -3.51746
13
bifur_IRC_Cartesians_MW_output/new_data/bifur_traj4_Cartesians_MW point 496
C -0.32002 0.19848 1.09391
 C 0.45411 0.11968 -1.08644
 C -0.45737 -0.23747 0.00443
 C 0.06930 -0.25055 2.88504
 C -0.12220 -0.20507 -2.89088
 F -1.01927 1.26069 0.84646
 F 1.72196 0.95598 -0.82644
 H -0.75843 -0.99939 3.53436
 H -0.90867 -0.87310 -2.87717
 H 0.75039 -1.02396 3.00896
 H 0.57864 -1.06936 -3.69162
 H 0.43564 0.99446 3.51685
 H -0.42408 1.12961 -3.51746
13
bifur_IRC_Cartesians_MW_output/new_data/bifur_traj4_Cartesians_MW point 497
C -0.32222 0.20104 1.09436
 C 0.45638 0.12182 -1.08685
 C -0.45509 -0.23194 0.00446
 C 0.06973 -0.25164 2.88095
 C -0.12287 -0.20588 -2.88681
 F -1.02781 1.26298 0.85104
 F 1.72927 0.95653 -0.83097
 H -0.75848 -0.99972 3.52989
 H -0.90958 -0.87269 -2.86889
 H 0.75113 -1.02407 3.00012
 H 0.57840 -1.06973 -3.68670
 H 0.43791 0.98868 3.51421
 H -0.42676 1.12462 -3.51482
13
bifur_IRC_Cartesians_MW_output/new_data/bifur_traj4_Cartesians_MW point 498
C -0.32387 0.20299 1.09530
 C 0.45815 0.12343 -1.08776
 C -0.45175 -0.22815 0.00448
 C 0.07009 -0.25237 2.87834
 C -0.12335 -0.20640 -2.88421
 F -1.03535 1.26453 0.85531
 F 1.73384 0.95676 -0.83520
 H -0.75863 -0.99964 3.52724
 H -0.91040 -0.87204 -2.86332
 H 0.75151 -1.02420 2.99355
 H 0.57802 -1.07005 -3.68312
 H 0.44010 0.98430 3.51266
 H -0.42836 1.12085 -3.51326
13
bifur_IRC_Cartesians_MW_output/new_data/bifur_traj4_Cartesians_MW point 499
C -0.32572 0.20551 1.09676
 C 0.46018 0.12558 -1.08918
 C -0.44673 -0.22330 0.00451
 C 0.07051 -0.25328 2.87509
 C -0.12388 -0.20706 -2.88097
 F -1.04455 1.26637 0.86121
 F 1.73837 0.95711 -0.84107
 H -0.75895 -0.99936 3.52375
 H -0.91146 -0.87112 -2.85653
 H 0.75186 -1.02440 2.98521
 H 0.57753 -1.07046 -3.67818
 H 0.44280 0.97857 3.51078
 H -0.42995 1.11581 -3.51138
13
bifur_IRC_Cartesians_MW_output/new_data/bifur_traj4_Cartesians_MW point 500
C -0.32748 0.20859 1.09865
 C 0.46216 0.12831 -1.09104
 C -0.44029 -0.21731 0.00454
 C 0.07091 -0.25436 2.87111
 C -0.12441 -0.20790 -2.87700
 F -1.05420 1.26842 0.86865
 F 1.74195 0.95774 -0.84850
 H -0.75946 -0.99888 3.51904
 H -0.91270 -0.87001 -2.84864
 H 0.75215 -1.02468 2.97533
 H 0.57700 -1.07095 -3.67156
 H 0.44562 0.97155 3.50851
 H -0.43127 1.10946 -3.50909
