# Supplementary material for: Low dimensional representations along intrinsic reaction coordinates and molecular dynamics trajectories using interatomic distance matrices
Source: Chem Sci. 2019 Sep 18;10(43):9954–68. doi: 10.1039/c9sc02742d (PMC6991188; doi:10.1039/c9sc02742d)
Supplement: Supplementary file 1 [file SC-010-C9SC02742D-s001.zip › C9SC02742D-SI/ESI_xyz_files/bifur_IRC_Cartesians_MW_output/new_data/bifur_traj_D_Cartesians_MW_PC2.xyz]

13
bifur_IRC_Cartesians_MW_output/new_data/bifur_traj1_Cartesians_MW point 1
C 0.05350 0.82299 0.79885
 C 0.05514 0.82302 -0.79888
 C -0.93685 1.58298 0.00007
 C -0.08991 -0.56063 1.40475
 C -0.08992 -0.56044 -1.40461
 F 0.87839 1.63633 1.57974
 F 0.88274 1.63615 -1.58031
 H -0.88284 -1.15476 0.92012
 H -0.88322 -1.15451 -0.91871
 H 0.86304 -1.08676 1.32436
 H 0.86276 -1.08660 -1.32548
 H -0.35582 -0.44904 2.47038
 H -0.35701 -0.44873 -2.47027
13
bifur_IRC_Cartesians_MW_output/new_data/bifur_traj1_Cartesians_MW point 2
C 0.05349 0.82303 0.79873
 C 0.05513 0.82305 -0.79876
 C -0.93718 1.58315 0.00006
 C -0.08992 -0.56067 1.40458
 C -0.08993 -0.56048 -1.40444
 F 0.87861 1.63640 1.57964
 F 0.88296 1.63621 -1.58021
 H -0.88282 -1.15483 0.91986
 H -0.88320 -1.15458 -0.91845
 H 0.86308 -1.08675 1.32422
 H 0.86281 -1.08659 -1.32535
 H -0.35592 -0.44912 2.47024
 H -0.35711 -0.44881 -2.47014
13
bifur_IRC_Cartesians_MW_output/new_data/bifur_traj1_Cartesians_MW point 3
C 0.05348 0.82308 0.79855
 C 0.05512 0.82310 -0.79859
 C -0.93762 1.58339 0.00006
 C -0.08993 -0.56071 1.40435
 C -0.08995 -0.56053 -1.40421
 F 0.87890 1.63648 1.57950
 F 0.88325 1.63630 -1.58006
 H -0.88279 -1.15493 0.91951
 H -0.88317 -1.15468 -0.91810
 H 0.86315 -1.08675 1.32404
 H 0.86287 -1.08659 -1.32516
 H -0.35606 -0.44923 2.47005
 H -0.35725 -0.44892 -2.46995
13
bifur_IRC_Cartesians_MW_output/new_data/bifur_traj1_Cartesians_MW point 4
C 0.05347 0.82316 0.79827
 C 0.05511 0.82318 -0.79830
 C -0.93834 1.58377 0.00006
 C -0.08996 -0.56079 1.40396
 C -0.08997 -0.56061 -1.40383
 F 0.87938 1.63663 1.57926
 F 0.88374 1.63644 -1.57983
 H -0.88275 -1.15509 0.91894
 H -0.88313 -1.15485 -0.91753
 H 0.86325 -1.08674 1.32374
 H 0.86297 -1.08658 -1.32487
 H -0.35629 -0.44942 2.46974
 H -0.35748 -0.44910 -2.46964
13
bifur_IRC_Cartesians_MW_output/new_data/bifur_traj1_Cartesians_MW point 5
C 0.05344 0.82329 0.79782
 C 0.05509 0.82331 -0.79786
 C -0.93949 1.58437 0.00006
 C -0.09000 -0.56092 1.40336
 C -0.09001 -0.56074 -1.40322
 F 0.88014 1.63685 1.57889
 F 0.88451 1.63666 -1.57946
 H -0.88268 -1.15535 0.91803
 H -0.88306 -1.15511 -0.91661
 H 0.86341 -1.08672 1.32326
 H 0.86313 -1.08656 -1.32439
 H -0.35665 -0.44970 2.46925
 H -0.35784 -0.44939 -2.46915
13
bifur_IRC_Cartesians_MW_output/new_data/bifur_traj1_Cartesians_MW point 6
C 0.05341 0.82347 0.79723
 C 0.05506 0.82349 -0.79726
 C -0.94102 1.58518 0.00006
 C -0.09005 -0.56109 1.40255
 C -0.09007 -0.56091 -1.40241
 F 0.88116 1.63715 1.57840
 F 0.88553 1.63696 -1.57896
 H -0.88258 -1.15570 0.91681
 H -0.88296 -1.15545 -0.91539
 H 0.86362 -1.08669 1.32263
 H 0.86334 -1.08654 -1.32376
 H -0.35713 -0.45009 2.46859
 H -0.35833 -0.44978 -2.46849
13
bifur_IRC_Cartesians_MW_output/new_data/bifur_traj1_Cartesians_MW point 7
C 0.05338 0.82366 0.79658
 C 0.05503 0.82367 -0.79661
 C -0.94268 1.58605 0.00006
 C -0.09010 -0.56127 1.40168
 C -0.09012 -0.56109 -1.40154
 F 0.88226 1.63748 1.57787
 F 0.88664 1.63728 -1.57842
 H -0.88247 -1.15607 0.91550
 H -0.88286 -1.15583 -0.91408
 H 0.86386 -1.08667 1.32194
 H 0.86358 -1.08651 -1.32308
 H -0.35765 -0.45050 2.46788
 H -0.35885 -0.45019 -2.46778
13
bifur_IRC_Cartesians_MW_output/new_data/bifur_traj1_Cartesians_MW point 8
C 0.05335 0.82384 0.79596
 C 0.05501 0.82385 -0.79599
 C -0.94427 1.58689 0.00006
 C -0.09016 -0.56145 1.40084
 C -0.09018 -0.56127 -1.40070
 F 0.88331 1.63779 1.57736
 F 0.88770 1.63759 -1.57790
 H -0.88237 -1.15643 0.91424
 H -0.88276 -1.15619 -0.91282
 H 0.86408 -1.08664 1.32128
 H 0.86380 -1.08649 -1.32242
 H -0.35815 -0.45090 2.46720
 H -0.35936 -0.45059 -2.46710
13
bifur_IRC_Cartesians_MW_output/new_data/bifur_traj1_Cartesians_MW point 9
C 0.05332 0.82401 0.79539
 C 0.05498 0.82402 -0.79541
 C -0.94575 1.58766 0.00006
 C -0.09021 -0.56161 1.40006
 C -0.09023 -0.56143 -1.39993
 F 0.88429 1.63809 1.57689
 F 0.88869 1.63788 -1.57742
 H -0.88228 -1.15677 0.91307
 H -0.88267 -1.15652 -0.91164
 H 0.86429 -1.08662 1.32066
 H 0.86400 -1.08646 -1.32181
 H -0.35862 -0.45127 2.46657
 H -0.35983 -0.45096 -2.46647
13
bifur_IRC_Cartesians_MW_output/new_data/bifur_traj1_Cartesians_MW point 10
C 0.05329 0.82416 0.79486
 C 0.05495 0.82417 -0.79489
 C -0.94710 1.58837 0.00006
 C -0.09025 -0.56176 1.39935
 C -0.09027 -0.56158 -1.39921
 F 0.88519 1.63835 1.57645
 F 0.88959 1.63814 -1.57698
 H -0.88220 -1.15707 0.91199
 H -0.88259 -1.15683 -0.91057
 H 0.86448 -1.08660 1.32010
 H 0.86419 -1.08644 -1.32125
 H -0.35904 -0.45161 2.46599
 H -0.36025 -0.45130 -2.46590
13
bifur_IRC_Cartesians_MW_output/new_data/bifur_traj1_Cartesians_MW point 11
C 0.05327 0.82429 0.79442
 C 0.05493 0.82430 -0.79445
 C -0.94822 1.58897 0.00006
 C -0.09029 -0.56188 1.39875
 C -0.09031 -0.56170 -1.39862
 F 0.88594 1.63857 1.57609
 F 0.89035 1.63836 -1.57662
 H -0.88212 -1.15733 0.91110
 H -0.88252 -1.15708 -0.90968
 H 0.86463 -1.08658 1.31963
 H 0.86435 -1.08643 -1.32079
 H -0.35939 -0.45190 2.46551
 H -0.36061 -0.45159 -2.46541
13
bifur_IRC_Cartesians_MW_output/new_data/bifur_traj1_Cartesians_MW point 12
C 0.05327 0.82429 0.79442
 C 0.05493 0.82430 -0.79445
 C -0.94823 1.58897 0.00006
 C -0.09029 -0.56188 1.39875
 C -0.09031 -0.56170 -1.39862
 F 0.88594 1.63857 1.57609
 F 0.89035 1.63836 -1.57662
 H -0.88212 -1.15733 0.91110
 H -0.88252 -1.15708 -0.90968
 H 0.86463 -1.08658 1.31963
 H 0.86435 -1.08643 -1.32079
 H -0.35939 -0.45190 2.46551
 H -0.36061 -0.45159 -2.46541
13
bifur_IRC_Cartesians_MW_output/new_data/bifur_traj1_Cartesians_MW point 13
C 0.05327 0.82430 0.79438
 C 0.05493 0.82431 -0.79441
 C -0.94832 1.58902 0.00006
 C -0.09029 -0.56189 1.39870
 C -0.09031 -0.56171 -1.39857
 F 0.88600 1.63859 1.57606
 F 0.89041 1.63838 -1.57659
 H -0.88212 -1.15735 0.91102
 H -0.88251 -1.15711 -0.90960
 H 0.86465 -1.08658 1.31959
 H 0.86436 -1.08643 -1.32075
 H -0.35942 -0.45192 2.46547
 H -0.36064 -0.45161 -2.46537
13
bifur_IRC_Cartesians_MW_output/new_data/bifur_traj1_Cartesians_MW point 14
C 0.05328 0.82423 0.79463
 C 0.05494 0.82424 -0.79465
 C -0.94769 1.58869 0.00006
 C -0.09027 -0.56182 1.39903
 C -0.09029 -0.56164 -1.39890
 F 0.88558 1.63847 1.57626
 F 0.88999 1.63826 -1.57679
 H -0.88216 -1.15721 0.91152
 H -0.88255 -1.15696 -0.91010
 H 0.86456 -1.08659 1.31986
 H 0.86428 -1.08644 -1.32101
 H -0.35923 -0.45176 2.46573
 H -0.36044 -0.45145 -2.46564
13
bifur_IRC_Cartesians_MW_output/new_data/bifur_traj1_Cartesians_MW point 15
C 0.05330 0.82414 0.79492
 C 0.05496 0.82415 -0.79495
 C -0.94693 1.58828 0.00006
 C -0.09025 -0.56174 1.39944
 C -0.09027 -0.56156 -1.39930
 F 0.88508 1.63832 1.57651
 F 0.88948 1.63811 -1.57704
 H -0.88221 -1.15704 0.91213
 H -0.88260 -1.15679 -0.91070
 H 0.86445 -1.08660 1.32017
 H 0.86417 -1.08645 -1.32132
 H -0.35899 -0.45157 2.46606
 H -0.36020 -0.45126 -2.46597
13
bifur_IRC_Cartesians_MW_output/new_data/bifur_traj1_Cartesians_MW point 16
C 0.05331 0.82405 0.79524
 C 0.05497 0.82406 -0.79527
 C -0.94611 1.58785 0.00006
 C -0.09022 -0.56165 1.39987
 C -0.09024 -0.56147 -1.39974
 F 0.88453 1.63816 1.57677
 F 0.88893 1.63795 -1.57731
 H -0.88226 -1.15685 0.91278
 H -0.88265 -1.15661 -0.91136
 H 0.86434 -1.08661 1.32051
 H 0.86406 -1.08646 -1.32166
 H -0.35873 -0.45137 2.46641
 H -0.35994 -0.45106 -2.46632
13
bifur_IRC_Cartesians_MW_output/new_data/bifur_traj1_Cartesians_MW point 17
C 0.05333 0.82395 0.79557
 C 0.05499 0.82397 -0.79559
 C -0.94528 1.58742 0.00006
 C -0.09019 -0.56156 1.40030
 C -0.09021 -0.56138 -1.40017
 F 0.88399 1.63799 1.57703
 F 0.88838 1.63779 -1.57757
 H -0.88231 -1.15666 0.91343
 H -0.88270 -1.15642 -0.91201
 H 0.86422 -1.08663 1.32086
 H 0.86394 -1.08647 -1.32200
 H -0.35847 -0.45116 2.46677
 H -0.35968 -0.45085 -2.46667
13
bifur_IRC_Cartesians_MW_output/new_data/bifur_traj1_Cartesians_MW point 18
C 0.05334 0.82387 0.79586
 C 0.05500 0.82388 -0.79589
 C -0.94452 1.58702 0.00006
 C -0.09016 -0.56147 1.40071
 C -0.09018 -0.56129 -1.40057
 F 0.88348 1.63784 1.57728
 F 0.88787 1.63764 -1.57782
 H -0.88236 -1.15649 0.91404
 H -0.88275 -1.15625 -0.91262
 H 0.86411 -1.08664 1.32117
 H 0.86383 -1.08648 -1.32232
 H -0.35823 -0.45097 2.46710
 H -0.35944 -0.45066 -2.46700
13
bifur_IRC_Cartesians_MW_output/new_data/bifur_traj1_Cartesians_MW point 19
C 0.05336 0.82379 0.79612
 C 0.05501 0.82381 -0.79615
 C -0.94385 1.58667 0.00006
 C -0.09014 -0.56140 1.40106
 C -0.09016 -0.56122 -1.40092
 F 0.88304 1.63771 1.57749
 F 0.88742 1.63751 -1.57804
 H -0.88240 -1.15634 0.91457
 H -0.88279 -1.15610 -0.91315
 H 0.86402 -1.08665 1.32145
 H 0.86374 -1.08649 -1.32259
 H -0.35802 -0.45080 2.46738
 H -0.35923 -0.45049 -2.46728
13
bifur_IRC_Cartesians_MW_output/new_data/bifur_traj1_Cartesians_MW point 20
C 0.05337 0.82373 0.79633
 C 0.05502 0.82375 -0.79636
 C -0.94331 1.58638 0.00006
 C -0.09012 -0.56134 1.40134
 C -0.09014 -0.56116 -1.40121
 F 0.88268 1.63761 1.57767
 F 0.88706 1.63741 -1.57821
 H -0.88243 -1.15622 0.91500
 H -0.88282 -1.15597 -0.91358
 H 0.86395 -1.08666 1.32168
 H 0.86366 -1.08650 -1.32281
 H -0.35785 -0.45066 2.46761
 H -0.35905 -0.45035 -2.46751
13
bifur_IRC_Cartesians_MW_output/new_data/bifur_traj1_Cartesians_MW point 21
C 0.05338 0.82368 0.79650
 C 0.05503 0.82370 -0.79653
 C -0.94289 1.58616 0.00006
 C -0.09011 -0.56130 1.40156
 C -0.09013 -0.56111 -1.40143
 F 0.88240 1.63752 1.57780
 F 0.88678 1.63732 -1.57835
 H -0.88246 -1.15612 0.91533
 H -0.88285 -1.15588 -0.91391
 H 0.86389 -1.08666 1.32185
 H 0.86361 -1.08651 -1.32299
 H -0.35772 -0.45056 2.46779
 H -0.35892 -0.45025 -2.46769
13
bifur_IRC_Cartesians_MW_output/new_data/bifur_traj1_Cartesians_MW point 22
C 0.05338 0.82365 0.79661
 C 0.05504 0.82367 -0.79664
 C -0.94260 1.58601 0.00006
 C -0.09010 -0.56126 1.40172
 C -0.09012 -0.56108 -1.40158
 F 0.88220 1.63746 1.57790
 F 0.88658 1.63727 -1.57845
 H -0.88248 -1.15606 0.91556
 H -0.88287 -1.15581 -0.91415
 H 0.86385 -1.08667 1.32197
 H 0.86356 -1.08651 -1.32311
 H -0.35762 -0.45048 2.46792
 H -0.35883 -0.45017 -2.46782
13
bifur_IRC_Cartesians_MW_output/new_data/bifur_traj1_Cartesians_MW point 23
C 0.05338 0.82365 0.79661
 C 0.05504 0.82367 -0.79664
 C -0.94260 1.58601 0.00006
 C -0.09010 -0.56126 1.40172
 C -0.09012 -0.56108 -1.40158
 F 0.88220 1.63746 1.57790
 F 0.88658 1.63727 -1.57845
 H -0.88248 -1.15606 0.91556
 H -0.88287 -1.15581 -0.91415
 H 0.86385 -1.08667 1.32197
 H 0.86356 -1.08651 -1.32311
 H -0.35762 -0.45048 2.46792
 H -0.35883 -0.45017 -2.46782
13
bifur_IRC_Cartesians_MW_output/new_data/bifur_traj1_Cartesians_MW point 24
C 0.05339 0.82362 0.79671
 C 0.05504 0.82364 -0.79675
 C -0.94234 1.58587 0.00006
 C -0.09009 -0.56123 1.40186
 C -0.09011 -0.56105 -1.40172
 F 0.88203 1.63741 1.57798
 F 0.88641 1.63722 -1.57853
 H -0.88250 -1.15600 0.91577
 H -0.88288 -1.15575 -0.91435
 H 0.86381 -1.08667 1.32208
 H 0.86353 -1.08652 -1.32322
 H -0.35754 -0.45042 2.46803
 H -0.35874 -0.45011 -2.46793
13
bifur_IRC_Cartesians_MW_output/new_data/bifur_traj1_Cartesians_MW point 25
C 0.05338 0.82362 0.79668
 C 0.05504 0.82364 -0.79672
 C -0.94241 1.58591 0.00006
 C -0.09009 -0.56124 1.40182
 C -0.09011 -0.56106 -1.40168
 F 0.88208 1.63743 1.57796
 F 0.88646 1.63723 -1.57851
 H -0.88249 -1.15601 0.91571
 H -0.88288 -1.15577 -0.91429
 H 0.86382 -1.08667 1.32205
 H 0.86354 -1.08651 -1.32319
 H -0.35757 -0.45044 2.46800
 H -0.35877 -0.45013 -2.46790
13
bifur_IRC_Cartesians_MW_output/new_data/bifur_traj1_Cartesians_MW point 26
C 0.05338 0.82366 0.79656
 C 0.05503 0.82368 -0.79659
 C -0.94274 1.58608 0.00006
 C -0.09010 -0.56128 1.40165
 C -0.09012 -0.56110 -1.40151
 F 0.88230 1.63749 1.57785
 F 0.88668 1.63729 -1.57840
 H -0.88247 -1.15609 0.91545
 H -0.88286 -1.15584 -0.91403
 H 0.86386 -1.08667 1.32191
 H 0.86358 -1.08651 -1.32305
 H -0.35767 -0.45052 2.46786
 H -0.35887 -0.45021 -2.46776
13
bifur_IRC_Cartesians_MW_output/new_data/bifur_traj1_Cartesians_MW point 27
C 0.05337 0.82373 0.79632
 C 0.05502 0.82375 -0.79635
 C -0.94334 1.58640 0.00006
 C -0.09012 -0.56134 1.40133
 C -0.09014 -0.56116 -1.40119
 F 0.88270 1.63761 1.57766
 F 0.88708 1.63741 -1.57820
 H -0.88243 -1.15622 0.91497
 H -0.88282 -1.15598 -0.91355
 H 0.86395 -1.08666 1.32166
 H 0.86367 -1.08650 -1.32280
 H -0.35786 -0.45067 2.46760
 H -0.35906 -0.45036 -2.46750
13
bifur_IRC_Cartesians_MW_output/new_data/bifur_traj1_Cartesians_MW point 28
C 0.05335 0.82382 0.79602
 C 0.05501 0.82384 -0.79605
 C -0.94413 1.58681 0.00006
 C -0.09015 -0.56143 1.40091
 C -0.09017 -0.56125 -1.40078
 F 0.88322 1.63777 1.57741
 F 0.88761 1.63756 -1.57795
 H -0.88238 -1.15640 0.91435
 H -0.88277 -1.15616 -0.91293
 H 0.86406 -1.08665 1.32134
 H 0.86378 -1.08649 -1.32248
 H -0.35811 -0.45087 2.46726
 H -0.35931 -0.45056 -2.46717
13
bifur_IRC_Cartesians_MW_output/new_data/bifur_traj1_Cartesians_MW point 29
C 0.05333 0.82393 0.79565
 C 0.05499 0.82395 -0.79568
 C -0.94507 1.58731 0.00006
 C -0.09018 -0.56154 1.40041
 C -0.09020 -0.56135 -1.40028
 F 0.88385 1.63795 1.57710
 F 0.88824 1.63775 -1.57764
 H -0.88232 -1.15662 0.91360
 H -0.88271 -1.15637 -0.91218
 H 0.86419 -1.08663 1.32094
 H 0.86391 -1.08647 -1.32209
 H -0.35840 -0.45111 2.46686
 H -0.35961 -0.45080 -2.46676
13
bifur_IRC_Cartesians_MW_output/new_data/bifur_traj1_Cartesians_MW point 30
C 0.05331 0.82406 0.79520
 C 0.05497 0.82408 -0.79523
 C -0.94623 1.58791 0.00006
 C -0.09022 -0.56166 1.39981
 C -0.09024 -0.56148 -1.39967
 F 0.88461 1.63818 1.57673
 F 0.88901 1.63797 -1.57727
 H -0.88225 -1.15688 0.91268
 H -0.88264 -1.15663 -0.91126
 H 0.86435 -1.08661 1.32046
 H 0.86407 -1.08646 -1.32161
 H -0.35877 -0.45140 2.46636
 H -0.35998 -0.45109 -2.46627
13
bifur_IRC_Cartesians_MW_output/new_data/bifur_traj1_Cartesians_MW point 31
C 0.05328 0.82422 0.79465
 C 0.05494 0.82423 -0.79468
 C -0.94763 1.58865 0.00006
 C -0.09027 -0.56182 1.39907
 C -0.09029 -0.56164 -1.39894
 F 0.88554 1.63846 1.57628
 F 0.88995 1.63824 -1.57681
 H -0.88216 -1.15719 0.91157
 H -0.88256 -1.15695 -0.91015
 H 0.86455 -1.08659 1.31988
 H 0.86427 -1.08644 -1.32103
 H -0.35921 -0.45175 2.46576
 H -0.36042 -0.45144 -2.46567
13
bifur_IRC_Cartesians_MW_output/new_data/bifur_traj1_Cartesians_MW point 32
C 0.05325 0.82441 0.79400
 C 0.05491 0.82442 -0.79403
 C -0.94930 1.58953 0.00006
 C -0.09032 -0.56200 1.39819
 C -0.09035 -0.56182 -1.39806
 F 0.88665 1.63879 1.57575
 F 0.89107 1.63857 -1.57627
 H -0.88206 -1.15757 0.91025
 H -0.88245 -1.15733 -0.90882
 H 0.86479 -1.08656 1.31919
 H 0.86450 -1.08641 -1.32034
 H -0.35973 -0.45217 2.46505
 H -0.36095 -0.45186 -2.46495
13
bifur_IRC_Cartesians_MW_output/new_data/bifur_traj1_Cartesians_MW point 33
C 0.05321 0.82463 0.79326
 C 0.05488 0.82464 -0.79329
 C -0.95120 1.59053 0.00006
 C -0.09039 -0.56221 1.39719
 C -0.09041 -0.56203 -1.39706
 F 0.88791 1.63916 1.57514
 F 0.89234 1.63894 -1.57565
 H -0.88194 -1.15800 0.90874
 H -0.88234 -1.15776 -0.90731
 H 0.86505 -1.08653 1.31840
 H 0.86477 -1.08638 -1.31956
 H -0.36033 -0.45264 2.46423
 H -0.36155 -0.45233 -2.46414
13
bifur_IRC_Cartesians_MW_output/new_data/bifur_traj1_Cartesians_MW point 34
C 0.05321 0.82463 0.79326
 C 0.05488 0.82464 -0.79329
 C -0.95120 1.59053 0.00006
 C -0.09039 -0.56221 1.39719
 C -0.09041 -0.56203 -1.39706
 F 0.88791 1.63916 1.57514
 F 0.89234 1.63894 -1.57565
 H -0.88194 -1.15800 0.90874
 H -0.88234 -1.15776 -0.90731
 H 0.86505 -1.08653 1.31840
 H 0.86477 -1.08638 -1.31956
 H -0.36033 -0.45264 2.46423
 H -0.36155 -0.45233 -2.46414
13
bifur_IRC_Cartesians_MW_output/new_data/bifur_traj1_Cartesians_MW point 35
C 0.05313 0.82509 0.79170
 C 0.05481 0.82509 -0.79173
 C -0.95520 1.59263 0.00006
 C -0.09052 -0.56265 1.39508
 C -0.09055 -0.56248 -1.39495
 F 0.89056 1.63995 1.57385
 F 0.89501 1.63971 -1.57436
 H -0.88169 -1.15890 0.90557
 H -0.88209 -1.15866 -0.90414
 H 0.86561 -1.08647 1.31674
 H 0.86533 -1.08632 -1.31791
 H -0.36159 -0.45365 2.46252
 H -0.36282 -0.45334 -2.46244
13
bifur_IRC_Cartesians_MW_output/new_data/bifur_traj1_Cartesians_MW point 36
C 0.05309 0.82529 0.79100
 C 0.05478 0.82529 -0.79102
 C -0.95701 1.59359 0.00006
 C -0.09058 -0.56285 1.39412
 C -0.09061 -0.56268 -1.39400
 F 0.89177 1.64031 1.57327
 F 0.89622 1.64006 -1.57377
 H -0.88157 -1.15931 0.90413
 H -0.88198 -1.15907 -0.90270
 H 0.86587 -1.08644 1.31598
 H 0.86558 -1.08630 -1.31716
 H -0.36216 -0.45410 2.46174
 H -0.36340 -0.45379 -2.46166
13
bifur_IRC_Cartesians_MW_output/new_data/bifur_traj1_Cartesians_MW point 37
C 0.05306 0.82548 0.79037
 C 0.05475 0.82547 -0.79040
 C -0.95860 1.59443 0.00006
 C -0.09064 -0.56302 1.39328
 C -0.09066 -0.56285 -1.39316
 F 0.89282 1.64062 1.57276
 F 0.89729 1.64037 -1.57325
 H -0.88147 -1.15967 0.90287
 H -0.88188 -1.15943 -0.90143
 H 0.86609 -1.08642 1.31532
 H 0.86580 -1.08627 -1.31651
 H -0.36266 -0.45450 2.46106
 H -0.36390 -0.45419 -2.46098
13
bifur_IRC_Cartesians_MW_output/new_data/bifur_traj1_Cartesians_MW point 38
C 0.05304 0.82564 0.78983
 C 0.05472 0.82563 -0.78986
 C -0.95999 1.59515 0.00006
 C -0.09068 -0.56318 1.39255
 C -0.09071 -0.56301 -1.39243
 F 0.89374 1.64089 1.57231
 F 0.89821 1.64064 -1.57280
 H -0.88138 -1.15999 0.90177
 H -0.88179 -1.15975 -0.90033
 H 0.86628 -1.08640 1.31475
 H 0.86600 -1.08625 -1.31593
 H -0.36309 -0.45485 2.46046
 H -0.36434 -0.45454 -2.46039
13
bifur_IRC_Cartesians_MW_output/new_data/bifur_traj1_Cartesians_MW point 39
C 0.05301 0.82577 0.78936
 C 0.05470 0.82577 -0.78938
 C -0.96120 1.59579 0.00006
 C -0.09072 -0.56331 1.39191
 C -0.09075 -0.56314 -1.39179
 F 0.89455 1.64113 1.57192
 F 0.89902 1.64088 -1.57241
 H -0.88131 -1.16026 0.90081
 H -0.88172 -1.16002 -0.89937
 H 0.86645 -1.08638 1.31424
 H 0.86617 -1.08623 -1.31543
 H -0.36348 -0.45515 2.45994
 H -0.36472 -0.45485 -2.45987
13
bifur_IRC_Cartesians_MW_output/new_data/bifur_traj1_Cartesians_MW point 40
C 0.05299 0.82589 0.78896
 C 0.05468 0.82588 -0.78898
 C -0.96223 1.59634 0.00006
 C -0.09076 -0.56342 1.39137
 C -0.09079 -0.56325 -1.39125
 F 0.89523 1.64134 1.57159
 F 0.89971 1.64108 -1.57207
 H -0.88124 -1.16049 0.89999
 H -0.88166 -1.16026 -0.89855
 H 0.86660 -1.08636 1.31381
 H 0.86631 -1.08622 -1.31501
 H -0.36380 -0.45541 2.45950
 H -0.36505 -0.45511 -2.45943
13
bifur_IRC_Cartesians_MW_output/new_data/bifur_traj1_Cartesians_MW point 41
C 0.05298 0.82597 0.78871
 C 0.05467 0.82596 -0.78873
 C -0.96288 1.59668 0.00006
 C -0.09078 -0.56349 1.39103
 C -0.09081 -0.56333 -1.39091
 F 0.89566 1.64146 1.57138
 F 0.90015 1.64120 -1.57186
 H -0.88120 -1.16064 0.89948
 H -0.88162 -1.16040 -0.89804
 H 0.86669 -1.08635 1.31354
 H 0.86640 -1.08621 -1.31474
 H -0.36400 -0.45558 2.45922
 H -0.36526 -0.45527 -2.45915
13
bifur_IRC_Cartesians_MW_output/new_data/bifur_traj1_Cartesians_MW point 42
C 0.05298 0.82596 0.78873
 C 0.05467 0.82595 -0.78875
 C -0.96282 1.59664 0.00006
 C -0.09078 -0.56349 1.39106
 C -0.09081 -0.56332 -1.39094
 F 0.89562 1.64145 1.57141
 F 0.90010 1.64119 -1.57188
 H -0.88120 -1.16062 0.89953
 H -0.88162 -1.16039 -0.89809
 H 0.86668 -1.08635 1.31357
 H 0.86639 -1.08621 -1.31477
 H -0.36398 -0.45556 2.45925
 H -0.36524 -0.45525 -2.45918
13
bifur_IRC_Cartesians_MW_output/new_data/bifur_traj1_Cartesians_MW point 43
C 0.05299 0.82589 0.78897
 C 0.05468 0.82588 -0.78899
 C -0.96221 1.59632 0.00006
 C -0.09076 -0.56342 1.39138
 C -0.09079 -0.56325 -1.39126
 F 0.89521 1.64133 1.57160
 F 0.89970 1.64107 -1.57208
 H -0.88124 -1.16049 0.90001
 H -0.88166 -1.16025 -0.89857
 H 0.86660 -1.08636 1.31382
 H 0.86631 -1.08622 -1.31502
 H -0.36379 -0.45541 2.45951
 H -0.36504 -0.45510 -2.45944
13
bifur_IRC_Cartesians_MW_output/new_data/bifur_traj1_Cartesians_MW point 44
C 0.05301 0.82578 0.78934
 C 0.05470 0.82577 -0.78936
 C -0.96124 1.59582 0.00006
 C -0.09072 -0.56331 1.39189
 C -0.09075 -0.56314 -1.39177
 F 0.89458 1.64114 1.57191
 F 0.89905 1.64089 -1.57239
 H -0.88130 -1.16027 0.90077
 H -0.88172 -1.16003 -0.89934
 H 0.86646 -1.08638 1.31422
 H 0.86617 -1.08623 -1.31542
 H -0.36349 -0.45516 2.45992
 H -0.36474 -0.45486 -2.45985
13
bifur_IRC_Cartesians_MW_output/new_data/bifur_traj1_Cartesians_MW point 45
C 0.05301 0.82578 0.78934
 C 0.05470 0.82577 -0.78936
 C -0.96124 1.59582 0.00006
 C -0.09072 -0.56331 1.39189
 C -0.09075 -0.56314 -1.39177
 F 0.89458 1.64114 1.57191
 F 0.89905 1.64089 -1.57239
 H -0.88130 -1.16027 0.90077
 H -0.88172 -1.16003 -0.89934
 H 0.86646 -1.08638 1.31422
 H 0.86617 -1.08623 -1.31542
 H -0.36349 -0.45516 2.45993
 H -0.36474 -0.45486 -2.45985
13
bifur_IRC_Cartesians_MW_output/new_data/bifur_traj1_Cartesians_MW point 46
C 0.05307 0.82546 0.79042
 C 0.05475 0.82546 -0.79044
 C -0.95849 1.59436 0.00006
 C -0.09063 -0.56301 1.39334
 C -0.09066 -0.56284 -1.39322
 F 0.89275 1.64060 1.57280
 F 0.89721 1.64035 -1.57329
 H -0.88148 -1.15965 0.90296
 H -0.88189 -1.15941 -0.90153
 H 0.86607 -1.08642 1.31537
 H 0.86579 -1.08627 -1.31655
 H -0.36262 -0.45447 2.46111
 H -0.36386 -0.45416 -2.46103
13
bifur_IRC_Cartesians_MW_output/new_data/bifur_traj1_Cartesians_MW point 47
C 0.05310 0.82527 0.79109
 C 0.05478 0.82527 -0.79111
 C -0.95678 1.59347 0.00006
 C -0.09058 -0.56282 1.39425
 C -0.09060 -0.56265 -1.39412
 F 0.89161 1.64026 1.57334
 F 0.89607 1.64002 -1.57384
 H -0.88159 -1.15926 0.90432
 H -0.88199 -1.15902 -0.90288
 H 0.86583 -1.08645 1.31608
 H 0.86555 -1.08630 -1.31726
 H -0.36209 -0.45404 2.46184
 H -0.36332 -0.45374 -2.46176
13
bifur_IRC_Cartesians_MW_output/new_data/bifur_traj1_Cartesians_MW point 48
C 0.05314 0.82505 0.79182
 C 0.05481 0.82506 -0.79184
 C -0.95491 1.59248 0.00006
 C -0.09051 -0.56262 1.39523
 C -0.09054 -0.56244 -1.39511
 F 0.89037 1.63989 1.57395
 F 0.89481 1.63966 -1.57445
 H -0.88170 -1.15884 0.90580
 H -0.88211 -1.15860 -0.90437
 H 0.86557 -1.08648 1.31686
 H 0.86529 -1.08633 -1.31803
 H -0.36150 -0.45357 2.46264
 H -0.36273 -0.45326 -2.46256
13
bifur_IRC_Cartesians_MW_output/new_data/bifur_traj1_Cartesians_MW point 49
C 0.05318 0.82482 0.79260
 C 0.05485 0.82483 -0.79262
 C -0.95289 1.59142 0.00006
 C -0.09044 -0.56240 1.39629
 C -0.09047 -0.56222 -1.39616
 F 0.88904 1.63949 1.57459
 F 0.89347 1.63926 -1.57510
 H -0.88183 -1.15838 0.90740
 H -0.88223 -1.15814 -0.90597
 H 0.86529 -1.08651 1.31769
 H 0.86500 -1.08636 -1.31886
 H -0.36086 -0.45307 2.46350
 H -0.36209 -0.45276 -2.46342
13
bifur_IRC_Cartesians_MW_output/new_data/bifur_traj1_Cartesians_MW point 50
C 0.05322 0.82458 0.79342
 C 0.05489 0.82459 -0.79345
 C -0.95078 1.59031 0.00006
 C -0.09037 -0.56216 1.39741
 C -0.09040 -0.56199 -1.39728
 F 0.88763 1.63908 1.57527
 F 0.89205 1.63885 -1.57579
 H -0.88196 -1.15790 0.90908
 H -0.88236 -1.15766 -0.90765
 H 0.86499 -1.08654 1.31857
 H 0.86471 -1.08639 -1.31973
 H -0.36020 -0.45254 2.46441
 H -0.36142 -0.45223 -2.46432
13
bifur_IRC_Cartesians_MW_output/new_data/bifur_traj1_Cartesians_MW point 51
C 0.05326 0.82433 0.79428
 C 0.05493 0.82434 -0.79431
 C -0.94859 1.58916 0.00006
 C -0.09030 -0.56192 1.39856
 C -0.09032 -0.56174 -1.39843
 F 0.88618 1.63865 1.57597
 F 0.89059 1.63843 -1.57650
 H -0.88210 -1.15741 0.91081
 H -0.88250 -1.15717 -0.90939
 H 0.86469 -1.08658 1.31948
 H 0.86440 -1.08642 -1.32064
 H -0.35951 -0.45199 2.46535
 H -0.36072 -0.45168 -2.46526
13
bifur_IRC_Cartesians_MW_output/new_data/bifur_traj1_Cartesians_MW point 52
C 0.05331 0.82407 0.79516
 C 0.05497 0.82409 -0.79518
 C -0.94633 1.58797 0.00006
 C -0.09023 -0.56167 1.39975
 C -0.09025 -0.56149 -1.39962
 F 0.88468 1.63820 1.57670
 F 0.88908 1.63799 -1.57723
 H -0.88224 -1.15690 0.91260
 H -0.88264 -1.15666 -0.91118
 H 0.86437 -1.08661 1.32042
 H 0.86409 -1.08646 -1.32157
 H -0.35880 -0.45142 2.46632
 H -0.36001 -0.45111 -2.46622
13
bifur_IRC_Cartesians_MW_output/new_data/bifur_traj1_Cartesians_MW point 53
C 0.05335 0.82381 0.79606
 C 0.05501 0.82382 -0.79609
 C -0.94401 1.58675 0.00006
 C -0.09015 -0.56142 1.40098
 C -0.09017 -0.56124 -1.40084
 F 0.88314 1.63774 1.57744
 F 0.88753 1.63754 -1.57799
 H -0.88239 -1.15638 0.91444
 H -0.88278 -1.15613 -0.91302
 H 0.86404 -1.08665 1.32139
 H 0.86376 -1.08649 -1.32253
 H -0.35807 -0.45084 2.46731
 H -0.35927 -0.45053 -2.46722
13
bifur_IRC_Cartesians_MW_output/new_data/bifur_traj1_Cartesians_MW point 54
C 0.05340 0.82352 0.79703
 C 0.05505 0.82355 -0.79706
 C -0.94154 1.58545 0.00006
 C -0.09006 -0.56115 1.40228
 C -0.09008 -0.56096 -1.40214
 F 0.88150 1.63726 1.57824
 F 0.88587 1.63706 -1.57879
 H -0.88255 -1.15582 0.91641
 H -0.88293 -1.15557 -0.91499
 H 0.86370 -1.08669 1.32241
 H 0.86342 -1.08653 -1.32355
 H -0.35729 -0.45022 2.46837
 H -0.35849 -0.44991 -2.46827
13
bifur_IRC_Cartesians_MW_output/new_data/bifur_traj1_Cartesians_MW point 55
C 0.05346 0.82321 0.79811
 C 0.05510 0.82323 -0.79814
 C -0.93875 1.58398 0.00006
 C -0.08997 -0.56084 1.40375
 C -0.08999 -0.56065 -1.40361
 F 0.87965 1.63671 1.57913
 F 0.88401 1.63652 -1.57970
 H -0.88272 -1.15519 0.91862
 H -0.88310 -1.15494 -0.91720
 H 0.86331 -1.08673 1.32357
 H 0.86303 -1.08657 -1.32470
 H -0.35641 -0.44952 2.46957
 H -0.35761 -0.44921 -2.46946
13
bifur_IRC_Cartesians_MW_output/new_data/bifur_traj1_Cartesians_MW point 56
C 0.05346 0.82321 0.79811
 C 0.05510 0.82323 -0.79814
 C -0.93875 1.58398 0.00006
 C -0.08997 -0.56084 1.40375
 C -0.08999 -0.56065 -1.40361
 F 0.87965 1.63671 1.57913
 F 0.88401 1.63652 -1.57970
 H -0.88272 -1.15519 0.91861
 H -0.88310 -1.15494 -0.91720
 H 0.86331 -1.08673 1.32357
 H 0.86303 -1.08657 -1.32470
 H -0.35641 -0.44952 2.46957
 H -0.35761 -0.44921 -2.46946
13
bifur_IRC_Cartesians_MW_output/new_data/bifur_traj1_Cartesians_MW point 57
C 0.05359 0.82247 0.80063
 C 0.05522 0.82250 -0.80067
 C -0.93229 1.58058 0.00007
 C -0.08975 -0.56013 1.40715
 C -0.08977 -0.55994 -1.40701
 F 0.87536 1.63543 1.58121
 F 0.87969 1.63527 -1.58179
 H -0.88313 -1.15373 0.92374
 H -0.88350 -1.15348 -0.92233
 H 0.86240 -1.08683 1.32626
 H 0.86212 -1.08667 -1.32736
 H -0.35438 -0.44790 2.47234
 H -0.35556 -0.44758 -2.47223
13
bifur_IRC_Cartesians_MW_output/new_data/bifur_traj1_Cartesians_MW point 58
C 0.05365 0.82211 0.80184
 C 0.05528 0.82215 -0.80188
 C -0.92918 1.57895 0.00007
 C -0.08965 -0.55979 1.40879
 C -0.08966 -0.55959 -1.40865
 F 0.87330 1.63482 1.58221
 F 0.87761 1.63466 -1.58281
 H -0.88333 -1.15302 0.92621
 H -0.88369 -1.15277 -0.92480
 H 0.86196 -1.08688 1.32755
 H 0.86169 -1.08671 -1.32865
 H -0.35340 -0.44712 2.47367
 H -0.35457 -0.44680 -2.47356
13
bifur_IRC_Cartesians_MW_output/new_data/bifur_traj1_Cartesians_MW point 59
C 0.05371 0.82177 0.80301
 C 0.05533 0.82181 -0.80305
 C -0.92618 1.57737 0.00007
 C -0.08955 -0.55946 1.41037
 C -0.08956 -0.55926 -1.41022
 F 0.87131 1.63423 1.58317
 F 0.87561 1.63408 -1.58378
 H -0.88351 -1.15235 0.92858
 H -0.88388 -1.15210 -0.92718
 H 0.86154 -1.08693 1.32879
 H 0.86127 -1.08676 -1.32988
 H -0.35246 -0.44636 2.47496
 H -0.35362 -0.44605 -2.47483
13
bifur_IRC_Cartesians_MW_output/new_data/bifur_traj1_Cartesians_MW point 60
C 0.05376 0.82144 0.80413
 C 0.05538 0.82149 -0.80417
 C -0.92332 1.57586 0.00007
 C -0.08945 -0.55914 1.41188
 C -0.08946 -0.55895 -1.41173
 F 0.86941 1.63366 1.58409
 F 0.87369 1.63352 -1.58471
 H -0.88369 -1.15170 0.93086
 H -0.88406 -1.15145 -0.92946
 H 0.86114 -1.08697 1.32998
 H 0.86087 -1.08680 -1.33106
 H -0.35156 -0.44565 2.47618
 H -0.35272 -0.44533 -2.47606
13
bifur_IRC_Cartesians_MW_output/new_data/bifur_traj1_Cartesians_MW point 61
C 0.05382 0.82114 0.80516
 C 0.05543 0.82119 -0.80520
 C -0.92066 1.57447 0.00007
 C -0.08936 -0.55885 1.41328
 C -0.08937 -0.55865 -1.41313
 F 0.86765 1.63314 1.58494
 F 0.87191 1.63301 -1.58557
 H -0.88386 -1.15110 0.93296
 H -0.88422 -1.15085 -0.93157
 H 0.86077 -1.08701 1.33109
 H 0.86050 -1.08684 -1.33216
 H -0.35072 -0.44498 2.47732
 H -0.35187 -0.44466 -2.47719
13
bifur_IRC_Cartesians_MW_output/new_data/bifur_traj1_Cartesians_MW point 62
C 0.05386 0.82086 0.80610
 C 0.05547 0.82092 -0.80614
 C -0.91827 1.57321 0.00007
 C -0.08928 -0.55858 1.41455
 C -0.08929 -0.55839 -1.41439
 F 0.86606 1.63267 1.58571
 F 0.87031 1.63254 -1.58635
 H -0.88401 -1.15056 0.93486
 H -0.88437 -1.15030 -0.93347
 H 0.86043 -1.08705 1.33208
 H 0.86016 -1.08688 -1.33315
 H -0.34997 -0.44438 2.47835
 H -0.35112 -0.44406 -2.47822
13
bifur_IRC_Cartesians_MW_output/new_data/bifur_traj1_Cartesians_MW point 63
C 0.05391 0.82062 0.80694
 C 0.05551 0.82067 -0.80698
 C -0.91610 1.57207 0.00007
 C -0.08921 -0.55835 1.41569
 C -0.08922 -0.55815 -1.41553
 F 0.86463 1.63224 1.58640
 F 0.86887 1.63212 -1.58705
 H -0.88415 -1.15007 0.93658
 H -0.88450 -1.14981 -0.93519
 H 0.86013 -1.08708 1.33298
 H 0.85986 -1.08691 -1.33404
 H -0.34929 -0.44383 2.47928
 H -0.35043 -0.44352 -2.47914
13
bifur_IRC_Cartesians_MW_output/new_data/bifur_traj1_Cartesians_MW point 64
C 0.05395 0.82039 0.80771
 C 0.05555 0.82045 -0.80775
 C -0.91413 1.57103 0.00007
 C -0.08915 -0.55813 1.41672
 C -0.08915 -0.55793 -1.41656
 F 0.86332 1.63185 1.58704
 F 0.86755 1.63174 -1.58769
 H -0.88427 -1.14963 0.93814
 H -0.88462 -1.14937 -0.93675
 H 0.85985 -1.08711 1.33380
 H 0.85958 -1.08694 -1.33485
 H -0.34867 -0.44334 2.48012
 H -0.34981 -0.44302 -2.47998
13
bifur_IRC_Cartesians_MW_output/new_data/bifur_traj1_Cartesians_MW point 65
C 0.05398 0.82018 0.80841
 C 0.05558 0.82025 -0.80846
 C -0.91232 1.57008 0.00007
 C -0.08909 -0.55793 1.41768
 C -0.08909 -0.55773 -1.41752
 F 0.86212 1.63150 1.58762
 F 0.86634 1.63139 -1.58828
 H -0.88439 -1.14922 0.93957
 H -0.88473 -1.14896 -0.93819
 H 0.85960 -1.08714 1.33455
 H 0.85933 -1.08696 -1.33560
 H -0.34810 -0.44289 2.48090
 H -0.34923 -0.44257 -2.48076
13
bifur_IRC_Cartesians_MW_output/new_data/bifur_traj1_Cartesians_MW point 66
C 0.05402 0.81999 0.80907
 C 0.05561 0.82006 -0.80912
 C -0.91064 1.56919 0.00007
 C -0.08903 -0.55775 1.41857
 C -0.08903 -0.55754 -1.41840
 F 0.86100 1.63117 1.58816
 F 0.86521 1.63106 -1.58883
 H -0.88449 -1.14884 0.94091
 H -0.88484 -1.14858 -0.93953
 H 0.85936 -1.08717 1.33525
 H 0.85910 -1.08699 -1.33629
 H -0.34757 -0.44246 2.48162
 H -0.34870 -0.44215 -2.48148
13
bifur_IRC_Cartesians_MW_output/new_data/bifur_traj1_Cartesians_MW point 67
C 0.05402 0.81999 0.80907
 C 0.05561 0.82006 -0.80912
 C -0.91064 1.56919 0.00007
 C -0.08903 -0.55775 1.41857
 C -0.08903 -0.55754 -1.41840
 F 0.86100 1.63117 1.58816
 F 0.86521 1.63106 -1.58883
 H -0.88449 -1.14884 0.94091
 H -0.88484 -1.14858 -0.93953
 H 0.85936 -1.08717 1.33525
 H 0.85910 -1.08699 -1.33629
 H -0.34757 -0.44246 2.48162
 H -0.34870 -0.44215 -2.48148
13
bifur_IRC_Cartesians_MW_output/new_data/bifur_traj1_Cartesians_MW point 68
C 0.05408 0.81963 0.81029
 C 0.05567 0.81970 -0.81034
 C -0.90751 1.56755 0.00007
 C -0.08892 -0.55740 1.42021
 C -0.08892 -0.55720 -1.42005
 F 0.85893 1.63055 1.58916
 F 0.86312 1.63046 -1.58984
 H -0.88469 -1.14813 0.94339
 H -0.88503 -1.14787 -0.94201
 H 0.85892 -1.08722 1.33655
 H 0.85866 -1.08704 -1.33758
 H -0.34659 -0.44168 2.48296
 H -0.34771 -0.44136 -2.48281
13
bifur_IRC_Cartesians_MW_output/new_data/bifur_traj1_Cartesians_MW point 69
C 0.05411 0.81946 0.81089
 C 0.05570 0.81953 -0.81094
 C -0.90596 1.56673 0.00007
 C -0.08887 -0.55723 1.42103
 C -0.08887 -0.55702 -1.42087
 F 0.85789 1.63024 1.58966
 F 0.86208 1.63015 -1.59035
 H -0.88479 -1.14778 0.94462
 H -0.88513 -1.14752 -0.94325
 H 0.85871 -1.08724 1.33720
 H 0.85844 -1.08706 -1.33823
 H -0.34610 -0.44129 2.48363
 H -0.34721 -0.44097 -2.48348
13
bifur_IRC_Cartesians_MW_output/new_data/bifur_traj1_Cartesians_MW point 70
C 0.05414 0.81926 0.81155
 C 0.05573 0.81934 -0.81160
 C -0.90427 1.56584 0.00008
 C -0.08882 -0.55704 1.42192
 C -0.08881 -0.55684 -1.42176
 F 0.85678 1.62991 1.59020
 F 0.86095 1.62983 -1.59089
 H -0.88490 -1.14740 0.94596
 H -0.88523 -1.14714 -0.94458
 H 0.85847 -1.08727 1.33790
 H 0.85820 -1.08708 -1.33892
 H -0.34557 -0.44086 2.48435
 H -0.34668 -0.44055 -2.48420
13
bifur_IRC_Cartesians_MW_output/new_data/bifur_traj1_Cartesians_MW point 71
C 0.05418 0.81906 0.81225
 C 0.05576 0.81913 -0.81230
 C -0.90248 1.56490 0.00008
 C -0.08876 -0.55685 1.42287
 C -0.08875 -0.55664 -1.42270
 F 0.85559 1.62956 1.59078
 F 0.85975 1.62948 -1.59148
 H -0.88501 -1.14699 0.94738
 H -0.88534 -1.14673 -0.94601
 H 0.85822 -1.08729 1.33864
 H 0.85795 -1.08711 -1.33966
 H -0.34500 -0.44041 2.48512
 H -0.34611 -0.44010 -2.48497
13
bifur_IRC_Cartesians_MW_output/new_data/bifur_traj1_Cartesians_MW point 72
C 0.05421 0.81886 0.81292
 C 0.05579 0.81894 -0.81297
 C -0.90075 1.56399 0.00008
 C -0.08870 -0.55666 1.42378
 C -0.08869 -0.55645 -1.42361
 F 0.85444 1.62922 1.59133
 F 0.85860 1.62915 -1.59204
 H -0.88512 -1.14660 0.94875
 H -0.88545 -1.14634 -0.94738
 H 0.85798 -1.08732 1.33936
 H 0.85771 -1.08714 -1.34037
 H -0.34446 -0.43998 2.48586
 H -0.34556 -0.43966 -2.48570
13
bifur_IRC_Cartesians_MW_output/new_data/bifur_traj1_Cartesians_MW point 73
C 0.05424 0.81868 0.81352
 C 0.05582 0.81876 -0.81358
 C -0.89921 1.56318 0.00008
 C -0.08865 -0.55649 1.42459
 C -0.08864 -0.55628 -1.42442
 F 0.85342 1.62891 1.59183
 F 0.85757 1.62885 -1.59254
 H -0.88521 -1.14626 0.94997
 H -0.88554 -1.14599 -0.94860
 H 0.85776 -1.08735 1.34000
 H 0.85750 -1.08716 -1.34101
 H -0.34398 -0.43959 2.48652
 H -0.34508 -0.43928 -2.48636
13
bifur_IRC_Cartesians_MW_output/new_data/bifur_traj1_Cartesians_MW point 74
C 0.05427 0.81854 0.81403
 C 0.05584 0.81862 -0.81408
 C -0.89791 1.56250 0.00008
 C -0.08860 -0.55634 1.42527
 C -0.08860 -0.55613 -1.42510
 F 0.85256 1.62866 1.59224
 F 0.85670 1.62859 -1.59296
 H -0.88530 -1.14596 0.95100
 H -0.88562 -1.14570 -0.94963
 H 0.85758 -1.08737 1.34054
 H 0.85732 -1.08718 -1.34155
 H -0.34357 -0.43927 2.48708
 H -0.34466 -0.43895 -2.48692
13
bifur_IRC_Cartesians_MW_output/new_data/bifur_traj1_Cartesians_MW point 75
C 0.05429 0.81842 0.81441
 C 0.05586 0.81851 -0.81447
 C -0.89693 1.56198 0.00008
 C -0.08857 -0.55624 1.42579
 C -0.08856 -0.55603 -1.42562
 F 0.85191 1.62846 1.59256
 F 0.85605 1.62840 -1.59328
 H -0.88536 -1.14574 0.95178
 H -0.88568 -1.14548 -0.95041
 H 0.85744 -1.08738 1.34094
 H 0.85718 -1.08719 -1.34195
 H -0.34326 -0.43902 2.48749
 H -0.34435 -0.43870 -2.48733
13
bifur_IRC_Cartesians_MW_output/new_data/bifur_traj1_Cartesians_MW point 76
C 0.05430 0.81835 0.81465
 C 0.05587 0.81844 -0.81471
 C -0.89631 1.56166 0.00008
 C -0.08855 -0.55617 1.42612
 C -0.08854 -0.55596 -1.42594
 F 0.85150 1.62834 1.59276
 F 0.85563 1.62828 -1.59348
 H -0.88540 -1.14560 0.95227
 H -0.88572 -1.14534 -0.95090
 H 0.85735 -1.08739 1.34120
 H 0.85709 -1.08720 -1.34221
 H -0.34307 -0.43887 2.48776
 H -0.34416 -0.43855 -2.48760
13
bifur_IRC_Cartesians_MW_output/new_data/bifur_traj1_Cartesians_MW point 77
C 0.05431 0.81832 0.81478
 C 0.05588 0.81840 -0.81483
 C -0.89599 1.56149 0.00008
 C -0.08854 -0.55613 1.42629
 C -0.08853 -0.55592 -1.42611
 F 0.85128 1.62828 1.59286
 F 0.85541 1.62822 -1.59358
 H -0.88542 -1.14553 0.95253
 H -0.88574 -1.14526 -0.95116
 H 0.85731 -1.08740 1.34134
 H 0.85705 -1.08721 -1.34234
 H -0.34296 -0.43879 2.48790
 H -0.34405 -0.43847 -2.48774
13
bifur_IRC_Cartesians_MW_output/new_data/bifur_traj1_Cartesians_MW point 78
C 0.05431 0.81832 0.81478
 C 0.05588 0.81840 -0.81483
 C -0.89599 1.56149 0.00008
 C -0.08854 -0.55613 1.42629
 C -0.08853 -0.55592 -1.42611
 F 0.85128 1.62828 1.59286
 F 0.85541 1.62822 -1.59358
 H -0.88542 -1.14553 0.95253
 H -0.88574 -1.14526 -0.95116
 H 0.85731 -1.08740 1.34134
 H 0.85705 -1.08721 -1.34234
 H -0.34296 -0.43879 2.48790
 H -0.34405 -0.43847 -2.48774
13
bifur_IRC_Cartesians_MW_output/new_data/bifur_traj1_Cartesians_MW point 79
C 0.05431 0.81831 0.81479
 C 0.05588 0.81840 -0.81485
 C -0.89596 1.56147 0.00008
 C -0.08854 -0.55613 1.42630
 C -0.08853 -0.55592 -1.42613
 F 0.85126 1.62827 1.59287
 F 0.85540 1.62822 -1.59359
 H -0.88542 -1.14552 0.95255
 H -0.88574 -1.14526 -0.95118
 H 0.85730 -1.08740 1.34135
 H 0.85704 -1.08721 -1.34235
 H -0.34296 -0.43878 2.48791
 H -0.34405 -0.43846 -2.48775
13
bifur_IRC_Cartesians_MW_output/new_data/bifur_traj1_Cartesians_MW point 80
C 0.05430 0.81834 0.81471
 C 0.05587 0.81842 -0.81476
 C -0.89617 1.56158 0.00008
 C -0.08854 -0.55615 1.42619
 C -0.08854 -0.55594 -1.42602
 F 0.85140 1.62831 1.59280
 F 0.85553 1.62826 -1.59352
 H -0.88541 -1.14557 0.95239
 H -0.88573 -1.14530 -0.95102
 H 0.85733 -1.08739 1.34126
 H 0.85707 -1.08721 -1.34226
 H -0.34302 -0.43883 2.48782
 H -0.34411 -0.43851 -2.48766
13
bifur_IRC_Cartesians_MW_output/new_data/bifur_traj1_Cartesians_MW point 81
C 0.05430 0.81837 0.81458
 C 0.05587 0.81846 -0.81464
 C -0.89650 1.56175 0.00008
 C -0.08855 -0.55619 1.42602
 C -0.08855 -0.55598 -1.42585
 F 0.85162 1.62838 1.59270
 F 0.85575 1.62832 -1.59342
 H -0.88539 -1.14564 0.95213
 H -0.88571 -1.14538 -0.95076
 H 0.85738 -1.08739 1.34112
 H 0.85712 -1.08720 -1.34213
 H -0.34312 -0.43891 2.48768
 H -0.34422 -0.43859 -2.48752
13
bifur_IRC_Cartesians_MW_output/new_data/bifur_traj1_Cartesians_MW point 82
C 0.05429 0.81842 0.81441
 C 0.05586 0.81851 -0.81446
 C -0.89694 1.56199 0.00008
 C -0.08857 -0.55624 1.42579
 C -0.08856 -0.55603 -1.42561
 F 0.85191 1.62846 1.59256
 F 0.85605 1.62840 -1.59327
 H -0.88536 -1.14574 0.95178
 H -0.88568 -1.14548 -0.95041
 H 0.85744 -1.08738 1.34094
 H 0.85718 -1.08719 -1.34195
 H -0.34326 -0.43902 2.48749
 H -0.34435 -0.43871 -2.48733
13
bifur_IRC_Cartesians_MW_output/new_data/bifur_traj1_Cartesians_MW point 83
C 0.05428 0.81848 0.81421
 C 0.05585 0.81857 -0.81426
 C -0.89746 1.56226 0.00008
 C -0.08859 -0.55629 1.42551
 C -0.08858 -0.55608 -1.42534
 F 0.85226 1.62857 1.59239
 F 0.85640 1.62851 -1.59311
 H -0.88533 -1.14586 0.95136
 H -0.88565 -1.14559 -0.94999
 H 0.85751 -1.08737 1.34073
 H 0.85725 -1.08719 -1.34173
 H -0.34343 -0.43916 2.48727
 H -0.34452 -0.43884 -2.48711
13
bifur_IRC_Cartesians_MW_output/new_data/bifur_traj1_Cartesians_MW point 84
C 0.05427 0.81855 0.81399
 C 0.05584 0.81863 -0.81405
 C -0.89801 1.56255 0.00008
 C -0.08861 -0.55636 1.42522
 C -0.08860 -0.55614 -1.42505
 F 0.85262 1.62868 1.59221
 F 0.85677 1.62861 -1.59293
 H -0.88529 -1.14598 0.95093
 H -0.88562 -1.14572 -0.94956
 H 0.85759 -1.08736 1.34050
 H 0.85733 -1.08718 -1.34150
 H -0.34360 -0.43929 2.48703
 H -0.34470 -0.43897 -2.48688
13
bifur_IRC_Cartesians_MW_output/new_data/bifur_traj1_Cartesians_MW point 85
C 0.05426 0.81861 0.81379
 C 0.05583 0.81869 -0.81385
 C -0.89852 1.56282 0.00008
 C -0.08862 -0.55641 1.42496
 C -0.08862 -0.55620 -1.42478
 F 0.85296 1.62878 1.59205
 F 0.85710 1.62871 -1.59276
 H -0.88526 -1.14610 0.95053
 H -0.88558 -1.14583 -0.94915
 H 0.85766 -1.08736 1.34029
 H 0.85740 -1.08717 -1.34130
 H -0.34376 -0.43942 2.48682
 H -0.34486 -0.43910 -2.48666
13
bifur_IRC_Cartesians_MW_output/new_data/bifur_traj1_Cartesians_MW point 86
C 0.05425 0.81865 0.81365
 C 0.05582 0.81873 -0.81370
 C -0.89889 1.56301 0.00008
 C -0.08863 -0.55645 1.42476
 C -0.08863 -0.55624 -1.42459
 F 0.85321 1.62885 1.59193
 F 0.85736 1.62878 -1.59264
 H -0.88523 -1.14618 0.95023
 H -0.88556 -1.14592 -0.94886
 H 0.85772 -1.08735 1.34013
 H 0.85745 -1.08717 -1.34114
 H -0.34388 -0.43952 2.48666
 H -0.34497 -0.43920 -2.48650
13
bifur_IRC_Cartesians_MW_output/new_data/bifur_traj1_Cartesians_MW point 87
C 0.05425 0.81867 0.81356
 C 0.05582 0.81875 -0.81361
 C -0.89912 1.56313 0.00008
 C -0.08864 -0.55648 1.42464
 C -0.08864 -0.55627 -1.42447
 F 0.85336 1.62889 1.59186
 F 0.85751 1.62883 -1.59257
 H -0.88522 -1.14623 0.95005
 H -0.88555 -1.14597 -0.94868
 H 0.85775 -1.08735 1.34004
 H 0.85748 -1.08716 -1.34105
 H -0.34395 -0.43957 2.48656
 H -0.34505 -0.43925 -2.48640
13
bifur_IRC_Cartesians_MW_output/new_data/bifur_traj1_Cartesians_MW point 88
C 0.05424 0.81869 0.81350
 C 0.05582 0.81877 -0.81356
 C -0.89926 1.56321 0.00008
 C -0.08865 -0.55649 1.42456
 C -0.08864 -0.55628 -1.42439
 F 0.85345 1.62892 1.59181
 F 0.85760 1.62885 -1.59252
 H -0.88521 -1.14627 0.94994
 H -0.88554 -1.14600 -0.94857
 H 0.85777 -1.08735 1.33998
 H 0.85750 -1.08716 -1.34099
 H -0.34399 -0.43961 2.48650
 H -0.34509 -0.43929 -2.48634
13
bifur_IRC_Cartesians_MW_output/new_data/bifur_traj1_Cartesians_MW point 89
C 0.05424 0.81869 0.81350
 C 0.05582 0.81877 -0.81356
 C -0.89926 1.56321 0.00008
 C -0.08865 -0.55649 1.42456
 C -0.08864 -0.55628 -1.42439
 F 0.85345 1.62892 1.59181
 F 0.85760 1.62885 -1.59252
 H -0.88521 -1.14627 0.94994
 H -0.88554 -1.14600 -0.94857
 H 0.85777 -1.08735 1.33998
 H 0.85750 -1.08716 -1.34099
 H -0.34399 -0.43961 2.48650
 H -0.34509 -0.43929 -2.48634
13
bifur_IRC_Cartesians_MW_output/new_data/bifur_traj1_Cartesians_MW point 90
C 0.05424 0.81873 0.81337
 C 0.05581 0.81881 -0.81343
 C -0.89960 1.56339 0.00008
 C -0.08866 -0.55653 1.42439
 C -0.08865 -0.55632 -1.42421
 F 0.85367 1.62899 1.59170
 F 0.85783 1.62892 -1.59241
 H -0.88519 -1.14634 0.94967
 H -0.88552 -1.14608 -0.94830
 H 0.85781 -1.08734 1.33984
 H 0.85755 -1.08715 -1.34085
 H -0.34410 -0.43969 2.48635
 H -0.34520 -0.43937 -2.48620
13
bifur_IRC_Cartesians_MW_output/new_data/bifur_traj1_Cartesians_MW point 91
C 0.05423 0.81876 0.81327
 C 0.05581 0.81884 -0.81332
 C -0.89986 1.56352 0.00008
 C -0.08867 -0.55656 1.42425
 C -0.08866 -0.55635 -1.42408
 F 0.85385 1.62904 1.59162
 F 0.85800 1.62897 -1.59233
 H -0.88517 -1.14640 0.94946
 H -0.88550 -1.14614 -0.94809
 H 0.85785 -1.08734 1.33973
 H 0.85759 -1.08715 -1.34074
 H -0.34418 -0.43976 2.48624
 H -0.34528 -0.43944 -2.48608
13
bifur_IRC_Cartesians_MW_output/new_data/bifur_traj1_Cartesians_MW point 92
C 0.05423 0.81878 0.81318
 C 0.05580 0.81886 -0.81324
 C -0.90008 1.56364 0.00008
 C -0.08867 -0.55658 1.42413
 C -0.08867 -0.55637 -1.42396
 F 0.85400 1.62908 1.59155
 F 0.85815 1.62901 -1.59225
 H -0.88516 -1.14645 0.94928
 H -0.88549 -1.14619 -0.94791
 H 0.85788 -1.08733 1.33964
 H 0.85762 -1.08715 -1.34065
 H -0.34425 -0.43981 2.48615
 H -0.34535 -0.43949 -2.48599
13
bifur_IRC_Cartesians_MW_output/new_data/bifur_traj1_Cartesians_MW point 93
C 0.05423 0.81879 0.81317
 C 0.05580 0.81887 -0.81323
 C -0.90011 1.56365 0.00008
 C -0.08868 -0.55659 1.42412
 C -0.08867 -0.55638 -1.42395
 F 0.85401 1.62909 1.59154
 F 0.85817 1.62902 -1.59225
 H -0.88516 -1.14646 0.94926
 H -0.88549 -1.14619 -0.94789
 H 0.85789 -1.08733 1.33962
 H 0.85762 -1.08715 -1.34064
 H -0.34426 -0.43982 2.48613
 H -0.34536 -0.43950 -2.48598
13
bifur_IRC_Cartesians_MW_output/new_data/bifur_traj1_Cartesians_MW point 94
C 0.05423 0.81875 0.81329
 C 0.05581 0.81883 -0.81334
 C -0.89982 1.56350 0.00008
 C -0.08867 -0.55655 1.42427
 C -0.08866 -0.55635 -1.42410
 F 0.85382 1.62903 1.59163
 F 0.85798 1.62896 -1.59234
 H -0.88518 -1.14639 0.94949
 H -0.88550 -1.14613 -0.94812
 H 0.85785 -1.08734 1.33974
 H 0.85758 -1.08715 -1.34076
 H -0.34417 -0.43975 2.48626
 H -0.34527 -0.43943 -2.48610
13
bifur_IRC_Cartesians_MW_output/new_data/bifur_traj1_Cartesians_MW point 95
C 0.05424 0.81868 0.81355
 C 0.05582 0.81876 -0.81360
 C -0.89915 1.56315 0.00008
 C -0.08864 -0.55648 1.42462
 C -0.08864 -0.55627 -1.42445
 F 0.85338 1.62890 1.59185
 F 0.85753 1.62883 -1.59256
 H -0.88522 -1.14624 0.95002
 H -0.88555 -1.14598 -0.94865
 H 0.85775 -1.08735 1.34002
 H 0.85749 -1.08716 -1.34104
 H -0.34396 -0.43958 2.48655
 H -0.34506 -0.43926 -2.48639
13
bifur_IRC_Cartesians_MW_output/new_data/bifur_traj1_Cartesians_MW point 96
C 0.05427 0.81855 0.81397
 C 0.05584 0.81864 -0.81402
 C -0.89807 1.56258 0.00008
 C -0.08861 -0.55636 1.42519
 C -0.08860 -0.55615 -1.42502
 F 0.85266 1.62869 1.59219
 F 0.85681 1.62863 -1.59291
 H -0.88529 -1.14600 0.95088
 H -0.88561 -1.14573 -0.94951
 H 0.85760 -1.08736 1.34047
 H 0.85734 -1.08718 -1.34148
 H -0.34362 -0.43931 2.48701
 H -0.34472 -0.43899 -2.48685
13
bifur_IRC_Cartesians_MW_output/new_data/bifur_traj1_Cartesians_MW point 97
C 0.05430 0.81839 0.81454
 C 0.05586 0.81847 -0.81459
 C -0.89661 1.56181 0.00008
 C -0.08856 -0.55620 1.42596
 C -0.08855 -0.55599 -1.42579
 F 0.85169 1.62840 1.59266
 F 0.85583 1.62834 -1.59338
 H -0.88538 -1.14567 0.95204
 H -0.88570 -1.14540 -0.95067
 H 0.85739 -1.08739 1.34108
 H 0.85713 -1.08720 -1.34208
 H -0.34316 -0.43894 2.48763
 H -0.34425 -0.43862 -2.48747
13
bifur_IRC_Cartesians_MW_output/new_data/bifur_traj1_Cartesians_MW point 98
C 0.05433 0.81817 0.81527
 C 0.05590 0.81826 -0.81532
 C -0.89473 1.56083 0.00008
 C -0.08850 -0.55599 1.42695
 C -0.08849 -0.55578 -1.42678
 F 0.85045 1.62803 1.59326
 F 0.85457 1.62798 -1.59399
 H -0.88550 -1.14524 0.95353
 H -0.88582 -1.14498 -0.95216
 H 0.85713 -1.08742 1.34186
 H 0.85687 -1.08723 -1.34286
 H -0.34257 -0.43847 2.48844
 H -0.34366 -0.43815 -2.48828
13
bifur_IRC_Cartesians_MW_output/new_data/bifur_traj1_Cartesians_MW point 99
C 0.05438 0.81790 0.81619
 C 0.05594 0.81799 -0.81624
 C -0.89238 1.55959 0.00008
 C -0.08842 -0.55574 1.42819
 C -0.08841 -0.55552 -1.42801
 F 0.84888 1.62757 1.59402
 F 0.85300 1.62752 -1.59476
 H -0.88565 -1.14471 0.95539
 H -0.88596 -1.14444 -0.95403
 H 0.85680 -1.08745 1.34284
 H 0.85654 -1.08726 -1.34383
 H -0.34183 -0.43788 2.48945
 H -0.34291 -0.43756 -2.48928
13
bifur_IRC_Cartesians_MW_output/new_data/bifur_traj1_Cartesians_MW point 100
C 0.05438 0.81790 0.81619
 C 0.05594 0.81799 -0.81624
 C -0.89238 1.55959 0.00008
 C -0.08842 -0.55574 1.42819
 C -0.08841 -0.55552 -1.42801
 F 0.84888 1.62757 1.59402
 F 0.85300 1.62752 -1.59476
 H -0.88565 -1.14471 0.95539
 H -0.88596 -1.14444 -0.95403
 H 0.85680 -1.08745 1.34284
 H 0.85654 -1.08726 -1.34383
 H -0.34183 -0.43788 2.48945
 H -0.34291 -0.43756 -2.48928
13
bifur_IRC_Cartesians_MW_output/new_data/bifur_traj1_Cartesians_MW point 101
C 0.05451 0.81716 0.81873
 C 0.05606 0.81725 -0.81879
 C -0.88584 1.55615 0.00008
 C -0.08820 -0.55502 1.43164
 C -0.08819 -0.55480 -1.43145
 F 0.84455 1.62628 1.59612
 F 0.84863 1.62625 -1.59688
 H -0.88606 -1.14324 0.96058
 H -0.88637 -1.14297 -0.95922
 H 0.85588 -1.08755 1.34555
 H 0.85563 -1.08736 -1.34652
 H -0.33977 -0.43624 2.49225
 H -0.34084 -0.43592 -2.49208
13
bifur_IRC_Cartesians_MW_output/new_data/bifur_traj1_Cartesians_MW point 102
C 0.05459 0.81669 0.82033
 C 0.05613 0.81679 -0.82039
 C -0.88175 1.55400 0.00008
 C -0.08806 -0.55457 1.43379
 C -0.08805 -0.55435 -1.43361
 F 0.84184 1.62547 1.59743
 F 0.84589 1.62546 -1.59821
 H -0.88632 -1.14231 0.96382
 H -0.88662 -1.14204 -0.96247
 H 0.85531 -1.08762 1.34725
 H 0.85506 -1.08742 -1.34821
 H -0.33849 -0.43521 2.49400
 H -0.33954 -0.43489 -2.49382
13
bifur_IRC_Cartesians_MW_output/new_data/bifur_traj1_Cartesians_MW point 103
C 0.05468 0.81619 0.82204
 C 0.05621 0.81630 -0.82211
 C -0.87736 1.55169 0.00008
 C -0.08791 -0.55408 1.43611
 C -0.08790 -0.55386 -1.43592
 F 0.83892 1.62461 1.59884
 F 0.84296 1.62460 -1.59963
 H -0.88659 -1.14132 0.96731
 H -0.88689 -1.14105 -0.96596
 H 0.85469 -1.08769 1.34908
 H 0.85444 -1.08749 -1.35003
 H -0.33710 -0.43411 2.49589
 H -0.33815 -0.43379 -2.49570
13
bifur_IRC_Cartesians_MW_output/new_data/bifur_traj1_Cartesians_MW point 104
C 0.05477 0.81566 0.82382
 C 0.05629 0.81578 -0.82389
 C -0.87279 1.54929 0.00008
 C -0.08776 -0.55358 1.43851
 C -0.08774 -0.55335 -1.43832
 F 0.83589 1.62371 1.60031
 F 0.83990 1.62372 -1.60112
 H -0.88688 -1.14029 0.97092
 H -0.88717 -1.14001 -0.96958
 H 0.85405 -1.08776 1.35097
 H 0.85380 -1.08756 -1.35191
 H -0.33567 -0.43296 2.49784
 H -0.33670 -0.43264 -2.49765
13
bifur_IRC_Cartesians_MW_output/new_data/bifur_traj1_Cartesians_MW point 105
C 0.05486 0.81513 0.82563
 C 0.05638 0.81525 -0.82571
 C -0.86813 1.54683 0.00009
 C -0.08760 -0.55307 1.44097
 C -0.08758 -0.55284 -1.44077
 F 0.83280 1.62279 1.60180
 F 0.83679 1.62281 -1.60263
 H -0.88717 -1.13924 0.97462
 H -0.88746 -1.13896 -0.97328
 H 0.85340 -1.08783 1.35291
 H 0.85315 -1.08762 -1.35383
 H -0.33420 -0.43180 2.49984
 H -0.33523 -0.43147 -2.49964
13
bifur_IRC_Cartesians_MW_output/new_data/bifur_traj1_Cartesians_MW point 106
C 0.05496 0.81459 0.82748
 C 0.05646 0.81472 -0.82755
 C -0.86340 1.54434 0.00009
 C -0.08745 -0.55255 1.44347
 C -0.08742 -0.55231 -1.44327
 F 0.82966 1.62185 1.60332
 F 0.83362 1.62190 -1.60417
 H -0.88747 -1.13817 0.97838
 H -0.88775 -1.13789 -0.97704
 H 0.85274 -1.08790 1.35488
 H 0.85249 -1.08770 -1.35578
 H -0.33271 -0.43061 2.50187
 H -0.33372 -0.43028 -2.50167
13
bifur_IRC_Cartesians_MW_output/new_data/bifur_traj1_Cartesians_MW point 107
C 0.05505 0.81404 0.82936
 C 0.05655 0.81417 -0.82944
 C -0.85857 1.54180 0.00009
 C -0.08728 -0.55202 1.44601
 C -0.08726 -0.55178 -1.44581
 F 0.82646 1.62090 1.60487
 F 0.83039 1.62096 -1.60573
 H -0.88778 -1.13708 0.98220
 H -0.88805 -1.13679 -0.98088
 H 0.85206 -1.08798 1.35688
 H 0.85181 -1.08777 -1.35777
 H -0.33120 -0.42940 2.50394
 H -0.33220 -0.42907 -2.50373
13
bifur_IRC_Cartesians_MW_output/new_data/bifur_traj1_Cartesians_MW point 108
C 0.05515 0.81347 0.83128
 C 0.05664 0.81362 -0.83136
 C -0.85364 1.53921 0.00009
 C -0.08712 -0.55147 1.44861
 C -0.08709 -0.55123 -1.44840
 F 0.82319 1.61993 1.60646
 F 0.82710 1.62000 -1.60733
 H -0.88809 -1.13596 0.98611
 H -0.88835 -1.13568 -0.98479
 H 0.85137 -1.08806 1.35893
 H 0.85113 -1.08784 -1.35981
 H -0.32965 -0.42816 2.50605
 H -0.33063 -0.42783 -2.50584
13
bifur_IRC_Cartesians_MW_output/new_data/bifur_traj1_Cartesians_MW point 109
C 0.05525 0.81290 0.83325
 C 0.05673 0.81305 -0.83333
 C -0.84860 1.53656 0.00009
 C -0.08695 -0.55092 1.45127
 C -0.08692 -0.55068 -1.45105
 F 0.81984 1.61894 1.60808
 F 0.82372 1.61902 -1.60897
 H -0.88841 -1.13482 0.99011
 H -0.88866 -1.13454 -0.98880
 H 0.85066 -1.08814 1.36102
 H 0.85042 -1.08792 -1.36189
 H -0.32806 -0.42689 2.50821
 H -0.32903 -0.42656 -2.50799
13
bifur_IRC_Cartesians_MW_output/new_data/bifur_traj1_Cartesians_MW point 110
C 0.05535 0.81231 0.83525
 C 0.05682 0.81247 -0.83534
 C -0.84345 1.53385 0.00009
 C -0.08678 -0.55035 1.45398
 C -0.08674 -0.55011 -1.45376
 F 0.81643 1.61792 1.60973
 F 0.82028 1.61802 -1.61064
 H -0.88873 -1.13366 0.99420
 H -0.88898 -1.13337 -0.99288
 H 0.84994 -1.08822 1.36316
 H 0.84970 -1.08799 -1.36401
 H -0.32644 -0.42560 2.51042
 H -0.32740 -0.42527 -2.51019
13
bifur_IRC_Cartesians_MW_output/new_data/bifur_traj1_Cartesians_MW point 111
C 0.05535 0.81231 0.83525
 C 0.05682 0.81247 -0.83534
 C -0.84345 1.53385 0.00009
 C -0.08678 -0.55035 1.45398
 C -0.08674 -0.55011 -1.45376
 F 0.81643 1.61792 1.60973
 F 0.82028 1.61802 -1.61064
 H -0.88873 -1.13366 0.99420
 H -0.88898 -1.13337 -0.99288
 H 0.84994 -1.08822 1.36316
 H 0.84970 -1.08799 -1.36401
 H -0.32644 -0.42560 2.51042
 H -0.32740 -0.42527 -2.51019
13
bifur_IRC_Cartesians_MW_output/new_data/bifur_traj1_Cartesians_MW point 112
C 0.05556 0.81111 0.83932
 C 0.05701 0.81129 -0.83941
 C -0.83301 1.52836 0.00010
 C -0.08643 -0.54920 1.45948
 C -0.08639 -0.54895 -1.45926
 F 0.80950 1.61586 1.61308
 F 0.81330 1.61600 -1.61403
 H -0.88939 -1.13130 1.00247
 H -0.88962 -1.13101 -1.00117
 H 0.84847 -1.08838 1.36750
 H 0.84824 -1.08815 -1.36832
 H -0.32316 -0.42298 2.51490
 H -0.32409 -0.42265 -2.51465
13
bifur_IRC_Cartesians_MW_output/new_data/bifur_traj1_Cartesians_MW point 113
C 0.05566 0.81052 0.84135
 C 0.05710 0.81070 -0.84144
 C -0.82781 1.52562 0.00010
 C -0.08625 -0.54863 1.46222
 C -0.08621 -0.54837 -1.46199
 F 0.80605 1.61484 1.61475
 F 0.80982 1.61499 -1.61572
 H -0.88972 -1.13013 1.00660
 H -0.88994 -1.12983 -1.00530
 H 0.84775 -1.08846 1.36966
 H 0.84751 -1.08823 -1.37046
 H -0.32152 -0.42168 2.51713
 H -0.32245 -0.42134 -2.51688
13
bifur_IRC_Cartesians_MW_output/new_data/bifur_traj1_Cartesians_MW point 114
C 0.05577 0.80993 0.84337
 C 0.05720 0.81011 -0.84347
 C -0.82262 1.52289 0.00010
 C -0.08608 -0.54806 1.46496
 C -0.08603 -0.54780 -1.46473
 F 0.80260 1.61382 1.61642
 F 0.80635 1.61398 -1.61741
 H -0.89004 -1.12895 1.01072
 H -0.89026 -1.12866 -1.00943
 H 0.84702 -1.08854 1.37182
 H 0.84679 -1.08831 -1.37261
 H -0.31989 -0.42037 2.51935
 H -0.32080 -0.42004 -2.51910
13
bifur_IRC_Cartesians_MW_output/new_data/bifur_traj1_Cartesians_MW point 115
C 0.05587 0.80932 0.84542
 C 0.05729 0.80952 -0.84552
 C -0.81736 1.52013 0.00010
 C -0.08590 -0.54748 1.46773
 C -0.08585 -0.54722 -1.46749
 F 0.79912 1.61278 1.61810
 F 0.80284 1.61296 -1.61912
 H -0.89037 -1.12777 1.01489
 H -0.89059 -1.12747 -1.01360
 H 0.84628 -1.08862 1.37400
 H 0.84605 -1.08838 -1.37478
 H -0.31823 -0.41905 2.52161
 H -0.31913 -0.41872 -2.52134
13
bifur_IRC_Cartesians_MW_output/new_data/bifur_traj1_Cartesians_MW point 116
C 0.05598 0.80871 0.84752
 C 0.05739 0.80891 -0.84762
 C -0.81198 1.51729 0.00010
 C -0.08572 -0.54689 1.47057
 C -0.08567 -0.54662 -1.47033
 F 0.79555 1.61172 1.61983
 F 0.79924 1.61192 -1.62086
 H -0.89071 -1.12655 1.01916
 H -0.89092 -1.12625 -1.01788
 H 0.84552 -1.08871 1.37624
 H 0.84530 -1.08846 -1.37700
 H -0.31654 -0.41770 2.52391
 H -0.31743 -0.41737 -2.52364
13
bifur_IRC_Cartesians_MW_output/new_data/bifur_traj1_Cartesians_MW point 117
C 0.05609 0.80808 0.84966
 C 0.05749 0.80829 -0.84977
 C -0.80648 1.51440 0.00010
 C -0.08554 -0.54628 1.47346
 C -0.08548 -0.54601 -1.47322
 F 0.79190 1.61064 1.62160
 F 0.79556 1.61085 -1.62265
 H -0.89106 -1.12531 1.02352
 H -0.89126 -1.12501 -1.02224
 H 0.84475 -1.08879 1.37852
 H 0.84453 -1.08855 -1.37927
 H -0.31481 -0.41632 2.52627
 H -0.31569 -0.41599 -2.52599
13
bifur_IRC_Cartesians_MW_output/new_data/bifur_traj1_Cartesians_MW point 118
C 0.05620 0.80745 0.85181
 C 0.05759 0.80767 -0.85192
 C -0.80097 1.51150 0.00011
 C -0.08535 -0.54568 1.47637
 C -0.08529 -0.54540 -1.47612
 F 0.78824 1.60955 1.62337
 F 0.79187 1.60978 -1.62444
 H -0.89141 -1.12406 1.02789
 H -0.89160 -1.12376 -1.02662
 H 0.84398 -1.08888 1.38081
 H 0.84376 -1.08863 -1.38154
 H -0.31308 -0.41494 2.52863
 H -0.31394 -0.41460 -2.52835
13
bifur_IRC_Cartesians_MW_output/new_data/bifur_traj1_Cartesians_MW point 119
C 0.05630 0.80683 0.85392
 C 0.05769 0.80706 -0.85403
 C -0.79557 1.50866 0.00011
 C -0.08517 -0.54508 1.47922
 C -0.08511 -0.54481 -1.47896
 F 0.78466 1.60848 1.62510
 F 0.78826 1.60873 -1.62619
 H -0.89175 -1.12284 1.03217
 H -0.89193 -1.12254 -1.03091
 H 0.84322 -1.08896 1.38306
 H 0.84300 -1.08871 -1.38377
 H -0.31138 -0.41358 2.53095
 H -0.31223 -0.41325 -2.53066
13
bifur_IRC_Cartesians_MW_output/new_data/bifur_traj1_Cartesians_MW point 120
C 0.05641 0.80624 0.85593
 C 0.05778 0.80648 -0.85604
 C -0.79041 1.50595 0.00011
 C -0.08500 -0.54451 1.48194
 C -0.08493 -0.54423 -1.48168
 F 0.78124 1.60747 1.62676
 F 0.78481 1.60773 -1.62787
 H -0.89207 -1.12168 1.03626
 H -0.89225 -1.12137 -1.03501
 H 0.84250 -1.08904 1.38520
 H 0.84228 -1.08879 -1.38590
 H -0.30976 -0.41229 2.53316
 H -0.31059 -0.41195 -2.53286
13
bifur_IRC_Cartesians_MW_output/new_data/bifur_traj1_Cartesians_MW point 121
C 0.05650 0.80568 0.85783
 C 0.05787 0.80592 -0.85795
 C -0.78553 1.50338 0.00011
 C -0.08484 -0.54398 1.48451
 C -0.08477 -0.54369 -1.48425
 F 0.77800 1.60651 1.62832
 F 0.78155 1.60678 -1.62945
 H -0.89238 -1.12058 1.04013
 H -0.89255 -1.12026 -1.03888
 H 0.84181 -1.08912 1.38723
 H 0.84160 -1.08886 -1.38791
 H -0.30822 -0.41106 2.53525
 H -0.30904 -0.41072 -2.53495
13
bifur_IRC_Cartesians_MW_output/new_data/bifur_traj1_Cartesians_MW point 122
C 0.05650 0.80568 0.85783
 C 0.05787 0.80592 -0.85795
 C -0.78553 1.50338 0.00011
 C -0.08484 -0.54398 1.48451
 C -0.08477 -0.54369 -1.48425
 F 0.77800 1.60651 1.62832
 F 0.78155 1.60678 -1.62945
 H -0.89238 -1.12058 1.04013
 H -0.89255 -1.12026 -1.03888
 H 0.84181 -1.08912 1.38723
 H 0.84160 -1.08886 -1.38791
 H -0.30822 -0.41106 2.53525
 H -0.30904 -0.41072 -2.53495
13
bifur_IRC_Cartesians_MW_output/new_data/bifur_traj1_Cartesians_MW point 123
C 0.05669 0.80461 0.86150
 C 0.05804 0.80486 -0.86162
 C -0.77613 1.49843 0.00011
 C -0.08452 -0.54294 1.48947
 C -0.08445 -0.54265 -1.48920
 F 0.77176 1.60465 1.63134
 F 0.77526 1.60496 -1.63251
 H -0.89297 -1.11845 1.04759
 H -0.89313 -1.11813 -1.04635
 H 0.84050 -1.08927 1.39113
 H 0.84029 -1.08900 -1.39179
 H -0.30526 -0.40870 2.53928
 H -0.30606 -0.40836 -2.53897
13
bifur_IRC_Cartesians_MW_output/new_data/bifur_traj1_Cartesians_MW point 124
C 0.05679 0.80405 0.86340
 C 0.05812 0.80431 -0.86352
 C -0.77124 1.49586 0.00012
 C -0.08436 -0.54240 1.49204
 C -0.08428 -0.54211 -1.49177
 F 0.76852 1.60369 1.63291
 F 0.77199 1.60401 -1.63409
 H -0.89328 -1.11735 1.05147
 H -0.89343 -1.11703 -1.05023
 H 0.83981 -1.08934 1.39316
 H 0.83960 -1.08907 -1.39381
 H -0.30373 -0.40748 2.54138
 H -0.30451 -0.40713 -2.54106
13
bifur_IRC_Cartesians_MW_output/new_data/bifur_traj1_Cartesians_MW point 125
C 0.05689 0.80345 0.86544
 C 0.05822 0.80372 -0.86557
 C -0.76601 1.49311 0.00012
 C -0.08418 -0.54183 1.49480
 C -0.08410 -0.54153 -1.49452
 F 0.76505 1.60266 1.63459
 F 0.76849 1.60299 -1.63579
 H -0.89361 -1.11617 1.05562
 H -0.89375 -1.11585 -1.05439
 H 0.83908 -1.08942 1.39534
 H 0.83887 -1.08915 -1.39596
 H -0.30208 -0.40616 2.54362
 H -0.30286 -0.40582 -2.54329
13
bifur_IRC_Cartesians_MW_output/new_data/bifur_traj1_Cartesians_MW point 126
C 0.05700 0.80280 0.86765
 C 0.05832 0.80308 -0.86778
 C -0.76033 1.49012 0.00012
 C -0.08399 -0.54120 1.49779
 C -0.08391 -0.54090 -1.49751
 F 0.76128 1.60154 1.63642
 F 0.76470 1.60189 -1.63764
 H -0.89397 -1.11488 1.06012
 H -0.89411 -1.11456 -1.05890
 H 0.83828 -1.08951 1.39770
 H 0.83808 -1.08924 -1.39831
 H -0.30029 -0.40474 2.54605
 H -0.30106 -0.40439 -2.54572
13
bifur_IRC_Cartesians_MW_output/new_data/bifur_traj1_Cartesians_MW point 127
C 0.05713 0.80209 0.87006
 C 0.05843 0.80238 -0.87020
 C -0.75414 1.48687 0.00012
 C -0.08378 -0.54052 1.50105
 C -0.08370 -0.54022 -1.50077
 F 0.75717 1.60032 1.63840
 F 0.76056 1.60069 -1.63965
 H -0.89436 -1.11349 1.06503
 H -0.89449 -1.11316 -1.06381
 H 0.83741 -1.08961 1.40027
 H 0.83721 -1.08933 -1.40086
 H -0.29835 -0.40319 2.54871
 H -0.29910 -0.40284 -2.54836
13
bifur_IRC_Cartesians_MW_output/new_data/bifur_traj1_Cartesians_MW point 128
C 0.05726 0.80133 0.87267
 C 0.05855 0.80162 -0.87281
 C -0.74745 1.48335 0.00012
 C -0.08356 -0.53979 1.50458
 C -0.08347 -0.53948 -1.50429
 F 0.75273 1.59900 1.64055
 F 0.75608 1.59939 -1.64182
 H -0.89478 -1.11197 1.07034
 H -0.89490 -1.11164 -1.06913
 H 0.83647 -1.08971 1.40305
 H 0.83628 -1.08943 -1.40362
 H -0.29624 -0.40151 2.55158
 H -0.29698 -0.40116 -2.55122
13
bifur_IRC_Cartesians_MW_output/new_data/bifur_traj1_Cartesians_MW point 129
C 0.05740 0.80051 0.87546
 C 0.05868 0.80081 -0.87561
 C -0.74028 1.47958 0.00012
 C -0.08332 -0.53900 1.50836
 C -0.08323 -0.53869 -1.50806
 F 0.74798 1.59759 1.64285
 F 0.75129 1.59800 -1.64415
 H -0.89523 -1.11035 1.07602
 H -0.89534 -1.11002 -1.07482
 H 0.83547 -1.08983 1.40602
 H 0.83527 -1.08954 -1.40658
 H -0.29399 -0.39971 2.55465
 H -0.29470 -0.39936 -2.55428
13
bifur_IRC_Cartesians_MW_output/new_data/bifur_traj1_Cartesians_MW point 130
C 0.05755 0.79964 0.87843
 C 0.05882 0.79995 -0.87858
 C -0.73267 1.47557 0.00013
 C -0.08306 -0.53816 1.51237
 C -0.08297 -0.53784 -1.51207
 F 0.74293 1.59609 1.64530
 F 0.74620 1.59652 -1.64662
 H -0.89571 -1.10863 1.08206
 H -0.89581 -1.10830 -1.08086
 H 0.83440 -1.08994 1.40919
 H 0.83421 -1.08965 -1.40972
 H -0.29160 -0.39780 2.55791
 H -0.29229 -0.39745 -2.55754
13
bifur_IRC_Cartesians_MW_output/new_data/bifur_traj1_Cartesians_MW point 131
C 0.05771 0.79872 0.88157
 C 0.05897 0.79904 -0.88172
 C -0.72461 1.47133 0.00013
 C -0.08279 -0.53727 1.51662
 C -0.08269 -0.53695 -1.51631
 F 0.73758 1.59450 1.64788
 F 0.74081 1.59496 -1.64924
 H -0.89622 -1.10681 1.08845
 H -0.89631 -1.10648 -1.08726
 H 0.83327 -1.09007 1.41254
 H 0.83308 -1.08977 -1.41304
 H -0.28906 -0.39577 2.56137
 H -0.28974 -0.39542 -2.56098
13
bifur_IRC_Cartesians_MW_output/new_data/bifur_traj1_Cartesians_MW point 132
C 0.05788 0.79774 0.88490
 C 0.05912 0.79808 -0.88505
 C -0.71608 1.46685 0.00013
 C -0.08251 -0.53633 1.52112
 C -0.08240 -0.53601 -1.52080
 F 0.73192 1.59282 1.65062
 F 0.73510 1.59330 -1.65201
 H -0.89676 -1.10489 1.09522
 H -0.89683 -1.10454 -1.09404
 H 0.83207 -1.09020 1.41608
 H 0.83189 -1.08990 -1.41656
 H -0.28638 -0.39363 2.56502
 H -0.28703 -0.39328 -2.56463
13
bifur_IRC_Cartesians_MW_output/new_data/bifur_traj1_Cartesians_MW point 133
C 0.05788 0.79774 0.88490
 C 0.05912 0.79808 -0.88505
 C -0.71608 1.46685 0.00013
 C -0.08251 -0.53633 1.52112
 C -0.08240 -0.53601 -1.52080
 F 0.73192 1.59282 1.65062
 F 0.73510 1.59330 -1.65201
 H -0.89676 -1.10489 1.09522
 H -0.89683 -1.10454 -1.09404
 H 0.83207 -1.09020 1.41608
 H 0.83189 -1.08990 -1.41656
 H -0.28638 -0.39363 2.56502
 H -0.28703 -0.39328 -2.56463
13
bifur_IRC_Cartesians_MW_output/new_data/bifur_traj1_Cartesians_MW point 134
C 0.05825 0.79564 0.89205
 C 0.05945 0.79601 -0.89222
 C -0.69772 1.45719 0.00014
 C -0.08189 -0.53431 1.53079
 C -0.08178 -0.53397 -1.53046
 F 0.71974 1.58920 1.65652
 F 0.72283 1.58974 -1.65797
 H -0.89792 -1.10074 1.10978
 H -0.89797 -1.10039 -1.10862
 H 0.82950 -1.09049 1.42371
 H 0.82932 -1.09017 -1.42414
 H -0.28060 -0.38903 2.57289
 H -0.28121 -0.38867 -2.57248
13
bifur_IRC_Cartesians_MW_output/new_data/bifur_traj1_Cartesians_MW point 135
C 0.05844 0.79455 0.89577
 C 0.05962 0.79493 -0.89594
 C -0.68818 1.45217 0.00014
 C -0.08157 -0.53326 1.53582
 C -0.08145 -0.53292 -1.53548
 F 0.71341 1.58732 1.65958
 F 0.71645 1.58789 -1.66107
 H -0.89852 -1.09858 1.11734
 H -0.89855 -1.09823 -1.11620
 H 0.82816 -1.09064 1.42767
 H 0.82799 -1.09032 -1.42807
 H -0.27760 -0.38663 2.57699
 H -0.27819 -0.38627 -2.57655
13
bifur_IRC_Cartesians_MW_output/new_data/bifur_traj1_Cartesians_MW point 136
C 0.05863 0.79346 0.89949
 C 0.05979 0.79385 -0.89966
 C -0.67864 1.44715 0.00014
 C -0.08125 -0.53221 1.54085
 C -0.08113 -0.53186 -1.54050
 F 0.70709 1.58544 1.66264
 F 0.71007 1.58604 -1.66416
 H -0.89912 -1.09643 1.12490
 H -0.89914 -1.09607 -1.12377
 H 0.82682 -1.09079 1.43163
 H 0.82665 -1.09046 -1.43201
 H -0.27460 -0.38424 2.58107
 H -0.27517 -0.38388 -2.58063
13
bifur_IRC_Cartesians_MW_output/new_data/bifur_traj1_Cartesians_MW point 137
C 0.05881 0.79239 0.90315
 C 0.05996 0.79279 -0.90333
 C -0.66924 1.44221 0.00015
 C -0.08094 -0.53118 1.54580
 C -0.08081 -0.53082 -1.54545
 F 0.70085 1.58358 1.66566
 F 0.70378 1.58421 -1.66722
 H -0.89971 -1.09431 1.13236
 H -0.89972 -1.09394 -1.13124
 H 0.82550 -1.09093 1.43554
 H 0.82534 -1.09060 -1.43589
 H -0.27164 -0.38188 2.58510
 H -0.27219 -0.38152 -2.58465
13
bifur_IRC_Cartesians_MW_output/new_data/bifur_traj1_Cartesians_MW point 138
C 0.05900 0.79133 0.90675
 C 0.06013 0.79175 -0.90694
 C -0.66001 1.43735 0.00015
 C -0.08063 -0.53016 1.55067
 C -0.08049 -0.52980 -1.55031
 F 0.69472 1.58176 1.66862
 F 0.69761 1.58242 -1.67022
 H -0.90030 -1.09222 1.13969
 H -0.90029 -1.09185 -1.13857
 H 0.82421 -1.09108 1.43938
 H 0.82405 -1.09074 -1.43970
 H -0.26874 -0.37956 2.58906
 H -0.26926 -0.37920 -2.58859
13
bifur_IRC_Cartesians_MW_output/new_data/bifur_traj1_Cartesians_MW point 139
C 0.05918 0.79028 0.91031
 C 0.06029 0.79071 -0.91050
 C -0.65087 1.43254 0.00015
 C -0.08032 -0.52916 1.55549
 C -0.08018 -0.52879 -1.55512
 F 0.68866 1.57996 1.67156
 F 0.69150 1.58065 -1.67318
 H -0.90087 -1.09016 1.14693
 H -0.90085 -1.08979 -1.14583
 H 0.82293 -1.09122 1.44317
 H 0.82277 -1.09087 -1.44347
 H -0.26587 -0.37727 2.59298
 H -0.26636 -0.37690 -2.59250
13
bifur_IRC_Cartesians_MW_output/new_data/bifur_traj1_Cartesians_MW point 140
C 0.05936 0.78923 0.91390
 C 0.06046 0.78967 -0.91409
 C -0.64168 1.42771 0.00015
 C -0.08001 -0.52815 1.56033
 C -0.07987 -0.52777 -1.55995
 F 0.68256 1.57815 1.67451
 F 0.68535 1.57886 -1.67617
 H -0.90145 -1.08808 1.15422
 H -0.90142 -1.08771 -1.15313
 H 0.82164 -1.09136 1.44699
 H 0.82149 -1.09101 -1.44726
 H -0.26297 -0.37496 2.59692
 H -0.26345 -0.37459 -2.59643
13
bifur_IRC_Cartesians_MW_output/new_data/bifur_traj1_Cartesians_MW point 141
C 0.05955 0.78816 0.91756
 C 0.06063 0.78861 -0.91776
 C -0.63228 1.42276 0.00016
 C -0.07970 -0.52711 1.56529
 C -0.07955 -0.52673 -1.56490
 F 0.67632 1.57630 1.67753
 F 0.67907 1.57704 -1.67922
 H -0.90204 -1.08596 1.16168
 H -0.90200 -1.08558 -1.16059
 H 0.82032 -1.09151 1.45090
 H 0.82017 -1.09115 -1.45114
 H -0.26002 -0.37260 2.60095
 H -0.26047 -0.37223 -2.60044
13
bifur_IRC_Cartesians_MW_output/new_data/bifur_traj1_Cartesians_MW point 142
C 0.05974 0.78705 0.92135
 C 0.06080 0.78752 -0.92155
 C -0.62257 1.41765 0.00016
 C -0.07937 -0.52604 1.57041
 C -0.07922 -0.52565 -1.57001
 F 0.66988 1.57438 1.68065
 F 0.67257 1.57515 -1.68237
 H -0.90266 -1.08376 1.16938
 H -0.90260 -1.08338 -1.16830
 H 0.81896 -1.09166 1.45493
 H 0.81881 -1.09130 -1.45514
 H -0.25696 -0.37016 2.60511
 H -0.25739 -0.36979 -2.60459
13
bifur_IRC_Cartesians_MW_output/new_data/bifur_traj1_Cartesians_MW point 143
C 0.05994 0.78590 0.92527
 C 0.06099 0.78638 -0.92548
 C -0.61250 1.41236 0.00016
 C -0.07904 -0.52493 1.57571
 C -0.07887 -0.52454 -1.57531
 F 0.66320 1.57240 1.68388
 F 0.66584 1.57320 -1.68564
 H -0.90329 -1.08149 1.17736
 H -0.90322 -1.08110 -1.17630
 H 0.81754 -1.09182 1.45911
 H 0.81741 -1.09145 -1.45930
 H -0.25380 -0.36764 2.60943
 H -0.25420 -0.36726 -2.60890
13
bifur_IRC_Cartesians_MW_output/new_data/bifur_traj1_Cartesians_MW point 144
C 0.05994 0.78590 0.92527
 C 0.06099 0.78638 -0.92548
 C -0.61250 1.41236 0.00016
 C -0.07904 -0.52493 1.57571
 C -0.07887 -0.52454 -1.57531
 F 0.66320 1.57240 1.68388
 F 0.66584 1.57320 -1.68564
 H -0.90329 -1.08149 1.17736
 H -0.90322 -1.08110 -1.17630
 H 0.81754 -1.09182 1.45911
 H 0.81741 -1.09145 -1.45930
 H -0.25380 -0.36764 2.60943
 H -0.25420 -0.36726 -2.60890
13
bifur_IRC_Cartesians_MW_output/new_data/bifur_traj1_Cartesians_MW point 145
C 0.06036 0.78348 0.93351
 C 0.06137 0.78399 -0.93373
 C -0.59136 1.40124 0.00017
 C -0.07833 -0.52261 1.58686
 C -0.07815 -0.52220 -1.58644
 F 0.64917 1.56823 1.69067
 F 0.65170 1.56910 -1.69251
 H -0.90462 -1.07671 1.19413
 H -0.90452 -1.07632 -1.19309
 H 0.81458 -1.09215 1.46790
 H 0.81445 -1.09176 -1.46802
 H -0.24715 -0.36233 2.61849
 H -0.24750 -0.36195 -2.61793
13
bifur_IRC_Cartesians_MW_output/new_data/bifur_traj1_Cartesians_MW point 146
C 0.06058 0.78223 0.93778
 C 0.06156 0.78275 -0.93801
 C -0.58041 1.39548 0.00017
 C -0.07796 -0.52140 1.59263
 C -0.07778 -0.52099 -1.59220
 F 0.64191 1.56607 1.69418
 F 0.64438 1.56697 -1.69607
 H -0.90531 -1.07424 1.20282
 H -0.90520 -1.07384 -1.20179
 H 0.81304 -1.09232 1.47245
 H 0.81292 -1.09193 -1.47254
 H -0.24370 -0.35958 2.62319
 H -0.24403 -0.35920 -2.62261
13
bifur_IRC_Cartesians_MW_output/new_data/bifur_traj1_Cartesians_MW point 147
C 0.06080 0.78096 0.94210
 C 0.06176 0.78150 -0.94234
 C -0.56931 1.38964 0.00018
 C -0.07759 -0.52018 1.59848
 C -0.07740 -0.51976 -1.59804
 F 0.63455 1.56389 1.69775
 F 0.63695 1.56482 -1.69967
 H -0.90601 -1.07173 1.21162
 H -0.90588 -1.07133 -1.21060
 H 0.81149 -1.09249 1.47706
 H 0.81137 -1.09209 -1.47712
 H -0.24021 -0.35680 2.62794
 H -0.24051 -0.35642 -2.62736
13
bifur_IRC_Cartesians_MW_output/new_data/bifur_traj1_Cartesians_MW point 148
C 0.06102 0.77968 0.94647
 C 0.06197 0.78023 -0.94671
 C -0.55811 1.38375 0.00018
 C -0.07721 -0.51895 1.60438
 C -0.07702 -0.51852 -1.60394
 F 0.62711 1.56168 1.70134
 F 0.62946 1.56264 -1.70331
 H -0.90672 -1.06920 1.22050
 H -0.90657 -1.06879 -1.21950
 H 0.80992 -1.09267 1.48171
 H 0.80980 -1.09226 -1.48174
 H -0.23669 -0.35398 2.63275
 H -0.23696 -0.35360 -2.63214
13
bifur_IRC_Cartesians_MW_output/new_data/bifur_traj1_Cartesians_MW point 149
C 0.06125 0.77838 0.95087
 C 0.06217 0.77896 -0.95112
 C -0.54680 1.37780 0.00018
 C -0.07683 -0.51770 1.61034
 C -0.07663 -0.51727 -1.60989
 F 0.61961 1.55945 1.70497
 F 0.62190 1.56045 -1.70698
 H -0.90743 -1.06665 1.22947
 H -0.90727 -1.06623 -1.22847
 H 0.80833 -1.09285 1.48641
 H 0.80822 -1.09243 -1.48640
 H -0.23313 -0.35115 2.63759
 H -0.23338 -0.35076 -2.63698
13
bifur_IRC_Cartesians_MW_output/new_data/bifur_traj1_Cartesians_MW point 150
C 0.06148 0.77707 0.95534
 C 0.06238 0.77766 -0.95560
 C -0.53534 1.37177 0.00019
 C -0.07645 -0.51644 1.61638
 C -0.07624 -0.51600 -1.61592
 F 0.61201 1.55719 1.70865
 F 0.61424 1.55823 -1.71070
 H -0.90815 -1.06406 1.23856
 H -0.90798 -1.06364 -1.23758
 H 0.80672 -1.09302 1.49117
 H 0.80662 -1.09260 -1.49113
 H -0.22953 -0.34827 2.64251
 H -0.22975 -0.34788 -2.64187
13
bifur_IRC_Cartesians_MW_output/new_data/bifur_traj1_Cartesians_MW point 151
C 0.06171 0.77574 0.95989
 C 0.06259 0.77634 -0.96015
 C -0.52367 1.36563 0.00019
 C -0.07606 -0.51516 1.62254
 C -0.07585 -0.51471 -1.62206
 F 0.60427 1.55489 1.71240
 F 0.60643 1.55596 -1.71449
 H -0.90889 -1.06142 1.24782
 H -0.90870 -1.06100 -1.24685
 H 0.80508 -1.09321 1.49602
 H 0.80498 -1.09278 -1.49595
 H -0.22586 -0.34534 2.64751
 H -0.22605 -0.34495 -2.64686
13
bifur_IRC_Cartesians_MW_output/new_data/bifur_traj1_Cartesians_MW point 152
C 0.06194 0.77438 0.96452
 C 0.06280 0.77500 -0.96478
 C -0.51180 1.35938 0.00019
 C -0.07566 -0.51385 1.62879
 C -0.07544 -0.51339 -1.62831
 F 0.59639 1.55255 1.71621
 F 0.59850 1.55366 -1.71835
 H -0.90964 -1.05874 1.25723
 H -0.90943 -1.05831 -1.25627
 H 0.80342 -1.09339 1.50095
 H 0.80332 -1.09295 -1.50084
 H -0.22212 -0.34236 2.65260
 H -0.22229 -0.34197 -2.65193
13
bifur_IRC_Cartesians_MW_output/new_data/bifur_traj1_Cartesians_MW point 153
C 0.06218 0.77302 0.96916
 C 0.06302 0.77366 -0.96943
 C -0.49988 1.35311 0.00020
 C -0.07526 -0.51254 1.63507
 C -0.07504 -0.51207 -1.63458
 F 0.58848 1.55020 1.72004
 F 0.59053 1.55134 -1.72222
 H -0.91039 -1.05605 1.26668
 H -0.91016 -1.05561 -1.26574
 H 0.80175 -1.09358 1.50590
 H 0.80166 -1.09313 -1.50576
 H -0.21837 -0.33937 2.65771
 H -0.21851 -0.33898 -2.65703
13
bifur_IRC_Cartesians_MW_output/new_data/bifur_traj1_Cartesians_MW point 154
C 0.06241 0.77168 0.97372
 C 0.06323 0.77234 -0.97400
 C -0.48819 1.34696 0.00020
 C -0.07487 -0.51125 1.64124
 C -0.07464 -0.51078 -1.64074
 F 0.58073 1.54790 1.72379
 F 0.58271 1.54907 -1.72601
 H -0.91113 -1.05341 1.27596
 H -0.91089 -1.05297 -1.27502
 H 0.80011 -1.09376 1.51076
 H 0.80002 -1.09331 -1.51058
 H -0.21470 -0.33644 2.66272
 H -0.21480 -0.33604 -2.66203
13
bifur_IRC_Cartesians_MW_output/new_data/bifur_traj1_Cartesians_MW point 155
C 0.06241 0.77168 0.97372
 C 0.06323 0.77234 -0.97400
 C -0.48819 1.34696 0.00020
 C -0.07487 -0.51125 1.64124
 C -0.07464 -0.51078 -1.64074
 F 0.58073 1.54790 1.72379
 F 0.58271 1.54907 -1.72601
 H -0.91113 -1.05341 1.27596
 H -0.91089 -1.05297 -1.27502
 H 0.80011 -1.09376 1.51076
 H 0.80002 -1.09331 -1.51058
 H -0.21470 -0.33644 2.66272
 H -0.21480 -0.33604 -2.66203
13
bifur_IRC_Cartesians_MW_output/new_data/bifur_traj1_Cartesians_MW point 156
C 0.06285 0.76918 0.98224
 C 0.06362 0.76987 -0.98253
 C -0.46633 1.33547 0.00021
 C -0.07414 -0.50885 1.65275
 C -0.07389 -0.50836 -1.65224
 F 0.56623 1.54359 1.73081
 F 0.56809 1.54483 -1.73311
 H -0.91251 -1.04847 1.29329
 H -0.91223 -1.04802 -1.29238
 H 0.79704 -1.09410 1.51984
 H 0.79697 -1.09363 -1.51960
 H -0.20782 -0.33095 2.67209
 H -0.20788 -0.33055 -2.67137
13
bifur_IRC_Cartesians_MW_output/new_data/bifur_traj1_Cartesians_MW point 157
C 0.06305 0.76801 0.98623
 C 0.06381 0.76871 -0.98653
 C -0.45609 1.33008 0.00021
 C -0.07379 -0.50772 1.65815
 C -0.07354 -0.50723 -1.65763
 F 0.55943 1.54157 1.73409
 F 0.56124 1.54284 -1.73644
 H -0.91315 -1.04616 1.30141
 H -0.91287 -1.04570 -1.30051
 H 0.79561 -1.09426 1.52409
 H 0.79553 -1.09379 -1.52383
 H -0.20460 -0.32838 2.67648
 H -0.20463 -0.32798 -2.67574
13
bifur_IRC_Cartesians_MW_output/new_data/bifur_traj1_Cartesians_MW point 158
C 0.06325 0.76685 0.99017
 C 0.06399 0.76757 -0.99047
 C -0.44598 1.32476 0.00021
 C -0.07345 -0.50661 1.66348
 C -0.07320 -0.50611 -1.66295
 F 0.55272 1.53958 1.73734
 F 0.55448 1.54088 -1.73972
 H -0.91379 -1.04387 1.30943
 H -0.91349 -1.04342 -1.30854
 H 0.79419 -1.09442 1.52829
 H 0.79412 -1.09394 -1.52800
 H -0.20142 -0.32584 2.68081
 H -0.20142 -0.32544 -2.68006
13
bifur_IRC_Cartesians_MW_output/new_data/bifur_traj1_Cartesians_MW point 159
C 0.06345 0.76568 0.99416
 C 0.06417 0.76641 -0.99447
 C -0.43573 1.31937 0.00022
 C -0.07311 -0.50548 1.66888
 C -0.07285 -0.50497 -1.66834
 F 0.54593 1.53756 1.74063
 F 0.54763 1.53889 -1.74305
 H -0.91443 -1.04156 1.31756
 H -0.91412 -1.04110 -1.31668
 H 0.79275 -1.09458 1.53255
 H 0.79269 -1.09409 -1.53222
 H -0.19820 -0.32327 2.68520
 H -0.19818 -0.32287 -2.68444
13
bifur_IRC_Cartesians_MW_output/new_data/bifur_traj1_Cartesians_MW point 160
C 0.06366 0.76447 0.99828
 C 0.06436 0.76522 -0.99860
 C -0.42517 1.31381 0.00022
 C -0.07276 -0.50432 1.67445
 C -0.07249 -0.50380 -1.67390
 F 0.53892 1.53547 1.74402
 F 0.54056 1.53684 -1.74648
 H -0.91510 -1.03917 1.32594
 H -0.91477 -1.03870 -1.32507
 H 0.79127 -1.09474 1.53694
 H 0.79121 -1.09425 -1.53658
 H -0.19487 -0.32062 2.68974
 H -0.19483 -0.32021 -2.68896
13
bifur_IRC_Cartesians_MW_output/new_data/bifur_traj1_Cartesians_MW point 161
C 0.06388 0.76322 1.00256
 C 0.06456 0.76398 -1.00288
 C -0.41419 1.30804 0.00022
 C -0.07239 -0.50311 1.68024
 C -0.07212 -0.50259 -1.67968
 F 0.53163 1.53331 1.74755
 F 0.53322 1.53471 -1.75004
 H -0.91579 -1.03669 1.33465
 H -0.91545 -1.03622 -1.33379
 H 0.78973 -1.09491 1.54150
 H 0.78967 -1.09441 -1.54111
 H -0.19142 -0.31786 2.69444
 H -0.19135 -0.31745 -2.69365
13
bifur_IRC_Cartesians_MW_output/new_data/bifur_traj1_Cartesians_MW point 162
C 0.06411 0.76192 1.00699
 C 0.06477 0.76270 -1.00731
 C -0.40283 1.30206 0.00023
 C -0.07201 -0.50186 1.68623
 C -0.07173 -0.50133 -1.68566
 F 0.52409 1.53107 1.75119
 F 0.52563 1.53251 -1.75373
 H -0.91651 -1.03412 1.34366
 H -0.91615 -1.03365 -1.34281
 H 0.78814 -1.09509 1.54622
 H 0.78809 -1.09458 -1.54580
 H -0.18785 -0.31501 2.69931
 H -0.18775 -0.31460 -2.69851
13
bifur_IRC_Cartesians_MW_output/new_data/bifur_traj1_Cartesians_MW point 163
C 0.06434 0.76059 1.01153
 C 0.06498 0.76138 -1.01186
 C -0.39118 1.29593 0.00023
 C -0.07162 -0.50058 1.69237
 C -0.07133 -0.50004 -1.69179
 F 0.51637 1.52877 1.75493
 F 0.51784 1.53025 -1.75752
 H -0.91724 -1.03149 1.35289
 H -0.91687 -1.03101 -1.35206
 H 0.78650 -1.09527 1.55106
 H 0.78646 -1.09476 -1.55061
 H -0.18418 -0.31209 2.70431
 H -0.18406 -0.31168 -2.70348
13
bifur_IRC_Cartesians_MW_output/new_data/bifur_traj1_Cartesians_MW point 164
C 0.06458 0.75923 1.01614
 C 0.06519 0.76004 -1.01648
 C -0.37936 1.28971 0.00023
 C -0.07122 -0.49928 1.69860
 C -0.07093 -0.49873 -1.69801
 F 0.50852 1.52644 1.75873
 F 0.50993 1.52795 -1.76136
 H -0.91799 -1.02882 1.36227
 H -0.91760 -1.02834 -1.36145
 H 0.78484 -1.09546 1.55597
 H 0.78480 -1.09493 -1.55548
 H -0.18047 -0.30912 2.70937
 H -0.18031 -0.30871 -2.70854
13
bifur_IRC_Cartesians_MW_output/new_data/bifur_traj1_Cartesians_MW point 165
C 0.06481 0.75787 1.02078
 C 0.06540 0.75870 -1.02112
 C -0.36745 1.28345 0.00024
 C -0.07082 -0.49797 1.70488
 C -0.07052 -0.49741 -1.70428
 F 0.50062 1.52410 1.76255
 F 0.50197 1.52564 -1.76522
 H -0.91874 -1.02613 1.37172
 H -0.91833 -1.02564 -1.37091
 H 0.78317 -1.09564 1.56092
 H 0.78314 -1.09511 -1.56040
 H -0.17672 -0.30613 2.71448
 H -0.17653 -0.30572 -2.71363
13
bifur_IRC_Cartesians_MW_output/new_data/bifur_traj1_Cartesians_MW point 166
C 0.06481 0.75787 1.02078
 C 0.06540 0.75870 -1.02112
 C -0.36745 1.28345 0.00024
 C -0.07082 -0.49797 1.70488
 C -0.07052 -0.49741 -1.70428
 F 0.50062 1.52410 1.76255
 F 0.50197 1.52564 -1.76522
 H -0.91874 -1.02613 1.37172
 H -0.91833 -1.02564 -1.37091
 H 0.78317 -1.09564 1.56092
 H 0.78314 -1.09511 -1.56040
 H -0.17672 -0.30613 2.71448
 H -0.17653 -0.30572 -2.71363
13
bifur_IRC_Cartesians_MW_output/new_data/bifur_traj1_Cartesians_MW point 167
C 0.06529 0.75514 1.03011
 C 0.06584 0.75599 -1.03047
 C -0.34351 1.27086 0.00025
 C -0.07002 -0.49533 1.71750
 C -0.06971 -0.49476 -1.71688
 F 0.48474 1.51938 1.77024
 F 0.48596 1.52099 -1.77300
 H -0.92025 -1.02072 1.39070
 H -0.91981 -1.02022 -1.38992
 H 0.77981 -1.09602 1.57087
 H 0.77979 -1.09547 -1.57027
 H -0.16919 -0.30012 2.72474
 H -0.16895 -0.29970 -2.72386
13
bifur_IRC_Cartesians_MW_output/new_data/bifur_traj1_Cartesians_MW point 168
C 0.06553 0.75376 1.03481
 C 0.06605 0.75463 -1.03518
 C -0.33144 1.26451 0.00025
 C -0.06962 -0.49400 1.72385
 C -0.06930 -0.49343 -1.72323
 F 0.47674 1.51700 1.77411
 F 0.47789 1.51865 -1.77692
 H -0.92101 -1.01800 1.40027
 H -0.92055 -1.01749 -1.39950
 H 0.77812 -1.09621 1.57588
 H 0.77810 -1.09565 -1.57525
 H -0.16539 -0.29710 2.72991
 H -0.16512 -0.29667 -2.72901
13
bifur_IRC_Cartesians_MW_output/new_data/bifur_traj1_Cartesians_MW point 169
C 0.06577 0.75236 1.03957
 C 0.06627 0.75325 -1.03994
 C -0.31924 1.25809 0.00025
 C -0.06921 -0.49266 1.73029
 C -0.06888 -0.49208 -1.72965
 F 0.46864 1.51459 1.77803
 F 0.46973 1.51628 -1.78088
 H -0.92178 -1.01524 1.40995
 H -0.92130 -1.01473 -1.40920
 H 0.77641 -1.09640 1.58095
 H 0.77640 -1.09583 -1.58029
 H -0.16156 -0.29403 2.73515
 H -0.16125 -0.29361 -2.73423
13
bifur_IRC_Cartesians_MW_output/new_data/bifur_traj1_Cartesians_MW point 170
C 0.06602 0.75094 1.04441
 C 0.06650 0.75185 -1.04479
 C -0.30682 1.25155 0.00026
 C -0.06879 -0.49129 1.73683
 C -0.06846 -0.49070 -1.73619
 F 0.46040 1.51215 1.78202
 F 0.46142 1.51387 -1.78491
 H -0.92256 -1.01244 1.41980
 H -0.92207 -1.01192 -1.41906
 H 0.77467 -1.09659 1.58611
 H 0.77466 -1.09602 -1.58541
 H -0.15765 -0.29092 2.74047
 H -0.15732 -0.29049 -2.73954
13
bifur_IRC_Cartesians_MW_output/new_data/bifur_traj1_Cartesians_MW point 171
C 0.06627 0.74949 1.04934
 C 0.06673 0.75042 -1.04973
 C -0.29415 1.24489 0.00026
 C -0.06837 -0.48990 1.74351
 C -0.06803 -0.48930 -1.74285
 F 0.45200 1.50965 1.78609
 F 0.45295 1.51142 -1.78902
 H -0.92336 -1.00957 1.42984
 H -0.92285 -1.00905 -1.42912
 H 0.77289 -1.09679 1.59137
 H 0.77289 -1.09621 -1.59064
 H -0.15367 -0.28774 2.74590
 H -0.15330 -0.28731 -2.74495
13
bifur_IRC_Cartesians_MW_output/new_data/bifur_traj1_Cartesians_MW point 172
C 0.06652 0.74803 1.05434
 C 0.06696 0.74897 -1.05473
 C -0.28135 1.23816 0.00026
 C -0.06794 -0.48849 1.75026
 C -0.06759 -0.48788 -1.74959
 F 0.44350 1.50712 1.79020
 F 0.44439 1.50893 -1.79318
 H -0.92417 -1.00668 1.44000
 H -0.92364 -1.00616 -1.43929
 H 0.77110 -1.09699 1.59669
 H 0.77110 -1.09640 -1.59592
 H -0.14964 -0.28452 2.75139
 H -0.14924 -0.28409 -2.75042
13
bifur_IRC_Cartesians_MW_output/new_data/bifur_traj1_Cartesians_MW point 173
C 0.06678 0.74657 1.05929
 C 0.06719 0.74754 -1.05969
 C -0.26865 1.23147 0.00027
 C -0.06751 -0.48709 1.75695
 C -0.06716 -0.48648 -1.75628
 F 0.43507 1.50462 1.79427
 F 0.43589 1.50647 -1.79731
 H -0.92497 -1.00381 1.45008
 H -0.92442 -1.00328 -1.44938
 H 0.76931 -1.09719 1.60197
 H 0.76932 -1.09659 -1.60116
 H -0.14564 -0.28134 2.75683
 H -0.14522 -0.28090 -2.75585
13
bifur_IRC_Cartesians_MW_output/new_data/bifur_traj1_Cartesians_MW point 174
C 0.06702 0.74517 1.06409
 C 0.06741 0.74615 -1.06449
 C -0.25632 1.22499 0.00027
 C -0.06710 -0.48574 1.76345
 C -0.06674 -0.48511 -1.76276
 F 0.42690 1.50219 1.79823
 F 0.42765 1.50407 -1.80131
 H -0.92575 -1.00103 1.45985
 H -0.92518 -1.00049 -1.45916
 H 0.76759 -1.09738 1.60709
 H 0.76760 -1.09677 -1.60624
 H -0.14177 -0.27824 2.76212
 H -0.14131 -0.27780 -2.76112
13
bifur_IRC_Cartesians_MW_output/new_data/bifur_traj1_Cartesians_MW point 175
C 0.06726 0.74381 1.06870
 C 0.06762 0.74481 -1.06912
 C -0.24448 1.21876 0.00028
 C -0.06670 -0.48443 1.76969
 C -0.06633 -0.48380 -1.76900
 F 0.41904 1.49986 1.80203
 F 0.41974 1.50178 -1.80516
 H -0.92649 -0.99835 1.46924
 H -0.92591 -0.99781 -1.46857
 H 0.76593 -1.09756 1.61201
 H 0.76594 -1.09695 -1.61113
 H -0.13804 -0.27527 2.76719
 H -0.13756 -0.27483 -2.76618
13
bifur_IRC_Cartesians_MW_output/new_data/bifur_traj1_Cartesians_MW point 176
C 0.06748 0.74250 1.07317
 C 0.06783 0.74351 -1.07359
 C -0.23302 1.21273 0.00028
 C -0.06632 -0.48317 1.77573
 C -0.06594 -0.48253 -1.77503
 F 0.41143 1.49760 1.80571
 F 0.41207 1.49955 -1.80888
 H -0.92721 -0.99576 1.47833
 H -0.92662 -0.99522 -1.47767
 H 0.76432 -1.09774 1.61677
 H 0.76434 -1.09712 -1.61586
 H -0.13444 -0.27239 2.77211
 H -0.13393 -0.27195 -2.77108
13
bifur_IRC_Cartesians_MW_output/new_data/bifur_traj1_Cartesians_MW point 177
C 0.06748 0.74250 1.07317
 C 0.06783 0.74351 -1.07359
 C -0.23301 1.21273 0.00028
 C -0.06632 -0.48317 1.77573
 C -0.06594 -0.48253 -1.77503
 F 0.41143 1.49760 1.80571
 F 0.41207 1.49955 -1.80888
 H -0.92721 -0.99576 1.47833
 H -0.92662 -0.99522 -1.47767
 H 0.76432 -1.09774 1.61677
 H 0.76434 -1.09712 -1.61586
 H -0.13444 -0.27239 2.77211
 H -0.13393 -0.27195 -2.77108
13
bifur_IRC_Cartesians_MW_output/new_data/bifur_traj1_Cartesians_MW point 178
C 0.06794 0.73990 1.08203
 C 0.06824 0.74095 -1.08247
 C -0.21028 1.20077 0.00029
 C -0.06555 -0.48067 1.78772
 C -0.06517 -0.48002 -1.78700
 F 0.39635 1.49312 1.81301
 F 0.39686 1.49514 -1.81626
 H -0.92865 -0.99063 1.49637
 H -0.92802 -0.99007 -1.49573
 H 0.76113 -1.09810 1.62622
 H 0.76116 -1.09746 -1.62524
 H -0.12728 -0.26669 2.78185
 H -0.12672 -0.26624 -2.78080
13
bifur_IRC_Cartesians_MW_output/new_data/bifur_traj1_Cartesians_MW point 179
C 0.06817 0.73856 1.08661
 C 0.06845 0.73962 -1.08705
 C -0.19853 1.19459 0.00029
 C -0.06516 -0.47938 1.79391
 C -0.06477 -0.47872 -1.79318
 F 0.38855 1.49080 1.81679
 F 0.38901 1.49286 -1.82008
 H -0.92939 -0.98797 1.50569
 H -0.92875 -0.98741 -1.50506
 H 0.75948 -1.09828 1.63110
 H 0.75952 -1.09764 -1.63009
 H -0.12359 -0.26374 2.78689
 H -0.12299 -0.26329 -2.78582
13
bifur_IRC_Cartesians_MW_output/new_data/bifur_traj1_Cartesians_MW point 180
C 0.06841 0.73715 1.09139
 C 0.06867 0.73823 -1.09183
 C -0.18628 1.18815 0.00029
 C -0.06475 -0.47803 1.80037
 C -0.06435 -0.47736 -1.79963
 F 0.38043 1.48839 1.82072
 F 0.38081 1.49048 -1.82406
 H -0.93016 -0.98521 1.51540
 H -0.92950 -0.98464 -1.51479
 H 0.75776 -1.09847 1.63619
 H 0.75780 -1.09782 -1.63514
 H -0.11974 -0.26066 2.79214
 H -0.11911 -0.26021 -2.79105
13
bifur_IRC_Cartesians_MW_output/new_data/bifur_traj1_Cartesians_MW point 181
C 0.06867 0.73569 1.09639
 C 0.06890 0.73679 -1.09684
 C -0.17345 1.18140 0.00030
 C -0.06432 -0.47662 1.80713
 C -0.06391 -0.47594 -1.80638
 F 0.37192 1.48586 1.82484
 F 0.37224 1.48799 -1.82822
 H -0.93097 -0.98231 1.52557
 H -0.93029 -0.98174 -1.52498
 H 0.75596 -1.09867 1.64152
 H 0.75601 -1.09801 -1.64043
 H -0.11570 -0.25744 2.79764
 H -0.11505 -0.25699 -2.79654
13
bifur_IRC_Cartesians_MW_output/new_data/bifur_traj1_Cartesians_MW point 182
C 0.06893 0.73416 1.10160
 C 0.06914 0.73527 -1.10206
 C -0.16007 1.17436 0.00030
 C -0.06387 -0.47514 1.81418
 C -0.06346 -0.47446 -1.81342
 F 0.36304 1.48322 1.82913
 F 0.36329 1.48539 -1.83257
 H -0.93181 -0.97929 1.53619
 H -0.93112 -0.97871 -1.53560
 H 0.75409 -1.09888 1.64708
 H 0.75414 -1.09821 -1.64595
 H -0.11149 -0.25409 2.80338
 H -0.11081 -0.25363 -2.80226
13
bifur_IRC_Cartesians_MW_output/new_data/bifur_traj1_Cartesians_MW point 183
C 0.06921 0.73258 1.10700
 C 0.06939 0.73371 -1.10746
 C -0.14624 1.16708 0.00031
 C -0.06341 -0.47362 1.82148
 C -0.06299 -0.47293 -1.82070
 F 0.35386 1.48049 1.83358
 F 0.35404 1.48271 -1.83706
 H -0.93269 -0.97616 1.54716
 H -0.93197 -0.97558 -1.54659
 H 0.75214 -1.09910 1.65282
 H 0.75221 -1.09842 -1.65166
 H -0.10714 -0.25061 2.80931
 H -0.10642 -0.25015 -2.80817
13
bifur_IRC_Cartesians_MW_output/new_data/bifur_traj1_Cartesians_MW point 184
C 0.06949 0.73096 1.11251
 C 0.06965 0.73211 -1.11298
 C -0.13210 1.15964 0.00031
 C -0.06293 -0.47207 1.82893
 C -0.06250 -0.47136 -1.82814
 F 0.34448 1.47771 1.83811
 F 0.34458 1.47996 -1.84165
 H -0.93358 -0.97297 1.55837
 H -0.93284 -0.97238 -1.55782
 H 0.75016 -1.09932 1.65870
 H 0.75023 -1.09863 -1.65749
 H -0.10269 -0.24707 2.81537
 H -0.10194 -0.24660 -2.81421
13
bifur_IRC_Cartesians_MW_output/new_data/bifur_traj1_Cartesians_MW point 185
C 0.06977 0.72932 1.11808
 C 0.06990 0.73050 -1.11856
 C -0.11781 1.15213 0.00031
 C -0.06245 -0.47049 1.83646
 C -0.06202 -0.46978 -1.83566
 F 0.33500 1.47489 1.84270
 F 0.33503 1.47719 -1.84629
 H -0.93448 -0.96974 1.56971
 H -0.93372 -0.96914 -1.56917
 H 0.74816 -1.09954 1.66463
 H 0.74823 -1.09884 -1.66339
 H -0.09820 -0.24348 2.82150
 H -0.09741 -0.24301 -2.82032
13
bifur_IRC_Cartesians_MW_output/new_data/bifur_traj1_Cartesians_MW point 186
C 0.07006 0.72768 1.12367
 C 0.07016 0.72888 -1.12416
 C -0.10346 1.14458 0.00032
 C -0.06197 -0.46891 1.84402
 C -0.06153 -0.46819 -1.84321
 F 0.32548 1.47206 1.84731
 F 0.32543 1.47441 -1.85095
 H -0.93538 -0.96650 1.58108
 H -0.93461 -0.96590 -1.58056
 H 0.74615 -1.09976 1.67059
 H 0.74622 -1.09906 -1.66931
 H -0.09369 -0.23988 2.82764
 H -0.09286 -0.23941 -2.82645
13
bifur_IRC_Cartesians_MW_output/new_data/bifur_traj1_Cartesians_MW point 187
C 0.07034 0.72604 1.12926
 C 0.07042 0.72726 -1.12976
 C -0.08911 1.13703 0.00032
 C -0.06149 -0.46733 1.85158
 C -0.06104 -0.46660 -1.85076
 F 0.31596 1.46923 1.85191
 F 0.31584 1.47162 -1.85561
 H -0.93629 -0.96326 1.59246
 H -0.93549 -0.96265 -1.59195
 H 0.74413 -1.09999 1.67656
 H 0.74422 -1.09927 -1.67523
 H -0.08917 -0.23628 2.83380
 H -0.08832 -0.23581 -2.83258
13
bifur_IRC_Cartesians_MW_output/new_data/bifur_traj1_Cartesians_MW point 188
C 0.07034 0.72604 1.12926
 C 0.07042 0.72726 -1.12976
 C -0.08911 1.13703 0.00032
 C -0.06149 -0.46733 1.85158
 C -0.06104 -0.46660 -1.85076
 F 0.31596 1.46923 1.85191
 F 0.31584 1.47162 -1.85561
 H -0.93629 -0.96326 1.59246
 H -0.93549 -0.96265 -1.59195
 H 0.74413 -1.09999 1.67655
 H 0.74422 -1.09927 -1.67523
 H -0.08917 -0.23628 2.83380
 H -0.08832 -0.23581 -2.83258
13
bifur_IRC_Cartesians_MW_output/new_data/bifur_traj1_Cartesians_MW point 189
C 0.07092 0.72274 1.14051
 C 0.07094 0.72400 -1.14103
 C -0.06023 1.12184 0.00033
 C -0.06053 -0.46416 1.86681
 C -0.06006 -0.46341 -1.86596
 F 0.29680 1.46354 1.86119
 F 0.29653 1.46602 -1.86499
 H -0.93811 -0.95673 1.61537
 H -0.93727 -0.95611 -1.61489
 H 0.74008 -1.10044 1.68855
 H 0.74018 -1.09971 -1.68714
 H -0.08009 -0.22903 2.84618
 H -0.07916 -0.22855 -2.84492
13
bifur_IRC_Cartesians_MW_output/new_data/bifur_traj1_Cartesians_MW point 190
C 0.07121 0.72106 1.14626
 C 0.07121 0.72233 -1.14678
 C -0.04550 1.11409 0.00034
 C -0.06003 -0.46253 1.87457
 C -0.05955 -0.46178 -1.87372
 F 0.28703 1.46064 1.86592
 F 0.28667 1.46316 -1.86977
 H -0.93904 -0.95340 1.62705
 H -0.93818 -0.95278 -1.62659
 H 0.73802 -1.10067 1.69468
 H 0.73812 -1.09993 -1.69322
 H -0.07546 -0.22533 2.85249
 H -0.07449 -0.22485 -2.85122
13
bifur_IRC_Cartesians_MW_output/new_data/bifur_traj1_Cartesians_MW point 191
C 0.07151 0.71933 1.15213
 C 0.07148 0.72063 -1.15266
 C -0.03044 1.10617 0.00034
 C -0.05953 -0.46088 1.88251
 C -0.05904 -0.46011 -1.88164
 F 0.27704 1.45767 1.87075
 F 0.27660 1.46024 -1.87466
 H -0.93999 -0.95000 1.63899
 H -0.93911 -0.94937 -1.63855
 H 0.73590 -1.10090 1.70093
 H 0.73601 -1.10015 -1.69943
 H -0.07072 -0.22155 2.85895
 H -0.06972 -0.22107 -2.85766
13
bifur_IRC_Cartesians_MW_output/new_data/bifur_traj1_Cartesians_MW point 192
C 0.07181 0.71759 1.15806
 C 0.07175 0.71891 -1.15860
 C -0.01521 1.09815 0.00035
 C -0.05902 -0.45920 1.89054
 C -0.05852 -0.45842 -1.88966
 F 0.26693 1.45467 1.87564
 F 0.26641 1.45728 -1.87961
 H -0.94095 -0.94656 1.65108
 H -0.94005 -0.94592 -1.65065
 H 0.73377 -1.10114 1.70726
 H 0.73388 -1.10038 -1.70572
 H -0.06593 -0.21773 2.86548
 H -0.06489 -0.21724 -2.86417
13
bifur_IRC_Cartesians_MW_output/new_data/bifur_traj1_Cartesians_MW point 193
C 0.07211 0.71589 1.16388
 C 0.07202 0.71723 -1.16442
 C -0.00029 1.09031 0.00035
 C -0.05852 -0.45756 1.89840
 C -0.05801 -0.45677 -1.89751
 F 0.25703 1.45173 1.88043
 F 0.25644 1.45438 -1.88446
 H -0.94189 -0.94319 1.66291
 H -0.94097 -0.94255 -1.66250
 H 0.73167 -1.10137 1.71346
 H 0.73180 -1.10060 -1.71187
 H -0.06124 -0.21398 2.87187
 H -0.06016 -0.21350 -2.87054
13
bifur_IRC_Cartesians_MW_output/new_data/bifur_traj1_Cartesians_MW point 194
C 0.07239 0.71428 1.16934
 C 0.07228 0.71564 -1.16989
 C 0.01371 1.08294 0.00035
 C -0.05805 -0.45602 1.90578
 C -0.05754 -0.45522 -1.90488
 F 0.24774 1.44897 1.88493
 F 0.24708 1.45167 -1.88900
 H -0.94277 -0.94003 1.67401
 H -0.94183 -0.93938 -1.67362
 H 0.72971 -1.10159 1.71927
 H 0.72984 -1.10081 -1.71765
 H -0.05683 -0.21047 2.87788
 H -0.05573 -0.20998 -2.87653
13
bifur_IRC_Cartesians_MW_output/new_data/bifur_traj1_Cartesians_MW point 195
C 0.07264 0.71281 1.17436
 C 0.07251 0.71419 -1.17492
 C 0.02660 1.07616 0.00036
 C -0.05761 -0.45460 1.91258
 C -0.05710 -0.45379 -1.91166
 F 0.23919 1.44642 1.88907
 F 0.23846 1.44916 -1.89319
 H -0.94358 -0.93712 1.68424
 H -0.94263 -0.93646 -1.68385
 H 0.72790 -1.10179 1.72463
 H 0.72804 -1.10100 -1.72297
 H -0.05278 -0.20724 2.88340
 H -0.05164 -0.20674 -2.88204
13
bifur_IRC_Cartesians_MW_output/new_data/bifur_traj1_Cartesians_MW point 196
C 0.07288 0.71144 1.17904
 C 0.07272 0.71283 -1.17961
 C 0.03861 1.06984 0.00036
 C -0.05721 -0.45328 1.91891
 C -0.05669 -0.45247 -1.91799
 F 0.23122 1.44406 1.89292
 F 0.23042 1.44683 -1.89709
 H -0.94434 -0.93440 1.69376
 H -0.94337 -0.93374 -1.69339
 H 0.72622 -1.10198 1.72962
 H 0.72636 -1.10118 -1.72792
 H -0.04900 -0.20422 2.88855
 H -0.04783 -0.20373 -2.88717
13
bifur_IRC_Cartesians_MW_output/new_data/bifur_traj1_Cartesians_MW point 197
C 0.07311 0.71012 1.18353
 C 0.07293 0.71153 -1.18410
 C 0.05013 1.06378 0.00037
 C -0.05683 -0.45201 1.92498
 C -0.05630 -0.45119 -1.92405
 F 0.22358 1.44179 1.89662
 F 0.22272 1.44460 -1.90083
 H -0.94507 -0.93180 1.70290
 H -0.94408 -0.93113 -1.70254
 H 0.72460 -1.10216 1.73441
 H 0.72475 -1.10136 -1.73268
 H -0.04538 -0.20133 2.89349
 H -0.04418 -0.20083 -2.89209
13
bifur_IRC_Cartesians_MW_output/new_data/bifur_traj1_Cartesians_MW point 198
C 0.07334 0.70882 1.18797
 C 0.07314 0.71024 -1.18855
 C 0.06152 1.05779 0.00037
 C -0.05644 -0.45076 1.93098
 C -0.05591 -0.44993 -1.93004
 F 0.21603 1.43954 1.90028
 F 0.21511 1.44239 -1.90453
 H -0.94578 -0.92923 1.71193
 H -0.94478 -0.92856 -1.71158
 H 0.72300 -1.10234 1.73914
 H 0.72315 -1.10153 -1.73737
 H -0.04180 -0.19847 2.89837
 H -0.04057 -0.19797 -2.89696
13
bifur_IRC_Cartesians_MW_output/new_data/bifur_traj1_Cartesians_MW point 199
C 0.07334 0.70882 1.18797
 C 0.07314 0.71024 -1.18855
 C 0.06152 1.05779 0.00037
 C -0.05644 -0.45076 1.93098
 C -0.05591 -0.44993 -1.93004
 F 0.21603 1.43954 1.90028
 F 0.21511 1.44239 -1.90453
 H -0.94578 -0.92923 1.71193
 H -0.94478 -0.92856 -1.71158
 H 0.72300 -1.10234 1.73914
 H 0.72315 -1.10153 -1.73737
 H -0.04179 -0.19847 2.89837
 H -0.04057 -0.19797 -2.89696
13
bifur_IRC_Cartesians_MW_output/new_data/bifur_traj1_Cartesians_MW point 200
C 0.07380 0.70615 1.19705
 C 0.07356 0.70761 -1.19764
 C 0.08482 1.04554 0.00038
 C -0.05566 -0.44819 1.94326
 C -0.05511 -0.44735 -1.94230
 F 0.20057 1.43495 1.90776
 F 0.19953 1.43787 -1.91209
 H -0.94725 -0.92397 1.73041
 H -0.94622 -0.92329 -1.73008
 H 0.71974 -1.10270 1.74881
 H 0.71990 -1.10187 -1.74699
 H -0.03447 -0.19262 2.90836
 H -0.03319 -0.19212 -2.90691
13
bifur_IRC_Cartesians_MW_output/new_data/bifur_traj1_Cartesians_MW point 201
C 0.07404 0.70478 1.20174
 C 0.07377 0.70625 -1.20234
 C 0.09685 1.03921 0.00038
 C -0.05526 -0.44687 1.94961
 C -0.05470 -0.44602 -1.94864
 F 0.19258 1.43258 1.91162
 F 0.19148 1.43553 -1.91600
 H -0.94801 -0.92125 1.73995
 H -0.94696 -0.92056 -1.73964
 H 0.71805 -1.10289 1.75382
 H 0.71821 -1.10205 -1.75195
 H -0.03068 -0.18960 2.91352
 H -0.02937 -0.18910 -2.91206
13
bifur_IRC_Cartesians_MW_output/new_data/bifur_traj1_Cartesians_MW point 202
C 0.07428 0.70339 1.20647
 C 0.07399 0.70488 -1.20707
 C 0.10898 1.03283 0.00038
 C -0.05485 -0.44553 1.95600
 C -0.05429 -0.44468 -1.95502
 F 0.18454 1.43019 1.91551
 F 0.18337 1.43318 -1.91994
 H -0.94878 -0.91851 1.74957
 H -0.94771 -0.91782 -1.74928
 H 0.71635 -1.10308 1.75885
 H 0.71652 -1.10224 -1.75696
 H -0.02687 -0.18656 2.91872
 H -0.02553 -0.18605 -2.91724
13
bifur_IRC_Cartesians_MW_output/new_data/bifur_traj1_Cartesians_MW point 203
C 0.07452 0.70202 1.21115
 C 0.07421 0.70353 -1.21176
 C 0.12099 1.02651 0.00039
 C -0.05445 -0.44421 1.96233
 C -0.05388 -0.44335 -1.96134
 F 0.17657 1.42782 1.91937
 F 0.17534 1.43085 -1.92384
 H -0.94953 -0.91580 1.75910
 H -0.94845 -0.91510 -1.75881
 H 0.71466 -1.10327 1.76384
 H 0.71484 -1.10242 -1.76191
 H -0.02309 -0.18355 2.92386
 H -0.02172 -0.18304 -2.92237
13
bifur_IRC_Cartesians_MW_output/new_data/bifur_traj1_Cartesians_MW point 204
C 0.07475 0.70067 1.21572
 C 0.07442 0.70220 -1.21634
 C 0.13272 1.02033 0.00039
 C -0.05406 -0.44292 1.96851
 C -0.05348 -0.44205 -1.96752
 F 0.16878 1.42551 1.92314
 F 0.16749 1.42857 -1.92765
 H -0.95027 -0.91314 1.76840
 H -0.94917 -0.91244 -1.76813
 H 0.71302 -1.10345 1.76872
 H 0.71320 -1.10259 -1.76675
 H -0.01940 -0.18060 2.92890
 H -0.01800 -0.18009 -2.92739
13
bifur_IRC_Cartesians_MW_output/new_data/bifur_traj1_Cartesians_MW point 205
C 0.07498 0.69937 1.22017
 C 0.07463 0.70091 -1.22079
 C 0.14413 1.01434 0.00039
 C -0.05368 -0.44167 1.97452
 C -0.05309 -0.44079 -1.97352
 F 0.16122 1.42326 1.92680
 F 0.15986 1.42635 -1.93135
 H -0.95099 -0.91057 1.77745
 H -0.94988 -0.90986 -1.77719
 H 0.71142 -1.10363 1.77346
 H 0.71160 -1.10276 -1.77146
 H -0.01581 -0.17774 2.93378
 H -0.01439 -0.17722 -2.93226
13
bifur_IRC_Cartesians_MW_output/new_data/bifur_traj1_Cartesians_MW point 206
C 0.07520 0.69810 1.22448
 C 0.07483 0.69966 -1.22511
 C 0.15521 1.00851 0.00040
 C -0.05330 -0.44045 1.98036
 C -0.05272 -0.43956 -1.97935
 F 0.15387 1.42108 1.93036
 F 0.15245 1.42420 -1.93495
 H -0.95169 -0.90807 1.78623
 H -0.95056 -0.90735 -1.78599
 H 0.70986 -1.10380 1.77806
 H 0.71005 -1.10293 -1.77603
 H -0.01233 -0.17496 2.93853
 H -0.01088 -0.17444 -2.93700
13
bifur_IRC_Cartesians_MW_output/new_data/bifur_traj1_Cartesians_MW point 207
C 0.07541 0.69687 1.22869
 C 0.07502 0.69844 -1.22933
 C 0.16601 1.00283 0.00040
 C -0.05294 -0.43926 1.98606
 C -0.05235 -0.43836 -1.98503
 F 0.14670 1.41895 1.93382
 F 0.14523 1.42211 -1.93846
 H -0.95237 -0.90563 1.79480
 H -0.95122 -0.90491 -1.79456
 H 0.70835 -1.10397 1.78255
 H 0.70854 -1.10309 -1.78048
 H -0.00893 -0.17225 2.94316
 H -0.00746 -0.17173 -2.94161
13
bifur_IRC_Cartesians_MW_output/new_data/bifur_traj1_Cartesians_MW point 208
C 0.07562 0.69566 1.23282
 C 0.07521 0.69725 -1.23346
 C 0.17659 0.99726 0.00040
 C -0.05259 -0.43809 1.99163
 C -0.05199 -0.43719 -1.99060
 F 0.13968 1.41686 1.93722
 F 0.13815 1.42005 -1.94190
 H -0.95304 -0.90323 1.80319
 H -0.95188 -0.90251 -1.80297
 H 0.70686 -1.10413 1.78694
 H 0.70706 -1.10325 -1.78485
 H -0.00560 -0.16959 2.94770
 H -0.00410 -0.16907 -2.94614
13
bifur_IRC_Cartesians_MW_output/new_data/bifur_traj1_Cartesians_MW point 209
C 0.07583 0.69446 1.23689
 C 0.07540 0.69607 -1.23754
 C 0.18704 0.99176 0.00041
 C -0.05224 -0.43694 1.99714
 C -0.05163 -0.43604 -1.99610
 F 0.13275 1.41480 1.94058
 F 0.13117 1.41803 -1.94529
 H -0.95370 -0.90088 1.81148
 H -0.95252 -0.90015 -1.81127
 H 0.70540 -1.10430 1.79128
 H 0.70560 -1.10340 -1.78916
 H -0.00231 -0.16697 2.95218
 H -0.00079 -0.16645 -2.95060
13
bifur_IRC_Cartesians_MW_output/new_data/bifur_traj1_Cartesians_MW point 210
C 0.07583 0.69446 1.23689
 C 0.07540 0.69607 -1.23754
 C 0.18704 0.99176 0.00041
 C -0.05224 -0.43694 1.99714
 C -0.05163 -0.43604 -1.99610
 F 0.13275 1.41480 1.94058
 F 0.13117 1.41803 -1.94529
 H -0.95370 -0.90088 1.81148
 H -0.95252 -0.90015 -1.81127
 H 0.70540 -1.10430 1.79128
 H 0.70560 -1.10340 -1.78916
 H -0.00231 -0.16697 2.95218
 H -0.00079 -0.16645 -2.95060
13
bifur_IRC_Cartesians_MW_output/new_data/bifur_traj1_Cartesians_MW point 211
C 0.07624 0.69212 1.24489
 C 0.07577 0.69375 -1.24555
 C 0.20756 0.98097 0.00041
 C -0.05155 -0.43469 2.00796
 C -0.05093 -0.43376 -2.00690
 F 0.11914 1.41076 1.94716
 F 0.11745 1.41404 -1.95195
 H -0.95499 -0.89624 1.82775
 H -0.95379 -0.89551 -1.82756
 H 0.70252 -1.10462 1.79981
 H 0.70273 -1.10371 -1.79763
 H 0.00414 -0.16182 2.96098
 H 0.00571 -0.16129 -2.95937
13
bifur_IRC_Cartesians_MW_output/new_data/bifur_traj1_Cartesians_MW point 212
C 0.07643 0.69101 1.24865
 C 0.07594 0.69266 -1.24931
 C 0.21721 0.97589 0.00042
 C -0.05123 -0.43362 2.01305
 C -0.05060 -0.43270 -2.01198
 F 0.11273 1.40885 1.95026
 F 0.11099 1.41217 -1.95509
 H -0.95560 -0.89406 1.83541
 H -0.95438 -0.89332 -1.83523
 H 0.70117 -1.10477 1.80382
 H 0.70138 -1.10385 -1.80161
 H 0.00718 -0.15940 2.96511
 H 0.00877 -0.15887 -2.96350
13
bifur_IRC_Cartesians_MW_output/new_data/bifur_traj1_Cartesians_MW point 213
C 0.07660 0.69002 1.25203
 C 0.07610 0.69168 -1.25270
 C 0.22589 0.97132 0.00042
 C -0.05093 -0.43267 2.01762
 C -0.05031 -0.43173 -2.01655
 F 0.10697 1.40714 1.95305
 F 0.10519 1.41049 -1.95791
 H -0.95615 -0.89210 1.84229
 H -0.95492 -0.89136 -1.84212
 H 0.69995 -1.10490 1.80743
 H 0.70017 -1.10398 -1.80519
 H 0.00991 -0.15722 2.96884
 H 0.01152 -0.15669 -2.96721
13
bifur_IRC_Cartesians_MW_output/new_data/bifur_traj1_Cartesians_MW point 214
C 0.07675 0.68916 1.25497
 C 0.07624 0.69082 -1.25565
 C 0.23344 0.96735 0.00042
 C -0.05068 -0.43184 2.02160
 C -0.05005 -0.43090 -2.02052
 F 0.10197 1.40565 1.95547
 F 0.10014 1.40902 -1.96036
 H -0.95662 -0.89039 1.84828
 H -0.95538 -0.88965 -1.84812
 H 0.69889 -1.10502 1.81056
 H 0.69911 -1.10410 -1.80830
 H 0.01228 -0.15532 2.97207
 H 0.01392 -0.15479 -2.97043
13
bifur_IRC_Cartesians_MW_output/new_data/bifur_traj1_Cartesians_MW point 215
C 0.07689 0.68839 1.25758
 C 0.07636 0.69007 -1.25825
 C 0.24012 0.96384 0.00042
 C -0.05046 -0.43110 2.02512
 C -0.04982 -0.43016 -2.02403
 F 0.09754 1.40434 1.95762
 F 0.09567 1.40773 -1.96253
 H -0.95704 -0.88888 1.85357
 H -0.95579 -0.88814 -1.85342
 H 0.69795 -1.10513 1.81334
 H 0.69818 -1.10420 -1.81106
 H 0.01438 -0.15365 2.97493
 H 0.01603 -0.15312 -2.97329
13
bifur_IRC_Cartesians_MW_output/new_data/bifur_traj1_Cartesians_MW point 216
C 0.07701 0.68769 1.25998
 C 0.07647 0.68937 -1.26066
 C 0.24629 0.96059 0.00043
 C -0.05025 -0.43042 2.02837
 C -0.04961 -0.42948 -2.02728
 F 0.09344 1.40312 1.95960
 F 0.09154 1.40653 -1.96453
 H -0.95743 -0.88749 1.85847
 H -0.95618 -0.88674 -1.85832
 H 0.69709 -1.10522 1.81590
 H 0.69732 -1.10429 -1.81361
 H 0.01632 -0.15210 2.97758
 H 0.01799 -0.15156 -2.97593
13
bifur_IRC_Cartesians_MW_output/new_data/bifur_traj1_Cartesians_MW point 217
C 0.07713 0.68700 1.26232
 C 0.07658 0.68870 -1.26300
 C 0.25228 0.95744 0.00043
 C -0.05005 -0.42976 2.03153
 C -0.04941 -0.42881 -2.03044
 F 0.08947 1.40194 1.96152
 F 0.08754 1.40536 -1.96648
 H -0.95781 -0.88614 1.86322
 H -0.95654 -0.88538 -1.86308
 H 0.69625 -1.10532 1.81839
 H 0.69648 -1.10438 -1.81608
 H 0.01821 -0.15059 2.98015
 H 0.01989 -0.15006 -2.97849
13
bifur_IRC_Cartesians_MW_output/new_data/bifur_traj1_Cartesians_MW point 218
C 0.07725 0.68632 1.26466
 C 0.07668 0.68802 -1.26535
 C 0.25828 0.95428 0.00043
 C -0.04985 -0.42910 2.03469
 C -0.04920 -0.42815 -2.03360
 F 0.08548 1.40076 1.96345
 F 0.08352 1.40420 -1.96843
 H -0.95819 -0.88478 1.86798
 H -0.95691 -0.88403 -1.86785
 H 0.69541 -1.10541 1.82088
 H 0.69564 -1.10447 -1.81855
 H 0.02010 -0.14909 2.98272
 H 0.02179 -0.14855 -2.98105
13
bifur_IRC_Cartesians_MW_output/new_data/bifur_traj1_Cartesians_MW point 219
C 0.07737 0.68562 1.26704
 C 0.07680 0.68733 -1.26773
 C 0.26441 0.95106 0.00043
 C -0.04964 -0.42843 2.03792
 C -0.04900 -0.42747 -2.03682
 F 0.08142 1.39955 1.96542
 F 0.07943 1.40301 -1.97041
 H -0.95857 -0.88340 1.87284
 H -0.95729 -0.88264 -1.87271
 H 0.69455 -1.10550 1.82343
 H 0.69478 -1.10456 -1.82108
 H 0.02202 -0.14755 2.98535
 H 0.02373 -0.14702 -2.98367
13
bifur_IRC_Cartesians_MW_output/new_data/bifur_traj1_Cartesians_MW point 220
C 0.07749 0.68490 1.26948
 C 0.07691 0.68662 -1.27017
 C 0.27065 0.94778 0.00043
 C -0.04943 -0.42774 2.04121
 C -0.04878 -0.42678 -2.04010
 F 0.07728 1.39832 1.96742
 F 0.07525 1.40180 -1.97244
 H -0.95897 -0.88199 1.87779
 H -0.95768 -0.88123 -1.87767
 H 0.69367 -1.10560 1.82602
 H 0.69391 -1.10465 -1.82366
 H 0.02399 -0.14598 2.98802
 H 0.02571 -0.14545 -2.98634
13
bifur_IRC_Cartesians_MW_output/new_data/bifur_traj1_Cartesians_MW point 221
C 0.07749 0.68490 1.26948
 C 0.07691 0.68662 -1.27017
 C 0.27065 0.94778 0.00043
 C -0.04943 -0.42774 2.04121
 C -0.04878 -0.42678 -2.04010
 F 0.07728 1.39832 1.96742
 F 0.07525 1.40180 -1.97244
 H -0.95897 -0.88199 1.87779
 H -0.95768 -0.88123 -1.87767
 H 0.69367 -1.10560 1.82602
 H 0.69391 -1.10465 -1.82366
 H 0.02399 -0.14598 2.98802
 H 0.02571 -0.14545 -2.98634
13
bifur_IRC_Cartesians_MW_output/new_data/bifur_traj1_Cartesians_MW point 222
C 0.07774 0.68347 1.27436
 C 0.07713 0.68521 -1.27506
 C 0.28317 0.94120 0.00044
 C -0.04902 -0.42636 2.04781
 C -0.04836 -0.42539 -2.04669
 F 0.06898 1.39585 1.97144
 F 0.06689 1.39937 -1.97651
 H -0.95976 -0.87916 1.88772
 H -0.95845 -0.87839 -1.88761
 H 0.69192 -1.10580 1.83122
 H 0.69216 -1.10484 -1.82882
 H 0.02792 -0.14284 2.99339
 H 0.02968 -0.14230 -2.99169
13
bifur_IRC_Cartesians_MW_output/new_data/bifur_traj1_Cartesians_MW point 223
C 0.07786 0.68278 1.27671
 C 0.07724 0.68452 -1.27742
 C 0.28922 0.93801 0.00044
 C -0.04881 -0.42570 2.05100
 C -0.04815 -0.42472 -2.04987
 F 0.06496 1.39466 1.97338
 F 0.06284 1.39820 -1.97847
 H -0.96014 -0.87779 1.89252
 H -0.95882 -0.87702 -1.89241
 H 0.69107 -1.10589 1.83373
 H 0.69131 -1.10493 -1.83131
 H 0.02982 -0.14132 2.99598
 H 0.03160 -0.14078 -2.99427
13
bifur_IRC_Cartesians_MW_output/new_data/bifur_traj1_Cartesians_MW point 224
C 0.07798 0.68211 1.27898
 C 0.07735 0.68387 -1.27969
 C 0.29503 0.93496 0.00044
 C -0.04862 -0.42506 2.05406
 C -0.04795 -0.42408 -2.05293
 F 0.06111 1.39352 1.97525
 F 0.05895 1.39707 -1.98036
 H -0.96050 -0.87648 1.89713
 H -0.95918 -0.87571 -1.89703
 H 0.69025 -1.10598 1.83615
 H 0.69050 -1.10502 -1.83371
 H 0.03165 -0.13987 2.99847
 H 0.03344 -0.13932 -2.99676
13
bifur_IRC_Cartesians_MW_output/new_data/bifur_traj1_Cartesians_MW point 225
C 0.07809 0.68148 1.28114
 C 0.07745 0.68324 -1.28185
 C 0.30057 0.93204 0.00044
 C -0.04843 -0.42445 2.05698
 C -0.04776 -0.42347 -2.05585
 F 0.05743 1.39242 1.97702
 F 0.05525 1.39599 -1.98216
 H -0.96085 -0.87523 1.90152
 H -0.95952 -0.87446 -1.90143
 H 0.68947 -1.10607 1.83845
 H 0.68973 -1.10510 -1.83600
 H 0.03339 -0.13848 3.00085
 H 0.03519 -0.13793 -2.99912
13
bifur_IRC_Cartesians_MW_output/new_data/bifur_traj1_Cartesians_MW point 226
C 0.07819 0.68088 1.28318
 C 0.07754 0.68265 -1.28389
 C 0.30581 0.92929 0.00044
 C -0.04826 -0.42387 2.05974
 C -0.04758 -0.42289 -2.05861
 F 0.05395 1.39139 1.97871
 F 0.05174 1.39498 -1.98386
 H -0.96118 -0.87405 1.90567
 H -0.95985 -0.87327 -1.90559
 H 0.68874 -1.10615 1.84063
 H 0.68899 -1.10518 -1.83816
 H 0.03504 -0.13716 3.00309
 H 0.03685 -0.13662 -3.00136
13
bifur_IRC_Cartesians_MW_output/new_data/bifur_traj1_Cartesians_MW point 227
C 0.07829 0.68032 1.28510
 C 0.07763 0.68210 -1.28581
 C 0.31072 0.92670 0.00044
 C -0.04809 -0.42333 2.06233
 C -0.04742 -0.42234 -2.06119
 F 0.05069 1.39042 1.98029
 F 0.04846 1.39402 -1.98546
 H -0.96149 -0.87293 1.90957
 H -0.96015 -0.87216 -1.90949
 H 0.68805 -1.10623 1.84267
 H 0.68831 -1.10525 -1.84019
 H 0.03659 -0.13593 3.00520
 H 0.03841 -0.13538 -3.00346
13
bifur_IRC_Cartesians_MW_output/new_data/bifur_traj1_Cartesians_MW point 228
C 0.07838 0.67980 1.28686
 C 0.07771 0.68158 -1.28758
 C 0.31526 0.92431 0.00045
 C -0.04794 -0.42283 2.06472
 C -0.04726 -0.42184 -2.06358
 F 0.04768 1.38953 1.98174
 F 0.04542 1.39314 -1.98693
 H -0.96178 -0.87191 1.91317
 H -0.96043 -0.87113 -1.91309
 H 0.68741 -1.10630 1.84455
 H 0.68767 -1.10532 -1.84206
 H 0.03802 -0.13479 3.00715
 H 0.03985 -0.13424 -3.00540
13
bifur_IRC_Cartesians_MW_output/new_data/bifur_traj1_Cartesians_MW point 229
C 0.07846 0.67933 1.28845
 C 0.07779 0.68112 -1.28917
 C 0.31933 0.92217 0.00045
 C -0.04780 -0.42238 2.06687
 C -0.04712 -0.42139 -2.06572
 F 0.04498 1.38872 1.98305
 F 0.04270 1.39235 -1.98825
 H -0.96204 -0.87099 1.91640
 H -0.96068 -0.87021 -1.91633
 H 0.68684 -1.10636 1.84624
 H 0.68710 -1.10538 -1.84374
 H 0.03930 -0.13377 3.00889
 H 0.04114 -0.13322 -3.00714
13
bifur_IRC_Cartesians_MW_output/new_data/bifur_traj1_Cartesians_MW point 230
C 0.07853 0.67893 1.28983
 C 0.07785 0.68072 -1.29055
 C 0.32287 0.92031 0.00045
 C -0.04768 -0.42200 2.06873
 C -0.04700 -0.42100 -2.06758
 F 0.04264 1.38803 1.98418
 F 0.04034 1.39167 -1.98940
 H -0.96226 -0.87019 1.91920
 H -0.96090 -0.86941 -1.91914
 H 0.68635 -1.10642 1.84771
 H 0.68661 -1.10543 -1.84520
 H 0.04041 -0.13288 3.01041
 H 0.04226 -0.13233 -3.00865
13
bifur_IRC_Cartesians_MW_output/new_data/bifur_traj1_Cartesians_MW point 231
C 0.07859 0.67859 1.29099
 C 0.07790 0.68039 -1.29171
 C 0.32584 0.91875 0.00045
 C -0.04759 -0.42167 2.07030
 C -0.04690 -0.42067 -2.06915
 F 0.04067 1.38744 1.98514
 F 0.03835 1.39109 -1.99036
 H -0.96245 -0.86952 1.92156
 H -0.96108 -0.86874 -1.92149
 H 0.68593 -1.10646 1.84895
 H 0.68619 -1.10548 -1.84642
 H 0.04134 -0.13213 3.01168
 H 0.04320 -0.13159 -3.00992
13
bifur_IRC_Cartesians_MW_output/new_data/bifur_traj1_Cartesians_MW point 232
C 0.07859 0.67859 1.29099
 C 0.07790 0.68039 -1.29171
 C 0.32584 0.91875 0.00045
 C -0.04759 -0.42167 2.07030
 C -0.04690 -0.42067 -2.06915
 F 0.04067 1.38744 1.98514
 F 0.03835 1.39109 -1.99036
 H -0.96245 -0.86952 1.92156
 H -0.96108 -0.86874 -1.92149
 H 0.68593 -1.10646 1.84895
 H 0.68619 -1.10548 -1.84642
 H 0.04134 -0.13213 3.01168
 H 0.04320 -0.13159 -3.00992
13
bifur_IRC_Cartesians_MW_output/new_data/bifur_traj1_Cartesians_MW point 233
C 0.07868 0.67809 1.29269
 C 0.07798 0.67990 -1.29341
 C 0.33020 0.91645 0.00045
 C -0.04744 -0.42119 2.07260
 C -0.04675 -0.42019 -2.07144
 F 0.03777 1.38658 1.98654
 F 0.03543 1.39024 -1.99178
 H -0.96272 -0.86854 1.92502
 H -0.96135 -0.86775 -1.92496
 H 0.68532 -1.10653 1.85076
 H 0.68558 -1.10554 -1.84822
 H 0.04271 -0.13104 3.01355
 H 0.04458 -0.13049 -3.01179
13
bifur_IRC_Cartesians_MW_output/new_data/bifur_traj1_Cartesians_MW point 234
C 0.07871 0.67792 1.29327
 C 0.07801 0.67973 -1.29400
 C 0.33171 0.91566 0.00045
 C -0.04739 -0.42102 2.07339
 C -0.04670 -0.42002 -2.07224
 F 0.03677 1.38629 1.98702
 F 0.03442 1.38995 -1.99227
 H -0.96282 -0.86819 1.92622
 H -0.96144 -0.86741 -1.92616
 H 0.68511 -1.10655 1.85139
 H 0.68537 -1.10557 -1.84885
 H 0.04319 -0.13066 3.01420
 H 0.04506 -0.13011 -3.01243
13
bifur_IRC_Cartesians_MW_output/new_data/bifur_traj1_Cartesians_MW point 235
C 0.07873 0.67779 1.29372
 C 0.07803 0.67960 -1.29445
 C 0.33286 0.91506 0.00045
 C -0.04735 -0.42090 2.07400
 C -0.04666 -0.41989 -2.07284
 F 0.03601 1.38606 1.98739
 F 0.03366 1.38973 -1.99264
 H -0.96289 -0.86794 1.92713
 H -0.96151 -0.86715 -1.92707
 H 0.68495 -1.10657 1.85186
 H 0.68521 -1.10558 -1.84932
 H 0.04355 -0.13037 3.01469
 H 0.04543 -0.12982 -3.01292
13
bifur_IRC_Cartesians_MW_output/new_data/bifur_traj1_Cartesians_MW point 236
C 0.07875 0.67769 1.29405
 C 0.07804 0.67950 -1.29478
 C 0.33370 0.91461 0.00045
 C -0.04732 -0.42080 2.07445
 C -0.04663 -0.41980 -2.07329
 F 0.03545 1.38589 1.98766
 F 0.03309 1.38956 -1.99292
 H -0.96294 -0.86774 1.92780
 H -0.96157 -0.86696 -1.92774
 H 0.68483 -1.10659 1.85222
 H 0.68509 -1.10560 -1.84967
 H 0.04382 -0.13016 3.01505
 H 0.04570 -0.12961 -3.01329
13
bifur_IRC_Cartesians_MW_output/new_data/bifur_traj1_Cartesians_MW point 237
C 0.07876 0.67762 1.29428
 C 0.07806 0.67943 -1.29501
 C 0.33430 0.91430 0.00045
 C -0.04730 -0.42074 2.07476
 C -0.04661 -0.41973 -2.07360
 F 0.03505 1.38577 1.98785
 F 0.03269 1.38945 -1.99311
 H -0.96298 -0.86761 1.92827
 H -0.96160 -0.86682 -1.92822
 H 0.68474 -1.10660 1.85246
 H 0.68501 -1.10560 -1.84991
 H 0.04400 -0.13001 3.01531
 H 0.04588 -0.12946 -3.01354
13
bifur_IRC_Cartesians_MW_output/new_data/bifur_traj1_Cartesians_MW point 238
C 0.07877 0.67758 1.29443
 C 0.07806 0.67939 -1.29516
 C 0.33467 0.91410 0.00045
 C -0.04729 -0.42070 2.07496
 C -0.04660 -0.41969 -2.07380
 F 0.03480 1.38570 1.98798
 F 0.03244 1.38937 -1.99323
 H -0.96300 -0.86752 1.92857
 H -0.96163 -0.86674 -1.92851
 H 0.68469 -1.10660 1.85262
 H 0.68496 -1.10561 -1.85007
 H 0.04412 -0.12992 3.01547
 H 0.04600 -0.12937 -3.01370
13
bifur_IRC_Cartesians_MW_output/new_data/bifur_traj1_Cartesians_MW point 239
C 0.07877 0.67756 1.29451
 C 0.07807 0.67937 -1.29524
 C 0.33487 0.91400 0.00045
 C -0.04728 -0.42067 2.07506
 C -0.04659 -0.41967 -2.07390
 F 0.03467 1.38566 1.98804
 F 0.03231 1.38934 -1.99330
 H -0.96302 -0.86748 1.92872
 H -0.96164 -0.86669 -1.92867
 H 0.68466 -1.10660 1.85270
 H 0.68493 -1.10561 -1.85015
 H 0.04418 -0.12987 3.01555
 H 0.04607 -0.12932 -3.01378
13
bifur_IRC_Cartesians_MW_output/new_data/bifur_traj1_Cartesians_MW point 240
C 0.07877 0.67755 1.29453
 C 0.07807 0.67936 -1.29526
 C 0.33492 0.91397 0.00045
 C -0.04728 -0.42067 2.07509
 C -0.04659 -0.41967 -2.07393
 F 0.03464 1.38565 1.98805
 F 0.03228 1.38933 -1.99331
 H -0.96302 -0.86747 1.92876
 H -0.96164 -0.86668 -1.92871
 H 0.68466 -1.10661 1.85272
 H 0.68492 -1.10561 -1.85017
 H 0.04420 -0.12985 3.01557
 H 0.04608 -0.12930 -3.01380
13
bifur_IRC_Cartesians_MW_output/new_data/bifur_traj1_Cartesians_MW point 241
C 0.07877 0.67756 1.29450
 C 0.07807 0.67937 -1.29523
 C 0.33485 0.91401 0.00045
 C -0.04728 -0.42068 2.07505
 C -0.04660 -0.41967 -2.07389
 F 0.03469 1.38567 1.98803
 F 0.03232 1.38934 -1.99329
 H -0.96302 -0.86748 1.92871
 H -0.96164 -0.86670 -1.92865
 H 0.68467 -1.10660 1.85269
 H 0.68493 -1.10561 -1.85014
 H 0.04418 -0.12987 3.01554
 H 0.04606 -0.12932 -3.01377
13
bifur_IRC_Cartesians_MW_output/new_data/bifur_traj1_Cartesians_MW point 242
C 0.07877 0.67758 1.29442
 C 0.07806 0.67939 -1.29515
 C 0.33465 0.91411 0.00045
 C -0.04729 -0.42070 2.07495
 C -0.04660 -0.41969 -2.07379
 F 0.03482 1.38570 1.98797
 F 0.03245 1.38938 -1.99323
 H -0.96300 -0.86753 1.92855
 H -0.96162 -0.86674 -1.92850
 H 0.68469 -1.10660 1.85261
 H 0.68496 -1.10561 -1.85006
 H 0.04412 -0.12992 3.01546
 H 0.04600 -0.12937 -3.01369
13
bifur_IRC_Cartesians_MW_output/new_data/bifur_traj1_Cartesians_MW point 243
C 0.07877 0.67758 1.29442
 C 0.07806 0.67939 -1.29515
 C 0.33466 0.91411 0.00045
 C -0.04729 -0.42070 2.07495
 C -0.04660 -0.41969 -2.07379
 F 0.03482 1.38570 1.98797
 F 0.03245 1.38938 -1.99323
 H -0.96300 -0.86753 1.92855
 H -0.96162 -0.86674 -1.92850
 H 0.68469 -1.10660 1.85261
 H 0.68496 -1.10561 -1.85006
 H 0.04412 -0.12992 3.01546
 H 0.04600 -0.12937 -3.01369
13
bifur_IRC_Cartesians_MW_output/new_data/bifur_traj1_Cartesians_MW point 244
C 0.07875 0.67769 1.29407
 C 0.07805 0.67949 -1.29480
 C 0.33375 0.91459 0.00045
 C -0.04732 -0.42080 2.07447
 C -0.04663 -0.41980 -2.07331
 F 0.03542 1.38588 1.98768
 F 0.03306 1.38955 -1.99293
 H -0.96295 -0.86773 1.92783
 H -0.96157 -0.86695 -1.92778
 H 0.68482 -1.10659 1.85223
 H 0.68509 -1.10560 -1.84969
 H 0.04383 -0.13015 3.01507
 H 0.04571 -0.12960 -3.01330
13
bifur_IRC_Cartesians_MW_output/new_data/bifur_traj1_Cartesians_MW point 245
C 0.07873 0.67778 1.29375
 C 0.07803 0.67959 -1.29447
 C 0.33292 0.91502 0.00045
 C -0.04735 -0.42089 2.07403
 C -0.04666 -0.41989 -2.07287
 F 0.03597 1.38605 1.98741
 F 0.03362 1.38971 -1.99266
 H -0.96289 -0.86792 1.92718
 H -0.96152 -0.86713 -1.92712
 H 0.68494 -1.10657 1.85189
 H 0.68520 -1.10558 -1.84934
 H 0.04357 -0.13036 3.01472
 H 0.04545 -0.12981 -3.01295
13
bifur_IRC_Cartesians_MW_output/new_data/bifur_traj1_Cartesians_MW point 246
C 0.07871 0.67791 1.29329
 C 0.07801 0.67972 -1.29402
 C 0.33175 0.91564 0.00045
 C -0.04739 -0.42102 2.07342
 C -0.04670 -0.42002 -2.07226
 F 0.03674 1.38628 1.98704
 F 0.03440 1.38994 -1.99228
 H -0.96282 -0.86819 1.92625
 H -0.96144 -0.86740 -1.92619
 H 0.68510 -1.10656 1.85140
 H 0.68537 -1.10557 -1.84886
 H 0.04320 -0.13065 3.01422
 H 0.04508 -0.13010 -3.01245
13
bifur_IRC_Cartesians_MW_output/new_data/bifur_traj1_Cartesians_MW point 247
C 0.07868 0.67809 1.29268
 C 0.07798 0.67990 -1.29341
 C 0.33019 0.91646 0.00045
 C -0.04744 -0.42119 2.07259
 C -0.04675 -0.42019 -2.07144
 F 0.03778 1.38659 1.98653
 F 0.03544 1.39024 -1.99178
 H -0.96272 -0.86854 1.92501
 H -0.96135 -0.86775 -1.92495
 H 0.68532 -1.10653 1.85076
 H 0.68558 -1.10554 -1.84822
 H 0.04271 -0.13104 3.01355
 H 0.04458 -0.13049 -3.01178
13
bifur_IRC_Cartesians_MW_output/new_data/bifur_traj1_Cartesians_MW point 248
C 0.07864 0.67832 1.29190
 C 0.07794 0.68012 -1.29262
 C 0.32817 0.91752 0.00045
 C -0.04751 -0.42141 2.07153
 C -0.04682 -0.42041 -2.07038
 F 0.03912 1.38698 1.98589
 F 0.03679 1.39063 -1.99112
 H -0.96259 -0.86899 1.92341
 H -0.96122 -0.86821 -1.92335
 H 0.68560 -1.10650 1.84992
 H 0.68587 -1.10551 -1.84739
 H 0.04208 -0.13155 3.01268
 H 0.04394 -0.13100 -3.01092
13
bifur_IRC_Cartesians_MW_output/new_data/bifur_traj1_Cartesians_MW point 249
C 0.07859 0.67861 1.29092
 C 0.07790 0.68041 -1.29165
 C 0.32568 0.91883 0.00045
 C -0.04759 -0.42169 2.07022
 C -0.04691 -0.42069 -2.06906
 F 0.04077 1.38747 1.98509
 F 0.03846 1.39112 -1.99031
 H -0.96244 -0.86956 1.92143
 H -0.96107 -0.86877 -1.92137
 H 0.68595 -1.10646 1.84888
 H 0.68622 -1.10548 -1.84636
 H 0.04129 -0.13217 3.01161
 H 0.04315 -0.13163 -3.00985
13
bifur_IRC_Cartesians_MW_output/new_data/bifur_traj1_Cartesians_MW point 250
C 0.07853 0.67895 1.28976
 C 0.07785 0.68074 -1.29048
 C 0.32268 0.92041 0.00045
 C -0.04769 -0.42202 2.06864
 C -0.04701 -0.42102 -2.06749
 F 0.04276 1.38806 1.98413
 F 0.04046 1.39170 -1.98934
 H -0.96225 -0.87023 1.91906
 H -0.96089 -0.86945 -1.91899
 H 0.68637 -1.10641 1.84764
 H 0.68663 -1.10543 -1.84512
 H 0.04035 -0.13292 3.01033
 H 0.04220 -0.13238 -3.00858
13
bifur_IRC_Cartesians_MW_output/new_data/bifur_traj1_Cartesians_MW point 251
C 0.07846 0.67935 1.28841
 C 0.07778 0.68114 -1.28913
 C 0.31922 0.92223 0.00045
 C -0.04781 -0.42240 2.06681
 C -0.04713 -0.42140 -2.06566
 F 0.04506 1.38875 1.98301
 F 0.04278 1.39237 -1.98821
 H -0.96203 -0.87102 1.91631
 H -0.96067 -0.87023 -1.91624
 H 0.68686 -1.10636 1.84620
 H 0.68712 -1.10538 -1.84369
 H 0.03926 -0.13379 3.00884
 H 0.04110 -0.13325 -3.00709
13
bifur_IRC_Cartesians_MW_output/new_data/bifur_traj1_Cartesians_MW point 252
C 0.07838 0.67979 1.28689
 C 0.07771 0.68158 -1.28760
 C 0.31532 0.92428 0.00045
 C -0.04794 -0.42283 2.06476
 C -0.04726 -0.42184 -2.06361
 F 0.04765 1.38952 1.98176
 F 0.04539 1.39313 -1.98695
 H -0.96178 -0.87190 1.91322
 H -0.96043 -0.87112 -1.91314
 H 0.68741 -1.10630 1.84458
 H 0.68766 -1.10532 -1.84208
 H 0.03803 -0.13477 3.00717
 H 0.03987 -0.13423 -3.00543
13
bifur_IRC_Cartesians_MW_output/new_data/bifur_traj1_Cartesians_MW point 253
C 0.07830 0.68028 1.28521
 C 0.07764 0.68206 -1.28593
 C 0.31102 0.92654 0.00045
 C -0.04808 -0.42330 2.06249
 C -0.04741 -0.42231 -2.06135
 F 0.05049 1.39036 1.98038
 F 0.04826 1.39396 -1.98555
 H -0.96151 -0.87287 1.90981
 H -0.96017 -0.87209 -1.90973
 H 0.68801 -1.10623 1.84279
 H 0.68826 -1.10526 -1.84031
 H 0.03668 -0.13585 3.00533
 H 0.03851 -0.13531 -3.00359
13
bifur_IRC_Cartesians_MW_output/new_data/bifur_traj1_Cartesians_MW point 254
C 0.07830 0.68028 1.28521
 C 0.07764 0.68206 -1.28593
 C 0.31102 0.92654 0.00045
 C -0.04808 -0.42330 2.06249
 C -0.04741 -0.42231 -2.06135
 F 0.05049 1.39036 1.98038
 F 0.04826 1.39396 -1.98555
 H -0.96151 -0.87287 1.90981
 H -0.96017 -0.87209 -1.90973
 H 0.68801 -1.10623 1.84279
 H 0.68826 -1.10526 -1.84031
 H 0.03668 -0.13585 3.00533
 H 0.03851 -0.13531 -3.00359
13
bifur_IRC_Cartesians_MW_output/new_data/bifur_traj1_Cartesians_MW point 255
C 0.07811 0.68138 1.28149
 C 0.07746 0.68314 -1.28221
 C 0.30148 0.93156 0.00044
 C -0.04840 -0.42435 2.05746
 C -0.04773 -0.42337 -2.05633
 F 0.05682 1.39224 1.97732
 F 0.05464 1.39581 -1.98245
 H -0.96091 -0.87502 1.90225
 H -0.95958 -0.87425 -1.90216
 H 0.68935 -1.10608 1.83883
 H 0.68960 -1.10511 -1.83638
 H 0.03368 -0.13825 3.00124
 H 0.03548 -0.13770 -2.99951
13
bifur_IRC_Cartesians_MW_output/new_data/bifur_traj1_Cartesians_MW point 256
C 0.07801 0.68196 1.27951
 C 0.07737 0.68371 -1.28022
 C 0.29639 0.93424 0.00044
 C -0.04857 -0.42491 2.05478
 C -0.04791 -0.42393 -2.05365
 F 0.06020 1.39325 1.97569
 F 0.05804 1.39680 -1.98080
 H -0.96059 -0.87617 1.89821
 H -0.95926 -0.87540 -1.89811
 H 0.69006 -1.10600 1.83672
 H 0.69031 -1.10504 -1.83428
 H 0.03208 -0.13952 2.99906
 H 0.03387 -0.13898 -2.99734
13
bifur_IRC_Cartesians_MW_output/new_data/bifur_traj1_Cartesians_MW point 257
C 0.07790 0.68255 1.27749
 C 0.07728 0.68430 -1.27819
 C 0.29121 0.93697 0.00044
 C -0.04875 -0.42548 2.05205
 C -0.04808 -0.42450 -2.05092
 F 0.06364 1.39427 1.97402
 F 0.06151 1.39781 -1.97912
 H -0.96026 -0.87734 1.89409
 H -0.95894 -0.87657 -1.89399
 H 0.69079 -1.10592 1.83456
 H 0.69104 -1.10496 -1.83214
 H 0.03045 -0.14082 2.99684
 H 0.03223 -0.14028 -2.99512
13
bifur_IRC_Cartesians_MW_output/new_data/bifur_traj1_Cartesians_MW point 258
C 0.07780 0.68315 1.27545
 C 0.07718 0.68489 -1.27615
 C 0.28598 0.93972 0.00044
 C -0.04892 -0.42606 2.04929
 C -0.04826 -0.42508 -2.04817
 F 0.06711 1.39530 1.97234
 F 0.06500 1.39882 -1.97742
 H -0.95993 -0.87852 1.88995
 H -0.95862 -0.87776 -1.88984
 H 0.69152 -1.10584 1.83239
 H 0.69177 -1.10488 -1.82998
 H 0.02881 -0.14214 2.99459
 H 0.03057 -0.14160 -2.99289
13
bifur_IRC_Cartesians_MW_output/new_data/bifur_traj1_Cartesians_MW point 259
C 0.07769 0.68375 1.27341
 C 0.07709 0.68548 -1.27411
 C 0.28074 0.94247 0.00044
 C -0.04910 -0.42663 2.04653
 C -0.04844 -0.42566 -2.04541
 F 0.07058 1.39633 1.97066
 F 0.06851 1.39984 -1.97572
 H -0.95960 -0.87971 1.88580
 H -0.95830 -0.87894 -1.88568
 H 0.69226 -1.10576 1.83021
 H 0.69250 -1.10480 -1.82782
 H 0.02716 -0.14345 2.99235
 H 0.02891 -0.14291 -2.99065
13
bifur_IRC_Cartesians_MW_output/new_data/bifur_traj1_Cartesians_MW point 260
C 0.07759 0.68435 1.27137
 C 0.07700 0.68607 -1.27207
 C 0.27551 0.94522 0.00043
 C -0.04927 -0.42721 2.04377
 C -0.04862 -0.42624 -2.04266
 F 0.07405 1.39736 1.96898
 F 0.07200 1.40086 -1.97402
 H -0.95927 -0.88089 1.88165
 H -0.95798 -0.88013 -1.88153
 H 0.69299 -1.10568 1.82804
 H 0.69323 -1.10473 -1.82566
 H 0.02551 -0.14476 2.99011
 H 0.02725 -0.14423 -2.98841
13
bifur_IRC_Cartesians_MW_output/new_data/bifur_traj1_Cartesians_MW point 261
C 0.07749 0.68494 1.26934
 C 0.07690 0.68666 -1.27004
 C 0.27030 0.94796 0.00043
 C -0.04945 -0.42778 2.04103
 C -0.04879 -0.42682 -2.03992
 F 0.07751 1.39839 1.96731
 F 0.07549 1.40187 -1.97233
 H -0.95895 -0.88207 1.87752
 H -0.95766 -0.88131 -1.87739
 H 0.69372 -1.10560 1.82588
 H 0.69396 -1.10465 -1.82351
 H 0.02388 -0.14607 2.98787
 H 0.02560 -0.14553 -2.98619
13
bifur_IRC_Cartesians_MW_output/new_data/bifur_traj1_Cartesians_MW point 262
C 0.07738 0.68553 1.26733
 C 0.07681 0.68724 -1.26802
 C 0.26515 0.95067 0.00043
 C -0.04962 -0.42835 2.03831
 C -0.04897 -0.42739 -2.03721
 F 0.08093 1.39940 1.96565
 F 0.07893 1.40287 -1.97065
 H -0.95862 -0.88323 1.87343
 H -0.95734 -0.88247 -1.87330
 H 0.69444 -1.10552 1.82373
 H 0.69468 -1.10457 -1.82138
 H 0.02225 -0.14736 2.98566
 H 0.02397 -0.14683 -2.98399
13
bifur_IRC_Cartesians_MW_output/new_data/bifur_traj1_Cartesians_MW point 263
C 0.07728 0.68611 1.26536
 C 0.07672 0.68781 -1.26605
 C 0.26009 0.95333 0.00043
 C -0.04979 -0.42890 2.03565
 C -0.04914 -0.42795 -2.03455
 F 0.08428 1.40040 1.96403
 F 0.08231 1.40385 -1.96901
 H -0.95830 -0.88437 1.86942
 H -0.95703 -0.88362 -1.86928
 H 0.69515 -1.10544 1.82163
 H 0.69539 -1.10450 -1.81930
 H 0.02066 -0.14863 2.98350
 H 0.02236 -0.14810 -2.98183
13
bifur_IRC_Cartesians_MW_output/new_data/bifur_traj1_Cartesians_MW point 264
C 0.07719 0.68667 1.26346
 C 0.07663 0.68837 -1.26415
 C 0.25521 0.95590 0.00043
 C -0.04995 -0.42944 2.03307
 C -0.04931 -0.42849 -2.03198
 F 0.08752 1.40136 1.96246
 F 0.08558 1.40480 -1.96743
 H -0.95799 -0.88548 1.86555
 H -0.95673 -0.88472 -1.86541
 H 0.69584 -1.10536 1.81961
 H 0.69607 -1.10442 -1.81728
 H 0.01913 -0.14986 2.98140
 H 0.02082 -0.14933 -2.97974
13
bifur_IRC_Cartesians_MW_output/new_data/bifur_traj1_Cartesians_MW point 265
C 0.07719 0.68667 1.26346
 C 0.07663 0.68837 -1.26415
 C 0.25521 0.95590 0.00043
 C -0.04995 -0.42944 2.03307
 C -0.04931 -0.42849 -2.03198
 F 0.08752 1.40136 1.96246
 F 0.08558 1.40480 -1.96743
 H -0.95799 -0.88548 1.86555
 H -0.95673 -0.88472 -1.86541
 H 0.69584 -1.10536 1.81961
 H 0.69607 -1.10442 -1.81728
 H 0.01913 -0.14986 2.98140
 H 0.02082 -0.14933 -2.97974
13
bifur_IRC_Cartesians_MW_output/new_data/bifur_traj1_Cartesians_MW point 266
C 0.07701 0.68769 1.25997
 C 0.07647 0.68938 -1.26065
 C 0.24625 0.96062 0.00043
 C -0.05025 -0.43043 2.02835
 C -0.04961 -0.42948 -2.02726
 F 0.09347 1.40313 1.95959
 F 0.09157 1.40653 -1.96452
 H -0.95743 -0.88750 1.85844
 H -0.95617 -0.88675 -1.85829
 H 0.69709 -1.10522 1.81588
 H 0.69732 -1.10429 -1.81359
 H 0.01631 -0.15211 2.97756
 H 0.01798 -0.15158 -2.97591
13
bifur_IRC_Cartesians_MW_output/new_data/bifur_traj1_Cartesians_MW point 267
C 0.07693 0.68815 1.25841
 C 0.07640 0.68983 -1.25909
 C 0.24225 0.96272 0.00042
 C -0.05039 -0.43087 2.02624
 C -0.04975 -0.42992 -2.02516
 F 0.09612 1.40392 1.95830
 F 0.09425 1.40731 -1.96322
 H -0.95718 -0.88840 1.85526
 H -0.95593 -0.88766 -1.85511
 H 0.69766 -1.10516 1.81422
 H 0.69788 -1.10423 -1.81194
 H 0.01505 -0.15311 2.97585
 H 0.01671 -0.15258 -2.97420
13
bifur_IRC_Cartesians_MW_output/new_data/bifur_traj1_Cartesians_MW point 268
C 0.07686 0.68857 1.25696
 C 0.07633 0.69025 -1.25764
 C 0.23854 0.96467 0.00042
 C -0.05051 -0.43128 2.02429
 C -0.04988 -0.43033 -2.02321
 F 0.09858 1.40465 1.95711
 F 0.09673 1.40803 -1.96201
 H -0.95694 -0.88924 1.85233
 H -0.95570 -0.88849 -1.85217
 H 0.69817 -1.10510 1.81268
 H 0.69840 -1.10417 -1.81041
 H 0.01389 -0.15404 2.97426
 H 0.01553 -0.15351 -2.97261
13
bifur_IRC_Cartesians_MW_output/new_data/bifur_traj1_Cartesians_MW point 269
C 0.07679 0.68897 1.25561
 C 0.07627 0.69064 -1.25629
 C 0.23508 0.96649 0.00042
 C -0.05063 -0.43166 2.02246
 C -0.04999 -0.43072 -2.02138
 F 0.10088 1.40533 1.95600
 F 0.09904 1.40870 -1.96089
 H -0.95673 -0.89002 1.84958
 H -0.95548 -0.88928 -1.84942
 H 0.69866 -1.10505 1.81124
 H 0.69888 -1.10412 -1.80898
 H 0.01280 -0.15491 2.97278
 H 0.01444 -0.15438 -2.97114
13
bifur_IRC_Cartesians_MW_output/new_data/bifur_traj1_Cartesians_MW point 270
C 0.07672 0.68934 1.25434
 C 0.07621 0.69101 -1.25501
 C 0.23181 0.96821 0.00042
 C -0.05074 -0.43202 2.02074
 C -0.05011 -0.43108 -2.01966
 F 0.10305 1.40598 1.95495
 F 0.10123 1.40934 -1.95983
 H -0.95652 -0.89076 1.84699
 H -0.95528 -0.89002 -1.84682
 H 0.69912 -1.10500 1.80988
 H 0.69934 -1.10407 -1.80763
 H 0.01177 -0.15573 2.97137
 H 0.01340 -0.15520 -2.96974
13
bifur_IRC_Cartesians_MW_output/new_data/bifur_traj1_Cartesians_MW point 271
C 0.07666 0.68970 1.25312
 C 0.07615 0.69136 -1.25379
 C 0.22867 0.96986 0.00042
 C -0.05084 -0.43236 2.01909
 C -0.05021 -0.43143 -2.01801
 F 0.10513 1.40659 1.95394
 F 0.10332 1.40995 -1.95881
 H -0.95632 -0.89147 1.84450
 H -0.95509 -0.89073 -1.84433
 H 0.69956 -1.10495 1.80858
 H 0.69978 -1.10403 -1.80634
 H 0.01078 -0.15652 2.97003
 H 0.01241 -0.15599 -2.96840
13
bifur_IRC_Cartesians_MW_output/new_data/bifur_traj1_Cartesians_MW point 272
C 0.07660 0.69005 1.25193
 C 0.07610 0.69171 -1.25260
 C 0.22564 0.97146 0.00042
 C -0.05094 -0.43270 2.01749
 C -0.05032 -0.43176 -2.01642
 F 0.10714 1.40719 1.95297
 F 0.10535 1.41053 -1.95783
 H -0.95613 -0.89215 1.84209
 H -0.95490 -0.89141 -1.84192
 H 0.69998 -1.10490 1.80732
 H 0.70020 -1.10398 -1.80509
 H 0.00983 -0.15728 2.96873
 H 0.01145 -0.15675 -2.96710
13
bifur_IRC_Cartesians_MW_output/new_data/bifur_traj1_Cartesians_MW point 273
C 0.07654 0.69039 1.25079
 C 0.07604 0.69204 -1.25145
 C 0.22269 0.97301 0.00042
 C -0.05104 -0.43302 2.01594
 C -0.05042 -0.43209 -2.01487
 F 0.10909 1.40777 1.95202
 F 0.10732 1.41111 -1.95687
 H -0.95594 -0.89282 1.83976
 H -0.95472 -0.89208 -1.83958
 H 0.70040 -1.10485 1.80610
 H 0.70062 -1.10394 -1.80387
 H 0.00890 -0.15802 2.96747
 H 0.01051 -0.15749 -2.96584
13
bifur_IRC_Cartesians_MW_output/new_data/bifur_traj1_Cartesians_MW point 274
C 0.07648 0.69071 1.24968
 C 0.07599 0.69236 -1.25034
 C 0.21985 0.97450 0.00042
 C -0.05114 -0.43333 2.01443
 C -0.05051 -0.43240 -2.01337
 F 0.11098 1.40833 1.95111
 F 0.10923 1.41166 -1.95594
 H -0.95576 -0.89346 1.83750
 H -0.95454 -0.89272 -1.83732
 H 0.70080 -1.10481 1.80491
 H 0.70101 -1.10389 -1.80270
 H 0.00801 -0.15873 2.96624
 H 0.00961 -0.15821 -2.96462
13
bifur_IRC_Cartesians_MW_output/new_data/bifur_traj1_Cartesians_MW point 275
C 0.07643 0.69102 1.24861
 C 0.07594 0.69267 -1.24928
 C 0.21712 0.97594 0.00042
 C -0.05123 -0.43363 2.01300
 C -0.05061 -0.43271 -2.01193
 F 0.11279 1.40887 1.95023
 F 0.11105 1.41219 -1.95506
 H -0.95559 -0.89408 1.83534
 H -0.95438 -0.89334 -1.83516
 H 0.70118 -1.10477 1.80378
 H 0.70140 -1.10385 -1.80157
 H 0.00715 -0.15942 2.96507
 H 0.00874 -0.15889 -2.96346
13
bifur_IRC_Cartesians_MW_output/new_data/bifur_traj1_Cartesians_MW point 276
C 0.07643 0.69102 1.24861
 C 0.07594 0.69267 -1.24928
 C 0.21712 0.97594 0.00042
 C -0.05123 -0.43363 2.01300
 C -0.05061 -0.43271 -2.01193
 F 0.11279 1.40887 1.95023
 F 0.11105 1.41219 -1.95506
 H -0.95559 -0.89408 1.83534
 H -0.95438 -0.89334 -1.83515
 H 0.70118 -1.10477 1.80378
 H 0.70140 -1.10385 -1.80157
 H 0.00715 -0.15942 2.96507
 H 0.00874 -0.15889 -2.96346
13
bifur_IRC_Cartesians_MW_output/new_data/bifur_traj1_Cartesians_MW point 277
C 0.07633 0.69159 1.24668
 C 0.07585 0.69323 -1.24734
 C 0.21216 0.97855 0.00041
 C -0.05140 -0.43418 2.01038
 C -0.05078 -0.43325 -2.00932
 F 0.11609 1.40985 1.94864
 F 0.11437 1.41315 -1.95345
 H -0.95528 -0.89520 1.83140
 H -0.95407 -0.89447 -1.83121
 H 0.70188 -1.10469 1.80172
 H 0.70209 -1.10378 -1.79952
 H 0.00559 -0.16066 2.96295
 H 0.00717 -0.16014 -2.96134
13
bifur_IRC_Cartesians_MW_output/new_data/bifur_traj1_Cartesians_MW point 278
C 0.07629 0.69183 1.24585
 C 0.07581 0.69347 -1.24651
 C 0.21004 0.97966 0.00041
 C -0.05147 -0.43441 2.00926
 C -0.05085 -0.43349 -2.00820
 F 0.11749 1.41027 1.94796
 F 0.11579 1.41356 -1.95276
 H -0.95515 -0.89568 1.82972
 H -0.95394 -0.89494 -1.82953
 H 0.70217 -1.10466 1.80084
 H 0.70239 -1.10375 -1.79865
 H 0.00492 -0.16120 2.96204
 H 0.00650 -0.16067 -2.96043
13
bifur_IRC_Cartesians_MW_output/new_data/bifur_traj1_Cartesians_MW point 279
C 0.07625 0.69204 1.24516
 C 0.07578 0.69367 -1.24582
 C 0.20825 0.98060 0.00041
 C -0.05153 -0.43461 2.00832
 C -0.05091 -0.43369 -2.00726
 F 0.11868 1.41062 1.94739
 F 0.11698 1.41391 -1.95218
 H -0.95503 -0.89608 1.82830
 H -0.95383 -0.89535 -1.82811
 H 0.70242 -1.10463 1.80010
 H 0.70264 -1.10372 -1.79791
 H 0.00436 -0.16164 2.96127
 H 0.00593 -0.16112 -2.95967
13
bifur_IRC_Cartesians_MW_output/new_data/bifur_traj1_Cartesians_MW point 280
C 0.07623 0.69220 1.24460
 C 0.07576 0.69383 -1.24526
 C 0.20682 0.98135 0.00041
 C -0.05157 -0.43477 2.00757
 C -0.05096 -0.43384 -2.00651
 F 0.11962 1.41090 1.94693
 F 0.11794 1.41419 -1.95171
 H -0.95494 -0.89641 1.82717
 H -0.95374 -0.89567 -1.82698
 H 0.70262 -1.10461 1.79950
 H 0.70284 -1.10370 -1.79732
 H 0.00391 -0.16200 2.96066
 H 0.00548 -0.16148 -2.95906
13
bifur_IRC_Cartesians_MW_output/new_data/bifur_traj1_Cartesians_MW point 281
C 0.07620 0.69233 1.24417
 C 0.07574 0.69396 -1.24483
 C 0.20573 0.98193 0.00041
 C -0.05161 -0.43489 2.00699
 C -0.05099 -0.43397 -2.00593
 F 0.12035 1.41112 1.94658
 F 0.11867 1.41440 -1.95136
 H -0.95487 -0.89665 1.82630
 H -0.95367 -0.89592 -1.82611
 H 0.70278 -1.10459 1.79905
 H 0.70299 -1.10368 -1.79687
 H 0.00356 -0.16228 2.96019
 H 0.00513 -0.16175 -2.95859
13
bifur_IRC_Cartesians_MW_output/new_data/bifur_traj1_Cartesians_MW point 282
C 0.07619 0.69242 1.24384
 C 0.07572 0.69405 -1.24450
 C 0.20488 0.98238 0.00041
 C -0.05164 -0.43498 2.00655
 C -0.05102 -0.43406 -2.00549
 F 0.12091 1.41128 1.94630
 F 0.11924 1.41456 -1.95108
 H -0.95482 -0.89684 1.82563
 H -0.95362 -0.89611 -1.82544
 H 0.70290 -1.10458 1.79870
 H 0.70311 -1.10367 -1.79652
 H 0.00330 -0.16249 2.95983
 H 0.00486 -0.16197 -2.95823
13
bifur_IRC_Cartesians_MW_output/new_data/bifur_traj1_Cartesians_MW point 283
C 0.07617 0.69250 1.24359
 C 0.07571 0.69413 -1.24424
 C 0.20422 0.98272 0.00041
 C -0.05166 -0.43505 2.00620
 C -0.05105 -0.43413 -2.00514
 F 0.12135 1.41141 1.94609
 F 0.11968 1.41469 -1.95087
 H -0.95478 -0.89699 1.82511
 H -0.95358 -0.89626 -1.82491
 H 0.70299 -1.10457 1.79842
 H 0.70320 -1.10366 -1.79625
 H 0.00309 -0.16266 2.95955
 H 0.00466 -0.16213 -2.95795
13
bifur_IRC_Cartesians_MW_output/new_data/bifur_traj1_Cartesians_MW point 284
C 0.07616 0.69256 1.24339
 C 0.07570 0.69418 -1.24405
 C 0.20372 0.98299 0.00041
 C -0.05168 -0.43511 2.00593
 C -0.05106 -0.43419 -2.00488
 F 0.12169 1.41151 1.94593
 F 0.12002 1.41479 -1.95071
 H -0.95475 -0.89711 1.82471
 H -0.95355 -0.89638 -1.82451
 H 0.70306 -1.10456 1.79821
 H 0.70327 -1.10365 -1.79604
 H 0.00293 -0.16278 2.95933
 H 0.00450 -0.16226 -2.95773
13
bifur_IRC_Cartesians_MW_output/new_data/bifur_traj1_Cartesians_MW point 285
C 0.07616 0.69259 1.24326
 C 0.07569 0.69422 -1.24391
 C 0.20337 0.98317 0.00041
 C -0.05169 -0.43515 2.00575
 C -0.05107 -0.43423 -2.00470
 F 0.12191 1.41158 1.94582
 F 0.12024 1.41486 -1.95059
 H -0.95473 -0.89718 1.82444
 H -0.95353 -0.89645 -1.82424
 H 0.70311 -1.10455 1.79807
 H 0.70332 -1.10365 -1.79590
 H 0.00282 -0.16287 2.95918
 H 0.00439 -0.16234 -2.95758
13
bifur_IRC_Cartesians_MW_output/new_data/bifur_traj1_Cartesians_MW point 286
C 0.07615 0.69261 1.24320
 C 0.07569 0.69424 -1.24386
 C 0.20323 0.98325 0.00041
 C -0.05169 -0.43516 2.00567
 C -0.05108 -0.43424 -2.00462
 F 0.12201 1.41161 1.94577
 F 0.12034 1.41488 -1.95055
 H -0.95472 -0.89722 1.82432
 H -0.95352 -0.89649 -1.82412
 H 0.70313 -1.10455 1.79801
 H 0.70334 -1.10364 -1.79584
 H 0.00278 -0.16291 2.95912
 H 0.00434 -0.16238 -2.95752
13
bifur_IRC_Cartesians_MW_output/new_data/bifur_traj1_Cartesians_MW point 287
C 0.07615 0.69261 1.24320
 C 0.07569 0.69424 -1.24386
 C 0.20323 0.98325 0.00041
 C -0.05169 -0.43516 2.00567
 C -0.05108 -0.43424 -2.00462
 F 0.12201 1.41161 1.94577
 F 0.12034 1.41488 -1.95055
 H -0.95472 -0.89722 1.82432
 H -0.95352 -0.89649 -1.82412
 H 0.70313 -1.10455 1.79801
 H 0.70334 -1.10364 -1.79584
 H 0.00278 -0.16291 2.95912
 H 0.00434 -0.16238 -2.95752
13
bifur_IRC_Cartesians_MW_output/new_data/bifur_traj1_Cartesians_MW point 288
C 0.07616 0.69257 1.24335
 C 0.07570 0.69420 -1.24400
 C 0.20360 0.98305 0.00041
 C -0.05168 -0.43512 2.00587
 C -0.05107 -0.43420 -2.00482
 F 0.12176 1.41154 1.94589
 F 0.12009 1.41481 -1.95067
 H -0.95474 -0.89713 1.82462
 H -0.95354 -0.89640 -1.82442
 H 0.70308 -1.10456 1.79817
 H 0.70329 -1.10365 -1.79599
 H 0.00290 -0.16281 2.95928
 H 0.00446 -0.16229 -2.95768
13
bifur_IRC_Cartesians_MW_output/new_data/bifur_traj1_Cartesians_MW point 289
C 0.07617 0.69251 1.24354
 C 0.07571 0.69414 -1.24420
 C 0.20411 0.98278 0.00041
 C -0.05167 -0.43507 2.00614
 C -0.05105 -0.43415 -2.00508
 F 0.12143 1.41144 1.94606
 F 0.11975 1.41471 -1.95083
 H -0.95477 -0.89702 1.82502
 H -0.95357 -0.89629 -1.82482
 H 0.70300 -1.10456 1.79838
 H 0.70321 -1.10366 -1.79620
 H 0.00306 -0.16268 2.95950
 H 0.00462 -0.16216 -2.95790
13
bifur_IRC_Cartesians_MW_output/new_data/bifur_traj1_Cartesians_MW point 290
C 0.07618 0.69244 1.24379
 C 0.07572 0.69407 -1.24445
 C 0.20475 0.98245 0.00041
 C -0.05164 -0.43499 2.00648
 C -0.05103 -0.43407 -2.00542
 F 0.12100 1.41131 1.94626
 F 0.11932 1.41459 -1.95104
 H -0.95481 -0.89687 1.82553
 H -0.95361 -0.89614 -1.82533
 H 0.70291 -1.10457 1.79864
 H 0.70313 -1.10367 -1.79647
 H 0.00326 -0.16252 2.95977
 H 0.00482 -0.16200 -2.95817
13
bifur_IRC_Cartesians_MW_output/new_data/bifur_traj1_Cartesians_MW point 291
C 0.07620 0.69236 1.24407
 C 0.07573 0.69399 -1.24472
 C 0.20545 0.98208 0.00041
 C -0.05162 -0.43492 2.00685
 C -0.05100 -0.43400 -2.00579
 F 0.12053 1.41117 1.94649
 F 0.11885 1.41445 -1.95127
 H -0.95486 -0.89672 1.82608
 H -0.95366 -0.89598 -1.82589
 H 0.70282 -1.10458 1.79893
 H 0.70303 -1.10368 -1.79676
 H 0.00348 -0.16235 2.96007
 H 0.00505 -0.16182 -2.95847
13
bifur_IRC_Cartesians_MW_output/new_data/bifur_traj1_Cartesians_MW point 292
C 0.07621 0.69228 1.24433
 C 0.07574 0.69391 -1.24499
 C 0.20614 0.98172 0.00041
 C -0.05160 -0.43484 2.00721
 C -0.05098 -0.43392 -2.00615
 F 0.12008 1.41104 1.94671
 F 0.11840 1.41432 -1.95149
 H -0.95490 -0.89656 1.82663
 H -0.95370 -0.89583 -1.82643
 H 0.70272 -1.10460 1.79922
 H 0.70293 -1.10369 -1.79704
 H 0.00369 -0.16218 2.96037
 H 0.00526 -0.16165 -2.95877
13
bifur_IRC_Cartesians_MW_output/new_data/bifur_traj1_Cartesians_MW point 293
C 0.07622 0.69221 1.24457
 C 0.07576 0.69384 -1.24523
 C 0.20674 0.98140 0.00041
 C -0.05158 -0.43478 2.00752
 C -0.05096 -0.43385 -2.00647
 F 0.11968 1.41092 1.94690
 F 0.11800 1.41420 -1.95169
 H -0.95494 -0.89643 1.82710
 H -0.95374 -0.89569 -1.82691
 H 0.70264 -1.10460 1.79947
 H 0.70285 -1.10370 -1.79729
 H 0.00388 -0.16202 2.96062
 H 0.00545 -0.16150 -2.95902
13
bifur_IRC_Cartesians_MW_output/new_data/bifur_traj1_Cartesians_MW point 294
C 0.07623 0.69216 1.24474
 C 0.07576 0.69379 -1.24540
 C 0.20719 0.98116 0.00041
 C -0.05156 -0.43473 2.00776
 C -0.05094 -0.43380 -2.00671
 F 0.11938 1.41083 1.94705
 F 0.11769 1.41412 -1.95183
 H -0.95497 -0.89632 1.82746
 H -0.95376 -0.89559 -1.82727
 H 0.70257 -1.10461 1.79966
 H 0.70278 -1.10370 -1.79747
 H 0.00402 -0.16191 2.96082
 H 0.00560 -0.16139 -2.95922
13
bifur_IRC_Cartesians_MW_output/new_data/bifur_traj1_Cartesians_MW point 295
C 0.07624 0.69213 1.24485
 C 0.07577 0.69376 -1.24551
 C 0.20746 0.98102 0.00041
 C -0.05155 -0.43470 2.00790
 C -0.05094 -0.43378 -2.00684
 F 0.11921 1.41078 1.94713
 F 0.11751 1.41406 -1.95192
 H -0.95498 -0.89626 1.82767
 H -0.95378 -0.89553 -1.82748
 H 0.70253 -1.10462 1.79977
 H 0.70275 -1.10371 -1.79758
 H 0.00411 -0.16184 2.96093
 H 0.00568 -0.16132 -2.95933
13
bifur_IRC_Cartesians_MW_output/new_data/bifur_traj1_Cartesians_MW point 296
C 0.07624 0.69212 1.24487
 C 0.07577 0.69375 -1.24553
 C 0.20751 0.98099 0.00041
 C -0.05155 -0.43469 2.00793
 C -0.05093 -0.43377 -2.00687
 F 0.11917 1.41077 1.94715
 F 0.11748 1.41405 -1.95194
 H -0.95499 -0.89625 1.82771
 H -0.95378 -0.89552 -1.82752
 H 0.70253 -1.10462 1.79979
 H 0.70274 -1.10371 -1.79761
 H 0.00412 -0.16183 2.96096
 H 0.00570 -0.16131 -2.95935
13
bifur_IRC_Cartesians_MW_output/new_data/bifur_traj1_Cartesians_MW point 297
C 0.07624 0.69214 1.24481
 C 0.07577 0.69377 -1.24547
 C 0.20735 0.98108 0.00041
 C -0.05156 -0.43471 2.00785
 C -0.05094 -0.43379 -2.00679
 F 0.11927 1.41080 1.94710
 F 0.11758 1.41408 -1.95189
 H -0.95498 -0.89629 1.82759
 H -0.95377 -0.89555 -1.82740
 H 0.70255 -1.10461 1.79972
 H 0.70276 -1.10371 -1.79754
 H 0.00408 -0.16187 2.96089
 H 0.00565 -0.16135 -2.95928
13
bifur_IRC_Cartesians_MW_output/new_data/bifur_traj1_Cartesians_MW point 298
C 0.07624 0.69214 1.24481
 C 0.07577 0.69377 -1.24547
 C 0.20735 0.98108 0.00041
 C -0.05156 -0.43471 2.00785
 C -0.05094 -0.43379 -2.00679
 F 0.11927 1.41080 1.94710
 F 0.11758 1.41408 -1.95189
 H -0.95498 -0.89629 1.82759
 H -0.95377 -0.89555 -1.82740
 H 0.70255 -1.10461 1.79972
 H 0.70276 -1.10371 -1.79754
 H 0.00408 -0.16187 2.96089
 H 0.00565 -0.16135 -2.95928
13
bifur_IRC_Cartesians_MW_output/new_data/bifur_traj1_Cartesians_MW point 299
C 0.07622 0.69224 1.24448
 C 0.07575 0.69387 -1.24514
 C 0.20651 0.98152 0.00041
 C -0.05158 -0.43480 2.00741
 C -0.05097 -0.43388 -2.00635
 F 0.11983 1.41096 1.94683
 F 0.11814 1.41425 -1.95161
 H -0.95492 -0.89648 1.82693
 H -0.95372 -0.89574 -1.82673
 H 0.70267 -1.10460 1.79938
 H 0.70288 -1.10369 -1.79719
 H 0.00381 -0.16208 2.96053
 H 0.00538 -0.16156 -2.95893
13
bifur_IRC_Cartesians_MW_output/new_data/bifur_traj1_Cartesians_MW point 300
C 0.07621 0.69230 1.24425
 C 0.07574 0.69393 -1.24491
 C 0.20592 0.98183 0.00041
 C -0.05160 -0.43487 2.00709
 C -0.05099 -0.43394 -2.00604
 F 0.12022 1.41108 1.94664
 F 0.11854 1.41436 -1.95142
 H -0.95489 -0.89661 1.82646
 H -0.95369 -0.89588 -1.82626
 H 0.70275 -1.10459 1.79913
 H 0.70296 -1.10369 -1.79695
 H 0.00363 -0.16223 2.96027
 H 0.00520 -0.16170 -2.95867
13
bifur_IRC_Cartesians_MW_output/new_data/bifur_traj1_Cartesians_MW point 301
C 0.07620 0.69238 1.24400
 C 0.07573 0.69400 -1.24466
 C 0.20529 0.98216 0.00041
 C -0.05163 -0.43494 2.00676
 C -0.05101 -0.43401 -2.00571
 F 0.12064 1.41120 1.94644
 F 0.11896 1.41448 -1.95122
 H -0.95485 -0.89675 1.82595
 H -0.95365 -0.89602 -1.82576
 H 0.70284 -1.10458 1.79887
 H 0.70305 -1.10368 -1.79669
 H 0.00343 -0.16239 2.96000
 H 0.00499 -0.16186 -2.95840
13
bifur_IRC_Cartesians_MW_output/new_data/bifur_traj1_Cartesians_MW point 302
C 0.07618 0.69245 1.24376
 C 0.07572 0.69407 -1.24442
 C 0.20467 0.98249 0.00041
 C -0.05165 -0.43500 2.00643
 C -0.05103 -0.43408 -2.00538
 F 0.12105 1.41133 1.94624
 F 0.11938 1.41460 -1.95102
 H -0.95481 -0.89689 1.82546
 H -0.95361 -0.89616 -1.82527
 H 0.70293 -1.10457 1.79861
 H 0.70314 -1.10367 -1.79643
 H 0.00323 -0.16254 2.95974
 H 0.00480 -0.16202 -2.95814
13
bifur_IRC_Cartesians_MW_output/new_data/bifur_traj1_Cartesians_MW point 303
C 0.07617 0.69251 1.24354
 C 0.07571 0.69414 -1.24420
 C 0.20410 0.98279 0.00041
 C -0.05167 -0.43507 2.00614
 C -0.05105 -0.43415 -2.00508
 F 0.12143 1.41144 1.94605
 F 0.11976 1.41471 -1.95083
 H -0.95477 -0.89702 1.82501
 H -0.95357 -0.89629 -1.82482
 H 0.70301 -1.10456 1.79837
 H 0.70322 -1.10366 -1.79620
 H 0.00305 -0.16269 2.95950
 H 0.00462 -0.16216 -2.95790
13
bifur_IRC_Cartesians_MW_output/new_data/bifur_traj1_Cartesians_MW point 304
C 0.07616 0.69257 1.24335
 C 0.07570 0.69419 -1.24400
 C 0.20360 0.98305 0.00041
 C -0.05168 -0.43512 2.00587
 C -0.05107 -0.43420 -2.00482
 F 0.12176 1.41154 1.94589
 F 0.12009 1.41481 -1.95067
 H -0.95474 -0.89713 1.82462
 H -0.95354 -0.89640 -1.82442
 H 0.70308 -1.10456 1.79817
 H 0.70329 -1.10365 -1.79599
 H 0.00290 -0.16281 2.95928
 H 0.00446 -0.16229 -2.95768
13
bifur_IRC_Cartesians_MW_output/new_data/bifur_traj1_Cartesians_MW point 305
C 0.07615 0.69262 1.24318
 C 0.07569 0.69424 -1.24384
 C 0.20317 0.98328 0.00041
 C -0.05170 -0.43517 2.00565
 C -0.05108 -0.43425 -2.00459
 F 0.12205 1.41162 1.94576
 F 0.12038 1.41490 -1.95053
 H -0.95471 -0.89723 1.82427
 H -0.95352 -0.89650 -1.82408
 H 0.70314 -1.10455 1.79799
 H 0.70335 -1.10364 -1.79582
 H 0.00276 -0.16292 2.95910
 H 0.00432 -0.16240 -2.95750
13
bifur_IRC_Cartesians_MW_output/new_data/bifur_traj1_Cartesians_MW point 306
C 0.07615 0.69266 1.24303
 C 0.07568 0.69429 -1.24369
 C 0.20281 0.98347 0.00041
 C -0.05171 -0.43521 2.00545
 C -0.05109 -0.43429 -2.00440
 F 0.12229 1.41169 1.94564
 F 0.12062 1.41497 -1.95041
 H -0.95469 -0.89731 1.82398
 H -0.95349 -0.89658 -1.82379
 H 0.70319 -1.10454 1.79783
 H 0.70340 -1.10364 -1.79566
 H 0.00265 -0.16301 2.95894
 H 0.00421 -0.16249 -2.95734
13
bifur_IRC_Cartesians_MW_output/new_data/bifur_traj1_Cartesians_MW point 307
C 0.07614 0.69269 1.24292
 C 0.07568 0.69432 -1.24358
 C 0.20252 0.98362 0.00041
 C -0.05172 -0.43524 2.00530
 C -0.05110 -0.43432 -2.00425
 F 0.12248 1.41175 1.94555
 F 0.12081 1.41502 -1.95032
 H -0.95467 -0.89738 1.82376
 H -0.95348 -0.89665 -1.82356
 H 0.70323 -1.10454 1.79772
 H 0.70344 -1.10363 -1.79555
 H 0.00256 -0.16308 2.95882
 H 0.00412 -0.16256 -2.95722
13
bifur_IRC_Cartesians_MW_output/new_data/bifur_traj1_Cartesians_MW point 308
C 0.07614 0.69271 1.24286
 C 0.07568 0.69434 -1.24352
 C 0.20236 0.98371 0.00041
 C -0.05172 -0.43526 2.00521
 C -0.05111 -0.43434 -2.00416
 F 0.12259 1.41178 1.94549
 F 0.12093 1.41505 -1.95026
 H -0.95466 -0.89741 1.82363
 H -0.95347 -0.89668 -1.82343
 H 0.70325 -1.10454 1.79765
 H 0.70346 -1.10363 -1.79548
 H 0.00250 -0.16312 2.95875
 H 0.00406 -0.16260 -2.95715
13
bifur_IRC_Cartesians_MW_output/new_data/bifur_traj1_Cartesians_MW point 309
C 0.07614 0.69271 1.24286
 C 0.07568 0.69434 -1.24352
 C 0.20235 0.98371 0.00041
 C -0.05172 -0.43526 2.00521
 C -0.05111 -0.43434 -2.00416
 F 0.12259 1.41178 1.94549
 F 0.12093 1.41505 -1.95026
 H -0.95466 -0.89741 1.82363
 H -0.95347 -0.89668 -1.82343
 H 0.70325 -1.10454 1.79765
 H 0.70346 -1.10363 -1.79548
 H 0.00250 -0.16312 2.95875
 H 0.00406 -0.16260 -2.95715
13
bifur_IRC_Cartesians_MW_output/new_data/bifur_traj1_Cartesians_MW point 310
C 0.07614 0.69268 1.24296
 C 0.07568 0.69431 -1.24362
 C 0.20263 0.98356 0.00041
 C -0.05171 -0.43523 2.00536
 C -0.05110 -0.43431 -2.00430
 F 0.12241 1.41173 1.94558
 F 0.12074 1.41500 -1.95035
 H -0.95468 -0.89735 1.82384
 H -0.95348 -0.89662 -1.82365
 H 0.70321 -1.10454 1.79776
 H 0.70342 -1.10364 -1.79559
 H 0.00259 -0.16306 2.95886
 H 0.00415 -0.16253 -2.95726
13
bifur_IRC_Cartesians_MW_output/new_data/bifur_traj1_Cartesians_MW point 311
C 0.07615 0.69261 1.24320
 C 0.07569 0.69424 -1.24386
 C 0.20323 0.98325 0.00041
 C -0.05169 -0.43516 2.00568
 C -0.05108 -0.43424 -2.00462
 F 0.12201 1.41161 1.94577
 F 0.12034 1.41488 -1.95055
 H -0.95472 -0.89722 1.82432
 H -0.95352 -0.89649 -1.82413
 H 0.70313 -1.10455 1.79801
 H 0.70334 -1.10364 -1.79584
 H 0.00278 -0.16291 2.95912
 H 0.00434 -0.16238 -2.95752
13
bifur_IRC_Cartesians_MW_output/new_data/bifur_traj1_Cartesians_MW point 312
C 0.07617 0.69249 1.24360
 C 0.07571 0.69412 -1.24426
 C 0.20426 0.98270 0.00041
 C -0.05166 -0.43505 2.00622
 C -0.05104 -0.43413 -2.00516
 F 0.12133 1.41141 1.94610
 F 0.11965 1.41468 -1.95088
 H -0.95478 -0.89698 1.82514
 H -0.95358 -0.89625 -1.82494
 H 0.70298 -1.10457 1.79844
 H 0.70319 -1.10366 -1.79626
 H 0.00310 -0.16265 2.95956
 H 0.00467 -0.16212 -2.95796
13
bifur_IRC_Cartesians_MW_output/new_data/bifur_traj1_Cartesians_MW point 313
C 0.07621 0.69232 1.24420
 C 0.07574 0.69395 -1.24486
 C 0.20579 0.98190 0.00041
 C -0.05161 -0.43488 2.00703
 C -0.05099 -0.43396 -2.00597
 F 0.12031 1.41110 1.94660
 F 0.11863 1.41439 -1.95138
 H -0.95488 -0.89664 1.82635
 H -0.95368 -0.89591 -1.82616
 H 0.70277 -1.10459 1.79908
 H 0.70298 -1.10368 -1.79690
 H 0.00359 -0.16226 2.96022
 H 0.00515 -0.16174 -2.95862
13
bifur_IRC_Cartesians_MW_output/new_data/bifur_traj1_Cartesians_MW point 314
C 0.07625 0.69208 1.24502
 C 0.07578 0.69371 -1.24568
 C 0.20791 0.98079 0.00041
 C -0.05154 -0.43465 2.00814
 C -0.05092 -0.43373 -2.00708
 F 0.11891 1.41069 1.94728
 F 0.11721 1.41398 -1.95207
 H -0.95501 -0.89616 1.82803
 H -0.95381 -0.89543 -1.82784
 H 0.70247 -1.10462 1.79995
 H 0.70268 -1.10371 -1.79777
 H 0.00425 -0.16173 2.96113
 H 0.00582 -0.16121 -2.95952
13
bifur_IRC_Cartesians_MW_output/new_data/bifur_traj1_Cartesians_MW point 315
C 0.07630 0.69176 1.24610
 C 0.07583 0.69340 -1.24676
 C 0.21067 0.97933 0.00041
 C -0.05145 -0.43434 2.00960
 C -0.05083 -0.43342 -2.00853
 F 0.11707 1.41014 1.94816
 F 0.11537 1.41344 -1.95296
 H -0.95519 -0.89554 1.83022
 H -0.95398 -0.89480 -1.83003
 H 0.70208 -1.10467 1.80110
 H 0.70230 -1.10376 -1.79891
 H 0.00512 -0.16104 2.96231
 H 0.00670 -0.16051 -2.96070
13
bifur_IRC_Cartesians_MW_output/new_data/bifur_traj1_Cartesians_MW point 316
C 0.07637 0.69136 1.24745
 C 0.07589 0.69301 -1.24811
 C 0.21413 0.97751 0.00042
 C -0.05133 -0.43396 2.01142
 C -0.05071 -0.43304 -2.01036
 F 0.11477 1.40946 1.94928
 F 0.11305 1.41277 -1.95409
 H -0.95540 -0.89475 1.83297
 H -0.95419 -0.89402 -1.83278
 H 0.70160 -1.10472 1.80254
 H 0.70181 -1.10381 -1.80034
 H 0.00621 -0.16017 2.96379
 H 0.00780 -0.15964 -2.96218
13
bifur_IRC_Cartesians_MW_output/new_data/bifur_traj1_Cartesians_MW point 317
C 0.07645 0.69088 1.24909
 C 0.07596 0.69253 -1.24976
 C 0.21834 0.97530 0.00042
 C -0.05119 -0.43350 2.01364
 C -0.05056 -0.43257 -2.01257
 F 0.11198 1.40863 1.95063
 F 0.11023 1.41195 -1.95546
 H -0.95567 -0.89380 1.83631
 H -0.95445 -0.89307 -1.83613
 H 0.70101 -1.10479 1.80429
 H 0.70122 -1.10387 -1.80207
 H 0.00753 -0.15911 2.96560
 H 0.00913 -0.15858 -2.96398
13
bifur_IRC_Cartesians_MW_output/new_data/bifur_traj1_Cartesians_MW point 318
C 0.07655 0.69032 1.25102
 C 0.07605 0.69197 -1.25169
 C 0.22330 0.97269 0.00042
 C -0.05102 -0.43295 2.01626
 C -0.05040 -0.43202 -2.01519
 F 0.10869 1.40765 1.95222
 F 0.10692 1.41099 -1.95707
 H -0.95598 -0.89268 1.84024
 H -0.95476 -0.89194 -1.84007
 H 0.70031 -1.10486 1.80635
 H 0.70053 -1.10395 -1.80412
 H 0.00909 -0.15787 2.96773
 H 0.01070 -0.15734 -2.96610
13
bifur_IRC_Cartesians_MW_output/new_data/bifur_traj1_Cartesians_MW point 319
C 0.07667 0.68966 1.25325
 C 0.07616 0.69132 -1.25392
 C 0.22902 0.96968 0.00042
 C -0.05083 -0.43232 2.01927
 C -0.05020 -0.43139 -2.01819
 F 0.10490 1.40653 1.95405
 F 0.10310 1.40988 -1.95892
 H -0.95634 -0.89139 1.84477
 H -0.95511 -0.89065 -1.84460
 H 0.69951 -1.10495 1.80872
 H 0.69973 -1.10403 -1.80648
 H 0.01089 -0.15643 2.97017
 H 0.01251 -0.15590 -2.96854
13
bifur_IRC_Cartesians_MW_output/new_data/bifur_traj1_Cartesians_MW point 320
C 0.07667 0.68966 1.25325
 C 0.07616 0.69132 -1.25392
 C 0.22902 0.96968 0.00042
 C -0.05083 -0.43232 2.01927
 C -0.05020 -0.43139 -2.01819
 F 0.10490 1.40653 1.95405
 F 0.10310 1.40988 -1.95892
 H -0.95634 -0.89139 1.84477
 H -0.95511 -0.89065 -1.84460
 H 0.69951 -1.10495 1.80872
 H 0.69973 -1.10403 -1.80648
 H 0.01089 -0.15643 2.97017
 H 0.01251 -0.15590 -2.96854
13
bifur_IRC_Cartesians_MW_output/new_data/bifur_traj1_Cartesians_MW point 321
C 0.07694 0.68809 1.25859
 C 0.07640 0.68978 -1.25927
 C 0.24273 0.96247 0.00042
 C -0.05037 -0.43081 2.02650
 C -0.04973 -0.42987 -2.02541
 F 0.09580 1.40382 1.95846
 F 0.09393 1.40722 -1.96337
 H -0.95721 -0.88829 1.85565
 H -0.95596 -0.88755 -1.85549
 H 0.69759 -1.10517 1.81442
 H 0.69781 -1.10424 -1.81214
 H 0.01520 -0.15299 2.97605
 H 0.01686 -0.15246 -2.97440
13
bifur_IRC_Cartesians_MW_output/new_data/bifur_traj1_Cartesians_MW point 322
C 0.07710 0.68717 1.26174
 C 0.07655 0.68886 -1.26242
 C 0.25080 0.95822 0.00043
 C -0.05010 -0.42993 2.03075
 C -0.04946 -0.42898 -2.02965
 F 0.09045 1.40223 1.96105
 F 0.08853 1.40565 -1.96599
 H -0.95772 -0.88647 1.86204
 H -0.95645 -0.88572 -1.86190
 H 0.69646 -1.10529 1.81777
 H 0.69669 -1.10436 -1.81546
 H 0.01774 -0.15097 2.97951
 H 0.01942 -0.15043 -2.97785
13
bifur_IRC_Cartesians_MW_output/new_data/bifur_traj1_Cartesians_MW point 323
C 0.07728 0.68615 1.26521
 C 0.07671 0.68786 -1.26590
 C 0.25970 0.95354 0.00043
 C -0.04980 -0.42895 2.03544
 C -0.04916 -0.42799 -2.03434
 F 0.08454 1.40048 1.96391
 F 0.08258 1.40392 -1.96889
 H -0.95828 -0.88446 1.86911
 H -0.95700 -0.88370 -1.86897
 H 0.69521 -1.10543 1.82147
 H 0.69544 -1.10449 -1.81914
 H 0.02054 -0.14873 2.98333
 H 0.02224 -0.14820 -2.98166
13
bifur_IRC_Cartesians_MW_output/new_data/bifur_traj1_Cartesians_MW point 324
C 0.07747 0.68505 1.26898
 C 0.07688 0.68677 -1.26967
 C 0.26937 0.94845 0.00043
 C -0.04948 -0.42788 2.04054
 C -0.04883 -0.42692 -2.03943
 F 0.07812 1.39857 1.96701
 F 0.07611 1.40205 -1.97203
 H -0.95889 -0.88228 1.87678
 H -0.95760 -0.88152 -1.87666
 H 0.69385 -1.10558 1.82549
 H 0.69409 -1.10463 -1.82313
 H 0.02358 -0.14630 2.98748
 H 0.02531 -0.14577 -2.98579
13
bifur_IRC_Cartesians_MW_output/new_data/bifur_traj1_Cartesians_MW point 325
C 0.07767 0.68388 1.27296
 C 0.07707 0.68561 -1.27366
 C 0.27958 0.94308 0.00044
 C -0.04914 -0.42676 2.04592
 C -0.04848 -0.42579 -2.04480
 F 0.07136 1.39656 1.97029
 F 0.06929 1.40007 -1.97534
 H -0.95953 -0.87997 1.88487
 H -0.95823 -0.87921 -1.88476
 H 0.69242 -1.10574 1.82973
 H 0.69266 -1.10479 -1.82734
 H 0.02679 -0.14374 2.99185
 H 0.02854 -0.14321 -2.99015
13
bifur_IRC_Cartesians_MW_output/new_data/bifur_traj1_Cartesians_MW point 326
C 0.07788 0.68269 1.27701
 C 0.07726 0.68444 -1.27771
 C 0.28997 0.93762 0.00044
 C -0.04879 -0.42562 2.05140
 C -0.04812 -0.42464 -2.05027
 F 0.06446 1.39451 1.97362
 F 0.06233 1.39805 -1.97872
 H -0.96019 -0.87762 1.89311
 H -0.95887 -0.87685 -1.89301
 H 0.69096 -1.10590 1.83405
 H 0.69121 -1.10494 -1.83163
 H 0.03006 -0.14113 2.99631
 H 0.03183 -0.14059 -2.99459
13
bifur_IRC_Cartesians_MW_output/new_data/bifur_traj1_Cartesians_MW point 327
C 0.07808 0.68151 1.28103
 C 0.07744 0.68327 -1.28174
 C 0.30029 0.93219 0.00044
 C -0.04844 -0.42448 2.05683
 C -0.04777 -0.42350 -2.05570
 F 0.05761 1.39248 1.97694
 F 0.05543 1.39605 -1.98207
 H -0.96084 -0.87529 1.90130
 H -0.95950 -0.87452 -1.90121
 H 0.68951 -1.10606 1.83833
 H 0.68977 -1.10510 -1.83588
 H 0.03331 -0.13854 3.00073
 H 0.03511 -0.13800 -2.99900
13
bifur_IRC_Cartesians_MW_output/new_data/bifur_traj1_Cartesians_MW point 328
C 0.07828 0.68036 1.28497
 C 0.07762 0.68213 -1.28569
 C 0.31040 0.92687 0.00044
 C -0.04810 -0.42337 2.06216
 C -0.04743 -0.42238 -2.06102
 F 0.05091 1.39049 1.98018
 F 0.04867 1.39408 -1.98535
 H -0.96147 -0.87301 1.90932
 H -0.96013 -0.87223 -1.90924
 H 0.68810 -1.10622 1.84253
 H 0.68835 -1.10525 -1.84005
 H 0.03649 -0.13601 3.00506
 H 0.03831 -0.13546 -3.00332
13
bifur_IRC_Cartesians_MW_output/new_data/bifur_traj1_Cartesians_MW point 329
C 0.07848 0.67923 1.28881
 C 0.07780 0.68102 -1.28954
 C 0.32027 0.92168 0.00045
 C -0.04777 -0.42228 2.06736
 C -0.04709 -0.42129 -2.06622
 F 0.04436 1.38854 1.98335
 F 0.04208 1.39217 -1.98855
 H -0.96210 -0.87078 1.91714
 H -0.96074 -0.87000 -1.91707
 H 0.68671 -1.10638 1.84663
 H 0.68697 -1.10539 -1.84412
 H 0.03959 -0.13353 3.00929
 H 0.04144 -0.13299 -3.00754
13
bifur_IRC_Cartesians_MW_output/new_data/bifur_traj1_Cartesians_MW point 330
C 0.07867 0.67813 1.29257
 C 0.07798 0.67993 -1.29330
 C 0.32990 0.91661 0.00045
 C -0.04745 -0.42122 2.07244
 C -0.04676 -0.42022 -2.07129
 F 0.03797 1.38664 1.98644
 F 0.03563 1.39030 -1.99168
 H -0.96270 -0.86860 1.92478
 H -0.96133 -0.86782 -1.92472
 H 0.68536 -1.10653 1.85064
 H 0.68563 -1.10554 -1.84810
 H 0.04262 -0.13111 3.01342
 H 0.04449 -0.13057 -3.01166
13
bifur_IRC_Cartesians_MW_output/new_data/bifur_traj1_Cartesians_MW point 331
C 0.07867 0.67813 1.29257
 C 0.07798 0.67993 -1.29330
 C 0.32990 0.91661 0.00045
 C -0.04745 -0.42122 2.07244
 C -0.04676 -0.42022 -2.07129
 F 0.03797 1.38664 1.98644
 F 0.03563 1.39030 -1.99168
 H -0.96270 -0.86860 1.92478
 H -0.96133 -0.86782 -1.92472
 H 0.68536 -1.10653 1.85064
 H 0.68563 -1.10554 -1.84810
 H 0.04262 -0.13111 3.01342
 H 0.04449 -0.13057 -3.01166
13
bifur_IRC_Cartesians_MW_output/new_data/bifur_traj1_Cartesians_MW point 332
C 0.07904 0.67600 1.29981
 C 0.07831 0.67783 -1.30054
 C 0.34847 0.90684 0.00046
 C -0.04683 -0.41918 2.08223
 C -0.04613 -0.41817 -2.08106
 F 0.02565 1.38298 1.99241
 F 0.02321 1.38670 -1.99771
 H -0.96387 -0.86441 1.93951
 H -0.96248 -0.86361 -1.93947
 H 0.68276 -1.10682 1.85835
 H 0.68303 -1.10582 -1.85576
 H 0.04846 -0.12645 3.02138
 H 0.05038 -0.12590 -3.01960
13
bifur_IRC_Cartesians_MW_output/new_data/bifur_traj1_Cartesians_MW point 333
C 0.07922 0.67498 1.30328
 C 0.07847 0.67683 -1.30402
 C 0.35737 0.90216 0.00046
 C -0.04653 -0.41820 2.08692
 C -0.04583 -0.41718 -2.08574
 F 0.01974 1.38123 1.99526
 F 0.01726 1.38497 -2.00060
 H -0.96444 -0.86240 1.94657
 H -0.96302 -0.86160 -1.94654
 H 0.68151 -1.10696 1.86205
 H 0.68178 -1.10595 -1.85943
 H 0.05126 -0.12422 3.02520
 H 0.05320 -0.12367 -3.02340
13
bifur_IRC_Cartesians_MW_output/new_data/bifur_traj1_Cartesians_MW point 334
C 0.07939 0.67400 1.30664
 C 0.07863 0.67585 -1.30739
 C 0.36600 0.89762 0.00046
 C -0.04624 -0.41725 2.09147
 C -0.04553 -0.41623 -2.09028
 F 0.01402 1.37953 1.99803
 F 0.01149 1.38329 -2.00341
 H -0.96498 -0.86045 1.95341
 H -0.96356 -0.85965 -1.95339
 H 0.68030 -1.10709 1.86563
 H 0.68058 -1.10608 -1.86299
 H 0.05398 -0.12205 3.02890
 H 0.05593 -0.12150 -3.02709
13
bifur_IRC_Cartesians_MW_output/new_data/bifur_traj1_Cartesians_MW point 335
C 0.07956 0.67304 1.30990
 C 0.07878 0.67491 -1.31065
 C 0.37437 0.89322 0.00046
 C -0.04596 -0.41633 2.09588
 C -0.04525 -0.41530 -2.09469
 F 0.00847 1.37788 2.00072
 F 0.00590 1.38167 -2.00612
 H -0.96551 -0.85856 1.96005
 H -0.96407 -0.85775 -1.96004
 H 0.67912 -1.10722 1.86911
 H 0.67941 -1.10620 -1.86645
 H 0.05661 -0.11995 3.03249
 H 0.05858 -0.11940 -3.03066
13
bifur_IRC_Cartesians_MW_output/new_data/bifur_traj1_Cartesians_MW point 336
C 0.07972 0.67211 1.31308
 C 0.07892 0.67399 -1.31383
 C 0.38252 0.88893 0.00047
 C -0.04569 -0.41543 2.10018
 C -0.04497 -0.41440 -2.09898
 F 0.00306 1.37627 2.00334
 F 0.00044 1.38009 -2.00877
 H -0.96602 -0.85672 1.96652
 H -0.96458 -0.85591 -1.96651
 H 0.67798 -1.10735 1.87250
 H 0.67827 -1.10633 -1.86981
 H 0.05917 -0.11791 3.03598
 H 0.06117 -0.11735 -3.03415
13
bifur_IRC_Cartesians_MW_output/new_data/bifur_traj1_Cartesians_MW point 337
C 0.07988 0.67120 1.31618
 C 0.07907 0.67309 -1.31694
 C 0.39049 0.88474 0.00047
 C -0.04542 -0.41455 2.10438
 C -0.04470 -0.41351 -2.10317
 F -0.00223 1.37470 2.00589
 F -0.00488 1.37854 -2.01136
 H -0.96652 -0.85492 1.97283
 H -0.96507 -0.85411 -1.97284
 H 0.67686 -1.10747 1.87581
 H 0.67715 -1.10644 -1.87310
 H 0.06168 -0.11591 3.03940
 H 0.06369 -0.11535 -3.03755
13
bifur_IRC_Cartesians_MW_output/new_data/bifur_traj1_Cartesians_MW point 338
C 0.08003 0.67031 1.31922
 C 0.07921 0.67220 -1.31999
 C 0.39828 0.88064 0.00047
 C -0.04516 -0.41370 2.10849
 C -0.04443 -0.41265 -2.10728
 F -0.00740 1.37316 2.00840
 F -0.01010 1.37703 -2.01389
 H -0.96701 -0.85316 1.97902
 H -0.96555 -0.85234 -1.97903
 H 0.67577 -1.10759 1.87905
 H 0.67606 -1.10656 -1.87631
 H 0.06413 -0.11395 3.04274
 H 0.06616 -0.11339 -3.04088
13
bifur_IRC_Cartesians_MW_output/new_data/bifur_traj1_Cartesians_MW point 339
C 0.08018 0.66943 1.32220
 C 0.07935 0.67134 -1.32297
 C 0.40592 0.87662 0.00047
 C -0.04490 -0.41286 2.11251
 C -0.04417 -0.41181 -2.11129
 F -0.01246 1.37166 2.01085
 F -0.01520 1.37555 -2.01637
 H -0.96750 -0.85143 1.98507
 H -0.96602 -0.85061 -1.98509
 H 0.67470 -1.10771 1.88222
 H 0.67499 -1.10668 -1.87946
 H 0.06653 -0.11203 3.04601
 H 0.06858 -0.11147 -3.04415
13
bifur_IRC_Cartesians_MW_output/new_data/bifur_traj1_Cartesians_MW point 340
C 0.08033 0.66857 1.32512
 C 0.07948 0.67050 -1.32589
 C 0.41342 0.87268 0.00048
 C -0.04465 -0.41203 2.11646
 C -0.04392 -0.41098 -2.11524
 F -0.01744 1.37018 2.01326
 F -0.02022 1.37409 -2.01880
 H -0.96797 -0.84974 1.99102
 H -0.96648 -0.84892 -1.99105
 H 0.67365 -1.10783 1.88533
 H 0.67395 -1.10679 -1.88256
 H 0.06889 -0.11015 3.04922
 H 0.07096 -0.10959 -3.04735
13
bifur_IRC_Cartesians_MW_output/new_data/bifur_traj1_Cartesians_MW point 341
C 0.08048 0.66773 1.32800
 C 0.07961 0.66966 -1.32878
 C 0.42082 0.86878 0.00048
 C -0.04440 -0.41122 2.12036
 C -0.04367 -0.41016 -2.11913
 F -0.02235 1.36872 2.01563
 F -0.02517 1.37265 -2.02121
 H -0.96843 -0.84807 1.99689
 H -0.96694 -0.84724 -1.99693
 H 0.67261 -1.10795 1.88841
 H 0.67291 -1.10690 -1.88561
 H 0.07122 -0.10830 3.05240
 H 0.07331 -0.10773 -3.05052
13
bifur_IRC_Cartesians_MW_output/new_data/bifur_traj1_Cartesians_MW point 342
C 0.08048 0.66773 1.32800
 C 0.07961 0.66966 -1.32878
 C 0.42082 0.86878 0.00048
 C -0.04440 -0.41122 2.12036
 C -0.04367 -0.41016 -2.11913
 F -0.02235 1.36872 2.01563
 F -0.02517 1.37265 -2.02121
 H -0.96843 -0.84807 1.99689
 H -0.96694 -0.84724 -1.99693
 H 0.67261 -1.10795 1.88841
 H 0.67291 -1.10690 -1.88561
 H 0.07122 -0.10830 3.05240
 H 0.07331 -0.10773 -3.05051
13
bifur_IRC_Cartesians_MW_output/new_data/bifur_traj1_Cartesians_MW point 343
C 0.08077 0.66603 1.33378
 C 0.07988 0.66798 -1.33457
 C 0.43564 0.86099 0.00048
 C -0.04390 -0.40958 2.12818
 C -0.04316 -0.40852 -2.12694
 F -0.03218 1.36580 2.02039
 F -0.03508 1.36978 -2.02602
 H -0.96937 -0.84472 2.00865
 H -0.96785 -0.84389 -2.00870
 H 0.67053 -1.10818 1.89457
 H 0.67084 -1.10712 -1.89173
 H 0.07588 -0.10457 3.05875
 H 0.07801 -0.10401 -3.05685
13
bifur_IRC_Cartesians_MW_output/new_data/bifur_traj1_Cartesians_MW point 344
C 0.08093 0.66516 1.33677
 C 0.08002 0.66712 -1.33756
 C 0.44332 0.85695 0.00049
 C -0.04365 -0.40874 2.13222
 C -0.04290 -0.40767 -2.13098
 F -0.03728 1.36429 2.02286
 F -0.04021 1.36829 -2.02851
 H -0.96985 -0.84298 2.01473
 H -0.96832 -0.84215 -2.01479
 H 0.66945 -1.10830 1.89776
 H 0.66977 -1.10723 -1.89489
 H 0.07829 -0.10265 3.06204
 H 0.08044 -0.10208 -3.06013
13
bifur_IRC_Cartesians_MW_output/new_data/bifur_traj1_Cartesians_MW point 345
C 0.08109 0.66423 1.33992
 C 0.08017 0.66621 -1.34071
 C 0.45138 0.85271 0.00049
 C -0.04338 -0.40785 2.13647
 C -0.04262 -0.40677 -2.13522
 F -0.04263 1.36270 2.02545
 F -0.04560 1.36672 -2.03113
 H -0.97036 -0.84116 2.02113
 H -0.96882 -0.84032 -2.02120
 H 0.66832 -1.10842 1.90111
 H 0.66864 -1.10736 -1.89822
 H 0.08083 -0.10062 3.06550
 H 0.08299 -0.10005 -3.06358
13
bifur_IRC_Cartesians_MW_output/new_data/bifur_traj1_Cartesians_MW point 346
C 0.08126 0.66325 1.34327
 C 0.08032 0.66523 -1.34407
 C 0.45999 0.84818 0.00049
 C -0.04309 -0.40690 2.14101
 C -0.04233 -0.40582 -2.13975
 F -0.04834 1.36100 2.02821
 F -0.05136 1.36505 -2.03393
 H -0.97090 -0.83921 2.02796
 H -0.96935 -0.83837 -2.02804
 H 0.66711 -1.10856 1.90468
 H 0.66743 -1.10748 -1.90177
 H 0.08354 -0.09846 3.06919
 H 0.08572 -0.09789 -3.06726
13
bifur_IRC_Cartesians_MW_output/new_data/bifur_traj1_Cartesians_MW point 347
C 0.08144 0.66219 1.34688
 C 0.08049 0.66419 -1.34768
 C 0.46925 0.84331 0.00049
 C -0.04278 -0.40589 2.14589
 C -0.04202 -0.40480 -2.14462
 F -0.05448 1.35917 2.03118
 F -0.05755 1.36326 -2.03693
 H -0.97149 -0.83713 2.03530
 H -0.96992 -0.83628 -2.03539
 H 0.66582 -1.10870 1.90853
 H 0.66614 -1.10762 -1.90559
 H 0.08645 -0.09614 3.07316
 H 0.08866 -0.09557 -3.07121
13
bifur_IRC_Cartesians_MW_output/new_data/bifur_traj1_Cartesians_MW point 348
C 0.08164 0.66107 1.35071
 C 0.08067 0.66308 -1.35152
 C 0.47908 0.83814 0.00050
 C -0.04245 -0.40480 2.15107
 C -0.04168 -0.40371 -2.14980
 F -0.06100 1.35724 2.03434
 F -0.06413 1.36135 -2.04013
 H -0.97211 -0.83490 2.04310
 H -0.97053 -0.83405 -2.04320
 H 0.66444 -1.10885 1.91261
 H 0.66476 -1.10777 -1.90965
 H 0.08954 -0.09367 3.07737
 H 0.09177 -0.09310 -3.07542
13
bifur_IRC_Cartesians_MW_output/new_data/bifur_traj1_Cartesians_MW point 349
C 0.08184 0.65990 1.35470
 C 0.08085 0.66192 -1.35552
 C 0.48931 0.83275 0.00050
 C -0.04211 -0.40368 2.15647
 C -0.04133 -0.40257 -2.15518
 F -0.06779 1.35522 2.03762
 F -0.07097 1.35936 -2.04345
 H -0.97275 -0.83259 2.05121
 H -0.97116 -0.83174 -2.05132
 H 0.66300 -1.10901 1.91687
 H 0.66333 -1.10792 -1.91387
 H 0.09276 -0.09110 3.08176
 H 0.09502 -0.09053 -3.07979
13
bifur_IRC_Cartesians_MW_output/new_data/bifur_traj1_Cartesians_MW point 350
C 0.08205 0.65871 1.35875
 C 0.08104 0.66075 -1.35957
 C 0.49969 0.82729 0.00050
 C -0.04176 -0.40254 2.16194
 C -0.04098 -0.40143 -2.16065
 F -0.07468 1.35317 2.04096
 F -0.07791 1.35735 -2.04682
 H -0.97341 -0.83025 2.05945
 H -0.97180 -0.82939 -2.05957
 H 0.66154 -1.10918 1.92118
 H 0.66188 -1.10808 -1.91815
 H 0.09603 -0.08850 3.08621
 H 0.09831 -0.08792 -3.08422
13
bifur_IRC_Cartesians_MW_output/new_data/bifur_traj1_Cartesians_MW point 351
C 0.08225 0.65753 1.36275
 C 0.08122 0.65959 -1.36358
 C 0.50997 0.82188 0.00051
 C -0.04141 -0.40140 2.16736
 C -0.04063 -0.40029 -2.16606
 F -0.08150 1.35115 2.04426
 F -0.08479 1.35535 -2.05016
 H -0.97406 -0.82792 2.06760
 H -0.97243 -0.82706 -2.06773
 H 0.66010 -1.10934 1.92545
 H 0.66044 -1.10823 -1.92239
 H 0.09926 -0.08592 3.09062
 H 0.10156 -0.08534 -3.08862
13
bifur_IRC_Cartesians_MW_output/new_data/bifur_traj1_Cartesians_MW point 352
C 0.08245 0.65639 1.36664
 C 0.08140 0.65846 -1.36748
 C 0.51996 0.81663 0.00051
 C -0.04108 -0.40031 2.17262
 C -0.04029 -0.39918 -2.17131
 F -0.08812 1.34918 2.04746
 F -0.09146 1.35341 -2.05340
 H -0.97469 -0.82567 2.07552
 H -0.97305 -0.82480 -2.07566
 H 0.65870 -1.10949 1.92960
 H 0.65905 -1.10838 -1.92651
 H 0.10240 -0.08341 3.09490
 H 0.10473 -0.08283 -3.09289
13
bifur_IRC_Cartesians_MW_output/new_data/bifur_traj1_Cartesians_MW point 353
C 0.08245 0.65639 1.36664
 C 0.08140 0.65846 -1.36748
 C 0.51996 0.81663 0.00051
 C -0.04108 -0.40031 2.17262
 C -0.04029 -0.39918 -2.17131
 F -0.08812 1.34918 2.04746
 F -0.09146 1.35341 -2.05340
 H -0.97469 -0.82567 2.07552
 H -0.97305 -0.82480 -2.07566
 H 0.65870 -1.10949 1.92960
 H 0.65905 -1.10838 -1.92651
 H 0.10240 -0.08341 3.09490
 H 0.10473 -0.08283 -3.09289
13
bifur_IRC_Cartesians_MW_output/new_data/bifur_traj1_Cartesians_MW point 354
C 0.08282 0.65427 1.37387
 C 0.08174 0.65637 -1.37471
 C 0.53848 0.80689 0.00051
 C -0.04046 -0.39827 2.18239
 C -0.03966 -0.39713 -2.18106
 F -0.10042 1.34553 2.05341
 F -0.10385 1.34982 -2.05942
 H -0.97585 -0.82148 2.09021
 H -0.97419 -0.82061 -2.09037
 H 0.65610 -1.10978 1.93729
 H 0.65646 -1.10866 -1.93415
 H 0.10823 -0.07876 3.10284
 H 0.11060 -0.07818 -3.10080
13
bifur_IRC_Cartesians_MW_output/new_data/bifur_traj1_Cartesians_MW point 355
C 0.08298 0.65331 1.37714
 C 0.08189 0.65542 -1.37799
 C 0.54689 0.80247 0.00052
 C -0.04018 -0.39734 2.18681
 C -0.03937 -0.39620 -2.18548
 F -0.10599 1.34387 2.05611
 F -0.10947 1.34819 -2.06215
 H -0.97638 -0.81959 2.09688
 H -0.97471 -0.81871 -2.09705
 H 0.65493 -1.10991 1.94078
 H 0.65528 -1.10878 -1.93762
 H 0.11087 -0.07665 3.10644
 H 0.11326 -0.07607 -3.10439
13
bifur_IRC_Cartesians_MW_output/new_data/bifur_traj1_Cartesians_MW point 356
C 0.08314 0.65242 1.38019
 C 0.08203 0.65454 -1.38104
 C 0.55471 0.79835 0.00052
 C -0.03991 -0.39648 2.19094
 C -0.03910 -0.39534 -2.18960
 F -0.11118 1.34233 2.05862
 F -0.11470 1.34667 -2.06469
 H -0.97688 -0.81782 2.10308
 H -0.97519 -0.81694 -2.10326
 H 0.65383 -1.11003 1.94404
 H 0.65419 -1.10890 -1.94085
 H 0.11333 -0.07469 3.10980
 H 0.11574 -0.07410 -3.10774
13
bifur_IRC_Cartesians_MW_output/new_data/bifur_traj1_Cartesians_MW point 357
C 0.08329 0.65158 1.38305
 C 0.08216 0.65371 -1.38390
 C 0.56204 0.79449 0.00052
 C -0.03967 -0.39567 2.19480
 C -0.03885 -0.39452 -2.19346
 F -0.11604 1.34088 2.06097
 F -0.11961 1.34525 -2.06707
 H -0.97734 -0.81616 2.10889
 H -0.97565 -0.81528 -2.10908
 H 0.65280 -1.11015 1.94708
 H 0.65316 -1.10901 -1.94387
 H 0.11564 -0.07285 3.11294
 H 0.11807 -0.07226 -3.11087
13
bifur_IRC_Cartesians_MW_output/new_data/bifur_traj1_Cartesians_MW point 358
C 0.08342 0.65078 1.38577
 C 0.08229 0.65292 -1.38662
 C 0.56902 0.79082 0.00052
 C -0.03943 -0.39491 2.19848
 C -0.03862 -0.39375 -2.19713
 F -0.12067 1.33951 2.06321
 F -0.12427 1.34389 -2.06934
 H -0.97778 -0.81459 2.11443
 H -0.97608 -0.81370 -2.11462
 H 0.65182 -1.11026 1.94998
 H 0.65219 -1.10911 -1.94675
 H 0.11783 -0.07110 3.11593
 H 0.12028 -0.07051 -3.11385
13
bifur_IRC_Cartesians_MW_output/new_data/bifur_traj1_Cartesians_MW point 359
C 0.08356 0.65000 1.38843
 C 0.08241 0.65215 -1.38929
 C 0.57584 0.78723 0.00053
 C -0.03921 -0.39415 2.20208
 C -0.03838 -0.39300 -2.20072
 F -0.12520 1.33816 2.06541
 F -0.12884 1.34257 -2.07155
 H -0.97821 -0.81304 2.11984
 H -0.97650 -0.81215 -2.12004
 H 0.65086 -1.11036 1.95281
 H 0.65123 -1.10922 -1.94957
 H 0.11998 -0.06939 3.11886
 H 0.12244 -0.06879 -3.11677
13
bifur_IRC_Cartesians_MW_output/new_data/bifur_traj1_Cartesians_MW point 360
C 0.08370 0.64921 1.39111
 C 0.08253 0.65137 -1.39198
 C 0.58273 0.78361 0.00053
 C -0.03897 -0.39340 2.20571
 C -0.03815 -0.39223 -2.20435
 F -0.12977 1.33681 2.06762
 F -0.13344 1.34123 -2.07379
 H -0.97864 -0.81149 2.12530
 H -0.97692 -0.81060 -2.12551
 H 0.64990 -1.11047 1.95568
 H 0.65027 -1.10932 -1.95241
 H 0.12215 -0.06766 3.12181
 H 0.12463 -0.06706 -3.11971
13
bifur_IRC_Cartesians_MW_output/new_data/bifur_traj1_Cartesians_MW point 361
C 0.08384 0.64839 1.39390
 C 0.08266 0.65056 -1.39477
 C 0.58988 0.77985 0.00053
 C -0.03873 -0.39261 2.20948
 C -0.03791 -0.39144 -2.20811
 F -0.13451 1.33540 2.06991
 F -0.13822 1.33984 -2.07611
 H -0.97909 -0.80987 2.13097
 H -0.97736 -0.80898 -2.13119
 H 0.64889 -1.11058 1.95865
 H 0.64927 -1.10943 -1.95536
 H 0.12439 -0.06586 3.12487
 H 0.12689 -0.06527 -3.12277
13
bifur_IRC_Cartesians_MW_output/new_data/bifur_traj1_Cartesians_MW point 362
C 0.08399 0.64753 1.39685
 C 0.08280 0.64971 -1.39772
 C 0.59745 0.77587 0.00053
 C -0.03848 -0.39178 2.21346
 C -0.03765 -0.39060 -2.21209
 F -0.13953 1.33390 2.07234
 F -0.14328 1.33837 -2.07857
 H -0.97957 -0.80816 2.13698
 H -0.97783 -0.80727 -2.13720
 H 0.64783 -1.11070 1.96179
 H 0.64821 -1.10954 -1.95848
 H 0.12677 -0.06396 3.12812
 H 0.12929 -0.06337 -3.12600
13
bifur_IRC_Cartesians_MW_output/new_data/bifur_traj1_Cartesians_MW point 363
C 0.08415 0.64660 1.40000
 C 0.08295 0.64879 -1.40088
 C 0.60554 0.77161 0.00053
 C -0.03821 -0.39089 2.21773
 C -0.03737 -0.38971 -2.21635
 F -0.14490 1.33231 2.07494
 F -0.14869 1.33680 -2.08119
 H -0.98008 -0.80634 2.14339
 H -0.97833 -0.80544 -2.14362
 H 0.64670 -1.11083 1.96515
 H 0.64708 -1.10966 -1.96182
 H 0.12932 -0.06193 3.13158
 H 0.13185 -0.06134 -3.12946
13
bifur_IRC_Cartesians_MW_output/new_data/bifur_traj1_Cartesians_MW point 364
C 0.08415 0.64660 1.40000
 C 0.08295 0.64879 -1.40088
 C 0.60554 0.77161 0.00053
 C -0.03821 -0.39089 2.21773
 C -0.03737 -0.38971 -2.21635
 F -0.14490 1.33231 2.07494
 F -0.14869 1.33680 -2.08119
 H -0.98008 -0.80634 2.14339
 H -0.97833 -0.80544 -2.14362
 H 0.64670 -1.11083 1.96515
 H 0.64708 -1.10966 -1.96182
 H 0.12932 -0.06193 3.13158
 H 0.13185 -0.06134 -3.12946
13
bifur_IRC_Cartesians_MW_output/new_data/bifur_traj1_Cartesians_MW point 365
C 0.08451 0.64454 1.40702
 C 0.08327 0.64676 -1.40791
 C 0.62356 0.76213 0.00054
 C -0.03761 -0.38890 2.22723
 C -0.03676 -0.38771 -2.22584
 F -0.15686 1.32876 2.08073
 F -0.16075 1.33331 -2.08705
 H -0.98122 -0.80227 2.15769
 H -0.97944 -0.80136 -2.15794
 H 0.64417 -1.11111 1.97264
 H 0.64456 -1.10993 -1.96925
 H 0.13499 -0.05741 3.13931
 H 0.13757 -0.05681 -3.13716
13
bifur_IRC_Cartesians_MW_output/new_data/bifur_traj1_Cartesians_MW point 366
C 0.08471 0.64339 1.41095
 C 0.08345 0.64562 -1.41184
 C 0.63363 0.75683 0.00054
 C -0.03727 -0.38780 2.23254
 C -0.03642 -0.38660 -2.23114
 F -0.16354 1.32677 2.08396
 F -0.16748 1.33135 -2.09032
 H -0.98185 -0.79999 2.16567
 H -0.98006 -0.79908 -2.16594
 H 0.64276 -1.11127 1.97682
 H 0.64315 -1.11008 -1.97341
 H 0.13816 -0.05488 3.14363
 H 0.14076 -0.05428 -3.14147
13
bifur_IRC_Cartesians_MW_output/new_data/bifur_traj1_Cartesians_MW point 367
C 0.08492 0.64215 1.41519
 C 0.08365 0.64439 -1.41609
 C 0.64451 0.75111 0.00055
 C -0.03690 -0.38660 2.23827
 C -0.03605 -0.38540 -2.23686
 F -0.17075 1.32463 2.08745
 F -0.17475 1.32924 -2.09385
 H -0.98254 -0.79753 2.17430
 H -0.98073 -0.79662 -2.17457
 H 0.64123 -1.11144 1.98134
 H 0.64163 -1.11024 -1.97790
 H 0.14158 -0.05215 3.14829
 H 0.14420 -0.05155 -3.14612
13
bifur_IRC_Cartesians_MW_output/new_data/bifur_traj1_Cartesians_MW point 368
C 0.08516 0.64080 1.41977
 C 0.08386 0.64307 -1.42067
 C 0.65626 0.74493 0.00055
 C -0.03651 -0.38531 2.24446
 C -0.03564 -0.38409 -2.24304
 F -0.17855 1.32231 2.09122
 F -0.18261 1.32696 -2.09767
 H -0.98328 -0.79488 2.18362
 H -0.98145 -0.79396 -2.18390
 H 0.63958 -1.11162 1.98622
 H 0.63999 -1.11042 -1.98274
 H 0.14527 -0.04920 3.15333
 H 0.14793 -0.04860 -3.15114
13
bifur_IRC_Cartesians_MW_output/new_data/bifur_traj1_Cartesians_MW point 369
C 0.08541 0.63936 1.42469
 C 0.08409 0.64164 -1.42561
 C 0.66890 0.73828 0.00055
 C -0.03609 -0.38391 2.25112
 C -0.03521 -0.38270 -2.24970
 F -0.18694 1.31982 2.09528
 F -0.19106 1.32451 -2.10177
 H -0.98407 -0.79202 2.19364
 H -0.98223 -0.79110 -2.19394
 H 0.63781 -1.11182 1.99147
 H 0.63822 -1.11061 -1.98796
 H 0.14925 -0.04603 3.15875
 H 0.15193 -0.04542 -3.15654
13
bifur_IRC_Cartesians_MW_output/new_data/bifur_traj1_Cartesians_MW point 370
C 0.08567 0.63783 1.42991
 C 0.08433 0.64013 -1.43083
 C 0.68227 0.73125 0.00056
 C -0.03564 -0.38244 2.25817
 C -0.03476 -0.38122 -2.25674
 F -0.19581 1.31719 2.09957
 F -0.20001 1.32191 -2.10611
 H -0.98492 -0.78900 2.20425
 H -0.98306 -0.78807 -2.20456
 H 0.63594 -1.11203 1.99703
 H 0.63635 -1.11081 -1.99348
 H 0.15345 -0.04268 3.16448
 H 0.15617 -0.04206 -3.16225
13
bifur_IRC_Cartesians_MW_output/new_data/bifur_traj1_Cartesians_MW point 371
C 0.08595 0.63627 1.43523
 C 0.08457 0.63859 -1.43615
 C 0.69592 0.72407 0.00056
 C -0.03518 -0.38094 2.26537
 C -0.03429 -0.37970 -2.26392
 F -0.20486 1.31450 2.10396
 F -0.20913 1.31926 -2.11055
 H -0.98578 -0.78592 2.21507
 H -0.98390 -0.78498 -2.21540
 H 0.63402 -1.11224 2.00270
 H 0.63444 -1.11101 -1.99911
 H 0.15775 -0.03925 3.17033
 H 0.16050 -0.03863 -3.16809
13
bifur_IRC_Cartesians_MW_output/new_data/bifur_traj1_Cartesians_MW point 372
C 0.08621 0.63476 1.44036
 C 0.08481 0.63710 -1.44130
 C 0.70910 0.71714 0.00057
 C -0.03474 -0.37949 2.27231
 C -0.03384 -0.37825 -2.27085
 F -0.21361 1.31190 2.10819
 F -0.21795 1.31671 -2.11483
 H -0.98661 -0.78294 2.22552
 H -0.98471 -0.78200 -2.22587
 H 0.63217 -1.11244 2.00818
 H 0.63260 -1.11121 -2.00454
 H 0.16189 -0.03594 3.17598
 H 0.16468 -0.03532 -3.17372
13
bifur_IRC_Cartesians_MW_output/new_data/bifur_traj1_Cartesians_MW point 373
C 0.08645 0.63339 1.44504
 C 0.08503 0.63574 -1.44598
 C 0.72109 0.71082 0.00057
 C -0.03434 -0.37817 2.27864
 C -0.03344 -0.37692 -2.27717
 F -0.22157 1.30953 2.11204
 F -0.22597 1.31438 -2.11872
 H -0.98737 -0.78023 2.23504
 H -0.98545 -0.77928 -2.23540
 H 0.63049 -1.11263 2.01316
 H 0.63092 -1.11139 -2.00949
 H 0.16567 -0.03293 3.18112
 H 0.16848 -0.03231 -3.17885
13
bifur_IRC_Cartesians_MW_output/new_data/bifur_traj1_Cartesians_MW point 374
C 0.08665 0.63220 1.44911
 C 0.08522 0.63456 -1.45005
 C 0.73154 0.70533 0.00057
 C -0.03399 -0.37702 2.28414
 C -0.03308 -0.37576 -2.28266
 F -0.22849 1.30747 2.11539
 F -0.23295 1.31235 -2.12211
 H -0.98802 -0.77787 2.24332
 H -0.98610 -0.77692 -2.24369
 H 0.62903 -1.11279 2.01750
 H 0.62946 -1.11154 -2.01380
 H 0.16895 -0.03031 3.18560
 H 0.17179 -0.02969 -3.18331
13
bifur_IRC_Cartesians_MW_output/new_data/bifur_traj1_Cartesians_MW point 375
C 0.08665 0.63220 1.44911
 C 0.08522 0.63456 -1.45005
 C 0.73154 0.70533 0.00057
 C -0.03399 -0.37702 2.28414
 C -0.03308 -0.37576 -2.28266
 F -0.22849 1.30747 2.11539
 F -0.23295 1.31235 -2.12211
 H -0.98802 -0.77787 2.24332
 H -0.98610 -0.77692 -2.24369
 H 0.62903 -1.11279 2.01750
 H 0.62946 -1.11154 -2.01380
 H 0.16895 -0.03031 3.18560
 H 0.17179 -0.02969 -3.18331
13
bifur_IRC_Cartesians_MW_output/new_data/bifur_traj1_Cartesians_MW point 376
C 0.08698 0.63032 1.45550
 C 0.08551 0.63271 -1.45645
 C 0.74793 0.69671 0.00058
 C -0.03344 -0.37522 2.29278
 C -0.03252 -0.37395 -2.29129
 F -0.23937 1.30424 2.12066
 F -0.24392 1.30917 -2.12744
 H -0.98906 -0.77417 2.25632
 H -0.98711 -0.77321 -2.25671
 H 0.62673 -1.11305 2.02431
 H 0.62717 -1.11179 -2.02057
 H 0.17411 -0.02620 3.19263
 H 0.17698 -0.02557 -3.19032
13
bifur_IRC_Cartesians_MW_output/new_data/bifur_traj1_Cartesians_MW point 377
C 0.08711 0.62958 1.45803
 C 0.08563 0.63198 -1.45899
 C 0.75442 0.69329 0.00058
 C -0.03322 -0.37450 2.29620
 C -0.03230 -0.37323 -2.29471
 F -0.24368 1.30296 2.12274
 F -0.24826 1.30791 -2.12954
 H -0.98947 -0.77270 2.26147
 H -0.98751 -0.77174 -2.26186
 H 0.62582 -1.11315 2.02701
 H 0.62626 -1.11189 -2.02324
 H 0.17615 -0.02457 3.19541
 H 0.17904 -0.02394 -3.19309
13
bifur_IRC_Cartesians_MW_output/new_data/bifur_traj1_Cartesians_MW point 378
C 0.08722 0.62891 1.46029
 C 0.08573 0.63132 -1.46125
 C 0.76023 0.69024 0.00058
 C -0.03303 -0.37386 2.29927
 C -0.03210 -0.37259 -2.29777
 F -0.24753 1.30182 2.12460
 F -0.25214 1.30678 -2.13143
 H -0.98983 -0.77139 2.26608
 H -0.98787 -0.77042 -2.26648
 H 0.62500 -1.11324 2.02942
 H 0.62545 -1.11197 -2.02564
 H 0.17798 -0.02311 3.19790
 H 0.18088 -0.02248 -3.19557
13
bifur_IRC_Cartesians_MW_output/new_data/bifur_traj1_Cartesians_MW point 379
C 0.08733 0.62829 1.46242
 C 0.08583 0.63070 -1.46339
 C 0.76570 0.68736 0.00058
 C -0.03284 -0.37326 2.30215
 C -0.03192 -0.37198 -2.30065
 F -0.25116 1.30074 2.12636
 F -0.25580 1.30572 -2.13321
 H -0.99018 -0.77016 2.27042
 H -0.98820 -0.76919 -2.27082
 H 0.62423 -1.11333 2.03169
 H 0.62468 -1.11206 -2.02790
 H 0.17970 -0.02174 3.20025
 H 0.18262 -0.02111 -3.19791
13
bifur_IRC_Cartesians_MW_output/new_data/bifur_traj1_Cartesians_MW point 380
C 0.08744 0.62766 1.46455
 C 0.08593 0.63009 -1.46552
 C 0.77116 0.68449 0.00059
 C -0.03266 -0.37266 2.30503
 C -0.03173 -0.37138 -2.30352
 F -0.25478 1.29966 2.12811
 F -0.25945 1.30466 -2.13498
 H -0.99052 -0.76892 2.27475
 H -0.98854 -0.76795 -2.27516
 H 0.62347 -1.11341 2.03396
 H 0.62392 -1.11214 -2.03015
 H 0.18141 -0.02037 3.20259
 H 0.18435 -0.01974 -3.20025
13
bifur_IRC_Cartesians_MW_output/new_data/bifur_traj1_Cartesians_MW point 381
C 0.08756 0.62701 1.46678
 C 0.08603 0.62944 -1.46775
 C 0.77688 0.68148 0.00059
 C -0.03247 -0.37203 2.30804
 C -0.03154 -0.37074 -2.30652
 F -0.25857 1.29854 2.12995
 F -0.26327 1.30355 -2.13684
 H -0.99088 -0.76763 2.27928
 H -0.98889 -0.76666 -2.27970
 H 0.62267 -1.11350 2.03633
 H 0.62312 -1.11222 -2.03251
 H 0.18321 -0.01893 3.20504
 H 0.18616 -0.01830 -3.20269
13
bifur_IRC_Cartesians_MW_output/new_data/bifur_traj1_Cartesians_MW point 382
C 0.08768 0.62631 1.46918
 C 0.08615 0.62874 -1.47016
 C 0.78304 0.67824 0.00059
 C -0.03226 -0.37135 2.31129
 C -0.03133 -0.37006 -2.30977
 F -0.26266 1.29732 2.13193
 F -0.26739 1.30235 -2.13884
 H -0.99127 -0.76624 2.28417
 H -0.98927 -0.76526 -2.28459
 H 0.62180 -1.11360 2.03890
 H 0.62226 -1.11231 -2.03505
 H 0.18515 -0.01738 3.20768
 H 0.18811 -0.01675 -3.20532
13
bifur_IRC_Cartesians_MW_output/new_data/bifur_traj1_Cartesians_MW point 383
C 0.08781 0.62554 1.47178
 C 0.08627 0.62799 -1.47276
 C 0.78970 0.67473 0.00059
 C -0.03204 -0.37062 2.31480
 C -0.03110 -0.36932 -2.31327
 F -0.26708 1.29601 2.13407
 F -0.27185 1.30106 -2.14100
 H -0.99169 -0.76474 2.28945
 H -0.98968 -0.76375 -2.28988
 H 0.62087 -1.11370 2.04166
 H 0.62133 -1.11241 -2.03780
 H 0.18724 -0.01571 3.21053
 H 0.19022 -0.01508 -3.20817
13
bifur_IRC_Cartesians_MW_output/new_data/bifur_traj1_Cartesians_MW point 384
C 0.08795 0.62474 1.47451
 C 0.08639 0.62720 -1.47549
 C 0.79671 0.67105 0.00059
 C -0.03180 -0.36985 2.31849
 C -0.03086 -0.36855 -2.31696
 F -0.27173 1.29463 2.13632
 F -0.27653 1.29970 -2.14328
 H -0.99213 -0.76315 2.29501
 H -0.99012 -0.76217 -2.29545
 H 0.61988 -1.11381 2.04457
 H 0.62035 -1.11252 -2.04069
 H 0.18945 -0.01395 3.21354
 H 0.19244 -0.01332 -3.21116
13
bifur_IRC_Cartesians_MW_output/new_data/bifur_traj1_Cartesians_MW point 385
C 0.08809 0.62393 1.47726
 C 0.08652 0.62640 -1.47825
 C 0.80377 0.66733 0.00060
 C -0.03157 -0.36907 2.32222
 C -0.03062 -0.36777 -2.32068
 F -0.27642 1.29324 2.13858
 F -0.28126 1.29833 -2.14557
 H -0.99258 -0.76156 2.30061
 H -0.99055 -0.76057 -2.30106
 H 0.61889 -1.11392 2.04751
 H 0.61936 -1.11262 -2.04360
 H 0.19167 -0.01218 3.21657
 H 0.19468 -0.01154 -3.21418
13
bifur_IRC_Cartesians_MW_output/new_data/bifur_traj1_Cartesians_MW point 386
C 0.08809 0.62393 1.47726
 C 0.08652 0.62640 -1.47825
 C 0.80377 0.66733 0.00060
 C -0.03157 -0.36907 2.32222
 C -0.03062 -0.36777 -2.32068
 F -0.27642 1.29324 2.13858
 F -0.28126 1.29833 -2.14557
 H -0.99258 -0.76156 2.30061
 H -0.99055 -0.76057 -2.30106
 H 0.61889 -1.11392 2.04751
 H 0.61936 -1.11262 -2.04360
 H 0.19167 -0.01218 3.21657
 H 0.19468 -0.01154 -3.21418
13
bifur_IRC_Cartesians_MW_output/new_data/bifur_traj1_Cartesians_MW point 387
C 0.08835 0.62244 1.48235
 C 0.08675 0.62493 -1.48335
 C 0.81683 0.66046 0.00060
 C -0.03113 -0.36763 2.32910
 C -0.03017 -0.36632 -2.32755
 F -0.28509 1.29066 2.14278
 F -0.28999 1.29580 -2.14981
 H -0.99340 -0.75861 2.31097
 H -0.99136 -0.75761 -2.31143
 H 0.61706 -1.11413 2.05294
 H 0.61753 -1.11282 -2.04899
 H 0.19578 -0.00890 3.22217
 H 0.19882 -0.00826 -3.21977
13
bifur_IRC_Cartesians_MW_output/new_data/bifur_traj1_Cartesians_MW point 388
C 0.08846 0.62182 1.48446
 C 0.08685 0.62432 -1.48546
 C 0.82225 0.65761 0.00060
 C -0.03095 -0.36704 2.33195
 C -0.02999 -0.36572 -2.33040
 F -0.28868 1.28959 2.14452
 F -0.29361 1.29474 -2.15157
 H -0.99374 -0.75738 2.31526
 H -0.99169 -0.75639 -2.31573
 H 0.61630 -1.11421 2.05518
 H 0.61678 -1.11290 -2.05123
 H 0.19748 -0.00754 3.22449
 H 0.20054 -0.00690 -3.22208
13
bifur_IRC_Cartesians_MW_output/new_data/bifur_traj1_Cartesians_MW point 389
C 0.08854 0.62134 1.48611
 C 0.08693 0.62384 -1.48711
 C 0.82647 0.65539 0.00060
 C -0.03080 -0.36657 2.33418
 C -0.02985 -0.36525 -2.33263
 F -0.29148 1.28876 2.14587
 F -0.29644 1.29392 -2.15294
 H -0.99401 -0.75643 2.31862
 H -0.99195 -0.75543 -2.31909
 H 0.61571 -1.11428 2.05694
 H 0.61619 -1.11296 -2.05297
 H 0.19881 -0.00648 3.22630
 H 0.20188 -0.00584 -3.22389
13
bifur_IRC_Cartesians_MW_output/new_data/bifur_traj1_Cartesians_MW point 390
C 0.08859 0.62104 1.48713
 C 0.08698 0.62354 -1.48813
 C 0.82909 0.65401 0.00060
 C -0.03072 -0.36628 2.33556
 C -0.02976 -0.36496 -2.33400
 F -0.29322 1.28825 2.14671
 F -0.29819 1.29342 -2.15379
 H -0.99417 -0.75584 2.32069
 H -0.99211 -0.75484 -2.32116
 H 0.61534 -1.11432 2.05803
 H 0.61582 -1.11300 -2.05405
 H 0.19963 -0.00583 3.22742
 H 0.20271 -0.00519 -3.22500
13
bifur_IRC_Cartesians_MW_output/new_data/bifur_traj1_Cartesians_MW point 391
C 0.08861 0.62097 1.48737
 C 0.08699 0.62347 -1.48837
 C 0.82971 0.65368 0.00060
 C -0.03070 -0.36622 2.33589
 C -0.02973 -0.36489 -2.33433
 F -0.29363 1.28812 2.14691
 F -0.29861 1.29330 -2.15399
 H -0.99421 -0.75570 2.32119
 H -0.99215 -0.75470 -2.32166
 H 0.61525 -1.11433 2.05829
 H 0.61573 -1.11301 -2.05431
 H 0.19983 -0.00567 3.22769
 H 0.20291 -0.00503 -3.22527
13
bifur_IRC_Cartesians_MW_output/new_data/bifur_traj1_Cartesians_MW point 392
C 0.08858 0.62111 1.48688
 C 0.08696 0.62362 -1.48788
 C 0.82844 0.65436 0.00060
 C -0.03074 -0.36636 2.33522
 C -0.02978 -0.36504 -2.33366
 F -0.29278 1.28837 2.14650
 F -0.29775 1.29354 -2.15358
 H -0.99413 -0.75598 2.32017
 H -0.99207 -0.75499 -2.32065
 H 0.61543 -1.11431 2.05776
 H 0.61591 -1.11299 -2.05378
 H 0.19943 -0.00599 3.22714
 H 0.20250 -0.00535 -3.22472
13
bifur_IRC_Cartesians_MW_output/new_data/bifur_traj1_Cartesians_MW point 393
C 0.08853 0.62140 1.48589
 C 0.08692 0.62390 -1.48689
 C 0.82592 0.65568 0.00060
 C -0.03082 -0.36663 2.33389
 C -0.02986 -0.36531 -2.33233
 F -0.29111 1.28887 2.14569
 F -0.29607 1.29403 -2.15276
 H -0.99397 -0.75655 2.31817
 H -0.99192 -0.75556 -2.31864
 H 0.61579 -1.11427 2.05671
 H 0.61626 -1.11296 -2.05274
 H 0.19864 -0.00662 3.22606
 H 0.20170 -0.00598 -3.22365
13
bifur_IRC_Cartesians_MW_output/new_data/bifur_traj1_Cartesians_MW point 394
C 0.08847 0.62175 1.48470
 C 0.08686 0.62425 -1.48570
 C 0.82286 0.65729 0.00060
 C -0.03093 -0.36697 2.33228
 C -0.02997 -0.36565 -2.33073
 F -0.28908 1.28947 2.14471
 F -0.29402 1.29463 -2.15177
 H -0.99378 -0.75724 2.31575
 H -0.99173 -0.75625 -2.31622
 H 0.61622 -1.11422 2.05544
 H 0.61669 -1.11291 -2.05148
 H 0.19767 -0.00739 3.22475
 H 0.20073 -0.00675 -3.22234
13
bifur_IRC_Cartesians_MW_output/new_data/bifur_traj1_Cartesians_MW point 395
C 0.08841 0.62211 1.48348
 C 0.08681 0.62460 -1.48447
 C 0.81972 0.65894 0.00060
 C -0.03103 -0.36732 2.33062
 C -0.03008 -0.36600 -2.32907
 F -0.28700 1.29009 2.14370
 F -0.29192 1.29524 -2.15075
 H -0.99358 -0.75795 2.31326
 H -0.99153 -0.75696 -2.31372
 H 0.61666 -1.11417 2.05413
 H 0.61713 -1.11286 -2.05018
 H 0.19669 -0.00818 3.22340
 H 0.19974 -0.00754 -3.22100
13
bifur_IRC_Cartesians_MW_output/new_data/bifur_traj1_Cartesians_MW point 396
C 0.08835 0.62245 1.48231
 C 0.08675 0.62494 -1.48330
 C 0.81673 0.66052 0.00060
 C -0.03113 -0.36765 2.32904
 C -0.03018 -0.36633 -2.32750
 F -0.28501 1.29068 2.14274
 F -0.28992 1.29582 -2.14978
 H -0.99339 -0.75863 2.31089
 H -0.99135 -0.75764 -2.31134
 H 0.61708 -1.11412 2.05289
 H 0.61755 -1.11282 -2.04895
 H 0.19575 -0.00893 3.22212
 H 0.19879 -0.00829 -3.21972
13
bifur_IRC_Cartesians_MW_output/new_data/bifur_traj1_Cartesians_MW point 397
C 0.08835 0.62245 1.48231
 C 0.08675 0.62494 -1.48330
 C 0.81673 0.66052 0.00060
 C -0.03113 -0.36765 2.32904
 C -0.03018 -0.36633 -2.32750
 F -0.28501 1.29068 2.14274
 F -0.28992 1.29582 -2.14978
 H -0.99339 -0.75863 2.31089
 H -0.99135 -0.75764 -2.31134
 H 0.61708 -1.11412 2.05289
 H 0.61755 -1.11282 -2.04895
 H 0.19575 -0.00893 3.22212
 H 0.19879 -0.00829 -3.21972
13
bifur_IRC_Cartesians_MW_output/new_data/bifur_traj1_Cartesians_MW point 398
C 0.08824 0.62305 1.48027
 C 0.08666 0.62553 -1.48126
 C 0.81149 0.66327 0.00060
 C -0.03131 -0.36822 2.32628
 C -0.03036 -0.36691 -2.32474
 F -0.28154 1.29171 2.14106
 F -0.28642 1.29683 -2.14808
 H -0.99306 -0.75981 2.30673
 H -0.99103 -0.75882 -2.30719
 H 0.61781 -1.11404 2.05072
 H 0.61828 -1.11274 -2.04679
 H 0.19410 -0.01024 3.21987
 H 0.19713 -0.00961 -3.21748
13
bifur_IRC_Cartesians_MW_output/new_data/bifur_traj1_Cartesians_MW point 399
C 0.08819 0.62333 1.47932
 C 0.08661 0.62581 -1.48031
 C 0.80905 0.66456 0.00060
 C -0.03139 -0.36849 2.32500
 C -0.03044 -0.36718 -2.32346
 F -0.27992 1.29220 2.14028
 F -0.28478 1.29731 -2.14728
 H -0.99291 -0.76037 2.30479
 H -0.99088 -0.75938 -2.30525
 H 0.61815 -1.11400 2.04970
 H 0.61862 -1.11270 -2.04578
 H 0.19333 -0.01086 3.21883
 H 0.19636 -0.01022 -3.21644
13
bifur_IRC_Cartesians_MW_output/new_data/bifur_traj1_Cartesians_MW point 400
C 0.08814 0.62364 1.47826
 C 0.08656 0.62611 -1.47925
 C 0.80633 0.66599 0.00060
 C -0.03148 -0.36879 2.32356
 C -0.03053 -0.36748 -2.32203
 F -0.27812 1.29273 2.13940
 F -0.28297 1.29783 -2.14640
 H -0.99274 -0.76098 2.30264
 H -0.99071 -0.75999 -2.30309
 H 0.61853 -1.11396 2.04857
 H 0.61900 -1.11266 -2.04466
 H 0.19248 -0.01154 3.21766
 H 0.19549 -0.01090 -3.21528
13
bifur_IRC_Cartesians_MW_output/new_data/bifur_traj1_Cartesians_MW point 401
C 0.08807 0.62403 1.47693
 C 0.08650 0.62650 -1.47792
 C 0.80292 0.66778 0.00059
 C -0.03159 -0.36916 2.32177
 C -0.03065 -0.36786 -2.32023
 F -0.27585 1.29340 2.13831
 F -0.28069 1.29850 -2.14529
 H -0.99252 -0.76175 2.29993
 H -0.99050 -0.76076 -2.30038
 H 0.61901 -1.11391 2.04715
 H 0.61948 -1.11261 -2.04325
 H 0.19140 -0.01240 3.21620
 H 0.19441 -0.01176 -3.21382
13
bifur_IRC_Cartesians_MW_output/new_data/bifur_traj1_Cartesians_MW point 402
C 0.08798 0.62455 1.47516
 C 0.08642 0.62701 -1.47615
 C 0.79839 0.67016 0.00059
 C -0.03175 -0.36966 2.31938
 C -0.03080 -0.36836 -2.31785
 F -0.27285 1.29430 2.13686
 F -0.27766 1.29938 -2.14382
 H -0.99224 -0.76277 2.29634
 H -0.99022 -0.76179 -2.29678
 H 0.61965 -1.11384 2.04527
 H 0.62011 -1.11254 -2.04138
 H 0.18998 -0.01353 3.21426
 H 0.19298 -0.01290 -3.21188
13
bifur_IRC_Cartesians_MW_output/new_data/bifur_traj1_Cartesians_MW point 403
C 0.08786 0.62524 1.47282
 C 0.08631 0.62769 -1.47380
 C 0.79238 0.67332 0.00059
 C -0.03195 -0.37032 2.31621
 C -0.03101 -0.36903 -2.31469
 F -0.26886 1.29548 2.13493
 F -0.27364 1.30054 -2.14187
 H -0.99186 -0.76413 2.29158
 H -0.98985 -0.76315 -2.29201
 H 0.62049 -1.11374 2.04278
 H 0.62095 -1.11245 -2.03890
 H 0.18809 -0.01504 3.21168
 H 0.19107 -0.01441 -3.20932
13
bifur_IRC_Cartesians_MW_output/new_data/bifur_traj1_Cartesians_MW point 404
C 0.08771 0.62612 1.46980
 C 0.08617 0.62857 -1.47078
 C 0.78463 0.67740 0.00059
 C -0.03221 -0.37118 2.31212
 C -0.03127 -0.36989 -2.31060
 F -0.26372 1.29701 2.13244
 F -0.26845 1.30205 -2.13935
 H -0.99137 -0.76588 2.28543
 H -0.98937 -0.76490 -2.28585
 H 0.62158 -1.11362 2.03955
 H 0.62204 -1.11234 -2.03570
 H 0.18565 -0.01699 3.20836
 H 0.18862 -0.01635 -3.20600
13
bifur_IRC_Cartesians_MW_output/new_data/bifur_traj1_Cartesians_MW point 405
C 0.08752 0.62723 1.46604
 C 0.08600 0.62965 -1.46701
 C 0.77498 0.68248 0.00059
 C -0.03253 -0.37224 2.30704
 C -0.03160 -0.37095 -2.30553
 F -0.25732 1.29891 2.12934
 F -0.26200 1.30392 -2.13622
 H -0.99076 -0.76806 2.27777
 H -0.98878 -0.76709 -2.27819
 H 0.62293 -1.11347 2.03555
 H 0.62339 -1.11219 -2.03172
 H 0.18261 -0.01941 3.20422
 H 0.18556 -0.01878 -3.20188
13
bifur_IRC_Cartesians_MW_output/new_data/bifur_traj1_Cartesians_MW point 406
C 0.08729 0.62852 1.46163
 C 0.08580 0.63093 -1.46260
 C 0.76367 0.68843 0.00058
 C -0.03291 -0.37348 2.30108
 C -0.03198 -0.37220 -2.29958
 F -0.24982 1.30114 2.12571
 F -0.25444 1.30611 -2.13255
 H -0.99005 -0.77061 2.26881
 H -0.98808 -0.76964 -2.26921
 H 0.62452 -1.11330 2.03085
 H 0.62497 -1.11203 -2.02706
 H 0.17906 -0.02224 3.19938
 H 0.18197 -0.02162 -3.19705
13
bifur_IRC_Cartesians_MW_output/new_data/bifur_traj1_Cartesians_MW point 407
C 0.08706 0.62988 1.45700
 C 0.08558 0.63228 -1.45795
 C 0.75178 0.69468 0.00058
 C -0.03331 -0.37479 2.29481
 C -0.03239 -0.37352 -2.29332
 F -0.24192 1.30348 2.12189
 F -0.24649 1.30842 -2.12869
 H -0.98930 -0.77330 2.25937
 H -0.98734 -0.77234 -2.25976
 H 0.62619 -1.11311 2.02591
 H 0.62663 -1.11185 -2.02215
 H 0.17532 -0.02523 3.19428
 H 0.17820 -0.02460 -3.19196
13
bifur_IRC_Cartesians_MW_output/new_data/bifur_traj1_Cartesians_MW point 408
C 0.08706 0.62988 1.45700
 C 0.08558 0.63228 -1.45795
 C 0.75178 0.69468 0.00058
 C -0.03331 -0.37479 2.29481
 C -0.03239 -0.37352 -2.29332
 F -0.24192 1.30348 2.12189
 F -0.24649 1.30842 -2.12869
 H -0.98930 -0.77330 2.25937
 H -0.98734 -0.77234 -2.25976
 H 0.62619 -1.11311 2.02591
 H 0.62663 -1.11185 -2.02215
 H 0.17532 -0.02523 3.19428
 H 0.17820 -0.02460 -3.19196
13
bifur_IRC_Cartesians_MW_output/new_data/bifur_traj1_Cartesians_MW point 409
C 0.08675 0.63162 1.45105
 C 0.08531 0.63400 -1.45200
 C 0.73653 0.70271 0.00057
 C -0.03382 -0.37647 2.28677
 C -0.03291 -0.37521 -2.28529
 F -0.23180 1.30649 2.11699
 F -0.23629 1.31138 -2.12373
 H -0.98834 -0.77675 2.24728
 H -0.98640 -0.77579 -2.24765
 H 0.62833 -1.11287 2.01957
 H 0.62876 -1.11162 -2.01586
 H 0.17052 -0.02906 3.18774
 H 0.17337 -0.02843 -3.18544
13
bifur_IRC_Cartesians_MW_output/new_data/bifur_traj1_Cartesians_MW point 410
C 0.08679 0.63141 1.45177
 C 0.08534 0.63379 -1.45272
 C 0.73836 0.70174 0.00058
 C -0.03376 -0.37627 2.28774
 C -0.03285 -0.37501 -2.28626
 F -0.23302 1.30613 2.11758
 F -0.23752 1.31103 -2.12433
 H -0.98845 -0.77633 2.24874
 H -0.98652 -0.77537 -2.24911
 H 0.62807 -1.11290 2.02033
 H 0.62851 -1.11165 -2.01662
 H 0.17110 -0.02860 3.18853
 H 0.17395 -0.02797 -3.18623
13
bifur_IRC_Cartesians_MW_output/new_data/bifur_traj1_Cartesians_MW point 411
C 0.08695 0.63049 1.45492
 C 0.08549 0.63288 -1.45587
 C 0.74645 0.69749 0.00058
 C -0.03349 -0.37538 2.29200
 C -0.03257 -0.37411 -2.29051
 F -0.23839 1.30454 2.12018
 F -0.24292 1.30946 -2.12695
 H -0.98896 -0.77451 2.25515
 H -0.98702 -0.77354 -2.25553
 H 0.62693 -1.11303 2.02369
 H 0.62738 -1.11177 -2.01995
 H 0.17364 -0.02657 3.19199
 H 0.17651 -0.02594 -3.18968
13
bifur_IRC_Cartesians_MW_output/new_data/bifur_traj1_Cartesians_MW point 412
C 0.08719 0.62913 1.45956
 C 0.08570 0.63153 -1.46052
 C 0.75835 0.69123 0.00058
 C -0.03309 -0.37407 2.29827
 C -0.03217 -0.37279 -2.29677
 F -0.24628 1.30219 2.12400
 F -0.25088 1.30715 -2.13082
 H -0.98971 -0.77182 2.26459
 H -0.98775 -0.77085 -2.26498
 H 0.62526 -1.11321 2.02864
 H 0.62571 -1.11195 -2.02486
 H 0.17738 -0.02358 3.19709
 H 0.18029 -0.02295 -3.19477
13
bifur_IRC_Cartesians_MW_output/new_data/bifur_traj1_Cartesians_MW point 413
C 0.08745 0.62764 1.46465
 C 0.08594 0.63006 -1.46562
 C 0.77141 0.68436 0.00059
 C -0.03265 -0.37263 2.30516
 C -0.03172 -0.37135 -2.30365
 F -0.25495 1.29962 2.12819
 F -0.25961 1.30461 -2.13506
 H -0.99054 -0.76887 2.27494
 H -0.98856 -0.76789 -2.27535
 H 0.62343 -1.11342 2.03406
 H 0.62389 -1.11214 -2.03025
 H 0.18149 -0.02030 3.20269
 H 0.18443 -0.01967 -3.20035
13
bifur_IRC_Cartesians_MW_output/new_data/bifur_traj1_Cartesians_MW point 414
C 0.08768 0.62627 1.46930
 C 0.08615 0.62871 -1.47027
 C 0.78333 0.67808 0.00059
 C -0.03225 -0.37132 2.31144
 C -0.03132 -0.37003 -2.30992
 F -0.26286 1.29726 2.13202
 F -0.26759 1.30230 -2.13893
 H -0.99129 -0.76617 2.28440
 H -0.98929 -0.76520 -2.28482
 H 0.62176 -1.11360 2.03902
 H 0.62222 -1.11232 -2.03517
 H 0.18524 -0.01731 3.20780
 H 0.18821 -0.01668 -3.20545
13
bifur_IRC_Cartesians_MW_output/new_data/bifur_traj1_Cartesians_MW point 415
C 0.08786 0.62523 1.47284
 C 0.08631 0.62768 -1.47382
 C 0.79243 0.67330 0.00059
 C -0.03195 -0.37032 2.31624
 C -0.03101 -0.36902 -2.31471
 F -0.26889 1.29547 2.13494
 F -0.27367 1.30053 -2.14189
 H -0.99186 -0.76412 2.29161
 H -0.98985 -0.76314 -2.29205
 H 0.62048 -1.11374 2.04280
 H 0.62095 -1.11246 -2.03892
 H 0.18810 -0.01503 3.21170
 H 0.19109 -0.01439 -3.20933
13
bifur_IRC_Cartesians_MW_output/new_data/bifur_traj1_Cartesians_MW point 416
C 0.08797 0.62461 1.47495
 C 0.08641 0.62707 -1.47594
 C 0.79785 0.67045 0.00059
 C -0.03176 -0.36972 2.31909
 C -0.03082 -0.36842 -2.31756
 F -0.27249 1.29440 2.13668
 F -0.27729 1.29948 -2.14365
 H -0.99220 -0.76290 2.29591
 H -0.99019 -0.76191 -2.29635
 H 0.61972 -1.11383 2.04505
 H 0.62019 -1.11254 -2.04116
 H 0.18981 -0.01367 3.21403
 H 0.19281 -0.01303 -3.21165
13
bifur_IRC_Cartesians_MW_output/new_data/bifur_traj1_Cartesians_MW point 417
C 0.08801 0.62439 1.47572
 C 0.08645 0.62685 -1.47670
 C 0.79982 0.66941 0.00059
 C -0.03170 -0.36951 2.32013
 C -0.03075 -0.36820 -2.31860
 F -0.27379 1.29402 2.13731
 F -0.27861 1.29910 -2.14429
 H -0.99233 -0.76245 2.29747
 H -0.99031 -0.76147 -2.29792
 H 0.61945 -1.11386 2.04587
 H 0.61991 -1.11257 -2.04197
 H 0.19043 -0.01317 3.21487
 H 0.19343 -0.01254 -3.21249
13
bifur_IRC_Cartesians_MW_output/new_data/bifur_traj1_Cartesians_MW point 418
C 0.08800 0.62442 1.47559
 C 0.08644 0.62689 -1.47658
 C 0.79950 0.66958 0.00059
 C -0.03171 -0.36954 2.31996
 C -0.03076 -0.36824 -2.31843
 F -0.27358 1.29408 2.13721
 F -0.27840 1.29916 -2.14418
 H -0.99231 -0.76252 2.29722
 H -0.99029 -0.76154 -2.29766
 H 0.61949 -1.11385 2.04573
 H 0.61996 -1.11256 -2.04184
 H 0.19033 -0.01325 3.21473
 H 0.19333 -0.01262 -3.21235
13
bifur_IRC_Cartesians_MW_output/new_data/bifur_traj1_Cartesians_MW point 419
C 0.08800 0.62442 1.47559
 C 0.08644 0.62689 -1.47658
 C 0.79950 0.66958 0.00059
 C -0.03171 -0.36954 2.31996
 C -0.03076 -0.36824 -2.31843
 F -0.27358 1.29408 2.13721
 F -0.27840 1.29916 -2.14418
 H -0.99231 -0.76252 2.29722
 H -0.99029 -0.76154 -2.29766
 H 0.61949 -1.11385 2.04573
 H 0.61996 -1.11256 -2.04184
 H 0.19033 -0.01325 3.21473
 H 0.19333 -0.01262 -3.21235
13
bifur_IRC_Cartesians_MW_output/new_data/bifur_traj1_Cartesians_MW point 420
C 0.08795 0.62473 1.47455
 C 0.08639 0.62719 -1.47553
 C 0.79682 0.67099 0.00059
 C -0.03180 -0.36984 2.31855
 C -0.03086 -0.36854 -2.31702
 F -0.27180 1.29461 2.13635
 F -0.27661 1.29968 -2.14331
 H -0.99214 -0.76313 2.29509
 H -0.99012 -0.76214 -2.29553
 H 0.61987 -1.11381 2.04462
 H 0.62033 -1.11252 -2.04073
 H 0.18948 -0.01393 3.21358
 H 0.19248 -0.01329 -3.21121
13
bifur_IRC_Cartesians_MW_output/new_data/bifur_traj1_Cartesians_MW point 421
C 0.08792 0.62489 1.47400
 C 0.08637 0.62735 -1.47498
 C 0.79541 0.67173 0.00059
 C -0.03185 -0.36999 2.31781
 C -0.03090 -0.36869 -2.31628
 F -0.27087 1.29488 2.13590
 F -0.27566 1.29995 -2.14285
 H -0.99205 -0.76345 2.29398
 H -0.99003 -0.76246 -2.29441
 H 0.62007 -1.11379 2.04403
 H 0.62053 -1.11250 -2.04015
 H 0.18904 -0.01428 3.21298
 H 0.19203 -0.01365 -3.21061
13
bifur_IRC_Cartesians_MW_output/new_data/bifur_traj1_Cartesians_MW point 422
C 0.08789 0.62510 1.47329
 C 0.08634 0.62755 -1.47427
 C 0.79358 0.67269 0.00059
 C -0.03191 -0.37019 2.31684
 C -0.03097 -0.36889 -2.31532
 F -0.26966 1.29525 2.13531
 F -0.27444 1.30031 -2.14226
 H -0.99194 -0.76386 2.29253
 H -0.98992 -0.76288 -2.29296
 H 0.62032 -1.11376 2.04327
 H 0.62079 -1.11247 -2.03940
 H 0.18846 -0.01474 3.21220
 H 0.19145 -0.01410 -3.20983
13
bifur_IRC_Cartesians_MW_output/new_data/bifur_traj1_Cartesians_MW point 423
C 0.08782 0.62548 1.47199
 C 0.08627 0.62793 -1.47296
 C 0.79024 0.67445 0.00059
 C -0.03202 -0.37056 2.31508
 C -0.03108 -0.36926 -2.31356
 F -0.26744 1.29590 2.13424
 F -0.27220 1.30096 -2.14117
 H -0.99172 -0.76461 2.28988
 H -0.98972 -0.76363 -2.29031
 H 0.62079 -1.11371 2.04188
 H 0.62125 -1.11242 -2.03802
 H 0.18741 -0.01558 3.21076
 H 0.19039 -0.01494 -3.20840
13
bifur_IRC_Cartesians_MW_output/new_data/bifur_traj1_Cartesians_MW point 424
C 0.08768 0.62631 1.46916
 C 0.08614 0.62875 -1.47014
 C 0.78300 0.67826 0.00059
 C -0.03226 -0.37136 2.31127
 C -0.03133 -0.37007 -2.30975
 F -0.26264 1.29733 2.13191
 F -0.26736 1.30236 -2.13882
 H -0.99127 -0.76625 2.28413
 H -0.98927 -0.76527 -2.28456
 H 0.62181 -1.11360 2.03888
 H 0.62227 -1.11231 -2.03503
 H 0.18514 -0.01740 3.20766
 H 0.18810 -0.01676 -3.20530
13
bifur_IRC_Cartesians_MW_output/new_data/bifur_traj1_Cartesians_MW point 425
C 0.08736 0.62811 1.46304
 C 0.08586 0.63052 -1.46401
 C 0.76729 0.68653 0.00058
 C -0.03279 -0.37309 2.30298
 C -0.03186 -0.37180 -2.30148
 F -0.25221 1.30043 2.12687
 F -0.25686 1.30541 -2.13372
 H -0.99028 -0.76980 2.27167
 H -0.98830 -0.76883 -2.27208
 H 0.62401 -1.11335 2.03235
 H 0.62446 -1.11208 -2.02855
 H 0.18019 -0.02134 3.20092
 H 0.18312 -0.02071 -3.19859
13
bifur_IRC_Cartesians_MW_output/new_data/bifur_traj1_Cartesians_MW point 426
C 0.08677 0.63154 1.45133
 C 0.08532 0.63392 -1.45228
 C 0.73725 0.70233 0.00057
 C -0.03380 -0.37639 2.28715
 C -0.03289 -0.37513 -2.28567
 F -0.23228 1.30635 2.11722
 F -0.23677 1.31124 -2.12397
 H -0.98838 -0.77658 2.24785
 H -0.98645 -0.77563 -2.24822
 H 0.62822 -1.11288 2.01987
 H 0.62866 -1.11163 -2.01616
 H 0.17075 -0.02888 3.18805
 H 0.17360 -0.02825 -3.18575
13
bifur_IRC_Cartesians_MW_output/new_data/bifur_traj1_Cartesians_MW point 427
C 0.08587 0.63670 1.43376
 C 0.08451 0.63901 -1.43468
 C 0.69215 0.72605 0.00056
 C -0.03531 -0.38136 2.26338
 C -0.03442 -0.38012 -2.26193
 F -0.20236 1.31524 2.10275
 F -0.20661 1.31999 -2.10932
 H -0.98554 -0.78677 2.21208
 H -0.98367 -0.78583 -2.21241
 H 0.63455 -1.11218 2.00113
 H 0.63497 -1.11096 -1.99755
 H 0.15656 -0.04020 3.16871
 H 0.15931 -0.03958 -3.16648
13
bifur_IRC_Cartesians_MW_output/new_data/bifur_traj1_Cartesians_MW point 428
C 0.08485 0.64260 1.41365
 C 0.08358 0.64484 -1.41455
 C 0.64057 0.75319 0.00055
 C -0.03704 -0.38703 2.23619
 C -0.03618 -0.38583 -2.23479
 F -0.16814 1.32541 2.08618
 F -0.17212 1.33001 -2.09257
 H -0.98229 -0.79842 2.17117
 H -0.98049 -0.79751 -2.17144
 H 0.64179 -1.11137 1.97970
 H 0.64218 -1.11018 -1.97627
 H 0.14034 -0.05314 3.14660
 H 0.14296 -0.05254 -3.14443
13
bifur_IRC_Cartesians_MW_output/new_data/bifur_traj1_Cartesians_MW point 429
C 0.08387 0.64821 1.39453
 C 0.08269 0.65038 -1.39540
 C 0.59150 0.77900 0.00053
 C -0.03868 -0.39243 2.21033
 C -0.03785 -0.39126 -2.20897
 F -0.13559 1.33508 2.07043
 F -0.13931 1.33953 -2.07664
 H -0.97920 -0.80951 2.13226
 H -0.97746 -0.80861 -2.13248
 H 0.64867 -1.11061 1.95932
 H 0.64904 -1.10945 -1.95603
 H 0.12490 -0.06546 3.12557
 H 0.12741 -0.06486 -3.12346
13
bifur_IRC_Cartesians_MW_output/new_data/bifur_traj1_Cartesians_MW point 430
C 0.08387 0.64821 1.39453
 C 0.08269 0.65038 -1.39540
 C 0.59150 0.77900 0.00053
 C -0.03868 -0.39243 2.21033
 C -0.03785 -0.39126 -2.20896
 F -0.13559 1.33508 2.07043
 F -0.13931 1.33953 -2.07664
 H -0.97920 -0.80951 2.13226
 H -0.97746 -0.80861 -2.13248
 H 0.64867 -1.11061 1.95932
 H 0.64904 -1.10945 -1.95603
 H 0.12490 -0.06546 3.12557
 H 0.12740 -0.06486 -3.12346
13
bifur_IRC_Cartesians_MW_output/new_data/bifur_traj1_Cartesians_MW point 431
C 0.08219 0.65788 1.36156
 C 0.08117 0.65994 -1.36238
 C 0.50690 0.82350 0.00050
 C -0.04152 -0.40174 2.16574
 C -0.04073 -0.40063 -2.16444
 F -0.07946 1.35175 2.04327
 F -0.08273 1.35595 -2.04916
 H -0.97386 -0.82862 2.06516
 H -0.97225 -0.82776 -2.06529
 H 0.66053 -1.10929 1.92417
 H 0.66087 -1.10819 -1.92112
 H 0.09829 -0.08669 3.08930
 H 0.10059 -0.08611 -3.08731
13
bifur_IRC_Cartesians_MW_output/new_data/bifur_traj1_Cartesians_MW point 432
C 0.08142 0.66234 1.34637
 C 0.08046 0.66434 -1.34717
 C 0.46794 0.84400 0.00049
 C -0.04282 -0.40603 2.14520
 C -0.04206 -0.40494 -2.14393
 F -0.05361 1.35943 2.03076
 F -0.05668 1.36351 -2.03651
 H -0.97141 -0.83742 2.03426
 H -0.96984 -0.83658 -2.03435
 H 0.66600 -1.10868 1.90798
 H 0.66632 -1.10760 -1.90505
 H 0.08604 -0.09647 3.07260
 H 0.08824 -0.09590 -3.07065
13
bifur_IRC_Cartesians_MW_output/new_data/bifur_traj1_Cartesians_MW point 433
C 0.08065 0.66675 1.33135
 C 0.07977 0.66869 -1.33213
 C 0.42940 0.86427 0.00048
 C -0.04411 -0.41027 2.12489
 C -0.04337 -0.40921 -2.12365
 F -0.02804 1.36703 2.01839
 F -0.03090 1.37099 -2.02399
 H -0.96898 -0.84613 2.00369
 H -0.96747 -0.84530 -2.00374
 H 0.67140 -1.10808 1.89197
 H 0.67171 -1.10703 -1.88915
 H 0.07392 -0.10614 3.05608
 H 0.07603 -0.10558 -3.05418
13
bifur_IRC_Cartesians_MW_output/new_data/bifur_traj1_Cartesians_MW point 434
C 0.07989 0.67113 1.31640
 C 0.07908 0.67302 -1.31716
 C 0.39105 0.88444 0.00047
 C -0.04540 -0.41449 2.10467
 C -0.04468 -0.41345 -2.10347
 F -0.00260 1.37459 2.00607
 F -0.00526 1.37843 -2.01154
 H -0.96656 -0.85479 1.97328
 H -0.96510 -0.85398 -1.97328
 H 0.67678 -1.10748 1.87604
 H 0.67707 -1.10645 -1.87333
 H 0.06185 -0.11577 3.03964
 H 0.06387 -0.11521 -3.03779
13
bifur_IRC_Cartesians_MW_output/new_data/bifur_traj1_Cartesians_MW point 435
C 0.07914 0.67546 1.30166
 C 0.07840 0.67729 -1.30240
 C 0.35323 0.90434 0.00046
 C -0.04667 -0.41865 2.08474
 C -0.04597 -0.41764 -2.08357
 F 0.02249 1.38204 1.99393
 F 0.02003 1.38577 -1.99926
 H -0.96417 -0.86333 1.94329
 H -0.96277 -0.86254 -1.94325
 H 0.68209 -1.10689 1.86033
 H 0.68236 -1.10589 -1.85773
 H 0.04996 -0.12526 3.02342
 H 0.05189 -0.12471 -3.02163
13
bifur_IRC_Cartesians_MW_output/new_data/bifur_traj1_Cartesians_MW point 436
C 0.07841 0.67965 1.28737
 C 0.07774 0.68144 -1.28809
 C 0.31656 0.92363 0.00045
 C -0.04790 -0.42269 2.06541
 C -0.04722 -0.42170 -2.06427
 F 0.04682 1.38927 1.98216
 F 0.04455 1.39289 -1.98735
 H -0.96186 -0.87162 1.91420
 H -0.96051 -0.87084 -1.91413
 H 0.68723 -1.10632 1.84509
 H 0.68749 -1.10534 -1.84260
 H 0.03842 -0.13446 3.00770
 H 0.04026 -0.13392 -3.00596
13
bifur_IRC_Cartesians_MW_output/new_data/bifur_traj1_Cartesians_MW point 437
C 0.07772 0.68363 1.27381
 C 0.07711 0.68537 -1.27451
 C 0.28177 0.94193 0.00044
 C -0.04906 -0.42652 2.04707
 C -0.04840 -0.42555 -2.04596
 F 0.06990 1.39613 1.97099
 F 0.06782 1.39964 -1.97605
 H -0.95967 -0.87948 1.88661
 H -0.95836 -0.87871 -1.88650
 H 0.69211 -1.10578 1.83064
 H 0.69235 -1.10482 -1.82824
 H 0.02748 -0.14319 2.99279
 H 0.02924 -0.14265 -2.99109
13
bifur_IRC_Cartesians_MW_output/new_data/bifur_traj1_Cartesians_MW point 438
C 0.07708 0.68730 1.26129
 C 0.07653 0.68900 -1.26197
 C 0.24964 0.95883 0.00043
 C -0.05014 -0.43005 2.03014
 C -0.04950 -0.42911 -2.02905
 F 0.09122 1.40246 1.96067
 F 0.08931 1.40588 -1.96562
 H -0.95764 -0.88673 1.86113
 H -0.95638 -0.88598 -1.86098
 H 0.69662 -1.10527 1.81729
 H 0.69685 -1.10434 -1.81499
 H 0.01738 -0.15126 2.97902
 H 0.01905 -0.15072 -2.97736
13
bifur_IRC_Cartesians_MW_output/new_data/bifur_traj1_Cartesians_MW point 439
C 0.07650 0.69060 1.25004
 C 0.07601 0.69225 -1.25071
 C 0.22079 0.97401 0.00042
 C -0.05111 -0.43323 2.01493
 C -0.05048 -0.43230 -2.01386
 F 0.11036 1.40815 1.95141
 F 0.10860 1.41148 -1.95625
 H -0.95582 -0.89325 1.83825
 H -0.95460 -0.89251 -1.83807
 H 0.70066 -1.10482 1.80531
 H 0.70088 -1.10391 -1.80308
 H 0.00830 -0.15850 2.96665
 H 0.00991 -0.15797 -2.96503
13
bifur_IRC_Cartesians_MW_output/new_data/bifur_traj1_Cartesians_MW point 440
C 0.07600 0.69349 1.24020
 C 0.07555 0.69511 -1.24086
 C 0.19554 0.98729 0.00041
 C -0.05195 -0.43601 2.00162
 C -0.05134 -0.43509 -2.00058
 F 0.12711 1.41312 1.94331
 F 0.12548 1.41638 -1.94805
 H -0.95423 -0.89895 1.81822
 H -0.95305 -0.89823 -1.81802
 H 0.70421 -1.10443 1.79482
 H 0.70441 -1.10353 -1.79267
 H 0.00036 -0.16483 2.95583
 H 0.00191 -0.16431 -2.95424
13
bifur_IRC_Cartesians_MW_output/new_data/bifur_traj1_Cartesians_MW point 441
C 0.07600 0.69349 1.24020
 C 0.07555 0.69511 -1.24086
 C 0.19554 0.98729 0.00041
 C -0.05195 -0.43601 2.00162
 C -0.05134 -0.43509 -2.00058
 F 0.12711 1.41312 1.94331
 F 0.12548 1.41638 -1.94805
 H -0.95423 -0.89895 1.81822
 H -0.95305 -0.89823 -1.81802
 H 0.70421 -1.10443 1.79482
 H 0.70441 -1.10353 -1.79267
 H 0.00036 -0.16483 2.95583
 H 0.00191 -0.16431 -2.95424
13
bifur_IRC_Cartesians_MW_output/new_data/bifur_traj1_Cartesians_MW point 442
C 0.07521 0.69807 1.22461
 C 0.07483 0.69962 -1.22524
 C 0.15554 1.00833 0.00040
 C -0.05329 -0.44041 1.98054
 C -0.05270 -0.43952 -1.97952
 F 0.15365 1.42101 1.93046
 F 0.15223 1.42414 -1.93506
 H -0.95171 -0.90799 1.78650
 H -0.95058 -0.90728 -1.78625
 H 0.70982 -1.10381 1.77820
 H 0.71001 -1.10293 -1.77616
 H -0.01222 -0.17487 2.93868
 H -0.01077 -0.17436 -2.93714
13
bifur_IRC_Cartesians_MW_output/new_data/bifur_traj1_Cartesians_MW point 443
C 0.07490 0.69983 1.21861
 C 0.07455 0.70136 -1.21923
 C 0.14014 1.01644 0.00039
 C -0.05381 -0.44211 1.97242
 C -0.05323 -0.44123 -1.97142
 F 0.16387 1.42405 1.92552
 F 0.16253 1.42713 -1.93006
 H -0.95074 -0.91147 1.77428
 H -0.94963 -0.91077 -1.77402
 H 0.71198 -1.10357 1.77180
 H 0.71216 -1.10270 -1.76981
 H -0.01707 -0.17874 2.93207
 H -0.01566 -0.17823 -2.93056
13
bifur_IRC_Cartesians_MW_output/new_data/bifur_traj1_Cartesians_MW point 444
C 0.07465 0.70128 1.21364
 C 0.07432 0.70280 -1.21426
 C 0.12739 1.02314 0.00039
 C -0.05424 -0.44351 1.96570
 C -0.05366 -0.44264 -1.96471
 F 0.17232 1.42656 1.92143
 F 0.17106 1.42960 -1.92592
 H -0.94994 -0.91435 1.76417
 H -0.94884 -0.91365 -1.76390
 H 0.71377 -1.10337 1.76650
 H 0.71394 -1.10251 -1.76455
 H -0.02108 -0.18194 2.92661
 H -0.01970 -0.18143 -2.92511
13
bifur_IRC_Cartesians_MW_output/new_data/bifur_traj1_Cartesians_MW point 445
C 0.07445 0.70244 1.20969
 C 0.07414 0.70395 -1.21030
 C 0.11725 1.02847 0.00039
 C -0.05458 -0.44462 1.96036
 C -0.05401 -0.44376 -1.95937
 F 0.17905 1.42856 1.91817
 F 0.17784 1.43157 -1.92263
 H -0.94930 -0.91664 1.75613
 H -0.94822 -0.91594 -1.75584
 H 0.71519 -1.10321 1.76229
 H 0.71536 -1.10236 -1.76037
 H -0.02426 -0.18448 2.92226
 H -0.02291 -0.18398 -2.92078
13
bifur_IRC_Cartesians_MW_output/new_data/bifur_traj1_Cartesians_MW point 446
C 0.07430 0.70329 1.20679
 C 0.07401 0.70479 -1.20740
 C 0.10981 1.03239 0.00038
 C -0.05483 -0.44544 1.95644
 C -0.05426 -0.44458 -1.95546
 F 0.18399 1.43002 1.91578
 F 0.18281 1.43301 -1.92021
 H -0.94883 -0.91832 1.75023
 H -0.94776 -0.91763 -1.74994
 H 0.71623 -1.10309 1.75920
 H 0.71640 -1.10225 -1.75730
 H -0.02660 -0.18635 2.91907
 H -0.02527 -0.18584 -2.91760
13
bifur_IRC_Cartesians_MW_output/new_data/bifur_traj1_Cartesians_MW point 447
C 0.07420 0.70386 1.20487
 C 0.07392 0.70535 -1.20547
 C 0.10488 1.03498 0.00038
 C -0.05499 -0.44599 1.95384
 C -0.05443 -0.44513 -1.95286
 F 0.18726 1.43099 1.91420
 F 0.18611 1.43397 -1.91861
 H -0.94852 -0.91943 1.74632
 H -0.94746 -0.91874 -1.74602
 H 0.71692 -1.10302 1.75715
 H 0.71709 -1.10217 -1.75527
 H -0.02815 -0.18759 2.91696
 H -0.02683 -0.18708 -2.91549
13
bifur_IRC_Cartesians_MW_output/new_data/bifur_traj1_Cartesians_MW point 448
C 0.07414 0.70420 1.20369
 C 0.07386 0.70569 -1.20430
 C 0.10187 1.03657 0.00038
 C -0.05509 -0.44632 1.95225
 C -0.05453 -0.44546 -1.95128
 F 0.18926 1.43159 1.91323
 F 0.18812 1.43456 -1.91763
 H -0.94833 -0.92011 1.74393
 H -0.94727 -0.91943 -1.74363
 H 0.71734 -1.10297 1.75590
 H 0.71751 -1.10213 -1.75402
 H -0.02910 -0.18834 2.91567
 H -0.02778 -0.18784 -2.91420
13
bifur_IRC_Cartesians_MW_output/new_data/bifur_traj1_Cartesians_MW point 449
C 0.07410 0.70441 1.20298
 C 0.07383 0.70589 -1.20358
 C 0.10003 1.03754 0.00038
 C -0.05515 -0.44652 1.95128
 C -0.05460 -0.44567 -1.95031
 F 0.19048 1.43195 1.91264
 F 0.18935 1.43491 -1.91703
 H -0.94821 -0.92053 1.74247
 H -0.94716 -0.91984 -1.74216
 H 0.71760 -1.10294 1.75513
 H 0.71777 -1.10210 -1.75326
 H -0.02968 -0.18881 2.91488
 H -0.02837 -0.18830 -2.91342
13
bifur_IRC_Cartesians_MW_output/new_data/bifur_traj1_Cartesians_MW point 450
C 0.07408 0.70457 1.20244
 C 0.07381 0.70605 -1.20304
 C 0.09865 1.03826 0.00038
 C -0.05520 -0.44667 1.95055
 C -0.05464 -0.44582 -1.94958
 F 0.19139 1.43222 1.91220
 F 0.19027 1.43518 -1.91659
 H -0.94812 -0.92084 1.74138
 H -0.94707 -0.92015 -1.74107
 H 0.71780 -1.10292 1.75456
 H 0.71796 -1.10208 -1.75269
 H -0.03011 -0.18915 2.91429
 H -0.02880 -0.18865 -2.91283
13
bifur_IRC_Cartesians_MW_output/new_data/bifur_traj1_Cartesians_MW point 451
C 0.07405 0.70475 1.20185
 C 0.07378 0.70622 -1.20245
 C 0.09713 1.03906 0.00038
 C -0.05525 -0.44684 1.94975
 C -0.05469 -0.44599 -1.94878
 F 0.19240 1.43252 1.91171
 F 0.19129 1.43548 -1.91609
 H -0.94803 -0.92119 1.74017
 H -0.94698 -0.92050 -1.73986
 H 0.71801 -1.10289 1.75393
 H 0.71817 -1.10206 -1.75206
 H -0.03059 -0.18954 2.91364
 H -0.02929 -0.18903 -2.91218
13
bifur_IRC_Cartesians_MW_output/new_data/bifur_traj1_Cartesians_MW point 452
C 0.07405 0.70475 1.20185
 C 0.07378 0.70622 -1.20244
 C 0.09712 1.03906 0.00038
 C -0.05525 -0.44684 1.94975
 C -0.05469 -0.44599 -1.94878
 F 0.19240 1.43252 1.91171
 F 0.19130 1.43548 -1.91609
 H -0.94803 -0.92119 1.74017
 H -0.94698 -0.92050 -1.73986
 H 0.71801 -1.10289 1.75393
 H 0.71817 -1.10206 -1.75206
 H -0.03059 -0.18954 2.91363
 H -0.02929 -0.18903 -2.91218
13
bifur_IRC_Cartesians_MW_output/new_data/bifur_traj1_Cartesians_MW point 453
C 0.07394 0.70537 1.19972
 C 0.07368 0.70684 -1.20032
 C 0.09168 1.04193 0.00038
 C -0.05543 -0.44744 1.94688
 C -0.05488 -0.44659 -1.94591
 F 0.19602 1.43360 1.90996
 F 0.19494 1.43653 -1.91432
 H -0.94768 -0.92242 1.73585
 H -0.94664 -0.92173 -1.73553
 H 0.71877 -1.10281 1.75167
 H 0.71894 -1.10198 -1.74982
 H -0.03231 -0.19090 2.91130
 H -0.03101 -0.19040 -2.90985
13
bifur_IRC_Cartesians_MW_output/new_data/bifur_traj1_Cartesians_MW point 454
C 0.07385 0.70588 1.19798
 C 0.07360 0.70734 -1.19857
 C 0.08720 1.04428 0.00038
 C -0.05558 -0.44793 1.94452
 C -0.05503 -0.44709 -1.94355
 F 0.19899 1.43448 1.90852
 F 0.19793 1.43740 -1.91287
 H -0.94740 -0.92343 1.73230
 H -0.94637 -0.92275 -1.73198
 H 0.71940 -1.10274 1.74980
 H 0.71956 -1.10191 -1.74797
 H -0.03372 -0.19203 2.90938
 H -0.03243 -0.19152 -2.90793
13
bifur_IRC_Cartesians_MW_output/new_data/bifur_traj1_Cartesians_MW point 455
C 0.07373 0.70654 1.19574
 C 0.07350 0.70799 -1.19633
 C 0.08146 1.04730 0.00038
 C -0.05578 -0.44856 1.94149
 C -0.05523 -0.44772 -1.94053
 F 0.20280 1.43561 1.90668
 F 0.20177 1.43852 -1.91100
 H -0.94704 -0.92473 1.72774
 H -0.94601 -0.92404 -1.72742
 H 0.72021 -1.10265 1.74742
 H 0.72037 -1.10182 -1.74560
 H -0.03552 -0.19347 2.90692
 H -0.03425 -0.19297 -2.90548
13
bifur_IRC_Cartesians_MW_output/new_data/bifur_traj1_Cartesians_MW point 456
C 0.07360 0.70732 1.19306
 C 0.07337 0.70877 -1.19364
 C 0.07457 1.05092 0.00037
 C -0.05601 -0.44932 1.93786
 C -0.05546 -0.44848 -1.93691
 F 0.20736 1.43697 1.90447
 F 0.20638 1.43985 -1.90877
 H -0.94661 -0.92628 1.72228
 H -0.94559 -0.92560 -1.72195
 H 0.72117 -1.10254 1.74456
 H 0.72133 -1.10172 -1.74276
 H -0.03769 -0.19520 2.90397
 H -0.03644 -0.19469 -2.90254
13
bifur_IRC_Cartesians_MW_output/new_data/bifur_traj1_Cartesians_MW point 457
C 0.07344 0.70822 1.19001
 C 0.07323 0.70965 -1.19059
 C 0.06675 1.05504 0.00037
 C -0.05627 -0.45018 1.93374
 C -0.05573 -0.44935 -1.93279
 F 0.21255 1.43851 1.90196
 F 0.21161 1.44137 -1.90623
 H -0.94611 -0.92805 1.71608
 H -0.94510 -0.92737 -1.71574
 H 0.72227 -1.10242 1.74131
 H 0.72242 -1.10160 -1.73953
 H -0.04015 -0.19716 2.90061
 H -0.03891 -0.19666 -2.89920
13
bifur_IRC_Cartesians_MW_output/new_data/bifur_traj1_Cartesians_MW point 458
C 0.07327 0.70919 1.18669
 C 0.07308 0.71061 -1.18727
 C 0.05824 1.05952 0.00037
 C -0.05655 -0.45112 1.92925
 C -0.05602 -0.45029 -1.92831
 F 0.21820 1.44019 1.89922
 F 0.21730 1.44302 -1.90346
 H -0.94558 -0.92997 1.70933
 H -0.94458 -0.92930 -1.70898
 H 0.72346 -1.10229 1.73777
 H 0.72361 -1.10148 -1.73602
 H -0.04283 -0.19929 2.89697
 H -0.04161 -0.19880 -2.89556
13
bifur_IRC_Cartesians_MW_output/new_data/bifur_traj1_Cartesians_MW point 459
C 0.07309 0.71022 1.18319
 C 0.07292 0.71163 -1.18377
 C 0.04926 1.06424 0.00037
 C -0.05686 -0.45211 1.92452
 C -0.05633 -0.45129 -1.92359
 F 0.22416 1.44196 1.89634
 F 0.22330 1.44477 -1.90055
 H -0.94501 -0.93200 1.70221
 H -0.94403 -0.93133 -1.70185
 H 0.72472 -1.10215 1.73405
 H 0.72487 -1.10134 -1.73232
 H -0.04565 -0.20155 2.89312
 H -0.04446 -0.20105 -2.89172
13
bifur_IRC_Cartesians_MW_output/new_data/bifur_traj1_Cartesians_MW point 460
C 0.07291 0.71128 1.17959
 C 0.07275 0.71267 -1.18015
 C 0.04001 1.06911 0.00036
 C -0.05717 -0.45312 1.91965
 C -0.05664 -0.45231 -1.91872
 F 0.23029 1.44378 1.89337
 F 0.22949 1.44656 -1.89754
 H -0.94443 -0.93409 1.69487
 H -0.94346 -0.93343 -1.69450
 H 0.72602 -1.10200 1.73020
 H 0.72616 -1.10120 -1.72850
 H -0.04856 -0.20387 2.88915
 H -0.04739 -0.20338 -2.88777
13
bifur_IRC_Cartesians_MW_output/new_data/bifur_traj1_Cartesians_MW point 461
C 0.07272 0.71235 1.17594
 C 0.07258 0.71373 -1.17650
 C 0.03065 1.07403 0.00036
 C -0.05748 -0.45415 1.91471
 C -0.05696 -0.45335 -1.91379
 F 0.23651 1.44563 1.89037
 F 0.23575 1.44838 -1.89450
 H -0.94384 -0.93620 1.68745
 H -0.94288 -0.93554 -1.68707
 H 0.72733 -1.10186 1.72631
 H 0.72747 -1.10106 -1.72464
 H -0.05150 -0.20622 2.88514
 H -0.05036 -0.20573 -2.88377
13
bifur_IRC_Cartesians_MW_output/new_data/bifur_traj1_Cartesians_MW point 462
C 0.07254 0.71341 1.17231
 C 0.07241 0.71478 -1.17287
 C 0.02135 1.07893 0.00036
 C -0.05779 -0.45518 1.90981
 C -0.05728 -0.45438 -1.90890
 F 0.24268 1.44746 1.88738
 F 0.24197 1.45018 -1.89148
 H -0.94325 -0.93830 1.68007
 H -0.94230 -0.93765 -1.67968
 H 0.72864 -1.10171 1.72245
 H 0.72877 -1.10093 -1.72080
 H -0.05443 -0.20855 2.88115
 H -0.05331 -0.20806 -2.87979
13
bifur_IRC_Cartesians_MW_output/new_data/bifur_traj1_Cartesians_MW point 463
C 0.07254 0.71341 1.17231
 C 0.07241 0.71478 -1.17287
 C 0.02134 1.07893 0.00036
 C -0.05779 -0.45518 1.90981
 C -0.05728 -0.45438 -1.90890
 F 0.24268 1.44746 1.88738
 F 0.24197 1.45018 -1.89148
 H -0.94325 -0.93830 1.68007
 H -0.94230 -0.93765 -1.67968
 H 0.72864 -1.10171 1.72245
 H 0.72877 -1.10093 -1.72080
 H -0.05443 -0.20855 2.88115
 H -0.05331 -0.20806 -2.87979
13
bifur_IRC_Cartesians_MW_output/new_data/bifur_traj1_Cartesians_MW point 464
C 0.07219 0.71542 1.16545
 C 0.07210 0.71677 -1.16600
 C 0.00376 1.08818 0.00035
 C -0.05838 -0.45711 1.90053
 C -0.05788 -0.45632 -1.89964
 F 0.25435 1.45093 1.88173
 F 0.25373 1.45360 -1.88577
 H -0.94214 -0.94228 1.66612
 H -0.94122 -0.94163 -1.66571
 H 0.73111 -1.10144 1.71514
 H 0.73123 -1.10066 -1.71354
 H -0.05996 -0.21297 2.87361
 H -0.05888 -0.21248 -2.87227
13
bifur_IRC_Cartesians_MW_output/new_data/bifur_traj1_Cartesians_MW point 465
C 0.07204 0.71629 1.16249
 C 0.07196 0.71763 -1.16303
 C -0.00386 1.09218 0.00035
 C -0.05864 -0.45795 1.89652
 C -0.05814 -0.45717 -1.89563
 F 0.25940 1.45243 1.87929
 F 0.25882 1.45508 -1.88330
 H -0.94166 -0.94400 1.66008
 H -0.94075 -0.94335 -1.65966
 H 0.73217 -1.10132 1.71198
 H 0.73230 -1.10055 -1.71040
 H -0.06236 -0.21488 2.87035
 H -0.06129 -0.21439 -2.86902
13
bifur_IRC_Cartesians_MW_output/new_data/bifur_traj1_Cartesians_MW point 466
C 0.07192 0.71700 1.16009
 C 0.07185 0.71832 -1.16063
 C -0.01001 1.09542 0.00035
 C -0.05884 -0.45863 1.89328
 C -0.05835 -0.45785 -1.89239
 F 0.26348 1.45364 1.87731
 F 0.26294 1.45627 -1.88130
 H -0.94127 -0.94539 1.65520
 H -0.94037 -0.94475 -1.65478
 H 0.73304 -1.10122 1.70942
 H 0.73316 -1.10046 -1.70786
 H -0.06429 -0.21642 2.86771
 H -0.06324 -0.21594 -2.86639
13
bifur_IRC_Cartesians_MW_output/new_data/bifur_traj1_Cartesians_MW point 467
C 0.07183 0.71748 1.15843
 C 0.07177 0.71881 -1.15897
 C -0.01427 1.09766 0.00035
 C -0.05898 -0.45910 1.89103
 C -0.05849 -0.45832 -1.89015
 F 0.26631 1.45448 1.87594
 F 0.26579 1.45710 -1.87991
 H -0.94101 -0.94635 1.65182
 H -0.94011 -0.94571 -1.65139
 H 0.73364 -1.10116 1.70765
 H 0.73375 -1.10039 -1.70611
 H -0.06563 -0.21749 2.86588
 H -0.06459 -0.21701 -2.86457
13
bifur_IRC_Cartesians_MW_output/new_data/bifur_traj1_Cartesians_MW point 468
C 0.07178 0.71777 1.15745
 C 0.07173 0.71909 -1.15799
 C -0.01679 1.09898 0.00035
 C -0.05907 -0.45937 1.88971
 C -0.05858 -0.45860 -1.88883
 F 0.26798 1.45498 1.87514
 F 0.26747 1.45758 -1.87910
 H -0.94085 -0.94692 1.64983
 H -0.93995 -0.94628 -1.64940
 H 0.73399 -1.10112 1.70660
 H 0.73410 -1.10036 -1.70507
 H -0.06642 -0.21812 2.86480
 H -0.06539 -0.21764 -2.86349
13
bifur_IRC_Cartesians_MW_output/new_data/bifur_traj1_Cartesians_MW point 469
C 0.07175 0.71795 1.15685
 C 0.07170 0.71926 -1.15739
 C -0.01832 1.09979 0.00034
 C -0.05912 -0.45954 1.88890
 C -0.05863 -0.45877 -1.88802
 F 0.26900 1.45528 1.87464
 F 0.26850 1.45788 -1.87860
 H -0.94075 -0.94726 1.64861
 H -0.93986 -0.94663 -1.64818
 H 0.73420 -1.10109 1.70597
 H 0.73432 -1.10033 -1.70444
 H -0.06691 -0.21851 2.86414
 H -0.06588 -0.21803 -2.86284
13
bifur_IRC_Cartesians_MW_output/new_data/bifur_traj1_Cartesians_MW point 470
C 0.07172 0.71812 1.15627
 C 0.07167 0.71943 -1.15681
 C -0.01980 1.10057 0.00034
 C -0.05917 -0.45971 1.88812
 C -0.05868 -0.45893 -1.88724
 F 0.26998 1.45557 1.87417
 F 0.26948 1.45817 -1.87812
 H -0.94066 -0.94760 1.64744
 H -0.93977 -0.94696 -1.64700
 H 0.73441 -1.10107 1.70535
 H 0.73452 -1.10031 -1.70383
 H -0.06737 -0.21888 2.86351
 H -0.06635 -0.21840 -2.86221
13
bifur_IRC_Cartesians_MW_output/new_data/bifur_traj1_Cartesians_MW point 471
C 0.07168 0.71837 1.15542
 C 0.07163 0.71968 -1.15595
 C -0.02200 1.10173 0.00034
 C -0.05924 -0.45995 1.88696
 C -0.05875 -0.45917 -1.88609
 F 0.27144 1.45600 1.87346
 F 0.27096 1.45860 -1.87741
 H -0.94052 -0.94810 1.64569
 H -0.93963 -0.94746 -1.64526
 H 0.73472 -1.10104 1.70444
 H 0.73483 -1.10028 -1.70292
 H -0.06806 -0.21943 2.86257
 H -0.06704 -0.21895 -2.86127
13
bifur_IRC_Cartesians_MW_output/new_data/bifur_traj1_Cartesians_MW point 472
C 0.07161 0.71877 1.15406
 C 0.07157 0.72007 -1.15459
 C -0.02548 1.10356 0.00034
 C -0.05936 -0.46033 1.88512
 C -0.05887 -0.45956 -1.88425
 F 0.27375 1.45669 1.87234
 F 0.27329 1.45927 -1.87627
 H -0.94030 -0.94888 1.64293
 H -0.93942 -0.94825 -1.64249
 H 0.73521 -1.10098 1.70299
 H 0.73532 -1.10023 -1.70148
 H -0.06916 -0.22031 2.86107
 H -0.06815 -0.21983 -2.85978
13
bifur_IRC_Cartesians_MW_output/new_data/bifur_traj1_Cartesians_MW point 473
C 0.07151 0.71935 1.15208
 C 0.07148 0.72065 -1.15261
 C -0.03057 1.10623 0.00034
 C -0.05953 -0.46089 1.88244
 C -0.05905 -0.46012 -1.88158
 F 0.27712 1.45769 1.87071
 F 0.27669 1.46026 -1.87462
 H -0.93998 -0.95003 1.63890
 H -0.93910 -0.94940 -1.63845
 H 0.73592 -1.10090 1.70088
 H 0.73603 -1.10015 -1.69938
 H -0.07076 -0.22158 2.85889
 H -0.06976 -0.22110 -2.85760
13
bifur_IRC_Cartesians_MW_output/new_data/bifur_traj1_Cartesians_MW point 474
C 0.07151 0.71935 1.15208
 C 0.07148 0.72065 -1.15261
 C -0.03057 1.10623 0.00034
 C -0.05953 -0.46089 1.88244
 C -0.05905 -0.46012 -1.88158
 F 0.27712 1.45769 1.87071
 F 0.27669 1.46026 -1.87462
 H -0.93998 -0.95003 1.63889
 H -0.93910 -0.94940 -1.63845
 H 0.73592 -1.10090 1.70088
 H 0.73603 -1.10015 -1.69938
 H -0.07076 -0.22158 2.85889
 H -0.06976 -0.22110 -2.85760
13
bifur_IRC_Cartesians_MW_output/new_data/bifur_traj1_Cartesians_MW point 475
C 0.07121 0.72105 1.14629
 C 0.07121 0.72232 -1.14681
 C -0.04542 1.11405 0.00034
 C -0.06003 -0.46253 1.87462
 C -0.05955 -0.46177 -1.87376
 F 0.28697 1.46062 1.86594
 F 0.28662 1.46314 -1.86980
 H -0.93904 -0.95339 1.62712
 H -0.93819 -0.95276 -1.62666
 H 0.73800 -1.10067 1.69471
 H 0.73811 -1.09993 -1.69326
 H -0.07543 -0.22531 2.85253
 H -0.07447 -0.22483 -2.85126
13
bifur_IRC_Cartesians_MW_output/new_data/bifur_traj1_Cartesians_MW point 476
C 0.07103 0.72209 1.14274
 C 0.07105 0.72335 -1.14325
 C -0.05454 1.11884 0.00033
 C -0.06033 -0.46353 1.86981
 C -0.05986 -0.46278 -1.86896
 F 0.29302 1.46242 1.86302
 F 0.29271 1.46491 -1.86684
 H -0.93847 -0.95545 1.61989
 H -0.93763 -0.95482 -1.61942
 H 0.73928 -1.10053 1.69092
 H 0.73938 -1.09979 -1.68949
 H -0.07830 -0.22760 2.84862
 H -0.07736 -0.22712 -2.84736
13
bifur_IRC_Cartesians_MW_output/new_data/bifur_traj1_Cartesians_MW point 477
C 0.07084 0.72319 1.13898
 C 0.07087 0.72444 -1.13949
 C -0.06418 1.12392 0.00033
 C -0.06066 -0.46459 1.86473
 C -0.06019 -0.46384 -1.86389
 F 0.29942 1.46432 1.85992
 F 0.29916 1.46678 -1.86371
 H -0.93786 -0.95762 1.61224
 H -0.93703 -0.95701 -1.61176
 H 0.74064 -1.10038 1.68691
 H 0.74073 -1.09965 -1.68552
 H -0.08133 -0.23002 2.84449
 H -0.08041 -0.22954 -2.84324
13
bifur_IRC_Cartesians_MW_output/new_data/bifur_traj1_Cartesians_MW point 478
C 0.07065 0.72431 1.13517
 C 0.07070 0.72555 -1.13568
 C -0.07395 1.12905 0.00033
 C -0.06098 -0.46567 1.85958
 C -0.06052 -0.46493 -1.85874
 F 0.30590 1.46624 1.85678
 F 0.30570 1.46868 -1.86054
 H -0.93724 -0.95983 1.60449
 H -0.93643 -0.95922 -1.60400
 H 0.74201 -1.10022 1.68286
 H 0.74210 -1.09950 -1.68148
 H -0.08440 -0.23247 2.84030
 H -0.08351 -0.23200 -2.83906
13
bifur_IRC_Cartesians_MW_output/new_data/bifur_traj1_Cartesians_MW point 479
C 0.07045 0.72541 1.13142
 C 0.07052 0.72663 -1.13192
 C -0.08356 1.13411 0.00032
 C -0.06131 -0.46672 1.85451
 C -0.06085 -0.46599 -1.85369
 F 0.31228 1.46814 1.85370
 F 0.31212 1.47054 -1.85742
 H -0.93664 -0.96200 1.59687
 H -0.93584 -0.96139 -1.59637
 H 0.74335 -1.10007 1.67886
 H 0.74344 -1.09936 -1.67752
 H -0.08743 -0.23488 2.83618
 H -0.08655 -0.23441 -2.83496
13
bifur_IRC_Cartesians_MW_output/new_data/bifur_traj1_Cartesians_MW point 480
C 0.07027 0.72646 1.12782
 C 0.07036 0.72768 -1.12832
 C -0.09280 1.13897 0.00032
 C -0.06162 -0.46774 1.84964
 C -0.06117 -0.46701 -1.84882
 F 0.31841 1.46996 1.85073
 F 0.31830 1.47234 -1.85441
 H -0.93605 -0.96409 1.58954
 H -0.93527 -0.96348 -1.58903
 H 0.74465 -1.09993 1.67502
 H 0.74473 -1.09922 -1.67371
 H -0.09033 -0.23720 2.83222
 H -0.08948 -0.23673 -2.83101
13
bifur_IRC_Cartesians_MW_output/new_data/bifur_traj1_Cartesians_MW point 481
C 0.07010 0.72746 1.12442
 C 0.07020 0.72866 -1.12491
 C -0.10152 1.14356 0.00032
 C -0.06191 -0.46870 1.84504
 C -0.06146 -0.46798 -1.84423
 F 0.32419 1.47168 1.84793
 F 0.32413 1.47403 -1.85158
 H -0.93550 -0.96606 1.58262
 H -0.93473 -0.96546 -1.58210
 H 0.74587 -1.09979 1.67140
 H 0.74595 -1.09909 -1.67011
 H -0.09308 -0.23939 2.82848
 H -0.09225 -0.23892 -2.82728
13
bifur_IRC_Cartesians_MW_output/new_data/bifur_traj1_Cartesians_MW point 482
C 0.06994 0.72839 1.12127
 C 0.07005 0.72957 -1.12176
 C -0.10961 1.14782 0.00032
 C -0.06218 -0.46959 1.84078
 C -0.06174 -0.46887 -1.83997
 F 0.32956 1.47327 1.84533
 F 0.32955 1.47560 -1.84895
 H -0.93499 -0.96789 1.57620
 H -0.93423 -0.96729 -1.57567
 H 0.74701 -1.09967 1.66804
 H 0.74708 -1.09897 -1.66677
 H -0.09562 -0.24142 2.82501
 H -0.09481 -0.24096 -2.82382
13
bifur_IRC_Cartesians_MW_output/new_data/bifur_traj1_Cartesians_MW point 483
C 0.06979 0.72923 1.11839
 C 0.06992 0.73041 -1.11887
 C -0.11701 1.15171 0.00031
 C -0.06243 -0.47040 1.83688
 C -0.06199 -0.46969 -1.83608
 F 0.33447 1.47473 1.84296
 F 0.33449 1.47704 -1.84655
 H -0.93453 -0.96956 1.57034
 H -0.93377 -0.96896 -1.56980
 H 0.74805 -1.09955 1.66497
 H 0.74812 -1.09886 -1.66372
 H -0.09795 -0.24328 2.82184
 H -0.09716 -0.24281 -2.82066
13
bifur_IRC_Cartesians_MW_output/new_data/bifur_traj1_Cartesians_MW point 484
C 0.06966 0.72999 1.11580
 C 0.06980 0.73116 -1.11628
 C -0.12365 1.15520 0.00031
 C -0.06265 -0.47114 1.83338
 C -0.06222 -0.47043 -1.83259
 F 0.33888 1.47604 1.84083
 F 0.33894 1.47833 -1.84439
 H -0.93411 -0.97106 1.56507
 H -0.93336 -0.97047 -1.56452
 H 0.74898 -1.09945 1.66221
 H 0.74905 -1.09876 -1.66098
 H -0.10004 -0.24495 2.81899
 H -0.09926 -0.24448 -2.81782
13
bifur_IRC_Cartesians_MW_output/new_data/bifur_traj1_Cartesians_MW point 485
C 0.06966 0.72999 1.11580
 C 0.06980 0.73116 -1.11628
 C -0.12365 1.15520 0.00031
 C -0.06265 -0.47114 1.83338
 C -0.06222 -0.47043 -1.83259
 F 0.33888 1.47604 1.84083
 F 0.33894 1.47833 -1.84439
 H -0.93411 -0.97106 1.56507
 H -0.93336 -0.97047 -1.56452
 H 0.74898 -1.09945 1.66221
 H 0.74905 -1.09876 -1.66098
 H -0.10004 -0.24495 2.81899
 H -0.09926 -0.24448 -2.81782
13
bifur_IRC_Cartesians_MW_output/new_data/bifur_traj1_Cartesians_MW point 486
C 0.06944 0.73124 1.11155
 C 0.06960 0.73239 -1.11202
 C -0.13456 1.16094 0.00031
 C -0.06302 -0.47234 1.82763
 C -0.06259 -0.47163 -1.82685
 F 0.34611 1.47819 1.83733
 F 0.34623 1.48044 -1.84085
 H -0.93342 -0.97352 1.55642
 H -0.93269 -0.97293 -1.55587
 H 0.75051 -1.09928 1.65768
 H 0.75057 -1.09859 -1.65648
 H -0.10347 -0.24768 2.81432
 H -0.10272 -0.24722 -2.81316
13
bifur_IRC_Cartesians_MW_output/new_data/bifur_traj1_Cartesians_MW point 487
C 0.06936 0.73171 1.10993
 C 0.06953 0.73286 -1.11040
 C -0.13870 1.16312 0.00031
 C -0.06316 -0.47279 1.82545
 C -0.06273 -0.47209 -1.82467
 F 0.34886 1.47901 1.83600
 F 0.34900 1.48125 -1.83951
 H -0.93316 -0.97446 1.55314
 H -0.93244 -0.97387 -1.55258
 H 0.75109 -1.09921 1.65596
 H 0.75115 -1.09853 -1.65477
 H -0.10477 -0.24872 2.81254
 H -0.10403 -0.24826 -2.81139
13
bifur_IRC_Cartesians_MW_output/new_data/bifur_traj1_Cartesians_MW point 488
C 0.06929 0.73208 1.10868
 C 0.06947 0.73322 -1.10915
 C -0.14192 1.16481 0.00031
 C -0.06326 -0.47315 1.82375
 C -0.06284 -0.47245 -1.82297
 F 0.35100 1.47964 1.83496
 F 0.35115 1.48187 -1.83846
 H -0.93296 -0.97519 1.55058
 H -0.93224 -0.97460 -1.55002
 H 0.75154 -1.09916 1.65462
 H 0.75160 -1.09848 -1.65344
 H -0.10578 -0.24953 2.81116
 H -0.10505 -0.24907 -2.81001
13
bifur_IRC_Cartesians_MW_output/new_data/bifur_traj1_Cartesians_MW point 489
C 0.06925 0.73235 1.10775
 C 0.06943 0.73349 -1.10822
 C -0.14430 1.16606 0.00031
 C -0.06334 -0.47341 1.82250
 C -0.06292 -0.47271 -1.82172
 F 0.35257 1.48011 1.83420
 F 0.35274 1.48233 -1.83769
 H -0.93281 -0.97572 1.54870
 H -0.93209 -0.97514 -1.54813
 H 0.75187 -1.09913 1.65363
 H 0.75193 -1.09845 -1.65246
 H -0.10653 -0.25013 2.81014
 H -0.10581 -0.24967 -2.80900
13
bifur_IRC_Cartesians_MW_output/new_data/bifur_traj1_Cartesians_MW point 490
C 0.06921 0.73255 1.10709
 C 0.06940 0.73368 -1.10756
 C -0.14599 1.16695 0.00031
 C -0.06340 -0.47359 1.82161
 C -0.06298 -0.47290 -1.82083
 F 0.35370 1.48044 1.83365
 F 0.35387 1.48266 -1.83714
 H -0.93270 -0.97610 1.54735
 H -0.93199 -0.97552 -1.54679
 H 0.75211 -1.09910 1.65293
 H 0.75217 -1.09842 -1.65176
 H -0.10706 -0.25055 2.80942
 H -0.10634 -0.25009 -2.80827
13
bifur_IRC_Cartesians_MW_output/new_data/bifur_traj1_Cartesians_MW point 491
C 0.06919 0.73268 1.10664
 C 0.06938 0.73382 -1.10710
 C -0.14715 1.16756 0.00031
 C -0.06344 -0.47372 1.82099
 C -0.06302 -0.47303 -1.82022
 F 0.35447 1.48067 1.83328
 F 0.35465 1.48289 -1.83676
 H -0.93263 -0.97637 1.54643
 H -0.93191 -0.97578 -1.54586
 H 0.75227 -1.09908 1.65244
 H 0.75233 -1.09841 -1.65128
 H -0.10743 -0.25084 2.80892
 H -0.10671 -0.25039 -2.80778
13
bifur_IRC_Cartesians_MW_output/new_data/bifur_traj1_Cartesians_MW point 492
C 0.06918 0.73276 1.10635
 C 0.06936 0.73390 -1.10682
 C -0.14788 1.16795 0.00031
 C -0.06346 -0.47380 1.82061
 C -0.06304 -0.47311 -1.81983
 F 0.35495 1.48082 1.83305
 F 0.35514 1.48303 -1.83653
 H -0.93258 -0.97653 1.54585
 H -0.93187 -0.97595 -1.54528
 H 0.75238 -1.09907 1.65214
 H 0.75244 -1.09839 -1.65098
 H -0.10766 -0.25103 2.80860
 H -0.10694 -0.25057 -2.80746
13
bifur_IRC_Cartesians_MW_output/new_data/bifur_traj1_Cartesians_MW point 493
C 0.06917 0.73280 1.10623
 C 0.06936 0.73393 -1.10670
 C -0.14819 1.16811 0.00031
 C -0.06347 -0.47384 1.82044
 C -0.06305 -0.47314 -1.81967
 F 0.35516 1.48088 1.83295
 F 0.35535 1.48309 -1.83642
 H -0.93256 -0.97660 1.54561
 H -0.93185 -0.97602 -1.54504
 H 0.75242 -1.09907 1.65201
 H 0.75248 -1.09839 -1.65085
 H -0.10776 -0.25111 2.80847
 H -0.10704 -0.25065 -2.80733
13
bifur_IRC_Cartesians_MW_output/new_data/bifur_traj1_Cartesians_MW point 494
C 0.06917 0.73278 1.10629
 C 0.06936 0.73392 -1.10675
 C -0.14806 1.16804 0.00031
 C -0.06347 -0.47382 1.82052
 C -0.06305 -0.47313 -1.81974
 F 0.35507 1.48085 1.83299
 F 0.35525 1.48306 -1.83647
 H -0.93257 -0.97657 1.54571
 H -0.93186 -0.97599 -1.54514
 H 0.75240 -1.09907 1.65207
 H 0.75246 -1.09839 -1.65091
 H -0.10771 -0.25107 2.80853
 H -0.10700 -0.25061 -2.80739
13
bifur_IRC_Cartesians_MW_output/new_data/bifur_traj1_Cartesians_MW point 495
C 0.06918 0.73271 1.10653
 C 0.06937 0.73385 -1.10700
 C -0.14743 1.16771 0.00031
 C -0.06345 -0.47375 1.82085
 C -0.06303 -0.47306 -1.82007
 F 0.35465 1.48073 1.83319
 F 0.35484 1.48294 -1.83667
 H -0.93261 -0.97643 1.54621
 H -0.93190 -0.97585 -1.54564
 H 0.75231 -1.09908 1.65233
 H 0.75237 -1.09840 -1.65117
 H -0.10752 -0.25091 2.80880
 H -0.10680 -0.25045 -2.80766
13
bifur_IRC_Cartesians_MW_output/new_data/bifur_traj1_Cartesians_MW point 496
C 0.06918 0.73271 1.10653
 C 0.06937 0.73385 -1.10700
 C -0.14743 1.16771 0.00031
 C -0.06345 -0.47375 1.82085
 C -0.06303 -0.47306 -1.82007
 F 0.35465 1.48073 1.83319
 F 0.35484 1.48294 -1.83667
 H -0.93261 -0.97643 1.54621
 H -0.93190 -0.97585 -1.54564
 H 0.75231 -1.09908 1.65233
 H 0.75237 -1.09840 -1.65117
 H -0.10752 -0.25091 2.80880
 H -0.10680 -0.25045 -2.80766
13
bifur_IRC_Cartesians_MW_output/new_data/bifur_traj1_Cartesians_MW point 497
C 0.06924 0.73239 1.10762
 C 0.06942 0.73353 -1.10809
 C -0.14463 1.16624 0.00031
 C -0.06335 -0.47344 1.82232
 C -0.06293 -0.47275 -1.82155
 F 0.35279 1.48018 1.83409
 F 0.35296 1.48240 -1.83758
 H -0.93279 -0.97580 1.54843
 H -0.93207 -0.97521 -1.54787
 H 0.75192 -1.09912 1.65349
 H 0.75198 -1.09844 -1.65233
 H -0.10663 -0.25021 2.81000
 H -0.10591 -0.24975 -2.80886
13
bifur_IRC_Cartesians_MW_output/new_data/bifur_traj1_Cartesians_MW point 498
C 0.06928 0.73215 1.10845
 C 0.06946 0.73329 -1.10892
 C -0.14251 1.16512 0.00031
 C -0.06328 -0.47321 1.82344
 C -0.06286 -0.47251 -1.82266
 F 0.35139 1.47976 1.83477
 F 0.35154 1.48199 -1.83827
 H -0.93292 -0.97532 1.55011
 H -0.93220 -0.97473 -1.54955
 H 0.75162 -1.09915 1.65437
 H 0.75168 -1.09848 -1.65320
 H -0.10597 -0.24968 2.81091
 H -0.10524 -0.24922 -2.80976
13
bifur_IRC_Cartesians_MW_output/new_data/bifur_traj1_Cartesians_MW point 499
C 0.06933 0.73186 1.10942
 C 0.06950 0.73301 -1.10989
 C -0.14001 1.16380 0.00031
 C -0.06320 -0.47294 1.82476
 C -0.06277 -0.47224 -1.82398
 F 0.34973 1.47927 1.83558
 F 0.34987 1.48150 -1.83908
 H -0.93308 -0.97475 1.55210
 H -0.93236 -0.97417 -1.55154
 H 0.75127 -1.09919 1.65541
 H 0.75133 -1.09851 -1.65423
 H -0.10518 -0.24905 2.81198
 H -0.10445 -0.24859 -2.81083
13
bifur_IRC_Cartesians_MW_output/new_data/bifur_traj1_Cartesians_MW point 500
C 0.06939 0.73154 1.11051
 C 0.06955 0.73269 -1.11099
 C -0.13721 1.16233 0.00031
 C -0.06311 -0.47263 1.82623
 C -0.06268 -0.47193 -1.82545
 F 0.34787 1.47871 1.83647
 F 0.34800 1.48096 -1.83999
 H -0.93325 -0.97412 1.55432
 H -0.93253 -0.97353 -1.55376
 H 0.75088 -1.09924 1.65657
 H 0.75094 -1.09855 -1.65539
 H -0.10430 -0.24835 2.81318
 H -0.10356 -0.24789 -2.81203
