# Supplementary material for: Low dimensional representations along intrinsic reaction coordinates and molecular dynamics trajectories using interatomic distance matrices
Source: Chem Sci. 2019 Sep 18;10(43):9954–68. doi: 10.1039/c9sc02742d (PMC6991188; doi:10.1039/c9sc02742d)
Supplement: Supplementary file 1 [file SC-010-C9SC02742D-s001.zip › C9SC02742D-SI/ESI_xyz_files/bifur_IRC_Cartesians_MW_output/new_data/bifur_traj_D_Cartesians_MW_all_PCs.xyz]

13
bifur_IRC_Cartesians_MW_output/new_data/bifur_traj1_Cartesians_MW point 1
C 0.08736 0.72977 0.77437
 C 0.01791 0.73641 -0.77495
 C -1.04476 1.37663 -0.00054
 C -0.09433 -0.52326 1.55466
 C -0.07695 -0.52766 -1.55444
 F 1.04083 1.57095 1.39478
 F 0.79353 1.59776 -1.39531
 H -0.86977 -1.15462 1.12441
 H -0.85640 -1.16632 -1.18364
 H 0.84829 -1.07903 1.61694
 H 0.86346 -1.07501 -1.55611
 H -0.39326 -0.23660 2.56546
 H -0.31591 -0.24901 -2.56563
13
bifur_IRC_Cartesians_MW_output/new_data/bifur_traj1_Cartesians_MW point 2
C 0.08459 0.72930 0.77406
 C 0.02064 0.73538 -0.77459
 C -1.04598 1.37500 -0.00051
 C -0.09363 -0.52315 1.55578
 C -0.07760 -0.52723 -1.55560
 F 1.03161 1.57164 1.39314
 F 0.80377 1.59629 -1.39354
 H -0.86904 -1.15519 1.12853
 H -0.85674 -1.16599 -1.18308
 H 0.84888 -1.07878 1.61666
 H 0.86284 -1.07509 -1.56067
 H -0.39030 -0.23537 2.56615
 H -0.31905 -0.24682 -2.56632
13
bifur_IRC_Cartesians_MW_output/new_data/bifur_traj1_Cartesians_MW point 3
C 0.08157 0.72887 0.77371
 C 0.02364 0.73434 -0.77418
 C -1.04732 1.37342 -0.00047
 C -0.09286 -0.52307 1.55684
 C -0.07832 -0.52679 -1.55670
 F 1.02155 1.57245 1.39145
 F 0.81501 1.59475 -1.39172
 H -0.86825 -1.15583 1.13278
 H -0.85712 -1.16564 -1.18223
 H 0.84955 -1.07852 1.61612
 H 0.86217 -1.07518 -1.56543
 H -0.38709 -0.23421 2.56680
 H -0.32252 -0.24460 -2.56697
13
bifur_IRC_Cartesians_MW_output/new_data/bifur_traj1_Cartesians_MW point 4
C 0.07847 0.72856 0.77327
 C 0.02670 0.73341 -0.77369
 C -1.04884 1.37218 -0.00043
 C -0.09209 -0.52306 1.55761
 C -0.07907 -0.52641 -1.55751
 F 1.01138 1.57340 1.38985
 F 0.82666 1.59328 -1.38997
 H -0.86745 -1.15654 1.13665
 H -0.85752 -1.16534 -1.18087
 H 0.85027 -1.07826 1.61516
 H 0.86154 -1.07527 -1.56989
 H -0.38389 -0.23332 2.56723
 H -0.32616 -0.24264 -2.56741
13
bifur_IRC_Cartesians_MW_output/new_data/bifur_traj1_Cartesians_MW point 5
C 0.07567 0.72851 0.77273
 C 0.02946 0.73280 -0.77309
 C -1.05051 1.37173 -0.00040
 C -0.09142 -0.52317 1.55775
 C -0.07977 -0.52619 -1.55769
 F 1.00248 1.57445 1.38859
 F 0.83743 1.59214 -1.38859
 H -0.86674 -1.15728 1.13930
 H -0.85789 -1.16517 -1.17879
 H 0.85101 -1.07803 1.61358
 H 0.86105 -1.07537 -1.57321
 H -0.38117 -0.23304 2.56723
 H -0.32960 -0.24138 -2.56741
13
bifur_IRC_Cartesians_MW_output/new_data/bifur_traj1_Cartesians_MW point 6
C 0.07361 0.72880 0.77213
 C 0.03147 0.73269 -0.77245
 C -1.05211 1.37233 -0.00038
 C -0.09096 -0.52343 1.55708
 C -0.08032 -0.52621 -1.55704
 F 0.99632 1.57550 1.38797
 F 0.84567 1.59160 -1.38788
 H -0.86623 -1.15796 1.14004
 H -0.85817 -1.16519 -1.17607
 H 0.85167 -1.07788 1.61141
 H 0.86081 -1.07546 -1.57462
 H -0.37940 -0.23358 2.56666
 H -0.33235 -0.24121 -2.56685
13
bifur_IRC_Cartesians_MW_output/new_data/bifur_traj1_Cartesians_MW point 7
C 0.07239 0.72937 0.77157
 C 0.03265 0.73302 -0.77187
 C -1.05344 1.37381 -0.00036
 C -0.09073 -0.52379 1.55576
 C -0.08069 -0.52642 -1.55574
 F 0.99304 1.57645 1.38801
 F 0.85092 1.59160 -1.38787
 H -0.86595 -1.15851 1.13906
 H -0.85837 -1.16534 -1.17305
 H 0.85218 -1.07782 1.60890
 H 0.86080 -1.07553 -1.57423
 H -0.37859 -0.23482 2.56567
 H -0.33421 -0.24202 -2.56587
13
bifur_IRC_Cartesians_MW_output/new_data/bifur_traj1_Cartesians_MW point 8
C 0.07169 0.73011 0.77109
 C 0.03330 0.73362 -0.77137
 C -1.05443 1.37577 -0.00035
 C -0.09064 -0.52420 1.55410
 C -0.08093 -0.52675 -1.55409
 F 0.99150 1.57731 1.38852
 F 0.85417 1.59193 -1.38835
 H -0.86582 -1.15895 1.13709
 H -0.85851 -1.16556 -1.16992
 H 0.85259 -1.07781 1.60622
 H 0.86091 -1.07560 -1.57273
 H -0.37836 -0.23646 2.56447
 H -0.33548 -0.24343 -2.56466
13
bifur_IRC_Cartesians_MW_output/new_data/bifur_traj1_Cartesians_MW point 9
C 0.07118 0.73096 0.77069
 C 0.03378 0.73438 -0.77096
 C -1.05514 1.37800 -0.00034
 C -0.09060 -0.52464 1.55226
 C -0.08113 -0.52713 -1.55226
 F 0.99047 1.57815 1.38935
 F 0.85664 1.59240 -1.38917
 H -0.86578 -1.15933 1.13468
 H -0.85865 -1.16577 -1.16668
 H 0.85296 -1.07783 1.60333
 H 0.86106 -1.07567 -1.57071
 H -0.37829 -0.23837 2.56317
 H -0.33650 -0.24516 -2.56336
13
bifur_IRC_Cartesians_MW_output/new_data/bifur_traj1_Cartesians_MW point 10
C 0.07055 0.73192 0.77037
 C 0.03439 0.73521 -0.77063
 C -1.05560 1.38042 -0.00034
 C -0.09053 -0.52511 1.55031
 C -0.08136 -0.52753 -1.55031
 F 0.98888 1.57909 1.39045
 F 0.85943 1.59285 -1.39025
 H -0.86573 -1.15969 1.13220
 H -0.85885 -1.16592 -1.16314
 H 0.85334 -1.07785 1.60007
 H 0.86117 -1.07577 -1.56854
 H -0.37805 -0.24052 2.56180
 H -0.33763 -0.24709 -2.56200
13
bifur_IRC_Cartesians_MW_output/new_data/bifur_traj1_Cartesians_MW point 11
C 0.06941 0.73299 0.77016
 C 0.03553 0.73606 -0.77040
 C -1.05572 1.38291 -0.00032
 C -0.09033 -0.52563 1.54833
 C -0.08172 -0.52791 -1.54834
 F 0.98525 1.58023 1.39182
 F 0.86387 1.59311 -1.39158
 H -0.86563 -1.16007 1.13011
 H -0.85919 -1.16594 -1.15911
 H 0.85381 -1.07786 1.59619
 H 0.86114 -1.07591 -1.56665
 H -0.37716 -0.24291 2.56044
 H -0.33927 -0.24908 -2.56064
13
bifur_IRC_Cartesians_MW_output/new_data/bifur_traj1_Cartesians_MW point 12
C 0.06941 0.73299 0.77016
 C 0.03553 0.73606 -0.77040
 C -1.05572 1.38292 -0.00032
 C -0.09033 -0.52563 1.54833
 C -0.08172 -0.52791 -1.54834
 F 0.98525 1.58023 1.39182
 F 0.86387 1.59311 -1.39158
 H -0.86563 -1.16007 1.13010
 H -0.85919 -1.16594 -1.15911
 H 0.85381 -1.07786 1.59618
 H 0.86114 -1.07591 -1.56665
 H -0.37716 -0.24291 2.56044
 H -0.33927 -0.24908 -2.56064
13
bifur_IRC_Cartesians_MW_output/new_data/bifur_traj1_Cartesians_MW point 13
C 0.06553 0.73444 0.77045
 C 0.03946 0.73673 -0.77062
 C -1.05451 1.38537 -0.00027
 C -0.08942 -0.52629 1.54651
 C -0.08274 -0.52809 -1.54656
 F 0.97105 1.58238 1.39402
 F 0.87729 1.59221 -1.39364
 H -0.86509 -1.16066 1.13061
 H -0.86018 -1.16524 -1.15298
 H 0.85476 -1.07775 1.58967
 H 0.86038 -1.07624 -1.56700
 H -0.37289 -0.24603 2.55929
 H -0.34365 -0.25082 -2.55949
13
bifur_IRC_Cartesians_MW_output/new_data/bifur_traj1_Cartesians_MW point 14
C 0.06364 0.73476 0.77077
 C 0.04139 0.73667 -0.77090
 C -1.05361 1.38550 -0.00024
 C -0.08893 -0.52641 1.54649
 C -0.08320 -0.52798 -1.54657
 F 0.96375 1.58312 1.39468
 F 0.88356 1.59146 -1.39423
 H -0.86481 -1.16082 1.13220
 H -0.86063 -1.16477 -1.15131
 H 0.85511 -1.07767 1.58766
 H 0.85988 -1.07639 -1.56835
 H -0.37057 -0.24667 2.55935
 H -0.34559 -0.25079 -2.55954
13
bifur_IRC_Cartesians_MW_output/new_data/bifur_traj1_Cartesians_MW point 15
C 0.06180 0.73502 0.77113
 C 0.04327 0.73656 -0.77123
 C -1.05263 1.38546 -0.00022
 C -0.08845 -0.52650 1.54662
 C -0.08364 -0.52785 -1.54672
 F 0.95659 1.58379 1.39529
 F 0.88955 1.59068 -1.39477
 H -0.86453 -1.16094 1.13397
 H -0.86108 -1.16428 -1.14992
 H 0.85543 -1.07760 1.58588
 H 0.85938 -1.07653 -1.56984
 H -0.36828 -0.24717 2.55951
 H -0.34741 -0.25064 -2.55970
13
bifur_IRC_Cartesians_MW_output/new_data/bifur_traj1_Cartesians_MW point 16
C 0.06005 0.73528 0.77151
 C 0.04507 0.73646 -0.77158
 C -1.05158 1.38543 -0.00020
 C -0.08800 -0.52659 1.54675
 C -0.08405 -0.52772 -1.54687
 F 0.94966 1.58442 1.39596
 F 0.89521 1.58992 -1.39537
 H -0.86427 -1.16103 1.13567
 H -0.86151 -1.16379 -1.14861
 H 0.85572 -1.07753 1.58415
 H 0.85889 -1.07666 -1.57123
 H -0.36605 -0.24768 2.55968
 H -0.34913 -0.25052 -2.55987
13
bifur_IRC_Cartesians_MW_output/new_data/bifur_traj1_Cartesians_MW point 17
C 0.05846 0.73558 0.77192
 C 0.04671 0.73645 -0.77195
 C -1.05045 1.38554 -0.00017
 C -0.08758 -0.52669 1.54678
 C -0.08444 -0.52762 -1.54691
 F 0.94328 1.58503 1.39675
 F 0.90028 1.58927 -1.39610
 H -0.86406 -1.16109 1.13708
 H -0.86193 -1.16332 -1.14726
 H 0.85598 -1.07747 1.58238
 H 0.85843 -1.07679 -1.57230
 H -0.36401 -0.24831 2.55978
 H -0.35067 -0.25058 -2.55997
13
bifur_IRC_Cartesians_MW_output/new_data/bifur_traj1_Cartesians_MW point 18
C 0.05714 0.73598 0.77232
 C 0.04808 0.73658 -0.77233
 C -1.04924 1.38594 -0.00016
 C -0.08724 -0.52682 1.54659
 C -0.08476 -0.52759 -1.54674
 F 0.93788 1.58561 1.39774
 F 0.90436 1.58880 -1.39704
 H -0.86393 -1.16112 1.13791
 H -0.86232 -1.16290 -1.14582
 H 0.85619 -1.07745 1.58050
 H 0.85806 -1.07692 -1.57278
 H -0.36229 -0.24915 2.55974
 H -0.35192 -0.25096 -2.55993
13
bifur_IRC_Cartesians_MW_output/new_data/bifur_traj1_Cartesians_MW point 19
C 0.05621 0.73648 0.77272
 C 0.04906 0.73690 -0.77272
 C -1.04799 1.38671 -0.00014
 C -0.08700 -0.52699 1.54613
 C -0.08499 -0.52765 -1.54629
 F 0.93384 1.58613 1.39897
 F 0.90710 1.58858 -1.39825
 H -0.86389 -1.16109 1.13798
 H -0.86265 -1.16256 -1.14426
 H 0.85635 -1.07746 1.57852
 H 0.85779 -1.07704 -1.57248
 H -0.36103 -0.25027 2.55951
 H -0.35278 -0.25174 -2.55970
13
bifur_IRC_Cartesians_MW_output/new_data/bifur_traj1_Cartesians_MW point 20
C 0.05568 0.73710 0.77311
 C 0.04963 0.73740 -0.77309
 C -1.04669 1.38785 -0.00013
 C -0.08688 -0.52721 1.54537
 C -0.08514 -0.52780 -1.54554
 F 0.93127 1.58660 1.40043
 F 0.90844 1.58862 -1.39970
 H -0.86396 -1.16102 1.13726
 H -0.86293 -1.16230 -1.14259
 H 0.85644 -1.07750 1.57645
 H 0.85764 -1.07714 -1.57138
 H -0.36026 -0.25166 2.55908
 H -0.35324 -0.25293 -2.55927
13
bifur_IRC_Cartesians_MW_output/new_data/bifur_traj1_Cartesians_MW point 21
C 0.05547 0.73779 0.77347
 C 0.04988 0.73806 -0.77345
 C -1.04540 1.38930 -0.00013
 C -0.08684 -0.52746 1.54438
 C -0.08522 -0.52802 -1.54454
 F 0.92988 1.58702 1.40206
 F 0.90867 1.58887 -1.40133
 H -0.86410 -1.16092 1.13589
 H -0.86317 -1.16212 -1.14083
 H 0.85649 -1.07757 1.57431
 H 0.85759 -1.07724 -1.56963
 H -0.35989 -0.25326 2.55849
 H -0.35337 -0.25445 -2.55868
13
bifur_IRC_Cartesians_MW_output/new_data/bifur_traj1_Cartesians_MW point 22
C 0.05544 0.73855 0.77379
 C 0.04996 0.73881 -0.77378
 C -1.04416 1.39094 -0.00013
 C -0.08686 -0.52774 1.54323
 C -0.08526 -0.52829 -1.54339
 F 0.92916 1.58743 1.40377
 F 0.90836 1.58925 -1.40305
 H -0.86428 -1.16081 1.13412
 H -0.86337 -1.16199 -1.13897
 H 0.85652 -1.07766 1.57210
 H 0.85760 -1.07733 -1.56752
 H -0.35975 -0.25500 2.55779
 H -0.35335 -0.25616 -2.55797
13
bifur_IRC_Cartesians_MW_output/new_data/bifur_traj1_Cartesians_MW point 23
C 0.05544 0.73855 0.77379
 C 0.04996 0.73881 -0.77378
 C -1.04416 1.39094 -0.00013
 C -0.08686 -0.52774 1.54323
 C -0.08526 -0.52829 -1.54339
 F 0.92916 1.58743 1.40377
 F 0.90836 1.58925 -1.40305
 H -0.86428 -1.16081 1.13412
 H -0.86337 -1.16199 -1.13897
 H 0.85652 -1.07766 1.57210
 H 0.85760 -1.07733 -1.56752
 H -0.35975 -0.25500 2.55779
 H -0.35335 -0.25616 -2.55797
13
bifur_IRC_Cartesians_MW_output/new_data/bifur_traj1_Cartesians_MW point 24
C 0.05517 0.74023 0.77435
 C 0.05029 0.74044 -0.77433
 C -1.04189 1.39467 -0.00012
 C -0.08686 -0.52839 1.54056
 C -0.08540 -0.52890 -1.54072
 F 0.92726 1.58846 1.40730
 F 0.90855 1.59006 -1.40660
 H -0.86462 -1.16069 1.13019
 H -0.86381 -1.16177 -1.13453
 H 0.85668 -1.07783 1.56706
 H 0.85763 -1.07753 -1.56298
 H -0.35938 -0.25884 2.55612
 H -0.35363 -0.25990 -2.55630
13
bifur_IRC_Cartesians_MW_output/new_data/bifur_traj1_Cartesians_MW point 25
C 0.05452 0.74125 0.77458
 C 0.05098 0.74133 -0.77455
 C -1.04082 1.39688 -0.00011
 C -0.08674 -0.52881 1.53894
 C -0.08561 -0.52923 -1.53910
 F 0.92454 1.58928 1.40923
 F 0.91059 1.59037 -1.40852
 H -0.86469 -1.16076 1.12823
 H -0.86415 -1.16162 -1.13143
 H 0.85691 -1.07789 1.56368
 H 0.85757 -1.07767 -1.56079
 H -0.35868 -0.26115 2.55509
 H -0.35442 -0.26197 -2.55526
13
bifur_IRC_Cartesians_MW_output/new_data/bifur_traj1_Cartesians_MW point 26
C 0.05305 0.74250 0.77476
 C 0.05248 0.74230 -0.77470
 C -1.03985 1.39951 -0.00009
 C -0.08644 -0.52936 1.53698
 C -0.08604 -0.52960 -1.53715
 F 0.91905 1.59054 1.41136
 F 0.91563 1.59047 -1.41060
 H -0.86462 -1.16101 1.12644
 H -0.86466 -1.16137 -1.12711
 H 0.85736 -1.07792 1.55913
 H 0.85737 -1.07786 -1.55884
 H -0.35716 -0.26396 2.55381
 H -0.35619 -0.26425 -2.55399
13
bifur_IRC_Cartesians_MW_output/new_data/bifur_traj1_Cartesians_MW point 27
C 0.05085 0.74380 0.77482
 C 0.05471 0.74315 -0.77471
 C -1.03922 1.40215 -0.00006
 C -0.08596 -0.52995 1.53497
 C -0.08666 -0.52992 -1.53516
 F 0.91118 1.59211 1.41328
 F 0.92345 1.59031 -1.41245
 H -0.86437 -1.16144 1.12521
 H -0.86528 -1.16108 -1.12211
 H 0.85801 -1.07789 1.55399
 H 0.85705 -1.07809 -1.55760
 H -0.35491 -0.26681 2.55249
 H -0.35886 -0.26632 -2.55266
13
bifur_IRC_Cartesians_MW_output/new_data/bifur_traj1_Cartesians_MW point 28
C 0.04847 0.74495 0.77476
 C 0.05710 0.74383 -0.77461
 C -1.03898 1.40445 -0.00003
 C -0.08544 -0.53050 1.53317
 C -0.08731 -0.53019 -1.53339
 F 0.90293 1.59366 1.41477
 F 0.93205 1.59001 -1.41385
 H -0.86405 -1.16195 1.12446
 H -0.86587 -1.16080 -1.11731
 H 0.85871 -1.07784 1.54918
 H 0.85670 -1.07831 -1.55697
 H -0.35254 -0.26932 2.55128
 H -0.36177 -0.26799 -2.55145
13
bifur_IRC_Cartesians_MW_output/new_data/bifur_traj1_Cartesians_MW point 29
C 0.04607 0.74602 0.77461
 C 0.05951 0.74442 -0.77442
 C -1.03903 1.40660 0.00000
 C -0.08491 -0.53104 1.53145
 C -0.08797 -0.53043 -1.53170
 F 0.89473 1.59521 1.41600
 F 0.94088 1.58968 -1.41500
 H -0.86368 -1.16251 1.12386
 H -0.86644 -1.16057 -1.11262
 H 0.85943 -1.07776 1.54457
 H 0.85636 -1.07851 -1.55659
 H -0.35019 -0.27164 2.55011
 H -0.36475 -0.26947 -2.55028
13
bifur_IRC_Cartesians_MW_output/new_data/bifur_traj1_Cartesians_MW point 30
C 0.04365 0.74708 0.77437
 C 0.06192 0.74501 -0.77413
 C -1.03933 1.40879 0.00003
 C -0.08438 -0.53158 1.52968
 C -0.08863 -0.53068 -1.52996
 F 0.88665 1.59678 1.41710
 F 0.94990 1.58936 -1.41600
 H -0.86329 -1.16312 1.12319
 H -0.86700 -1.16039 -1.10785
 H 0.86017 -1.07768 1.53996
 H 0.85604 -1.07871 -1.55622
 H -0.34790 -0.27394 2.54888
 H -0.36781 -0.27092 -2.54906
13
bifur_IRC_Cartesians_MW_output/new_data/bifur_traj1_Cartesians_MW point 31
C 0.04128 0.74818 0.77404
 C 0.06428 0.74564 -0.77376
 C -1.03985 1.41115 0.00007
 C -0.08388 -0.53215 1.52775
 C -0.08930 -0.53097 -1.52806
 F 0.87891 1.59838 1.41815
 F 0.95891 1.58912 -1.41696
 H -0.86290 -1.16378 1.12225
 H -0.86753 -1.16027 -1.10288
 H 0.86095 -1.07760 1.53525
 H 0.85577 -1.07890 -1.55567
 H -0.34573 -0.27632 2.54754
 H -0.37090 -0.27247 -2.54771
13
bifur_IRC_Cartesians_MW_output/new_data/bifur_traj1_Cartesians_MW point 32
C 0.03907 0.74934 0.77361
 C 0.06646 0.74636 -0.77329
 C -1.04060 1.41375 0.00009
 C -0.08343 -0.53276 1.52561
 C -0.08993 -0.53131 -1.52594
 F 0.87192 1.60000 1.41920
 F 0.96748 1.58902 -1.41793
 H -0.86253 -1.16447 1.12083
 H -0.86802 -1.16023 -1.09772
 H 0.86172 -1.07753 1.53045
 H 0.85558 -1.07909 -1.55473
 H -0.34384 -0.27885 2.54603
 H -0.37388 -0.27423 -2.54621
13
bifur_IRC_Cartesians_MW_output/new_data/bifur_traj1_Cartesians_MW point 33
C 0.03718 0.75056 0.77311
 C 0.06831 0.74720 -0.77275
 C -1.04150 1.41661 0.00012
 C -0.08307 -0.53340 1.52324
 C -0.09049 -0.53173 -1.52360
 F 0.86623 1.60157 1.42029
 F 0.97501 1.58913 -1.41895
 H -0.86223 -1.16515 1.11879
 H -0.86844 -1.16030 -1.09251
 H 0.86246 -1.07749 1.52566
 H 0.85550 -1.07925 -1.55322
 H -0.34239 -0.28152 2.54435
 H -0.37657 -0.27624 -2.54453
13
bifur_IRC_Cartesians_MW_output/new_data/bifur_traj1_Cartesians_MW point 34
C 0.03718 0.75056 0.77311
 C 0.06831 0.74720 -0.77275
 C -1.04150 1.41661 0.00012
 C -0.08307 -0.53340 1.52324
 C -0.09049 -0.53173 -1.52360
 F 0.86623 1.60157 1.42029
 F 0.97501 1.58913 -1.41896
 H -0.86223 -1.16515 1.11879
 H -0.86844 -1.16030 -1.09251
 H 0.86246 -1.07749 1.52566
 H 0.85550 -1.07925 -1.55322
 H -0.34239 -0.28152 2.54435
 H -0.37657 -0.27624 -2.54453
13
bifur_IRC_Cartesians_MW_output/new_data/bifur_traj1_Cartesians_MW point 35
C 0.03486 0.75303 0.77206
 C 0.07056 0.74922 -0.77165
 C -1.04333 1.42282 0.00015
 C -0.08273 -0.53468 1.51814
 C -0.09128 -0.53273 -1.51852
 F 0.86006 1.60428 1.42273
 F 0.98503 1.59006 -1.42131
 H -0.86193 -1.16631 1.11289
 H -0.86904 -1.16071 -1.08272
 H 0.86366 -1.07749 1.51679
 H 0.85570 -1.07952 -1.54837
 H -0.34116 -0.28703 2.54075
 H -0.38041 -0.28094 -2.54093
13
bifur_IRC_Cartesians_MW_output/new_data/bifur_traj1_Cartesians_MW point 36
C 0.03440 0.75420 0.77160
 C 0.07098 0.75030 -0.77119
 C -1.04403 1.42589 0.00016
 C -0.08272 -0.53527 1.51565
 C -0.09149 -0.53326 -1.51603
 F 0.85933 1.60534 1.42404
 F 0.98742 1.59077 -1.42262
 H -0.86194 -1.16674 1.10942
 H -0.86922 -1.16098 -1.07850
 H 0.86408 -1.07753 1.51297
 H 0.85593 -1.07961 -1.54532
 H -0.34126 -0.28968 2.53899
 H -0.38149 -0.28343 -2.53918
13
bifur_IRC_Cartesians_MW_output/new_data/bifur_traj1_Cartesians_MW point 37
C 0.03423 0.75531 0.77123
 C 0.07113 0.75138 -0.77081
 C -1.04454 1.42882 0.00016
 C -0.08278 -0.53581 1.51329
 C -0.09162 -0.53378 -1.51367
 F 0.85946 1.60623 1.42540
 F 0.98867 1.59155 -1.42398
 H -0.86201 -1.16706 1.10591
 H -0.86935 -1.16126 -1.07472
 H 0.86441 -1.07760 1.50952
 H 0.85619 -1.07969 -1.54215
 H -0.34161 -0.29220 2.53735
 H -0.38218 -0.28589 -2.53753
13
bifur_IRC_Cartesians_MW_output/new_data/bifur_traj1_Cartesians_MW point 38
C 0.03414 0.75638 0.77093
 C 0.07119 0.75244 -0.77052
 C -1.04483 1.43164 0.00016
 C -0.08286 -0.53632 1.51104
 C -0.09173 -0.53428 -1.51142
 F 0.85975 1.60706 1.42682
 F 0.98949 1.59232 -1.42541
 H -0.86211 -1.16733 1.10250
 H -0.86948 -1.16150 -1.07118
 H 0.86469 -1.07767 1.50624
 H 0.85644 -1.07977 -1.53899
 H -0.34198 -0.29464 2.53579
 H -0.38272 -0.28831 -2.53597
13
bifur_IRC_Cartesians_MW_output/new_data/bifur_traj1_Cartesians_MW point 39
C 0.03393 0.75748 0.77071
 C 0.07140 0.75351 -0.77030
 C -1.04492 1.43444 0.00017
 C -0.08289 -0.53684 1.50883
 C -0.09187 -0.53477 -1.50921
 F 0.85944 1.60792 1.42837
 F 0.99065 1.59302 -1.42696
 H -0.86220 -1.16758 1.09926
 H -0.86966 -1.16168 -1.06758
 H 0.86498 -1.07774 1.50281
 H 0.85664 -1.07987 -1.53593
 H -0.34215 -0.29715 2.53427
 H -0.38335 -0.29074 -2.53445
13
bifur_IRC_Cartesians_MW_output/new_data/bifur_traj1_Cartesians_MW point 40
C 0.03330 0.75869 0.77060
 C 0.07203 0.75460 -0.77017
 C -1.04470 1.43736 0.00017
 C -0.08282 -0.53740 1.50656
 C -0.09211 -0.53525 -1.50694
 F 0.85748 1.60896 1.43018
 F 0.99314 1.59358 -1.42875
 H -0.86225 -1.16785 1.09626
 H -0.86994 -1.16174 -1.06352
 H 0.86534 -1.07780 1.49882
 H 0.85673 -1.08000 -1.53303
 H -0.34181 -0.29989 2.53273
 H -0.38439 -0.29326 -2.53291
13
bifur_IRC_Cartesians_MW_output/new_data/bifur_traj1_Cartesians_MW point 41
C 0.03190 0.76005 0.77067
 C 0.07345 0.75568 -0.77021
 C -1.04396 1.44033 0.00019
 C -0.08255 -0.53800 1.50430
 C -0.09253 -0.53568 -1.50470
 F 0.85244 1.61030 1.43235
 F 0.99810 1.59382 -1.43088
 H -0.86219 -1.16815 1.09396
 H -0.87043 -1.16158 -1.05881
 H 0.86583 -1.07784 1.49397
 H 0.85660 -1.08019 -1.53067
 H -0.34047 -0.30293 2.53125
 H -0.38619 -0.29580 -2.53142
13
bifur_IRC_Cartesians_MW_output/new_data/bifur_traj1_Cartesians_MW point 42
C 0.02995 0.76127 0.77099
 C 0.07546 0.75651 -0.77050
 C -1.04264 1.44265 0.00022
 C -0.08211 -0.53852 1.50261
 C -0.09307 -0.53595 -1.50303
 F 0.84495 1.61165 1.43452
 F 1.00464 1.59363 -1.43299
 H -0.86203 -1.16840 1.09302
 H -0.87105 -1.16117 -1.05450
 H 0.86634 -1.07784 1.48928
 H 0.85623 -1.08042 -1.52945
 H -0.33828 -0.30562 2.53019
 H -0.38839 -0.29779 -2.53036
13
bifur_IRC_Cartesians_MW_output/new_data/bifur_traj1_Cartesians_MW point 43
C 0.02802 0.76226 0.77148
 C 0.07745 0.75712 -0.77095
 C -1.04096 1.44433 0.00025
 C -0.08164 -0.53891 1.50147
 C -0.09357 -0.53611 -1.50191
 F 0.83724 1.61279 1.43655
 F 1.01079 1.59326 -1.43495
 H -0.86188 -1.16852 1.09288
 H -0.87166 -1.16065 -1.05103
 H 0.86675 -1.07783 1.48527
 H 0.85578 -1.08063 -1.52888
 H -0.33593 -0.30782 2.52952
 H -0.39038 -0.29930 -2.52970
13
bifur_IRC_Cartesians_MW_output/new_data/bifur_traj1_Cartesians_MW point 44
C 0.02635 0.76318 0.77210
 C 0.07919 0.75770 -0.77155
 C -1.03895 1.44580 0.00027
 C -0.08123 -0.53924 1.50054
 C -0.09400 -0.53623 -1.50099
 F 0.83020 1.61376 1.43865
 F 1.01584 1.59290 -1.43701
 H -0.86180 -1.16853 1.09286
 H -0.87224 -1.16009 -1.04810
 H 0.86706 -1.07784 1.48167
 H 0.85534 -1.08084 -1.52828
 H -0.33376 -0.30984 2.52903
 H -0.39199 -0.30072 -2.52920
13
bifur_IRC_Cartesians_MW_output/new_data/bifur_traj1_Cartesians_MW point 45
C 0.02635 0.76318 0.77210
 C 0.07919 0.75770 -0.77155
 C -1.03895 1.44580 0.00027
 C -0.08123 -0.53924 1.50054
 C -0.09400 -0.53623 -1.50099
 F 0.83020 1.61377 1.43865
 F 1.01584 1.59290 -1.43701
 H -0.86180 -1.16853 1.09286
 H -0.87224 -1.16009 -1.04810
 H 0.86706 -1.07784 1.48167
 H 0.85534 -1.08084 -1.52828
 H -0.33376 -0.30984 2.52903
 H -0.39199 -0.30072 -2.52920
13
bifur_IRC_Cartesians_MW_output/new_data/bifur_traj1_Cartesians_MW point 46
C 0.02446 0.76505 0.77373
 C 0.08127 0.75919 -0.77314
 C -1.03379 1.44892 0.00030
 C -0.08074 -0.53984 1.49866
 C -0.09449 -0.53658 -1.49913
 F 0.82051 1.61514 1.44366
 F 1.02021 1.59275 -1.44198
 H -0.86203 -1.16810 1.09154
 H -0.87324 -1.15900 -1.04340
 H 0.86726 -1.07799 1.47528
 H 0.85467 -1.08121 -1.52537
 H -0.33073 -0.31407 2.52811
 H -0.39336 -0.30425 -2.52827
13
bifur_IRC_Cartesians_MW_output/new_data/bifur_traj1_Cartesians_MW point 47
C 0.02450 0.76598 0.77470
 C 0.08133 0.76012 -0.77411
 C -1.03073 1.45060 0.00030
 C -0.08074 -0.54009 1.49769
 C -0.09448 -0.53683 -1.49815
 F 0.81890 1.61545 1.44652
 F 1.01864 1.59307 -1.44486
 H -0.86239 -1.16765 1.08996
 H -0.87360 -1.15854 -1.04181
 H 0.86711 -1.07814 1.47271
 H 0.85452 -1.08135 -1.52280
 H -0.33021 -0.31622 2.52765
 H -0.39285 -0.30639 -2.52780
13
bifur_IRC_Cartesians_MW_output/new_data/bifur_traj1_Cartesians_MW point 48
C 0.02517 0.76683 0.77573
 C 0.08077 0.76111 -0.77515
 C -1.02751 1.45221 0.00030
 C -0.08088 -0.54029 1.49680
 C -0.09432 -0.53710 -1.49724
 F 0.81937 1.61549 1.44942
 F 1.01476 1.59360 -1.44781
 H -0.86288 -1.16706 1.08798
 H -0.87385 -1.15815 -1.04087
 H 0.86680 -1.07832 1.47074
 H 0.85449 -1.08146 -1.51973
 H -0.33032 -0.31824 2.52725
 H -0.39159 -0.30862 -2.52740
13
bifur_IRC_Cartesians_MW_output/new_data/bifur_traj1_Cartesians_MW point 49
C 0.02631 0.76756 0.77679
 C 0.07974 0.76206 -0.77624
 C -1.02423 1.45362 0.00029
 C -0.08113 -0.54043 1.49607
 C -0.09404 -0.53736 -1.49650
 F 0.82143 1.61528 1.45224
 F 1.00917 1.59426 -1.45070
 H -0.86345 -1.16636 1.08585
 H -0.87400 -1.15780 -1.04058
 H 0.86636 -1.07853 1.46940
 H 0.85453 -1.08154 -1.51648
 H -0.33091 -0.32001 2.52698
 H -0.38978 -0.31077 -2.52712
13
bifur_IRC_Cartesians_MW_output/new_data/bifur_traj1_Cartesians_MW point 50
C 0.02774 0.76816 0.77786
 C 0.07842 0.76294 -0.77734
 C -1.02097 1.45476 0.00027
 C -0.08145 -0.54050 1.49557
 C -0.09367 -0.53759 -1.49597
 F 0.82450 1.61489 1.45490
 F 1.00251 1.59495 -1.45344
 H -0.86407 -1.16560 1.08381
 H -0.87408 -1.15748 -1.04088
 H 0.86584 -1.07875 1.46864
 H 0.85461 -1.08160 -1.51330
 H -0.33179 -0.32148 2.52685
 H -0.38760 -0.31272 -2.52698
13
bifur_IRC_Cartesians_MW_output/new_data/bifur_traj1_Cartesians_MW point 51
C 0.02930 0.76863 0.77893
 C 0.07697 0.76372 -0.77844
 C -1.01776 1.45560 0.00026
 C -0.08179 -0.54050 1.49529
 C -0.09327 -0.53777 -1.49567
 F 0.82804 1.61437 1.45735
 F 0.99538 1.59562 -1.45597
 H -0.86470 -1.16480 1.08201
 H -0.87411 -1.15718 -1.04163
 H 0.86527 -1.07896 1.46835
 H 0.85471 -1.08163 -1.51035
 H -0.33278 -0.32266 2.52687
 H -0.38525 -0.31442 -2.52700
13
bifur_IRC_Cartesians_MW_output/new_data/bifur_traj1_Cartesians_MW point 52
C 0.03084 0.76898 0.78000
 C 0.07553 0.76437 -0.77954
 C -1.01462 1.45617 0.00024
 C -0.08212 -0.54047 1.49521
 C -0.09286 -0.53791 -1.49557
 F 0.83152 1.61377 1.45959
 F 0.98831 1.59621 -1.45830
 H -0.86530 -1.16400 1.08055
 H -0.87413 -1.15687 -1.04270
 H 0.86468 -1.07917 1.46838
 H 0.85478 -1.08166 -1.50775
 H -0.33374 -0.32357 2.52703
 H -0.38289 -0.31586 -2.52715
13
bifur_IRC_Cartesians_MW_output/new_data/bifur_traj1_Cartesians_MW point 53
C 0.03222 0.76925 0.78107
 C 0.07425 0.76492 -0.78064
 C -1.01151 1.45649 0.00022
 C -0.08240 -0.54039 1.49533
 C -0.09248 -0.53799 -1.49567
 F 0.83443 1.61318 1.46169
 F 0.98178 1.59667 -1.46047
 H -0.86585 -1.16322 1.07952
 H -0.87416 -1.15652 -1.04393
 H 0.86412 -1.07935 1.46857
 H 0.85480 -1.08169 -1.50558
 H -0.33450 -0.32430 2.52732
 H -0.38069 -0.31704 -2.52743
13
bifur_IRC_Cartesians_MW_output/new_data/bifur_traj1_Cartesians_MW point 54
C 0.03329 0.76947 0.78219
 C 0.07329 0.76535 -0.78177
 C -1.00832 1.45658 0.00021
 C -0.08260 -0.54030 1.49563
 C -0.09218 -0.53801 -1.49595
 F 0.83611 1.61265 1.46370
 F 0.97632 1.59693 -1.46254
 H -0.86634 -1.16246 1.07904
 H -0.87425 -1.15608 -1.04516
 H 0.86359 -1.07951 1.46871
 H 0.85473 -1.08173 -1.50394
 H -0.33484 -0.32489 2.52774
 H -0.37880 -0.31799 -2.52784
13
bifur_IRC_Cartesians_MW_output/new_data/bifur_traj1_Cartesians_MW point 55
C 0.03378 0.76968 0.78342
 C 0.07292 0.76565 -0.78302
 C -1.00486 1.45643 0.00021
 C -0.08264 -0.54019 1.49615
 C -0.09200 -0.53795 -1.49646
 F 0.83557 1.61225 1.46576
 F 0.97270 1.59689 -1.46463
 H -0.86673 -1.16172 1.07939
 H -0.87446 -1.15549 -1.04625
 H 0.86315 -1.07964 1.46859
 H 0.85448 -1.08181 -1.50305
 H -0.33446 -0.32542 2.52833
 H -0.37744 -0.31868 -2.52843
13
bifur_IRC_Cartesians_MW_output/new_data/bifur_traj1_Cartesians_MW point 56
C 0.03379 0.76968 0.78342
 C 0.07292 0.76565 -0.78302
 C -1.00486 1.45643 0.00021
 C -0.08264 -0.54019 1.49615
 C -0.09200 -0.53795 -1.49646
 F 0.83557 1.61225 1.46576
 F 0.97270 1.59689 -1.46463
 H -0.86673 -1.16172 1.07939
 H -0.87446 -1.15549 -1.04625
 H 0.86315 -1.07964 1.46859
 H 0.85448 -1.08181 -1.50305
 H -0.33446 -0.32542 2.52833
 H -0.37744 -0.31868 -2.52843
13
bifur_IRC_Cartesians_MW_output/new_data/bifur_traj1_Cartesians_MW point 57
C 0.03215 0.77006 0.78621
 C 0.07484 0.76569 -0.78578
 C -0.99725 1.45519 0.00023
 C -0.08203 -0.53996 1.49797
 C -0.09227 -0.53750 -1.49830
 F 0.82458 1.61222 1.46980
 F 0.97429 1.59549 -1.46865
 H -0.86700 -1.16049 1.08357
 H -0.87542 -1.15367 -1.04740
 H 0.86271 -1.07974 1.46696
 H 0.85326 -1.08211 -1.50453
 H -0.33047 -0.32628 2.53010
 H -0.37739 -0.31890 -2.53019
13
bifur_IRC_Cartesians_MW_output/new_data/bifur_traj1_Cartesians_MW point 58
C 0.03053 0.77020 0.78753
 C 0.07660 0.76549 -0.78707
 C -0.99373 1.45430 0.00026
 C -0.08152 -0.53984 1.49906
 C -0.09260 -0.53718 -1.49940
 F 0.81636 1.61246 1.47151
 F 0.97808 1.59441 -1.47030
 H -0.86693 -1.16005 1.08663
 H -0.87601 -1.15266 -1.04758
 H 0.86267 -1.07973 1.46582
 H 0.85247 -1.08229 -1.50637
 H -0.32762 -0.32654 2.53109
 H -0.37830 -0.31857 -2.53118
13
bifur_IRC_Cartesians_MW_output/new_data/bifur_traj1_Cartesians_MW point 59
C 0.02881 0.77031 0.78879
 C 0.07845 0.76525 -0.78830
 C -0.99038 1.45335 0.00028
 C -0.08099 -0.53973 1.50017
 C -0.09295 -0.53684 -1.50053
 F 0.80793 1.61272 1.47307
 F 0.98227 1.59330 -1.47180
 H -0.86684 -1.15964 1.08980
 H -0.87661 -1.15167 -1.04772
 H 0.86267 -1.07971 1.46470
 H 0.85168 -1.08247 -1.50837
 H -0.32471 -0.32674 2.53208
 H -0.37934 -0.31813 -2.53217
13
bifur_IRC_Cartesians_MW_output/new_data/bifur_traj1_Cartesians_MW point 60
C 0.02723 0.77041 0.78999
 C 0.08016 0.76503 -0.78947
 C -0.98718 1.45244 0.00030
 C -0.08050 -0.53961 1.50124
 C -0.09327 -0.53653 -1.50161
 F 0.80009 1.61295 1.47457
 F 0.98605 1.59225 -1.47325
 H -0.86676 -1.15925 1.09279
 H -0.87716 -1.15073 -1.04792
 H 0.86265 -1.07969 1.46368
 H 0.85094 -1.08263 -1.51024
 H -0.32199 -0.32691 2.53303
 H -0.38026 -0.31773 -2.53312
13
bifur_IRC_Cartesians_MW_output/new_data/bifur_traj1_Cartesians_MW point 61
C 0.02603 0.77050 0.79112
 C 0.08148 0.76488 -0.79057
 C -0.98417 1.45168 0.00032
 C -0.08011 -0.53951 1.50217
 C -0.09350 -0.53627 -1.50256
 F 0.79372 1.61308 1.47601
 F 0.98865 1.59140 -1.47466
 H -0.86674 -1.15884 1.09525
 H -0.87763 -1.14990 -1.04823
 H 0.86257 -1.07969 1.46287
 H 0.85031 -1.08278 -1.51165
 H -0.31976 -0.32710 2.53388
 H -0.38083 -0.31747 -2.53396
13
bifur_IRC_Cartesians_MW_output/new_data/bifur_traj1_Cartesians_MW point 62
C 0.02534 0.77060 0.79214
 C 0.08227 0.76483 -0.79158
 C -0.98141 1.45110 0.00033
 C -0.07986 -0.53940 1.50293
 C -0.09362 -0.53607 -1.50333
 F 0.78937 1.61307 1.47741
 F 0.98955 1.59082 -1.47604
 H -0.86681 -1.15840 1.09700
 H -0.87799 -1.14922 -1.04872
 H 0.86243 -1.07971 1.46235
 H 0.84984 -1.08289 -1.51242
 H -0.31819 -0.32731 2.53459
 H -0.38091 -0.31742 -2.53467
13
bifur_IRC_Cartesians_MW_output/new_data/bifur_traj1_Cartesians_MW point 63
C 0.02518 0.77069 0.79307
 C 0.08252 0.76488 -0.79251
 C -0.97887 1.45069 0.00034
 C -0.07976 -0.53930 1.50354
 C -0.09361 -0.53594 -1.50394
 F 0.78708 1.61291 1.47875
 F 0.98870 1.59050 -1.47739
 H -0.86698 -1.15792 1.09806
 H -0.87824 -1.14867 -1.04943
 H 0.86219 -1.07977 1.46214
 H 0.84951 -1.08297 -1.51257
 H -0.31729 -0.32753 2.53519
 H -0.38045 -0.31757 -2.53526
13
bifur_IRC_Cartesians_MW_output/new_data/bifur_traj1_Cartesians_MW point 64
C 0.02546 0.77077 0.79392
 C 0.08233 0.76501 -0.79337
 C -0.97651 1.45041 0.00033
 C -0.07977 -0.53920 1.50404
 C -0.09350 -0.53587 -1.50443
 F 0.78648 1.61261 1.48005
 F 0.98642 1.59040 -1.47871
 H -0.86722 -1.15742 1.09857
 H -0.87838 -1.14824 -1.05035
 H 0.86189 -1.07985 1.46222
 H 0.84932 -1.08302 -1.51222
 H -0.31694 -0.32775 2.53568
 H -0.37957 -0.31786 -2.53575
13
bifur_IRC_Cartesians_MW_output/new_data/bifur_traj1_Cartesians_MW point 65
C 0.02600 0.77084 0.79471
 C 0.08186 0.76519 -0.79417
 C -0.97432 1.45021 0.00033
 C -0.07984 -0.53910 1.50445
 C -0.09333 -0.53582 -1.50483
 F 0.78692 1.61225 1.48129
 F 0.98330 1.59044 -1.47998
 H -0.86750 -1.15691 1.09873
 H -0.87847 -1.14790 -1.05136
 H 0.86155 -1.07994 1.46246
 H 0.84920 -1.08305 -1.51158
 H -0.31693 -0.32795 2.53611
 H -0.37845 -0.31824 -2.53618
13
bifur_IRC_Cartesians_MW_output/new_data/bifur_traj1_Cartesians_MW point 66
C 0.02661 0.77092 0.79545
 C 0.08134 0.76538 -0.79492
 C -0.97225 1.45008 0.00032
 C -0.07994 -0.53901 1.50479
 C -0.09315 -0.53580 -1.50516
 F 0.78767 1.61188 1.48250
 F 0.98005 1.59052 -1.48122
 H -0.86779 -1.15641 1.09873
 H -0.87854 -1.14759 -1.05232
 H 0.86121 -1.08004 1.46270
 H 0.84911 -1.08308 -1.51082
 H -0.31703 -0.32819 2.53649
 H -0.37729 -0.31867 -2.53655
13
bifur_IRC_Cartesians_MW_output/new_data/bifur_traj1_Cartesians_MW point 67
C 0.02661 0.77092 0.79545
 C 0.08134 0.76538 -0.79492
 C -0.97225 1.45008 0.00032
 C -0.07994 -0.53901 1.50479
 C -0.09315 -0.53580 -1.50516
 F 0.78767 1.61188 1.48250
 F 0.98005 1.59052 -1.48122
 H -0.86779 -1.15641 1.09873
 H -0.87854 -1.14759 -1.05232
 H 0.86121 -1.08004 1.46270
 H 0.84911 -1.08308 -1.51082
 H -0.31703 -0.32819 2.53649
 H -0.37729 -0.31867 -2.53655
13
bifur_IRC_Cartesians_MW_output/new_data/bifur_traj1_Cartesians_MW point 68
C 0.02718 0.77123 0.79686
 C 0.08090 0.76581 -0.79634
 C -0.96826 1.45010 0.00032
 C -0.08000 -0.53892 1.50523
 C -0.09295 -0.53577 -1.50559
 F 0.78710 1.61149 1.48498
 F 0.97588 1.59053 -1.48375
 H -0.86825 -1.15558 1.09888
 H -0.87879 -1.14691 -1.05333
 H 0.86072 -1.08019 1.46232
 H 0.84885 -1.08317 -1.50954
 H -0.31662 -0.32898 2.53706
 H -0.37575 -0.31964 -2.53711
13
bifur_IRC_Cartesians_MW_output/new_data/bifur_traj1_Cartesians_MW point 69
C 0.02674 0.77154 0.79758
 C 0.08142 0.76602 -0.79706
 C -0.96617 1.45028 0.00033
 C -0.07985 -0.53895 1.50532
 C -0.09304 -0.53573 -1.50569
 F 0.78415 1.61162 1.48638
 F 0.97639 1.59029 -1.48514
 H -0.86835 -1.15528 1.09940
 H -0.87908 -1.14645 -1.05301
 H 0.86064 -1.08024 1.46128
 H 0.84856 -1.08327 -1.50934
 H -0.31560 -0.32968 2.53727
 H -0.37581 -0.32016 -2.53731
13
bifur_IRC_Cartesians_MW_output/new_data/bifur_traj1_Cartesians_MW point 70
C 0.02548 0.77196 0.79838
 C 0.08277 0.76618 -0.79784
 C -0.96389 1.45050 0.00034
 C -0.07949 -0.53903 1.50540
 C -0.09333 -0.53566 -1.50578
 F 0.77820 1.61207 1.48794
 F 0.97968 1.58974 -1.48666
 H -0.86831 -1.15508 1.10059
 H -0.87955 -1.14582 -1.05198
 H 0.86073 -1.08024 1.45943
 H 0.84807 -1.08342 -1.50979
 H -0.31363 -0.33059 2.53748
 H -0.37674 -0.32062 -2.53752
13
bifur_IRC_Cartesians_MW_output/new_data/bifur_traj1_Cartesians_MW point 71
C 0.02342 0.77243 0.79923
 C 0.08492 0.76624 -0.79864
 C -0.96151 1.45063 0.00037
 C -0.07893 -0.53914 1.50556
 C -0.09380 -0.53551 -1.50595
 F 0.76937 1.61281 1.48952
 F 0.98572 1.58884 -1.48817
 H -0.86812 -1.15499 1.10257
 H -0.88017 -1.14504 -1.05039
 H 0.86098 -1.08020 1.45696
 H 0.84739 -1.08362 -1.51101
 H -0.31075 -0.33158 2.53775
 H -0.37851 -0.32087 -2.53780
13
bifur_IRC_Cartesians_MW_output/new_data/bifur_traj1_Cartesians_MW point 72
C 0.02105 0.77290 0.80004
 C 0.08739 0.76623 -0.79941
 C -0.95925 1.45070 0.00040
 C -0.07830 -0.53926 1.50574
 C -0.09436 -0.53534 -1.50616
 F 0.75945 1.61367 1.49100
 F 0.99296 1.58781 -1.48956
 H -0.86785 -1.15497 1.10488
 H -0.88084 -1.14422 -1.04859
 H 0.86130 -1.08014 1.45431
 H 0.84665 -1.08383 -1.51262
 H -0.30753 -0.33255 2.53804
 H -0.38067 -0.32099 -2.53808
13
bifur_IRC_Cartesians_MW_output/new_data/bifur_traj1_Cartesians_MW point 73
C 0.01874 0.77340 0.80079
 C 0.08978 0.76627 -0.80012
 C -0.95714 1.45091 0.00044
 C -0.07769 -0.53941 1.50580
 C -0.09491 -0.53520 -1.50625
 F 0.74991 1.61454 1.49246
 F 1.00005 1.58685 -1.49094
 H -0.86759 -1.15497 1.10694
 H -0.88149 -1.14345 -1.04665
 H 0.86164 -1.08007 1.45159
 H 0.84595 -1.08404 -1.51402
 H -0.30446 -0.33360 2.53823
 H -0.38280 -0.32121 -2.53827
13
bifur_IRC_Cartesians_MW_output/new_data/bifur_traj1_Cartesians_MW point 74
C 0.01680 0.77401 0.80147
 C 0.09181 0.76649 -0.80076
 C -0.95514 1.45151 0.00046
 C -0.07718 -0.53961 1.50554
 C -0.09538 -0.53516 -1.50601
 F 0.74178 1.61538 1.49408
 F 1.00596 1.58615 -1.49249
 H -0.86741 -1.15497 1.10819
 H -0.88209 -1.14279 -1.04452
 H 0.86194 -1.08004 1.44876
 H 0.84538 -1.08424 -1.51467
 H -0.30186 -0.33492 2.53819
 H -0.38460 -0.32183 -2.53823
13
bifur_IRC_Cartesians_MW_output/new_data/bifur_traj1_Cartesians_MW point 75
C 0.01550 0.77478 0.80206
 C 0.09318 0.76699 -0.80133
 C -0.95325 1.45271 0.00048
 C -0.07685 -0.53987 1.50480
 C -0.09571 -0.53526 -1.50528
 F 0.73608 1.61614 1.49595
 F 1.00973 1.58587 -1.49432
 H -0.86738 -1.15492 1.10815
 H -0.88257 -1.14230 -1.04221
 H 0.86215 -1.08006 1.44582
 H 0.84501 -1.08441 -1.51408
 H -0.30009 -0.33662 2.53782
 H -0.38579 -0.32305 -2.53786
13
bifur_IRC_Cartesians_MW_output/new_data/bifur_traj1_Cartesians_MW point 76
C 0.01495 0.77570 0.80256
 C 0.09378 0.76780 -0.80182
 C -0.95151 1.45453 0.00049
 C -0.07673 -0.54020 1.50357
 C -0.09588 -0.53552 -1.50406
 F 0.73324 1.61678 1.49807
 F 1.01098 1.58607 -1.49644
 H -0.86751 -1.15481 1.10670
 H -0.88293 -1.14200 -1.03978
 H 0.86226 -1.08014 1.44285
 H 0.84486 -1.08455 -1.51212
 H -0.29927 -0.33871 2.53710
 H -0.38625 -0.32494 -2.53714
13
bifur_IRC_Cartesians_MW_output/new_data/bifur_traj1_Cartesians_MW point 77
C 0.01503 0.77674 0.80298
 C 0.09376 0.76886 -0.80224
 C -0.94988 1.45686 0.00049
 C -0.07679 -0.54059 1.50193
 C -0.09591 -0.53591 -1.50241
 F 0.73277 1.61732 1.50040
 F 1.01014 1.58666 -1.49880
 H -0.86778 -1.15466 1.10407
 H -0.88318 -1.14186 -1.03724
 H 0.86229 -1.08027 1.43987
 H 0.84492 -1.08467 -1.50904
 H -0.29925 -0.34111 2.53609
 H -0.38611 -0.32736 -2.53612
13
bifur_IRC_Cartesians_MW_output/new_data/bifur_traj1_Cartesians_MW point 78
C 0.01503 0.77674 0.80298
 C 0.09376 0.76886 -0.80224
 C -0.94988 1.45686 0.00049
 C -0.07679 -0.54059 1.50193
 C -0.09591 -0.53591 -1.50241
 F 0.73277 1.61732 1.50040
 F 1.01014 1.58666 -1.49880
 H -0.86778 -1.15466 1.10407
 H -0.88318 -1.14186 -1.03724
 H 0.86229 -1.08027 1.43987
 H 0.84492 -1.08467 -1.50904
 H -0.29925 -0.34111 2.53609
 H -0.38611 -0.32736 -2.53612
13
bifur_IRC_Cartesians_MW_output/new_data/bifur_traj1_Cartesians_MW point 79
C 0.01613 0.77914 0.80365
 C 0.09274 0.77148 -0.80293
 C -0.94687 1.46261 0.00048
 C -0.07717 -0.54151 1.49777
 C -0.09576 -0.53695 -1.49822
 F 0.73548 1.61834 1.50553
 F 1.00538 1.58852 -1.50401
 H -0.86855 -1.15433 1.09665
 H -0.88353 -1.14187 -1.03160
 H 0.86225 -1.08060 1.43351
 H 0.84535 -1.08487 -1.50080
 H -0.30047 -0.34668 2.53345
 H -0.38497 -0.33329 -2.53347
13
bifur_IRC_Cartesians_MW_output/new_data/bifur_traj1_Cartesians_MW point 80
C 0.01674 0.78050 0.80394
 C 0.09217 0.77297 -0.80324
 C -0.94541 1.46593 0.00048
 C -0.07739 -0.54205 1.49533
 C -0.09569 -0.53755 -1.49577
 F 0.73715 1.61895 1.50832
 F 1.00286 1.58961 -1.50685
 H -0.86896 -1.15419 1.09233
 H -0.88371 -1.14192 -1.02828
 H 0.86225 -1.08078 1.42987
 H 0.84562 -1.08498 -1.49611
 H -0.30122 -0.34984 2.53188
 H -0.38441 -0.33665 -2.53189
13
bifur_IRC_Cartesians_MW_output/new_data/bifur_traj1_Cartesians_MW point 81
C 0.01717 0.78199 0.80421
 C 0.09178 0.77455 -0.80351
 C -0.94396 1.46955 0.00047
 C -0.07758 -0.54265 1.49266
 C -0.09567 -0.53819 -1.49309
 F 0.73823 1.61971 1.51128
 F 1.00101 1.59071 -1.50985
 H -0.86936 -1.15410 1.08781
 H -0.88394 -1.14196 -1.02446
 H 0.86232 -1.08096 1.42574
 H 0.84587 -1.08511 -1.49125
 H -0.30181 -0.35329 2.53015
 H -0.38408 -0.34024 -2.53016
13
bifur_IRC_Cartesians_MW_output/new_data/bifur_traj1_Cartesians_MW point 82
C 0.01730 0.78363 0.80447
 C 0.09169 0.77622 -0.80378
 C -0.94248 1.47346 0.00048
 C -0.07770 -0.54332 1.48976
 C -0.09573 -0.53887 -1.49019
 F 0.73826 1.62067 1.51442
 F 1.00028 1.59177 -1.51301
 H -0.86970 -1.15408 1.08319
 H -0.88425 -1.14198 -1.02002
 H 0.86249 -1.08114 1.42099
 H 0.84609 -1.08527 -1.48630
 H -0.30210 -0.35705 2.52826
 H -0.38413 -0.34404 -2.52827
13
bifur_IRC_Cartesians_MW_output/new_data/bifur_traj1_Cartesians_MW point 83
C 0.01701 0.78543 0.80473
 C 0.09202 0.77797 -0.80403
 C -0.94095 1.47767 0.00048
 C -0.07772 -0.54406 1.48663
 C -0.09591 -0.53957 -1.48706
 F 0.73682 1.62187 1.51777
 F 1.00103 1.59274 -1.51638
 H -0.86999 -1.15414 1.07857
 H -0.88466 -1.14193 -1.01487
 H 0.86276 -1.08130 1.41552
 H 0.84623 -1.08546 -1.48137
 H -0.30196 -0.36117 2.52623
 H -0.38467 -0.34804 -2.52623
13
bifur_IRC_Cartesians_MW_output/new_data/bifur_traj1_Cartesians_MW point 84
C 0.01619 0.78740 0.80501
 C 0.09289 0.77978 -0.80430
 C -0.93930 1.48217 0.00050
 C -0.07762 -0.54489 1.48328
 C -0.09622 -0.54030 -1.48371
 F 0.73346 1.62336 1.52137
 F 1.00362 1.59359 -1.51997
 H -0.87020 -1.15429 1.07406
 H -0.88519 -1.14179 -1.00893
 H 0.86316 -1.08144 1.40922
 H 0.84626 -1.08569 -1.47654
 H -0.30124 -0.36566 2.52405
 H -0.38581 -0.35224 -2.52405
13
bifur_IRC_Cartesians_MW_output/new_data/bifur_traj1_Cartesians_MW point 85
C 0.01472 0.78956 0.80536
 C 0.09441 0.78165 -0.80462
 C -0.93745 1.48693 0.00052
 C -0.07736 -0.54581 1.47975
 C -0.09670 -0.54102 -1.48018
 F 0.72770 1.62517 1.52525
 F 1.00845 1.59424 -1.52382
 H -0.87031 -1.15452 1.06983
 H -0.88589 -1.14153 -1.00214
 H 0.86371 -1.08156 1.40201
 H 0.84616 -1.08598 -1.47194
 H -0.29979 -0.37054 2.52177
 H -0.38766 -0.35659 -2.52176
13
bifur_IRC_Cartesians_MW_output/new_data/bifur_traj1_Cartesians_MW point 86
C 0.01257 0.79186 0.80578
 C 0.09663 0.78352 -0.80501
 C -0.93536 1.49180 0.00055
 C -0.07693 -0.54678 1.47614
 C -0.09734 -0.54173 -1.47660
 F 0.71937 1.62726 1.52935
 F 1.01560 1.59464 -1.52786
 H -0.87032 -1.15484 1.06607
 H -0.88674 -1.14112 -0.99467
 H 0.86440 -1.08165 1.39401
 H 0.84589 -1.08632 -1.46778
 H -0.29753 -0.37569 2.51945
 H -0.39025 -0.36096 -2.51944
13
bifur_IRC_Cartesians_MW_output/new_data/bifur_traj1_Cartesians_MW point 87
C 0.00993 0.79418 0.80627
 C 0.09935 0.78532 -0.80544
 C -0.93312 1.49659 0.00059
 C -0.07638 -0.54776 1.47262
 C -0.09811 -0.54238 -1.47310
 F 0.70919 1.62952 1.53351
 F 1.02440 1.59483 -1.53195
 H -0.87024 -1.15520 1.06285
 H -0.88770 -1.14059 -0.98689
 H 0.86518 -1.08171 1.38564
 H 0.84549 -1.08669 -1.46411
 H -0.29467 -0.38089 2.51720
 H -0.39333 -0.36522 -2.51718
13
bifur_IRC_Cartesians_MW_output/new_data/bifur_traj1_Cartesians_MW point 88
C 0.00709 0.79651 0.80679
 C 0.10227 0.78709 -0.80591
 C -0.93078 1.50133 0.00063
 C -0.07577 -0.54875 1.46914
 C -0.09892 -0.54301 -1.46965
 F 0.69824 1.63184 1.53770
 F 1.03384 1.59491 -1.53605
 H -0.87012 -1.15557 1.05988
 H -0.88870 -1.14001 -0.97902
 H 0.86599 -1.08177 1.37714
 H 0.84504 -1.08707 -1.46066
 H -0.29157 -0.38610 2.51499
 H -0.39661 -0.36941 -2.51497
13
bifur_IRC_Cartesians_MW_output/new_data/bifur_traj1_Cartesians_MW point 89
C 0.00709 0.79651 0.80679
 C 0.10227 0.78709 -0.80591
 C -0.93078 1.50133 0.00063
 C -0.07577 -0.54875 1.46914
 C -0.09892 -0.54301 -1.46965
 F 0.69824 1.63184 1.53770
 F 1.03384 1.59491 -1.53605
 H -0.87012 -1.15557 1.05988
 H -0.88870 -1.14001 -0.97902
 H 0.86599 -1.08177 1.37714
 H 0.84504 -1.08707 -1.46066
 H -0.29157 -0.38610 2.51499
 H -0.39661 -0.36941 -2.51497
13
bifur_IRC_Cartesians_MW_output/new_data/bifur_traj1_Cartesians_MW point 90
C 0.00181 0.80143 0.80788
 C 0.10773 0.79096 -0.80691
 C -0.92585 1.51150 0.00070
 C -0.07466 -0.55081 1.46168
 C -0.10046 -0.54442 -1.46224
 F 0.67766 1.63651 1.54662
 F 1.05127 1.59541 -1.54483
 H -0.87002 -1.15624 1.05281
 H -0.89069 -1.13891 -0.96282
 H 0.86756 -1.08193 1.35963
 H 0.84425 -1.08784 -1.45256
 H -0.28583 -0.39711 2.51024
 H -0.40276 -0.37853 -2.51021
13
bifur_IRC_Cartesians_MW_output/new_data/bifur_traj1_Cartesians_MW point 91
C -0.00016 0.80405 0.80844
 C 0.10978 0.79319 -0.80744
 C -0.92322 1.51713 0.00073
 C -0.07429 -0.55190 1.45754
 C -0.10107 -0.54526 -1.45811
 F 0.66974 1.63872 1.55149
 F 1.05757 1.59607 -1.54966
 H -0.87015 -1.15648 1.04806
 H -0.89160 -1.13848 -0.95465
 H 0.86822 -1.08207 1.35079
 H 0.84403 -1.08821 -1.44724
 H -0.28374 -0.40303 2.50759
 H -0.40512 -0.38373 -2.50756
13
bifur_IRC_Cartesians_MW_output/new_data/bifur_traj1_Cartesians_MW point 92
C -0.00145 0.80671 0.80904
 C 0.11116 0.79559 -0.80801
 C -0.92043 1.52300 0.00075
 C -0.07409 -0.55299 1.45325
 C -0.10153 -0.54618 -1.45382
 F 0.66412 1.64072 1.55659
 F 1.06144 1.59705 -1.55473
 H -0.87043 -1.15659 1.04249
 H -0.89240 -1.13815 -0.94679
 H 0.86874 -1.08227 1.34223
 H 0.84397 -1.08855 -1.44103
 H -0.28237 -0.40907 2.50485
 H -0.40672 -0.38929 -2.50481
13
bifur_IRC_Cartesians_MW_output/new_data/bifur_traj1_Cartesians_MW point 93
C -0.00209 0.80934 0.80973
 C 0.11189 0.79811 -0.80869
 C -0.91737 1.52891 0.00077
 C -0.07405 -0.55404 1.44895
 C -0.10182 -0.54714 -1.44952
 F 0.66069 1.64246 1.56186
 F 1.06282 1.59828 -1.56002
 H -0.87087 -1.15655 1.03634
 H -0.89310 -1.13787 -0.93948
 H 0.86909 -1.08250 1.33415
 H 0.84403 -1.08886 -1.43413
 H -0.28168 -0.41509 2.50212
 H -0.40753 -0.39507 -2.50207
13
bifur_IRC_Cartesians_MW_output/new_data/bifur_traj1_Cartesians_MW point 94
C -0.00215 0.81191 0.81054
 C 0.11206 0.80066 -0.80950
 C -0.91399 1.53472 0.00077
 C -0.07413 -0.55503 1.44478
 C -0.10196 -0.54811 -1.44535
 F 0.65902 1.64394 1.56727
 F 1.06200 1.59969 -1.56547
 H -0.87144 -1.15634 1.02991
 H -0.89371 -1.13761 -0.93284
 H 0.86928 -1.08278 1.32663
 H 0.84416 -1.08914 -1.42680
 H -0.28152 -0.42098 2.49950
 H -0.40762 -0.40091 -2.49944
13
bifur_IRC_Cartesians_MW_output/new_data/bifur_traj1_Cartesians_MW point 95
C -0.00182 0.81437 0.81149
 C 0.11184 0.80319 -0.81046
 C -0.91024 1.54027 0.00078
 C -0.07430 -0.55595 1.44085
 C -0.10199 -0.54905 -1.44141
 F 0.65852 1.64517 1.57274
 F 1.05954 1.60116 -1.57100
 H -0.87210 -1.15598 1.02350
 H -0.89427 -1.13734 -0.92689
 H 0.86932 -1.08309 1.31967
 H 0.84434 -1.08941 -1.41934
 H -0.28167 -0.42666 2.49707
 H -0.40715 -0.40668 -2.49700
13
bifur_IRC_Cartesians_MW_output/new_data/bifur_traj1_Cartesians_MW point 96
C -0.00128 0.81670 0.81257
 C 0.11143 0.80563 -0.81156
 C -0.90619 1.54545 0.00077
 C -0.07451 -0.55678 1.43725
 C -0.10195 -0.54993 -1.43779
 F 0.65848 1.64620 1.57820
 F 1.05613 1.60259 -1.57653
 H -0.87282 -1.15550 1.01742
 H -0.89480 -1.13701 -0.92162
 H 0.86926 -1.08340 1.31326
 H 0.84449 -1.08966 -1.41208
 H -0.28191 -0.43205 2.49488
 H -0.40632 -0.41223 -2.49480
13
bifur_IRC_Cartesians_MW_output/new_data/bifur_traj1_Cartesians_MW point 97
C -0.00072 0.81888 0.81378
 C 0.11100 0.80792 -0.81278
 C -0.90185 1.55020 0.00077
 C -0.07470 -0.55753 1.43402
 C -0.10189 -0.55073 -1.43454
 F 0.65829 1.64710 1.58359
 F 1.05243 1.60390 -1.58198
 H -0.87354 -1.15494 1.01189
 H -0.89533 -1.13660 -0.91692
 H 0.86913 -1.08372 1.30731
 H 0.84458 -1.08991 -1.40524
 H -0.28205 -0.43711 2.49296
 H -0.40535 -0.41746 -2.49287
13
bifur_IRC_Cartesians_MW_output/new_data/bifur_traj1_Cartesians_MW point 98
C -0.00026 0.82093 0.81513
 C 0.11069 0.81007 -0.81414
 C -0.89722 1.55453 0.00077
 C -0.07484 -0.55821 1.43116
 C -0.10184 -0.55144 -1.43167
 F 0.65746 1.64790 1.58893
 F 1.04889 1.60503 -1.58738
 H -0.87425 -1.15431 1.00702
 H -0.89588 -1.13609 -0.91269
 H 0.86896 -1.08402 1.30170
 H 0.84459 -1.09016 -1.39893
 H -0.28193 -0.44188 2.49132
 H -0.40438 -0.42236 -2.49122
13
bifur_IRC_Cartesians_MW_output/new_data/bifur_traj1_Cartesians_MW point 99
C 0.00001 0.82290 0.81665
 C 0.11060 0.81209 -0.81567
 C -0.89217 1.55848 0.00077
 C -0.07492 -0.55883 1.42864
 C -0.10182 -0.55207 -1.42913
 F 0.65563 1.64866 1.59431
 F 1.04577 1.60596 -1.59281
 H -0.87494 -1.15360 1.00284
 H -0.89649 -1.13544 -0.90882
 H 0.86876 -1.08431 1.29627
 H 0.84448 -1.09042 -1.39316
 H -0.28143 -0.44644 2.48994
 H -0.40347 -0.42697 -2.48983
13
bifur_IRC_Cartesians_MW_output/new_data/bifur_traj1_Cartesians_MW point 100
C 0.00001 0.82290 0.81665
 C 0.11060 0.81209 -0.81567
 C -0.89217 1.55848 0.00077
 C -0.07492 -0.55883 1.42864
 C -0.10182 -0.55207 -1.42913
 F 0.65563 1.64866 1.59431
 F 1.04577 1.60596 -1.59281
 H -0.87494 -1.15360 1.00284
 H -0.89649 -1.13544 -0.90882
 H 0.86876 -1.08431 1.29627
 H 0.84448 -1.09042 -1.39316
 H -0.28144 -0.44644 2.48994
 H -0.40347 -0.42697 -2.48983
13
bifur_IRC_Cartesians_MW_output/new_data/bifur_traj1_Cartesians_MW point 101
C -0.00013 0.82663 0.82040
 C 0.11114 0.81579 -0.81942
 C -0.88030 1.56527 0.00079
 C -0.07483 -0.55988 1.42466
 C -0.10190 -0.55306 -1.42513
 F 0.64825 1.65006 1.60554
 F 1.04083 1.60714 -1.60413
 H -0.87627 -1.15191 0.99670
 H -0.89795 -1.13361 -0.90208
 H 0.86827 -1.08487 1.28572
 H 0.84384 -1.09101 -1.38318
 H -0.27909 -0.45509 2.48803
 H -0.40187 -0.43548 -2.48789
13
bifur_IRC_Cartesians_MW_output/new_data/bifur_traj1_Cartesians_MW point 102
C -0.00032 0.82836 0.82258
 C 0.11157 0.81747 -0.82160
 C -0.87361 1.56811 0.00080
 C -0.07472 -0.56030 1.42320
 C -0.10194 -0.55343 -1.42366
 F 0.64356 1.65062 1.61131
 F 1.03831 1.60749 -1.60994
 H -0.87695 -1.15090 0.99454
 H -0.89874 -1.13249 -0.89939
 H 0.86793 -1.08516 1.28083
 H 0.84338 -1.09132 -1.37881
 H -0.27750 -0.45910 2.48748
 H -0.40095 -0.43937 -2.48734
13
bifur_IRC_Cartesians_MW_output/new_data/bifur_traj1_Cartesians_MW point 103
C -0.00026 0.83003 0.82487
 C 0.11175 0.81915 -0.82390
 C -0.86662 1.57079 0.00080
 C -0.07466 -0.56067 1.42189
 C -0.10190 -0.55379 -1.42235
 F 0.63954 1.65102 1.61718
 F 1.03471 1.60788 -1.61586
 H -0.87770 -1.14978 0.99241
 H -0.89950 -1.13134 -0.89715
 H 0.86749 -1.08546 1.27628
 H 0.84292 -1.09162 -1.37434
 H -0.27610 -0.46299 2.48707
 H -0.39967 -0.44324 -2.48691
13
bifur_IRC_Cartesians_MW_output/new_data/bifur_traj1_Cartesians_MW point 104
C 0.00031 0.83173 0.82725
 C 0.11143 0.82095 -0.82629
 C -0.85935 1.57359 0.00080
 C -0.07473 -0.56103 1.42053
 C -0.10175 -0.55419 -1.42096
 F 0.63715 1.65125 1.62328
 F 1.02920 1.60848 -1.62202
 H -0.87858 -1.14853 0.98975
 H -0.90020 -1.13023 -0.89523
 H 0.86693 -1.08580 1.27197
 H 0.84256 -1.09190 -1.36924
 H -0.27520 -0.46696 2.48663
 H -0.39778 -0.44736 -2.48645
13
bifur_IRC_Cartesians_MW_output/new_data/bifur_traj1_Cartesians_MW point 105
C 0.00153 0.83350 0.82971
 C 0.11047 0.82296 -0.82877
 C -0.85182 1.57669 0.00079
 C -0.07496 -0.56140 1.41896
 C -0.10143 -0.55468 -1.41937
 F 0.63695 1.65129 1.62970
 F 1.02126 1.60941 -1.62855
 H -0.87962 -1.14715 0.98621
 H -0.90081 -1.12920 -0.89355
 H 0.86622 -1.08620 1.26783
 H 0.84234 -1.09216 -1.36316
 H -0.27499 -0.47115 2.48607
 H -0.39513 -0.45192 -2.48588
13
bifur_IRC_Cartesians_MW_output/new_data/bifur_traj1_Cartesians_MW point 106
C 0.00343 0.83537 0.83223
 C 0.10883 0.82520 -0.83133
 C -0.84401 1.58015 0.00078
 C -0.07536 -0.56179 1.41715
 C -0.10096 -0.55526 -1.41753
 F 0.63902 1.65115 1.63649
 F 1.01081 1.61069 -1.63548
 H -0.88084 -1.14563 0.98171
 H -0.90133 -1.12825 -0.89205
 H 0.86537 -1.08665 1.26382
 H 0.84227 -1.09240 -1.35601
 H -0.27551 -0.47559 2.48535
 H -0.39172 -0.45698 -2.48515
13
bifur_IRC_Cartesians_MW_output/new_data/bifur_traj1_Cartesians_MW point 107
C 0.00591 0.83733 0.83482
 C 0.10661 0.82765 -0.83398
 C -0.83592 1.58395 0.00075
 C -0.07591 -0.56220 1.41512
 C -0.10034 -0.55594 -1.41545
 F 0.64303 1.65086 1.64364
 F 0.99818 1.61227 -1.64278
 H -0.88221 -1.14399 0.97636
 H -0.90178 -1.12736 -0.89068
 H 0.86439 -1.08716 1.25987
 H 0.84233 -1.09263 -1.34790
 H -0.27665 -0.48029 2.48451
 H -0.38763 -0.46249 -2.48428
13
bifur_IRC_Cartesians_MW_output/new_data/bifur_traj1_Cartesians_MW point 108
C 0.00882 0.83939 0.83749
 C 0.10398 0.83029 -0.83671
 C -0.82756 1.58804 0.00072
 C -0.07657 -0.56263 1.41289
 C -0.09963 -0.55669 -1.41317
 F 0.64839 1.65047 1.65112
 F 0.98395 1.61408 -1.65044
 H -0.88371 -1.14224 0.97034
 H -0.90219 -1.12651 -0.88935
 H 0.86331 -1.08771 1.25589
 H 0.84248 -1.09284 -1.33902
 H -0.27822 -0.48524 2.48354
 H -0.38305 -0.46840 -2.48330
13
bifur_IRC_Cartesians_MW_output/new_data/bifur_traj1_Cartesians_MW point 109
C 0.01194 0.84156 0.84025
 C 0.10114 0.83308 -0.83953
 C -0.81891 1.59239 0.00069
 C -0.07729 -0.56309 1.41048
 C -0.09887 -0.55750 -1.41071
 F 0.65437 1.65005 1.65892
 F 0.96882 1.61604 -1.65844
 H -0.88528 -1.14043 0.96385
 H -0.90260 -1.12566 -0.88792
 H 0.86219 -1.08829 1.25172
 H 0.84268 -1.09307 -1.32959
 H -0.28000 -0.49045 2.48247
 H -0.37820 -0.47465 -2.48221
13
bifur_IRC_Cartesians_MW_output/new_data/bifur_traj1_Cartesians_MW point 110
C 0.01507 0.84385 0.84308
 C 0.09830 0.83599 -0.84242
 C -0.80999 1.59701 0.00066
 C -0.07800 -0.56360 1.40790
 C -0.09811 -0.55834 -1.40807
 F 0.66023 1.64970 1.66704
 F 0.95358 1.61806 -1.66674
 H -0.88690 -1.13858 0.95709
 H -0.90304 -1.12478 -0.88622
 H 0.86106 -1.08888 1.24721
 H 0.84287 -1.09331 -1.31980
 H -0.28174 -0.49594 2.48131
 H -0.37332 -0.48118 -2.48103
13
bifur_IRC_Cartesians_MW_output/new_data/bifur_traj1_Cartesians_MW point 111
C 0.01507 0.84385 0.84308
 C 0.09830 0.83599 -0.84242
 C -0.80999 1.59701 0.00066
 C -0.07800 -0.56360 1.40790
 C -0.09811 -0.55834 -1.40807
 F 0.66023 1.64970 1.66704
 F 0.95358 1.61806 -1.66674
 H -0.88690 -1.13858 0.95709
 H -0.90304 -1.12478 -0.88622
 H 0.86106 -1.08888 1.24721
 H 0.84287 -1.09331 -1.31980
 H -0.28174 -0.49594 2.48131
 H -0.37332 -0.48118 -2.48103
13
bifur_IRC_Cartesians_MW_output/new_data/bifur_traj1_Cartesians_MW point 112
C 0.02051 0.84881 0.84888
 C 0.09347 0.84202 -0.84834
 C -0.79164 1.60686 0.00061
 C -0.07925 -0.56476 1.40231
 C -0.09680 -0.56009 -1.40238
 F 0.66881 1.64945 1.68396
 F 0.92577 1.62192 -1.68402
 H -0.89004 -1.13497 0.94360
 H -0.90416 -1.12283 -0.88144
 H 0.85898 -1.09006 1.23663
 H 0.84307 -1.09387 -1.30013
 H -0.28429 -0.50774 2.47872
 H -0.36443 -0.49476 -2.47839
13
bifur_IRC_Cartesians_MW_output/new_data/bifur_traj1_Cartesians_MW point 113
C 0.02253 0.85142 0.85180
 C 0.09175 0.84504 -0.85130
 C -0.78240 1.61194 0.00060
 C -0.07970 -0.56541 1.39939
 C -0.09633 -0.56095 -1.39943
 F 0.67060 1.64965 1.69256
 F 0.91434 1.62362 -1.69277
 H -0.89148 -1.13328 0.93727
 H -0.90487 -1.12174 -0.87827
 H 0.85810 -1.09061 1.23054
 H 0.84303 -1.09419 -1.29072
 H -0.28479 -0.51391 2.47735
 H -0.36077 -0.50157 -2.47700
13
bifur_IRC_Cartesians_MW_output/new_data/bifur_traj1_Cartesians_MW point 114
C 0.02403 0.85409 0.85472
 C 0.09056 0.84799 -0.85425
 C -0.77316 1.61701 0.00059
 C -0.08002 -0.56609 1.39648
 C -0.09598 -0.56178 -1.39648
 F 0.67054 1.65004 1.70116
 F 0.90475 1.62512 -1.70151
 H -0.89283 -1.13167 0.93138
 H -0.90569 -1.12056 -0.87466
 H 0.85734 -1.09114 1.22399
 H 0.84286 -1.09455 -1.28177
 H -0.28471 -0.52017 2.47598
 H -0.35769 -0.50829 -2.47561
13
bifur_IRC_Cartesians_MW_output/new_data/bifur_traj1_Cartesians_MW point 115
C 0.02506 0.85679 0.85767
 C 0.08985 0.85090 -0.85723
 C -0.76385 1.62206 0.00058
 C -0.08022 -0.56679 1.39359
 C -0.09575 -0.56257 -1.39356
 F 0.66874 1.65062 1.70980
 F 0.89681 1.62641 -1.71026
 H -0.89408 -1.13013 0.92594
 H -0.90659 -1.11929 -0.87069
 H 0.85667 -1.09164 1.21704
 H 0.84259 -1.09494 -1.27327
 H -0.28409 -0.52650 2.47463
 H -0.35513 -0.51492 -2.47425
13
bifur_IRC_Cartesians_MW_output/new_data/bifur_traj1_Cartesians_MW point 116
C 0.02568 0.85955 0.86068
 C 0.08955 0.85377 -0.86026
 C -0.75438 1.62710 0.00058
 C -0.08032 -0.56752 1.39072
 C -0.09561 -0.56333 -1.39067
 F 0.66542 1.65134 1.71854
 F 0.89019 1.62754 -1.71909
 H -0.89528 -1.12862 0.92088
 H -0.90760 -1.11793 -0.86641
 H 0.85608 -1.09212 1.20972
 H 0.84221 -1.09535 -1.26510
 H -0.28298 -0.53293 2.47331
 H -0.35297 -0.52150 -2.47291
13
bifur_IRC_Cartesians_MW_output/new_data/bifur_traj1_Cartesians_MW point 117
C 0.02603 0.86237 0.86376
 C 0.08953 0.85665 -0.86334
 C -0.74474 1.63218 0.00059
 C -0.08035 -0.56826 1.38783
 C -0.09554 -0.56408 -1.38776
 F 0.66100 1.65217 1.72741
 F 0.88449 1.62856 -1.72805
 H -0.89643 -1.12714 0.91603
 H -0.90867 -1.11648 -0.86186
 H 0.85554 -1.09259 1.20206
 H 0.84176 -1.09579 -1.25710
 H -0.28152 -0.53948 2.47200
 H -0.35110 -0.52810 -2.47158
13
bifur_IRC_Cartesians_MW_output/new_data/bifur_traj1_Cartesians_MW point 118
C 0.02627 0.86525 0.86685
 C 0.08963 0.85958 -0.86644
 C -0.73501 1.63738 0.00060
 C -0.08035 -0.56903 1.38486
 C -0.09550 -0.56485 -1.38477
 F 0.65614 1.65308 1.73642
 F 0.87915 1.62957 -1.73713
 H -0.89757 -1.12566 0.91115
 H -0.90978 -1.11501 -0.85708
 H 0.85502 -1.09307 1.19415
 H 0.84128 -1.09624 -1.24903
 H -0.27993 -0.54618 2.47063
 H -0.34934 -0.53482 -2.47019
13
bifur_IRC_Cartesians_MW_output/new_data/bifur_traj1_Cartesians_MW point 119
C 0.02661 0.86819 0.86992
 C 0.08962 0.86258 -0.86952
 C -0.72532 1.64278 0.00060
 C -0.08039 -0.56984 1.38173
 C -0.09544 -0.56565 -1.38162
 F 0.65172 1.65401 1.74550
 F 0.87348 1.63067 -1.74630
 H -0.89874 -1.12419 0.90592
 H -0.91087 -1.11358 -0.85215
 H 0.85450 -1.09355 1.18611
 H 0.84085 -1.09669 -1.24065
 H -0.27850 -0.55303 2.46915
 H -0.34750 -0.54171 -2.46869
13
bifur_IRC_Cartesians_MW_output/new_data/bifur_traj1_Cartesians_MW point 120
C 0.02723 0.87116 0.87289
 C 0.08931 0.86567 -0.87251
 C -0.71585 1.64837 0.00060
 C -0.08050 -0.57066 1.37844
 C -0.09533 -0.56651 -1.37830
 F 0.64846 1.65488 1.75454
 F 0.86695 1.63195 -1.75545
 H -0.89996 -1.12272 0.90020
 H -0.91190 -1.11225 -0.84720
 H 0.85396 -1.09405 1.17815
 H 0.84052 -1.09712 -1.23185
 H -0.27746 -0.55994 2.46754
 H -0.34542 -0.54877 -2.46706
13
bifur_IRC_Cartesians_MW_output/new_data/bifur_traj1_Cartesians_MW point 121
C 0.02819 0.87409 0.87574
 C 0.08866 0.86878 -0.87539
 C -0.70671 1.65400 0.00060
 C -0.08071 -0.57147 1.37506
 C -0.09513 -0.56741 -1.37490
 F 0.64662 1.65565 1.76341
 F 0.85941 1.63340 -1.76443
 H -0.90122 -1.12126 0.89407
 H -0.91283 -1.11105 -0.84243
 H 0.85337 -1.09456 1.17049
 H 0.84029 -1.09753 -1.22274
 H -0.27689 -0.56677 2.46585
 H -0.34305 -0.55587 -2.46535
13
bifur_IRC_Cartesians_MW_output/new_data/bifur_traj1_Cartesians_MW point 122
C 0.02819 0.87409 0.87574
 C 0.08866 0.86878 -0.87539
 C -0.70671 1.65400 0.00060
 C -0.08071 -0.57147 1.37506
 C -0.09513 -0.56741 -1.37490
 F 0.64663 1.65565 1.76341
 F 0.85941 1.63340 -1.76443
 H -0.90122 -1.12126 0.89407
 H -0.91283 -1.11105 -0.84243
 H 0.85337 -1.09456 1.17049
 H 0.84029 -1.09753 -1.22274
 H -0.27689 -0.56677 2.46585
 H -0.34305 -0.55587 -2.46535
13
bifur_IRC_Cartesians_MW_output/new_data/bifur_traj1_Cartesians_MW point 123
C 0.03081 0.87967 0.88124
 C 0.08663 0.87488 -0.88094
 C -0.68908 1.66493 0.00059
 C -0.08130 -0.57301 1.36852
 C -0.09456 -0.56919 -1.36830
 F 0.64581 1.65684 1.78054
 F 0.84215 1.63650 -1.78180
 H -0.90380 -1.11833 0.88154
 H -0.91449 -1.10885 -0.83382
 H 0.85208 -1.09559 1.15634
 H 0.84004 -1.09826 -1.20445
 H -0.27665 -0.57985 2.46257
 H -0.33762 -0.56975 -2.46203
13
bifur_IRC_Cartesians_MW_output/new_data/bifur_traj1_Cartesians_MW point 124
C 0.03220 0.88233 0.88403
 C 0.08554 0.87782 -0.88376
 C -0.68021 1.67005 0.00058
 C -0.08161 -0.57371 1.36552
 C -0.09425 -0.57003 -1.36527
 F 0.64561 1.65731 1.78895
 F 0.83314 1.63798 -1.79033
 H -0.90510 -1.11681 0.87563
 H -0.91529 -1.10773 -0.83001
 H 0.85137 -1.09610 1.14971
 H 0.83989 -1.09862 -1.19560
 H -0.27655 -0.58610 2.46112
 H -0.33475 -0.57642 -2.46056
13
bifur_IRC_Cartesians_MW_output/new_data/bifur_traj1_Cartesians_MW point 125
C 0.03344 0.88491 0.88693
 C 0.08460 0.88064 -0.88670
 C -0.67106 1.67486 0.00057
 C -0.08186 -0.57436 1.36280
 C -0.09396 -0.57079 -1.36252
 F 0.64466 1.65774 1.79735
 F 0.82449 1.63930 -1.79885
 H -0.90637 -1.11525 0.87027
 H -0.91613 -1.10651 -0.82650
 H 0.85066 -1.09660 1.14327
 H 0.83966 -1.09898 -1.18722
 H -0.27618 -0.59214 2.45988
 H -0.33195 -0.58284 -2.45930
13
bifur_IRC_Cartesians_MW_output/new_data/bifur_traj1_Cartesians_MW point 126
C 0.03437 0.88740 0.89000
 C 0.08400 0.88330 -0.88979
 C -0.66155 1.67926 0.00057
 C -0.08202 -0.57495 1.36044
 C -0.09373 -0.57146 -1.36013
 F 0.64230 1.65817 1.80575
 F 0.81669 1.64037 -1.80735
 H -0.90759 -1.11364 0.86573
 H -0.91705 -1.10513 -0.82325
 H 0.84994 -1.09708 1.13694
 H 0.83929 -1.09936 -1.17951
 H -0.27531 -0.59796 2.45891
 H -0.32936 -0.58892 -2.45832
13
bifur_IRC_Cartesians_MW_output/new_data/bifur_traj1_Cartesians_MW point 127
C 0.03485 0.88976 0.89325
 C 0.08386 0.88575 -0.89304
 C -0.65165 1.68315 0.00057
 C -0.08203 -0.57547 1.35853
 C -0.09359 -0.57200 -1.35819
 F 0.63799 1.65861 1.81410
 F 0.81025 1.64109 -1.81579
 H -0.90873 -1.11200 0.86228
 H -0.91806 -1.10358 -0.82030
 H 0.84925 -1.09753 1.13074
 H 0.83874 -1.09976 -1.17274
 H -0.27376 -0.60349 2.45827
 H -0.32712 -0.59454 -2.45766
13
bifur_IRC_Cartesians_MW_output/new_data/bifur_traj1_Cartesians_MW point 128
C 0.03478 0.89196 0.89665
 C 0.08429 0.88792 -0.89645
 C -0.64143 1.68639 0.00058
 C -0.08189 -0.57590 1.35715
 C -0.09356 -0.57239 -1.35680
 F 0.63147 1.65908 1.82229
 F 0.80547 1.64141 -1.82404
 H -0.90976 -1.11034 0.86011
 H -0.91917 -1.10183 -0.81771
 H 0.84859 -1.09794 1.12473
 H 0.83798 -1.10019 -1.16714
 H -0.27144 -0.60861 2.45802
 H -0.32533 -0.59956 -2.45739
13
bifur_IRC_Cartesians_MW_output/new_data/bifur_traj1_Cartesians_MW point 129
C 0.03417 0.89395 0.90018
 C 0.08527 0.88978 -0.89998
 C -0.63098 1.68892 0.00060
 C -0.08158 -0.57624 1.35635
 C -0.09364 -0.57261 -1.35599
 F 0.62275 1.65955 1.83022
 F 0.80241 1.64130 -1.83202
 H -0.91066 -1.10868 0.85933
 H -0.92038 -1.09989 -0.81556
 H 0.84797 -1.09830 1.11903
 H 0.83702 -1.10063 -1.16282
 H -0.26835 -0.61324 2.45819
 H -0.32401 -0.60390 -2.45755
13
bifur_IRC_Cartesians_MW_output/new_data/bifur_traj1_Cartesians_MW point 130
C 0.03307 0.89573 0.90384
 C 0.08676 0.89132 -0.90362
 C -0.62033 1.69071 0.00062
 C -0.08113 -0.57647 1.35616
 C -0.09382 -0.57267 -1.35580
 F 0.61206 1.66000 1.83787
 F 0.80090 1.64078 -1.83968
 H -0.91145 -1.10701 0.85989
 H -0.92166 -1.09779 -0.81391
 H 0.84739 -1.09862 1.11371
 H 0.83587 -1.10109 -1.15975
 H -0.26457 -0.61735 2.45879
 H -0.32308 -0.60754 -2.45812
13
bifur_IRC_Cartesians_MW_output/new_data/bifur_traj1_Cartesians_MW point 131
C 0.03155 0.89730 0.90762
 C 0.08867 0.89257 -0.90737
 C -0.60947 1.69180 0.00065
 C -0.08055 -0.57660 1.35652
 C -0.09408 -0.57258 -1.35617
 F 0.59968 1.66042 1.84526
 F 0.80064 1.63990 -1.84706
 H -0.91214 -1.10533 0.86168
 H -0.92301 -1.09553 -0.81278
 H 0.84681 -1.09890 1.10879
 H 0.83455 -1.10155 -1.15782
 H -0.26018 -0.62096 2.45979
 H -0.32248 -0.61054 -2.45911
13
bifur_IRC_Cartesians_MW_output/new_data/bifur_traj1_Cartesians_MW point 132
C 0.02972 0.89869 0.91155
 C 0.09092 0.89358 -0.91127
 C -0.59831 1.69230 0.00068
 C -0.07986 -0.57663 1.35739
 C -0.09440 -0.57236 -1.35705
 F 0.58588 1.66078 1.85249
 F 0.80129 1.63870 -1.85428
 H -0.91276 -1.10360 0.86452
 H -0.92441 -1.09311 -0.81214
 H 0.84623 -1.09915 1.10422
 H 0.83308 -1.10203 -1.15681
 H -0.25527 -0.62416 2.46115
 H -0.32209 -0.61302 -2.46045
13
bifur_IRC_Cartesians_MW_output/new_data/bifur_traj1_Cartesians_MW point 133
C 0.02972 0.89869 0.91155
 C 0.09092 0.89358 -0.91127
 C -0.59831 1.69230 0.00068
 C -0.07986 -0.57663 1.35739
 C -0.09440 -0.57236 -1.35705
 F 0.58588 1.66078 1.85249
 F 0.80129 1.63870 -1.85428
 H -0.91276 -1.10360 0.86452
 H -0.92441 -1.09311 -0.81215
 H 0.84623 -1.09915 1.10422
 H 0.83308 -1.10203 -1.15681
 H -0.25527 -0.62416 2.46115
 H -0.32209 -0.61302 -2.46045
13
bifur_IRC_Cartesians_MW_output/new_data/bifur_traj1_Cartesians_MW point 134
C 0.02555 0.90113 0.91986
 C 0.09595 0.89515 -0.91950
 C -0.57501 1.69202 0.00076
 C -0.07830 -0.57649 1.36023
 C -0.09510 -0.57163 -1.35992
 F 0.55566 1.66131 1.86686
 F 0.80367 1.63572 -1.86860
 H -0.91393 -1.09994 0.87234
 H -0.92735 -1.08792 -0.81212
 H 0.84499 -1.09962 1.09591
 H 0.82982 -1.10301 -1.15654
 H -0.24447 -0.62974 2.46469
 H -0.32147 -0.61696 -2.46396
13
bifur_IRC_Cartesians_MW_output/new_data/bifur_traj1_Cartesians_MW point 135
C 0.02358 0.90227 0.92414
 C 0.09837 0.89586 -0.92375
 C -0.56303 1.69161 0.00079
 C -0.07753 -0.57636 1.36191
 C -0.09541 -0.57123 -1.36160
 F 0.54070 1.66144 1.87409
 F 0.80426 1.63417 -1.87581
 H -0.91455 -1.09802 0.87653
 H -0.92881 -1.08527 -0.81258
 H 0.84429 -1.09986 1.09210
 H 0.82816 -1.10349 -1.15656
 H -0.23907 -0.63235 2.46666
 H -0.32093 -0.61878 -2.46591
13
bifur_IRC_Cartesians_MW_output/new_data/bifur_traj1_Cartesians_MW point 136
C 0.02198 0.90340 0.92842
 C 0.10041 0.89666 -0.92801
 C -0.55103 1.69130 0.00082
 C -0.07686 -0.57622 1.36351
 C -0.09564 -0.57086 -1.36321
 F 0.52704 1.66146 1.88139
 F 0.80353 1.63280 -1.88310
 H -0.91525 -1.09604 0.88031
 H -0.93021 -1.08267 -0.81324
 H 0.84351 -1.10013 1.08849
 H 0.82658 -1.10396 -1.15614
 H -0.23409 -0.63497 2.46858
 H -0.31999 -0.62076 -2.46781
13
bifur_IRC_Cartesians_MW_output/new_data/bifur_traj1_Cartesians_MW point 137
C 0.02094 0.90458 0.93267
 C 0.10189 0.89761 -0.93224
 C -0.53906 1.69125 0.00084
 C -0.07634 -0.57610 1.36490
 C -0.09573 -0.57057 -1.36460
 F 0.51545 1.66132 1.88881
 F 0.80086 1.63172 -1.89054
 H -0.91607 -1.09398 0.88327
 H -0.93151 -1.08019 -0.81406
 H 0.84264 -1.10043 1.08508
 H 0.82516 -1.10440 -1.15492
 H -0.22977 -0.63773 2.47035
 H -0.31845 -0.62307 -2.46957
13
bifur_IRC_Cartesians_MW_output/new_data/bifur_traj1_Cartesians_MW point 138
C 0.02059 0.90583 0.93688
 C 0.10267 0.89876 -0.93645
 C -0.52713 1.69155 0.00086
 C -0.07599 -0.57600 1.36602
 C -0.09566 -0.57038 -1.36571
 F 0.50636 1.66101 1.89639
 F 0.79581 1.63101 -1.89817
 H -0.91704 -1.09185 0.88522
 H -0.93269 -1.07786 -0.81503
 H 0.84164 -1.10079 1.08187
 H 0.82392 -1.10481 -1.15269
 H -0.22628 -0.64067 2.47193
 H -0.31620 -0.62580 -2.47113
13
bifur_IRC_Cartesians_MW_output/new_data/bifur_traj1_Cartesians_MW point 139
C 0.02095 0.90714 0.94108
 C 0.10274 0.90013 -0.94065
 C -0.51515 1.69220 0.00086
 C -0.07584 -0.57592 1.36688
 C -0.09543 -0.57030 -1.36656
 F 0.49985 1.66051 1.90419
 F 0.78823 1.63067 -1.90604
 H -0.91817 -1.08961 0.88615
 H -0.93375 -1.07566 -0.81621
 H 0.84051 -1.10120 1.07889
 H 0.82286 -1.10519 -1.14941
 H -0.22361 -0.64380 2.47334
 H -0.31319 -0.62897 -2.47252
13
bifur_IRC_Cartesians_MW_output/new_data/bifur_traj1_Cartesians_MW point 140
C 0.02200 0.90850 0.94532
 C 0.10212 0.90168 -0.94492
 C -0.50298 1.69311 0.00086
 C -0.07585 -0.57584 1.36757
 C -0.09503 -0.57031 -1.36721
 F 0.49566 1.65981 1.91225
 F 0.77817 1.63066 -1.91421
 H -0.91947 -1.08725 0.88622
 H -0.93471 -1.07355 -0.81768
 H 0.83924 -1.10166 1.07615
 H 0.82195 -1.10554 -1.14519
 H -0.22169 -0.64709 2.47463
 H -0.30941 -0.63254 -2.47379
13
bifur_IRC_Cartesians_MW_output/new_data/bifur_traj1_Cartesians_MW point 141
C 0.02364 0.90990 0.94967
 C 0.10093 0.90339 -0.94931
 C -0.49047 1.69419 0.00085
 C -0.07602 -0.57575 1.36816
 C -0.09448 -0.57037 -1.36777
 F 0.49336 1.65891 1.92061
 F 0.76584 1.63091 -1.92271
 H -0.92092 -1.08473 0.88564
 H -0.93560 -1.07148 -0.81950
 H 0.83781 -1.10217 1.07367
 H 0.82116 -1.10588 -1.14018
 H -0.22035 -0.65050 2.47589
 H -0.30491 -0.63643 -2.47502
13
bifur_IRC_Cartesians_MW_output/new_data/bifur_traj1_Cartesians_MW point 142
C 0.02573 0.91132 0.95417
 C 0.09929 0.90521 -0.95385
 C -0.47753 1.69533 0.00083
 C -0.07628 -0.57563 1.36876
 C -0.09382 -0.57046 -1.36833
 F 0.49242 1.65782 1.92925
 F 0.75168 1.63134 -1.93151
 H -0.92250 -1.08206 0.88467
 H -0.93643 -1.06941 -0.82169
 H 0.83625 -1.10272 1.07143
 H 0.82043 -1.10620 -1.13463
 H -0.21941 -0.65397 2.47717
 H -0.29982 -0.64055 -2.47628
13
bifur_IRC_Cartesians_MW_output/new_data/bifur_traj1_Cartesians_MW point 143
C 0.02810 0.91272 0.95881
 C 0.09739 0.90707 -0.95854
 C -0.46417 1.69641 0.00081
 C -0.07660 -0.57549 1.36945
 C -0.09308 -0.57056 -1.36897
 F 0.49215 1.65660 1.93813
 F 0.73633 1.63183 -1.94056
 H -0.92416 -1.07927 0.88360
 H -0.93726 -1.06730 -0.82424
 H 0.83458 -1.10330 1.06940
 H 0.81971 -1.10652 -1.12881
 H -0.21865 -0.65744 2.47855
 H -0.29432 -0.64476 -2.47763
13
bifur_IRC_Cartesians_MW_output/new_data/bifur_traj1_Cartesians_MW point 144
C 0.02810 0.91272 0.95881
 C 0.09739 0.90707 -0.95854
 C -0.46417 1.69642 0.00081
 C -0.07660 -0.57549 1.36945
 C -0.09308 -0.57056 -1.36897
 F 0.49215 1.65660 1.93813
 F 0.73633 1.63183 -1.94056
 H -0.92416 -1.07927 0.88360
 H -0.93726 -1.06730 -0.82424
 H 0.83458 -1.10330 1.06940
 H 0.81971 -1.10652 -1.12881
 H -0.21865 -0.65744 2.47855
 H -0.29432 -0.64476 -2.47763
13
bifur_IRC_Cartesians_MW_output/new_data/bifur_traj1_Cartesians_MW point 145
C 0.03283 0.91542 0.96850
 C 0.09364 0.91067 -0.96833
 C -0.43646 1.69804 0.00077
 C -0.07721 -0.57508 1.37138
 C -0.09158 -0.57063 -1.37081
 F 0.49085 1.65396 1.95620
 F 0.70504 1.63260 -1.95897
 H -0.92755 -1.07346 0.88232
 H -0.93897 -1.06285 -0.83013
 H 0.83112 -1.10447 1.06576
 H 0.81812 -1.10717 -1.11765
 H -0.21680 -0.66412 2.48174
 H -0.28303 -0.65290 -2.48078
13
bifur_IRC_Cartesians_MW_output/new_data/bifur_traj1_Cartesians_MW point 146
C 0.03483 0.91665 0.97346
 C 0.09213 0.91228 -0.97334
 C -0.42234 1.69841 0.00076
 C -0.07740 -0.57482 1.37271
 C -0.09091 -0.57056 -1.37211
 F 0.48871 1.65264 1.96514
 F 0.69046 1.63271 -1.96807
 H -0.92917 -1.07053 0.88256
 H -0.93989 -1.06049 -0.83335
 H 0.82940 -1.10503 1.06408
 H 0.81719 -1.10752 -1.11285
 H -0.21534 -0.66719 2.48361
 H -0.27766 -0.65657 -2.48262
13
bifur_IRC_Cartesians_MW_output/new_data/bifur_traj1_Cartesians_MW point 147
C 0.03646 0.91779 0.97846
 C 0.09100 0.91372 -0.97836
 C -0.40822 1.69842 0.00075
 C -0.07749 -0.57451 1.37433
 C -0.09031 -0.57040 -1.37369
 F 0.48516 1.65138 1.97389
 F 0.67718 1.63257 -1.97696
 H -0.93071 -1.06764 0.88356
 H -0.94087 -1.05804 -0.83668
 H 0.82774 -1.10556 1.06249
 H 0.81614 -1.10787 -1.10881
 H -0.21342 -0.67000 2.48568
 H -0.27267 -0.65985 -2.48466
13
bifur_IRC_Cartesians_MW_output/new_data/bifur_traj1_Cartesians_MW point 148
C 0.03769 0.91882 0.98346
 C 0.09028 0.91497 -0.98339
 C -0.39415 1.69806 0.00075
 C -0.07747 -0.57417 1.37623
 C -0.08980 -0.57015 -1.37555
 F 0.48018 1.65017 1.98240
 F 0.66531 1.63218 -1.98559
 H -0.93214 -1.06481 0.88534
 H -0.94191 -1.05550 -0.84010
 H 0.82614 -1.10605 1.06098
 H 0.81498 -1.10824 -1.10556
 H -0.21102 -0.67255 2.48793
 H -0.26809 -0.66273 -2.48689
13
bifur_IRC_Cartesians_MW_output/new_data/bifur_traj1_Cartesians_MW point 149
C 0.03854 0.91975 0.98847
 C 0.08994 0.91605 -0.98843
 C -0.38012 1.69737 0.00075
 C -0.07735 -0.57379 1.37838
 C -0.08938 -0.56982 -1.37768
 F 0.47385 1.64902 1.99071
 F 0.65475 1.63154 -1.99400
 H -0.93347 -1.06201 0.88784
 H -0.94300 -1.05289 -0.84361
 H 0.82460 -1.10651 1.05955
 H 0.81371 -1.10861 -1.10304
 H -0.20816 -0.67485 2.49035
 H -0.26390 -0.66524 -2.48929
13
bifur_IRC_Cartesians_MW_output/new_data/bifur_traj1_Cartesians_MW point 150
C 0.03907 0.92060 0.99352
 C 0.08991 0.91698 -0.99350
 C -0.36604 1.69638 0.00075
 C -0.07714 -0.57337 1.38077
 C -0.08903 -0.56943 -1.38004
 F 0.46631 1.64791 1.99888
 F 0.64524 1.63070 -2.00226
 H -0.93473 -1.05924 0.89097
 H -0.94414 -1.05020 -0.84721
 H 0.82311 -1.10694 1.05816
 H 0.81234 -1.10900 -1.10113
 H -0.20490 -0.67697 2.49295
 H -0.26000 -0.66744 -2.49186
13
bifur_IRC_Cartesians_MW_output/new_data/bifur_traj1_Cartesians_MW point 151
C 0.03937 0.92141 0.99865
 C 0.09014 0.91782 -0.99863
 C -0.35179 1.69518 0.00076
 C -0.07686 -0.57293 1.38333
 C -0.08872 -0.56897 -1.38259
 F 0.45778 1.64684 2.00704
 F 0.63648 1.62970 -2.01050
 H -0.93595 -1.05647 0.89460
 H -0.94533 -1.04742 -0.85088
 H 0.82163 -1.10736 1.05677
 H 0.81088 -1.10940 -1.09965
 H -0.20130 -0.67897 2.49567
 H -0.25632 -0.66944 -2.49456
13
bifur_IRC_Cartesians_MW_output/new_data/bifur_traj1_Cartesians_MW point 152
C 0.03952 0.92222 1.00386
 C 0.09051 0.91865 -1.00385
 C -0.33733 1.69392 0.00076
 C -0.07653 -0.57248 1.38598
 C -0.08845 -0.56849 -1.38522
 F 0.44861 1.64578 2.01529
 F 0.62809 1.62861 -2.01882
 H -0.93716 -1.05367 0.89846
 H -0.94656 -1.04457 -0.85454
 H 0.82016 -1.10777 1.05530
 H 0.80937 -1.10981 -1.09834
 H -0.19749 -0.68098 2.49847
 H -0.25272 -0.67140 -2.49734
13
bifur_IRC_Cartesians_MW_output/new_data/bifur_traj1_Cartesians_MW point 153
C 0.03968 0.92310 1.00910
 C 0.09088 0.91953 -1.00910
 C -0.32274 1.69278 0.00077
 C -0.07622 -0.57205 1.38854
 C -0.08818 -0.56803 -1.38776
 F 0.43939 1.64476 2.02370
 F 0.61962 1.62755 -2.02731
 H -0.93839 -1.05085 0.90218
 H -0.94782 -1.04171 -0.85808
 H 0.81868 -1.10819 1.05365
 H 0.80786 -1.11023 -1.09685
 H -0.19366 -0.68314 2.50121
 H -0.24912 -0.67351 -2.50006
13
bifur_IRC_Cartesians_MW_output/new_data/bifur_traj1_Cartesians_MW point 154
C 0.04001 0.92408 1.01428
 C 0.09107 0.92055 -1.01429
 C -0.30827 1.69198 0.00078
 C -0.07595 -0.57167 1.39082
 C -0.08787 -0.56765 -1.39003
 F 0.43089 1.64377 2.03222
 F 0.61067 1.62666 -2.03592
 H -0.93965 -1.04806 0.90533
 H -0.94904 -1.03892 -0.86133
 H 0.81721 -1.10863 1.05178
 H 0.80642 -1.11065 -1.09483
 H -0.19009 -0.68554 2.50376
 H -0.24539 -0.67592 -2.50258
13
bifur_IRC_Cartesians_MW_output/new_data/bifur_traj1_Cartesians_MW point 155
C 0.04001 0.92408 1.01428
 C 0.09107 0.92055 -1.01429
 C -0.30827 1.69198 0.00078
 C -0.07595 -0.57167 1.39082
 C -0.08787 -0.56765 -1.39003
 F 0.43089 1.64377 2.03222
 F 0.61066 1.62666 -2.03592
 H -0.93965 -1.04806 0.90533
 H -0.94904 -1.03892 -0.86133
 H 0.81721 -1.10863 1.05178
 H 0.80642 -1.11065 -1.09483
 H -0.19009 -0.68554 2.50376
 H -0.24539 -0.67592 -2.50258
13
bifur_IRC_Cartesians_MW_output/new_data/bifur_traj1_Cartesians_MW point 156
C 0.04159 0.92636 1.02410
 C 0.09049 0.92309 -1.02415
 C -0.28058 1.69171 0.00078
 C -0.07572 -0.57112 1.39420
 C -0.08710 -0.56719 -1.39335
 F 0.41818 1.64184 2.04924
 F 0.59032 1.62567 -2.05314
 H -0.94232 -1.04264 0.90900
 H -0.95127 -1.03382 -0.86681
 H 0.81429 -1.10956 1.04757
 H 0.80398 -1.11143 -1.08866
 H -0.18450 -0.69109 2.50795
 H -0.23737 -0.68182 -2.50673
13
bifur_IRC_Cartesians_MW_output/new_data/bifur_traj1_Cartesians_MW point 157
C 0.04285 0.92759 1.02876
 C 0.08971 0.92455 -1.02883
 C -0.26736 1.69208 0.00078
 C -0.07574 -0.57092 1.39543
 C -0.08662 -0.56709 -1.39455
 F 0.41395 1.64086 2.05764
 F 0.57890 1.62554 -2.06166
 H -0.94372 -1.04001 0.90973
 H -0.95226 -1.03151 -0.86926
 H 0.81282 -1.11005 1.04543
 H 0.80297 -1.11179 -1.08470
 H -0.18244 -0.69409 2.50969
 H -0.23305 -0.68517 -2.50845
13
bifur_IRC_Cartesians_MW_output/new_data/bifur_traj1_Cartesians_MW point 158
C 0.04435 0.92883 1.03336
 C 0.08867 0.92608 -1.03347
 C -0.25423 1.69259 0.00077
 C -0.07584 -0.57072 1.39654
 C -0.08608 -0.56704 -1.39563
 F 0.41068 1.63983 2.06606
 F 0.56667 1.62554 -2.07021
 H -0.94517 -1.03736 0.91006
 H -0.95320 -1.02926 -0.87174
 H 0.81132 -1.11055 1.04335
 H 0.80204 -1.11214 -1.08036
 H -0.18071 -0.69715 2.51134
 H -0.22849 -0.68867 -2.51008
13
bifur_IRC_Cartesians_MW_output/new_data/bifur_traj1_Cartesians_MW point 159
C 0.04604 0.93009 1.03803
 C 0.08745 0.92765 -1.03818
 C -0.24093 1.69311 0.00076
 C -0.07598 -0.57052 1.39766
 C -0.08550 -0.56699 -1.39672
 F 0.40800 1.63872 2.07459
 F 0.55364 1.62562 -2.07888
 H -0.94667 -1.03465 0.91024
 H -0.95411 -1.02701 -0.87439
 H 0.80976 -1.11108 1.04140
 H 0.80113 -1.11248 -1.07581
 H -0.17916 -0.70023 2.51301
 H -0.22368 -0.69224 -2.51172
13
bifur_IRC_Cartesians_MW_output/new_data/bifur_traj1_Cartesians_MW point 160
C 0.04788 0.93132 1.04283
 C 0.08610 0.92923 -1.04302
 C -0.22727 1.69354 0.00074
 C -0.07614 -0.57028 1.39890
 C -0.08487 -0.56693 -1.39792
 F 0.40554 1.63751 2.08328
 F 0.53994 1.62570 -2.08772
 H -0.94822 -1.03184 0.91049
 H -0.95503 -1.02471 -0.87733
 H 0.80813 -1.11161 1.03961
 H 0.80021 -1.11282 -1.07119
 H -0.17764 -0.70327 2.51479
 H -0.21862 -0.69584 -2.51347
13
bifur_IRC_Cartesians_MW_output/new_data/bifur_traj1_Cartesians_MW point 161
C 0.04974 0.93250 1.04779
 C 0.08473 0.93076 -1.04802
 C -0.21320 1.69374 0.00073
 C -0.07630 -0.57000 1.40036
 C -0.08422 -0.56682 -1.39934
 F 0.40290 1.63620 2.09211
 F 0.52588 1.62571 -2.09669
 H -0.94981 -1.02893 0.91104
 H -0.95597 -1.02232 -0.88061
 H 0.80644 -1.11216 1.03801
 H 0.79923 -1.11316 -1.06672
 H -0.17602 -0.70621 2.51674
 H -0.21340 -0.69932 -2.51540
13
bifur_IRC_Cartesians_MW_output/new_data/bifur_traj1_Cartesians_MW point 162
C 0.05151 0.93359 1.05289
 C 0.08348 0.93218 -1.05315
 C -0.19882 1.69361 0.00072
 C -0.07641 -0.56965 1.40212
 C -0.08358 -0.56664 -1.40106
 F 0.39965 1.63483 2.10094
 F 0.51195 1.62557 -2.10567
 H -0.95138 -1.02596 0.91214
 H -0.95695 -1.01983 -0.88427
 H 0.80472 -1.11270 1.03664
 H 0.79818 -1.11351 -1.06267
 H -0.17416 -0.70893 2.51891
 H -0.20818 -0.70257 -2.51755
13
bifur_IRC_Cartesians_MW_output/new_data/bifur_traj1_Cartesians_MW point 163
C 0.05303 0.93454 1.05806
 C 0.08247 0.93341 -1.05836
 C -0.18430 1.69304 0.00071
 C -0.07645 -0.56925 1.40424
 C -0.08299 -0.56636 -1.40314
 F 0.39541 1.63343 2.10960
 F 0.49874 1.62521 -2.11446
 H -0.95290 -1.02298 0.91401
 H -0.95795 -1.01725 -0.88828
 H 0.80299 -1.11321 1.03556
 H 0.79702 -1.11387 -1.05932
 H -0.17194 -0.71133 2.52135
 H -0.20313 -0.70540 -2.51996
13
bifur_IRC_Cartesians_MW_output/new_data/bifur_traj1_Cartesians_MW point 164
C 0.05422 0.93532 1.06326
 C 0.08180 0.93441 -1.06358
 C -0.16983 1.69194 0.00071
 C -0.07639 -0.56876 1.40676
 C -0.08247 -0.56598 -1.40564
 F 0.38992 1.63202 2.11794
 F 0.48669 1.62457 -2.12293
 H -0.95432 -1.02002 0.91679
 H -0.95900 -1.01458 -0.89263
 H 0.80130 -1.11369 1.03480
 H 0.79575 -1.11422 -1.05689
 H -0.16929 -0.71331 2.52406
 H -0.19841 -0.70770 -2.52265
13
bifur_IRC_Cartesians_MW_output/new_data/bifur_traj1_Cartesians_MW point 165
C 0.05503 0.93591 1.06843
 C 0.08152 0.93512 -1.06877
 C -0.15553 1.69028 0.00071
 C -0.07622 -0.56821 1.40970
 C -0.08202 -0.56547 -1.40856
 F 0.38311 1.63061 2.12586
 F 0.47603 1.62363 -2.13094
 H -0.95562 -1.01711 0.92056
 H -0.96007 -1.01184 -0.89731
 H 0.79967 -1.11412 1.03439
 H 0.79436 -1.11458 -1.05550
 H -0.16617 -0.71482 2.52705
 H -0.19408 -0.70939 -2.52561
13
bifur_IRC_Cartesians_MW_output/new_data/bifur_traj1_Cartesians_MW point 166
C 0.05503 0.93591 1.06843
 C 0.08152 0.93512 -1.06877
 C -0.15553 1.69028 0.00071
 C -0.07622 -0.56821 1.40970
 C -0.08202 -0.56547 -1.40856
 F 0.38311 1.63061 2.12586
 F 0.47603 1.62363 -2.13094
 H -0.95562 -1.01711 0.92056
 H -0.96007 -1.01184 -0.89731
 H 0.79967 -1.11412 1.03439
 H 0.79436 -1.11458 -1.05550
 H -0.16617 -0.71482 2.52705
 H -0.19408 -0.70939 -2.52561
13
bifur_IRC_Cartesians_MW_output/new_data/bifur_traj1_Cartesians_MW point 167
C 0.05554 0.93646 1.07865
 C 0.08203 0.93573 -1.07901
 C -0.12765 1.68526 0.00072
 C -0.07557 -0.56687 1.41682
 C -0.08137 -0.56410 -1.41564
 F 0.36581 1.62779 2.14031
 F 0.45877 1.62090 -2.14554
 H -0.95786 -1.01150 0.93095
 H -0.96228 -1.00620 -0.90768
 H 0.79657 -1.11485 1.03471
 H 0.79127 -1.11529 -1.05577
 H -0.15869 -0.71639 2.53382
 H -0.18657 -0.71094 -2.53234
13
bifur_IRC_Cartesians_MW_output/new_data/bifur_traj1_Cartesians_MW point 168
C 0.05535 0.93646 1.08371
 C 0.08273 0.93566 -1.08407
 C -0.11398 1.68198 0.00073
 C -0.07512 -0.56609 1.42096
 C -0.08113 -0.56326 -1.41977
 F 0.35564 1.62635 2.14693
 F 0.45178 1.61915 -2.15220
 H -0.95882 -1.00877 0.93743
 H -0.96341 -1.00330 -0.91339
 H 0.79508 -1.11516 1.03544
 H 0.78959 -1.11564 -1.05727
 H -0.15442 -0.71651 2.53758
 H -0.18328 -0.71088 -2.53608
13
bifur_IRC_Cartesians_MW_output/new_data/bifur_traj1_Cartesians_MW point 169
C 0.05494 0.93630 1.08879
 C 0.08365 0.93539 -1.08914
 C -0.10037 1.67825 0.00075
 C -0.07460 -0.56525 1.42544
 C -0.08094 -0.56232 -1.42424
 F 0.34469 1.62488 2.15326
 F 0.44552 1.61720 -2.15857
 H -0.95972 -1.00605 0.94462
 H -0.96455 -1.00035 -0.91945
 H 0.79361 -1.11544 1.03652
 H 0.78782 -1.11598 -1.05948
 H -0.14986 -0.71625 2.54157
 H -0.18018 -0.71038 -2.54005
13
bifur_IRC_Cartesians_MW_output/new_data/bifur_traj1_Cartesians_MW point 170
C 0.05440 0.93601 1.09392
 C 0.08470 0.93496 -1.09427
 C -0.08668 1.67413 0.00076
 C -0.07403 -0.56434 1.43022
 C -0.08076 -0.56130 -1.42903
 F 0.33315 1.62335 2.15942
 F 0.43964 1.61509 -2.16476
 H -0.96058 -1.00331 0.95241
 H -0.96571 -0.99734 -0.92588
 H 0.79212 -1.11570 1.03791
 H 0.78599 -1.11633 -1.06225
 H -0.14508 -0.71569 2.54578
 H -0.17716 -0.70954 -2.54424
13
bifur_IRC_Cartesians_MW_output/new_data/bifur_traj1_Cartesians_MW point 171
C 0.05382 0.93563 1.09913
 C 0.08580 0.93444 -1.09947
 C -0.07282 1.66974 0.00078
 C -0.07345 -0.56339 1.43525
 C -0.08059 -0.56024 -1.43405
 F 0.32133 1.62175 2.16553
 F 0.43378 1.61287 -2.17090
 H -0.96144 -1.00052 0.96060
 H -0.96688 -0.99427 -0.93263
 H 0.79061 -1.11596 1.03955
 H 0.78411 -1.11667 -1.06535
 H -0.14017 -0.71493 2.55016
 H -0.17411 -0.70847 -2.54861
13
bifur_IRC_Cartesians_MW_output/new_data/bifur_traj1_Cartesians_MW point 172
C 0.05334 0.93521 1.10439
 C 0.08681 0.93388 -1.10472
 C -0.05885 1.66522 0.00080
 C -0.07288 -0.56240 1.44038
 C -0.08038 -0.55915 -1.43918
 F 0.30976 1.62008 2.17164
 F 0.42750 1.61065 -2.17705
 H -0.96231 -0.99769 0.96888
 H -0.96803 -0.99118 -0.93963
 H 0.78906 -1.11622 1.04139
 H 0.78223 -1.11701 -1.06847
 H -0.13533 -0.71407 2.55463
 H -0.17091 -0.70734 -2.55306
13
bifur_IRC_Cartesians_MW_output/new_data/bifur_traj1_Cartesians_MW point 173
C 0.05310 0.93479 1.10961
 C 0.08756 0.93338 -1.10994
 C -0.04497 1.66079 0.00081
 C -0.07237 -0.56142 1.44544
 C -0.08012 -0.55809 -1.44423
 F 0.29913 1.61834 2.17774
 F 0.42040 1.60856 -2.18318
 H -0.96323 -0.99484 0.97682
 H -0.96913 -0.98816 -0.94673
 H 0.78746 -1.11650 1.04337
 H 0.78042 -1.11733 -1.07131
 H -0.13079 -0.71322 2.55904
 H -0.16747 -0.70630 -2.55744
13
bifur_IRC_Cartesians_MW_output/new_data/bifur_traj1_Cartesians_MW point 174
C 0.05323 0.93439 1.11468
 C 0.08794 0.93298 -1.11502
 C -0.03145 1.65661 0.00081
 C -0.07198 -0.56046 1.45027
 C -0.07978 -0.55711 -1.44904
 F 0.29007 1.61653 2.18375
 F 0.41224 1.60670 -2.18925
 H -0.96420 -0.99202 0.98410
 H -0.97014 -0.98528 -0.95378
 H 0.78584 -1.11679 1.04546
 H 0.77875 -1.11763 -1.07359
 H -0.12679 -0.71244 2.56326
 H -0.16373 -0.70548 -2.56165
13
bifur_IRC_Cartesians_MW_output/new_data/bifur_traj1_Cartesians_MW point 175
C 0.05376 0.93402 1.11957
 C 0.08788 0.93270 -1.11992
 C -0.01839 1.65272 0.00082
 C -0.07170 -0.55954 1.45481
 C -0.07935 -0.55621 -1.45357
 F 0.28282 1.61467 2.18964
 F 0.40290 1.60511 -2.19521
 H -0.96523 -0.98923 0.99059
 H -0.97104 -0.98258 -0.96077
 H 0.78420 -1.11710 1.04766
 H 0.77723 -1.11790 -1.07525
 H -0.12340 -0.71176 2.56726
 H -0.15968 -0.70489 -2.56563
13
bifur_IRC_Cartesians_MW_output/new_data/bifur_traj1_Cartesians_MW point 176
C 0.05470 0.93368 1.12431
 C 0.08742 0.93251 -1.12468
 C -0.00569 1.64907 0.00081
 C -0.07154 -0.55865 1.45913
 C -0.07884 -0.55539 -1.45787
 F 0.27723 1.61274 2.19543
 F 0.39238 1.60375 -2.20109
 H -0.96632 -0.98647 0.99639
 H -0.97184 -0.98003 -0.96775
 H 0.78252 -1.11743 1.05001
 H 0.77587 -1.11814 -1.07635
 H -0.12058 -0.71114 2.57108
 H -0.15530 -0.70451 -2.56942
13
bifur_IRC_Cartesians_MW_output/new_data/bifur_traj1_Cartesians_MW point 177
C 0.05470 0.93368 1.12431
 C 0.08742 0.93251 -1.12468
 C -0.00569 1.64907 0.00081
 C -0.07154 -0.55865 1.45913
 C -0.07884 -0.55539 -1.45787
 F 0.27723 1.61274 2.19543
 F 0.39238 1.60375 -2.20109
 H -0.96632 -0.98646 0.99639
 H -0.97184 -0.98003 -0.96775
 H 0.78252 -1.11743 1.05001
 H 0.77587 -1.11814 -1.07635
 H -0.12058 -0.71114 2.57108
 H -0.15530 -0.70451 -2.56942
13
bifur_IRC_Cartesians_MW_output/new_data/bifur_traj1_Cartesians_MW point 178
C 0.05761 0.93299 1.13372
 C 0.08543 0.93235 -1.13416
 C 0.01959 1.64208 0.00079
 C -0.07148 -0.55685 1.46753
 C -0.07757 -0.55386 -1.46621
 F 0.26990 1.60854 2.20711
 F 0.36771 1.60155 -2.21298
 H -0.96871 -0.98080 1.00672
 H -0.97324 -0.97514 -0.98223
 H 0.77896 -1.11816 1.05531
 H 0.77339 -1.11857 -1.07729
 H -0.11617 -0.70997 2.57853
 H -0.14543 -0.70418 -2.57684
13
bifur_IRC_Cartesians_MW_output/new_data/bifur_traj1_Cartesians_MW point 179
C 0.05953 0.93263 1.13859
 C 0.08399 0.93235 -1.13907
 C 0.03270 1.63855 0.00078
 C -0.07155 -0.55590 1.47181
 C -0.07681 -0.55311 -1.47045
 F 0.26756 1.60623 2.21321
 F 0.35349 1.60059 -2.21922
 H -0.97003 -0.97780 1.01161
 H -0.97390 -0.97269 -0.98997
 H 0.77703 -1.11856 1.05830
 H 0.77221 -1.11877 -1.07730
 H -0.11434 -0.70937 2.58235
 H -0.13987 -0.70417 -2.58064
13
bifur_IRC_Cartesians_MW_output/new_data/bifur_traj1_Cartesians_MW point 180
C 0.06169 0.93226 1.14368
 C 0.08232 0.93238 -1.14419
 C 0.04638 1.63492 0.00076
 C -0.07167 -0.55492 1.47624
 C -0.07598 -0.55234 -1.47484
 F 0.26569 1.60377 2.21960
 F 0.33809 1.59967 -2.22576
 H -0.97144 -0.97465 1.01652
 H -0.97455 -0.97015 -0.99812
 H 0.77499 -1.11899 1.06150
 H 0.77101 -1.11897 -1.07712
 H -0.11262 -0.70877 2.58631
 H -0.13390 -0.70423 -2.58457
13
bifur_IRC_Cartesians_MW_output/new_data/bifur_traj1_Cartesians_MW point 181
C 0.06399 0.93189 1.14900
 C 0.08055 0.93244 -1.14957
 C 0.06073 1.63115 0.00074
 C -0.07181 -0.55390 1.48085
 C -0.07511 -0.55154 -1.47942
 F 0.26384 1.60119 2.22633
 F 0.32183 1.59872 -2.23263
 H -0.97294 -0.97134 1.02160
 H -0.97524 -0.96750 -1.00665
 H 0.77284 -1.11945 1.06485
 H 0.76977 -1.11918 -1.07685
 H -0.11086 -0.70816 2.59044
 H -0.12760 -0.70433 -2.58868
13
bifur_IRC_Cartesians_MW_output/new_data/bifur_traj1_Cartesians_MW point 182
C 0.06626 0.93150 1.15456
 C 0.07881 0.93248 -1.15517
 C 0.07570 1.62721 0.00072
 C -0.07192 -0.55283 1.48567
 C -0.07423 -0.55071 -1.48419
 F 0.26149 1.59855 2.23335
 F 0.30530 1.59769 -2.23980
 H -0.97447 -0.96791 1.02700
 H -0.97597 -0.96471 -1.01545
 H 0.77063 -1.11992 1.06823
 H 0.76845 -1.11940 -1.07669
 H -0.10889 -0.70755 2.59474
 H -0.12117 -0.70441 -2.59296
13
bifur_IRC_Cartesians_MW_output/new_data/bifur_traj1_Cartesians_MW point 183
C 0.06832 0.93112 1.16030
 C 0.07733 0.93247 -1.16095
 C 0.09115 1.62309 0.00070
 C -0.07195 -0.55174 1.49068
 C -0.07338 -0.54981 -1.48917
 F 0.25799 1.59592 2.24057
 F 0.28928 1.59649 -2.24717
 H -0.97599 -0.96441 1.03290
 H -0.97679 -0.96178 -1.02434
 H 0.76841 -1.12038 1.07152
 H 0.76701 -1.11965 -1.07684
 H -0.10651 -0.70692 2.59922
 H -0.11486 -0.70439 -2.59741
13
bifur_IRC_Cartesians_MW_output/new_data/bifur_traj1_Cartesians_MW point 184
C 0.06996 0.93072 1.16616
 C 0.07626 0.93236 -1.16685
 C 0.10689 1.61876 0.00069
 C -0.07188 -0.55064 1.49589
 C -0.07264 -0.54886 -1.49434
 F 0.25281 1.59338 2.24785
 F 0.27455 1.59506 -2.25458
 H -0.97744 -0.96091 1.03944
 H -0.97770 -0.95871 -1.03318
 H 0.76624 -1.12082 1.07464
 H 0.76543 -1.11993 -1.07755
 H -0.10357 -0.70624 2.60385
 H -0.10892 -0.70417 -2.60202
13
bifur_IRC_Cartesians_MW_output/new_data/bifur_traj1_Cartesians_MW point 185
C 0.07105 0.93029 1.17206
 C 0.07575 0.93212 -1.17278
 C 0.12271 1.61421 0.00069
 C -0.07166 -0.54952 1.50128
 C -0.07202 -0.54782 -1.49971
 F 0.24561 1.59099 2.25506
 F 0.26168 1.59334 -2.26190
 H -0.97878 -0.95748 1.04675
 H -0.97871 -0.95552 -1.04183
 H 0.76416 -1.12123 1.07752
 H 0.76371 -1.12023 -1.07900
 H -0.09998 -0.70547 2.60861
 H -0.10353 -0.70367 -2.60676
13
bifur_IRC_Cartesians_MW_output/new_data/bifur_traj1_Cartesians_MW point 186
C 0.07154 0.92982 1.17797
 C 0.07585 0.93171 -1.17870
 C 0.13847 1.60939 0.00069
 C -0.07128 -0.54840 1.50686
 C -0.07154 -0.54671 -1.50527
 F 0.23627 1.58878 2.26210
 F 0.25096 1.59132 -2.26901
 H -0.97998 -0.95413 1.05486
 H -0.97982 -0.95223 -1.05027
 H 0.76220 -1.12160 1.08018
 H 0.76184 -1.12056 -1.08129
 H -0.09570 -0.70457 2.61350
 H -0.09880 -0.70283 -2.61163
13
bifur_IRC_Cartesians_MW_output/new_data/bifur_traj1_Cartesians_MW point 187
C 0.07142 0.92929 1.18386
 C 0.07655 0.93112 -1.18459
 C 0.15411 1.60431 0.00070
 C -0.07074 -0.54727 1.51263
 C -0.07120 -0.54551 -1.51103
 F 0.22481 1.58673 2.26891
 F 0.24243 1.58899 -2.27588
 H -0.98105 -0.95089 1.06381
 H -0.98103 -0.94884 -1.05851
 H 0.76036 -1.12191 1.08266
 H 0.75983 -1.12091 -1.08446
 H -0.09074 -0.70350 2.61852
 H -0.09474 -0.70161 -2.61662
13
bifur_IRC_Cartesians_MW_output/new_data/bifur_traj1_Cartesians_MW point 188
C 0.07142 0.92929 1.18386
 C 0.07655 0.93112 -1.18459
 C 0.15411 1.60431 0.00070
 C -0.07074 -0.54727 1.51263
 C -0.07120 -0.54551 -1.51103
 F 0.22481 1.58673 2.26891
 F 0.24243 1.58899 -2.27588
 H -0.98105 -0.95089 1.06381
 H -0.98103 -0.94884 -1.05851
 H 0.76036 -1.12191 1.08266
 H 0.75983 -1.12091 -1.08446
 H -0.09074 -0.70350 2.61852
 H -0.09474 -0.70161 -2.61662
13
bifur_IRC_Cartesians_MW_output/new_data/bifur_traj1_Cartesians_MW point 189
C 0.06950 0.92803 1.19562
 C 0.07964 0.92941 -1.19632
 C 0.18517 1.59323 0.00075
 C -0.06924 -0.54494 1.52485
 C -0.07093 -0.54286 -1.52325
 F 0.19593 1.58306 2.28192
 F 0.23134 1.58344 -2.28892
 H -0.98277 -0.94467 1.08418
 H -0.98370 -0.94177 -1.07460
 H 0.75701 -1.12241 1.08721
 H 0.75537 -1.12168 -1.09337
 H -0.07889 -0.70082 2.62900
 H -0.08844 -0.69802 -2.62706
13
bifur_IRC_Cartesians_MW_output/new_data/bifur_traj1_Cartesians_MW point 190
C 0.06778 0.92730 1.20159
 C 0.08195 0.92830 -1.20226
 C 0.20084 1.58722 0.00078
 C -0.06828 -0.54374 1.53134
 C -0.07096 -0.54140 -1.52975
 F 0.17866 1.58138 2.28825
 F 0.22834 1.58023 -2.29524
 H -0.98348 -0.94162 1.09560
 H -0.98517 -0.93805 -1.08260
 H 0.75544 -1.12261 1.08934
 H 0.75293 -1.12210 -1.09902
 H -0.07202 -0.69922 2.63452
 H -0.08603 -0.69571 -2.63256
13
bifur_IRC_Cartesians_MW_output/new_data/bifur_traj1_Cartesians_MW point 191
C 0.06565 0.92654 1.20767
 C 0.08470 0.92707 -1.20831
 C 0.21678 1.58093 0.00082
 C -0.06720 -0.54251 1.53808
 C -0.07109 -0.53986 -1.53650
 F 0.15966 1.57978 2.29460
 F 0.22667 1.57676 -2.30155
 H -0.98411 -0.93857 1.10777
 H -0.98674 -0.93418 -1.09060
 H 0.75393 -1.12278 1.09137
 H 0.75033 -1.12255 -1.10532
 H -0.06458 -0.69750 2.64022
 H -0.08400 -0.69313 -2.63824
13
bifur_IRC_Cartesians_MW_output/new_data/bifur_traj1_Cartesians_MW point 192
C 0.06322 0.92578 1.21383
 C 0.08775 0.92579 -1.21442
 C 0.23290 1.57455 0.00086
 C -0.06605 -0.54128 1.54491
 C -0.07128 -0.53829 -1.54335
 F 0.13951 1.57826 2.30101
 F 0.22590 1.57315 -2.30792
 H -0.98469 -0.93553 1.12034
 H -0.98837 -0.93023 -1.09851
 H 0.75245 -1.12294 1.09321
 H 0.74765 -1.12301 -1.11196
 H -0.05676 -0.69580 2.64600
 H -0.08224 -0.69045 -2.64400
13
bifur_IRC_Cartesians_MW_output/new_data/bifur_traj1_Cartesians_MW point 193
C 0.06076 0.92511 1.21988
 C 0.09082 0.92459 -1.22043
 C 0.24876 1.56843 0.00090
 C -0.06489 -0.54010 1.55150
 C -0.07149 -0.53676 -1.54996
 F 0.11944 1.57685 2.30741
 F 0.22544 1.56960 -2.31427
 H -0.98526 -0.93257 1.13255
 H -0.99000 -0.92635 -1.10601
 H 0.75103 -1.12310 1.09477
 H 0.74501 -1.12348 -1.11836
 H -0.04900 -0.69428 2.65159
 H -0.08062 -0.68795 -2.64957
13
bifur_IRC_Cartesians_MW_output/new_data/bifur_traj1_Cartesians_MW point 194
C 0.05853 0.92458 1.22558
 C 0.09362 0.92358 -1.22609
 C 0.26378 1.56295 0.00094
 C -0.06384 -0.53903 1.55749
 C -0.07168 -0.53538 -1.55597
 F 0.10085 1.57555 2.31364
 F 0.22467 1.56638 -2.32047
 H -0.98583 -0.92977 1.14366
 H -0.99154 -0.92270 -1.11283
 H 0.74968 -1.12326 1.09598
 H 0.74256 -1.12392 -1.12396
 H -0.04182 -0.69309 2.65672
 H -0.07900 -0.68587 -2.65469
13
bifur_IRC_Cartesians_MW_output/new_data/bifur_traj1_Cartesians_MW point 195
C 0.05666 0.92420 1.23087
 C 0.09602 0.92280 -1.23134
 C 0.27776 1.55821 0.00097
 C -0.06292 -0.53809 1.56280
 C -0.07181 -0.53417 -1.56129
 F 0.08432 1.57436 2.31965
 F 0.22328 1.56355 -2.32645
 H -0.98642 -0.92715 1.15339
 H -0.99295 -0.91937 -1.11893
 H 0.74842 -1.12344 1.09686
 H 0.74036 -1.12433 -1.12859
 H -0.03540 -0.69227 2.66131
 H -0.07732 -0.68429 -2.65926
13
bifur_IRC_Cartesians_MW_output/new_data/bifur_traj1_Cartesians_MW point 196
C 0.05511 0.92395 1.23582
 C 0.09807 0.92221 -1.23627
 C 0.29093 1.55406 0.00100
 C -0.06212 -0.53725 1.56754
 C -0.07189 -0.53310 -1.56604
 F 0.06955 1.57324 2.32548
 F 0.22126 1.56107 -2.33227
 H -0.98704 -0.92467 1.16198
 H -0.99425 -0.91629 -1.12445
 H 0.74720 -1.12363 1.09751
 H 0.73836 -1.12472 -1.13238
 H -0.02964 -0.69175 2.66546
 H -0.07554 -0.68313 -2.66339
13
bifur_IRC_Cartesians_MW_output/new_data/bifur_traj1_Cartesians_MW point 197
C 0.05378 0.92379 1.24060
 C 0.09987 0.92175 -1.24102
 C 0.30367 1.55030 0.00102
 C -0.06139 -0.53647 1.57194
 C -0.07193 -0.53212 -1.57044
 F 0.05590 1.57216 2.33127
 F 0.21872 1.55880 -2.33805
 H -0.98768 -0.92226 1.16984
 H -0.99549 -0.91336 -1.12964
 H 0.74601 -1.12383 1.09800
 H 0.73648 -1.12509 -1.13560
 H -0.02429 -0.69143 2.66934
 H -0.07366 -0.68225 -2.66725
13
bifur_IRC_Cartesians_MW_output/new_data/bifur_traj1_Cartesians_MW point 198
C 0.05258 0.92370 1.24534
 C 0.10156 0.92139 -1.24574
 C 0.31634 1.54674 0.00105
 C -0.06070 -0.53572 1.57616
 C -0.07195 -0.53118 -1.57467
 F 0.04276 1.57109 2.33713
 F 0.21583 1.55664 -2.34391
 H -0.98835 -0.91986 1.17734
 H -0.99671 -0.91047 -1.13468
 H 0.74482 -1.12404 1.09837
 H 0.73465 -1.12546 -1.13849
 H -0.01912 -0.69126 2.67310
 H -0.07169 -0.68157 -2.67099
13
bifur_IRC_Cartesians_MW_output/new_data/bifur_traj1_Cartesians_MW point 199
C 0.05258 0.92370 1.24534
 C 0.10156 0.92139 -1.24574
 C 0.31634 1.54674 0.00105
 C -0.06070 -0.53572 1.57616
 C -0.07195 -0.53118 -1.57467
 F 0.04276 1.57109 2.33713
 F 0.21583 1.55664 -2.34391
 H -0.98835 -0.91986 1.17734
 H -0.99671 -0.91047 -1.13468
 H 0.74482 -1.12404 1.09837
 H 0.73465 -1.12546 -1.13849
 H -0.01912 -0.69126 2.67310
 H -0.07169 -0.68157 -2.67099
13
bifur_IRC_Cartesians_MW_output/new_data/bifur_traj1_Cartesians_MW point 200
C 0.05011 0.92359 1.25506
 C 0.10501 0.92073 -1.25542
 C 0.34239 1.53969 0.00110
 C -0.05929 -0.53422 1.58465
 C -0.07200 -0.52931 -1.58317
 F 0.01581 1.56897 2.34933
 F 0.20986 1.55227 -2.35611
 H -0.98974 -0.91494 1.19243
 H -0.99923 -0.90455 -1.14472
 H 0.74238 -1.12448 1.09883
 H 0.73091 -1.12622 -1.14412
 H -0.00854 -0.69115 2.68069
 H -0.06765 -0.68039 -2.67854
13
bifur_IRC_Cartesians_MW_output/new_data/bifur_traj1_Cartesians_MW point 201
C 0.04863 0.92353 1.26008
 C 0.10699 0.92035 -1.26041
 C 0.35582 1.53599 0.00113
 C -0.05851 -0.53345 1.58907
 C -0.07207 -0.52831 -1.58760
 F 0.00118 1.56793 2.35558
 F 0.20750 1.54992 -2.36236
 H -0.99042 -0.91243 1.20047
 H -1.00056 -0.90146 -1.14980
 H 0.74116 -1.12469 1.09897
 H 0.72894 -1.12663 -1.14727
 H -0.00285 -0.69106 2.68463
 H -0.06579 -0.67969 -2.68247
13
bifur_IRC_Cartesians_MW_output/new_data/bifur_traj1_Cartesians_MW point 202
C 0.04688 0.92342 1.26511
 C 0.10925 0.91985 -1.26542
 C 0.36926 1.53207 0.00116
 C -0.05766 -0.53266 1.59367
 C -0.07221 -0.52727 -1.59220
 F -0.01447 1.56695 2.36172
 F 0.20609 1.54740 -2.36847
 H -0.99103 -0.90995 1.20900
 H -1.00194 -0.89831 -1.15492
 H 0.73999 -1.12488 1.09911
 H 0.72688 -1.12704 -1.15093
 H 0.00318 -0.69084 2.68870
 H -0.06421 -0.67875 -2.68652
13
bifur_IRC_Cartesians_MW_output/new_data/bifur_traj1_Cartesians_MW point 203
C 0.04482 0.92320 1.27007
 C 0.11181 0.91920 -1.27034
 C 0.38241 1.52788 0.00119
 C -0.05673 -0.53184 1.59844
 C -0.07242 -0.52616 -1.59699
 F -0.03104 1.56602 2.36752
 F 0.20588 1.54470 -2.37425
 H -0.99154 -0.90756 1.21807
 H -1.00334 -0.89515 -1.16006
 H 0.73889 -1.12504 1.09937
 H 0.72476 -1.12745 -1.15522
 H 0.00950 -0.69036 2.69287
 H -0.06300 -0.67745 -2.69067
13
bifur_IRC_Cartesians_MW_output/new_data/bifur_traj1_Cartesians_MW point 204
C 0.04248 0.92285 1.27486
 C 0.11463 0.91835 -1.27509
 C 0.39506 1.52339 0.00123
 C -0.05573 -0.53099 1.60339
 C -0.07269 -0.52499 -1.60196
 F -0.04831 1.56514 2.37285
 F 0.20688 1.54184 -2.37952
 H -0.99194 -0.90528 1.22767
 H -1.00473 -0.89202 -1.16526
 H 0.73787 -1.12515 1.09984
 H 0.72261 -1.12786 -1.16021
 H 0.01605 -0.68955 2.69712
 H -0.06217 -0.67573 -2.69491
13
bifur_IRC_Cartesians_MW_output/new_data/bifur_traj1_Cartesians_MW point 205
C 0.03991 0.92234 1.27948
 C 0.11767 0.91729 -1.27966
 C 0.40711 1.51857 0.00127
 C -0.05468 -0.53011 1.60853
 C -0.07302 -0.52376 -1.60712
 F -0.06608 1.56429 2.37763
 F 0.20899 1.53882 -2.38423
 H -0.99223 -0.90313 1.23776
 H -1.00610 -0.88894 -1.17058
 H 0.73693 -1.12523 1.10061
 H 0.72043 -1.12825 -1.16590
 H 0.02274 -0.68836 2.70147
 H -0.06169 -0.67355 -2.69925
13
bifur_IRC_Cartesians_MW_output/new_data/bifur_traj1_Cartesians_MW point 206
C 0.03715 0.92166 1.28390
 C 0.12088 0.91603 -1.28404
 C 0.41857 1.51339 0.00131
 C -0.05358 -0.52918 1.61387
 C -0.07339 -0.52246 -1.61249
 F -0.08418 1.56345 2.38184
 F 0.21206 1.53567 -2.38837
 H -0.99240 -0.90110 1.24834
 H -1.00743 -0.88591 -1.17608
 H 0.73605 -1.12526 1.10174
 H 0.71825 -1.12862 -1.17227
 H 0.02954 -0.68677 2.70591
 H -0.06152 -0.67090 -2.70368
13
bifur_IRC_Cartesians_MW_output/new_data/bifur_traj1_Cartesians_MW point 207
C 0.03422 0.92081 1.28816
 C 0.12423 0.91456 -1.28824
 C 0.42950 1.50787 0.00136
 C -0.05244 -0.52821 1.61943
 C -0.07380 -0.52110 -1.61808
 F -0.10254 1.56259 2.38552
 F 0.21593 1.53238 -2.39196
 H -0.99249 -0.89917 1.25940
 H -1.00872 -0.88294 -1.18180
 H 0.73524 -1.12526 1.10327
 H 0.71605 -1.12897 -1.17930
 H 0.03642 -0.68477 2.71047
 H -0.06159 -0.66779 -2.70822
13
bifur_IRC_Cartesians_MW_output/new_data/bifur_traj1_Cartesians_MW point 208
C 0.03116 0.91979 1.29229
 C 0.12771 0.91291 -1.29231
 C 0.43997 1.50198 0.00140
 C -0.05127 -0.52719 1.62522
 C -0.07424 -0.51968 -1.62390
 F -0.12114 1.56171 2.38871
 F 0.22049 1.52897 -2.39506
 H -0.99249 -0.89732 1.27093
 H -1.00999 -0.88001 -1.18776
 H 0.73446 -1.12522 1.10518
 H 0.71383 -1.12931 -1.18695
 H 0.04339 -0.68238 2.71515
 H -0.06188 -0.66425 -2.71290
13
bifur_IRC_Cartesians_MW_output/new_data/bifur_traj1_Cartesians_MW point 209
C 0.02798 0.91862 1.29631
 C 0.13129 0.91107 -1.29627
 C 0.45008 1.49576 0.00145
 C -0.05007 -0.52612 1.63123
 C -0.07471 -0.51820 -1.62995
 F -0.13997 1.56080 2.39149
 F 0.22560 1.52543 -2.39773
 H -0.99242 -0.89553 1.28292
 H -1.01122 -0.87711 -1.19400
 H 0.73372 -1.12516 1.10746
 H 0.71160 -1.12963 -1.19517
 H 0.05044 -0.67963 2.71997
 H -0.06233 -0.66030 -2.71770
13
bifur_IRC_Cartesians_MW_output/new_data/bifur_traj1_Cartesians_MW point 210
C 0.02798 0.91862 1.29631
 C 0.13129 0.91107 -1.29627
 C 0.45008 1.49576 0.00145
 C -0.05007 -0.52612 1.63123
 C -0.07471 -0.51820 -1.62995
 F -0.13997 1.56080 2.39149
 F 0.22561 1.52543 -2.39773
 H -0.99242 -0.89553 1.28292
 H -1.01122 -0.87711 -1.19400
 H 0.73372 -1.12516 1.10746
 H 0.71160 -1.12963 -1.19517
 H 0.05044 -0.67963 2.71997
 H -0.06233 -0.66030 -2.71770
13
bifur_IRC_Cartesians_MW_output/new_data/bifur_traj1_Cartesians_MW point 211
C 0.02153 0.91594 1.30411
 C 0.13852 0.90704 -1.30395
 C 0.46948 1.48261 0.00154
 C -0.04763 -0.52387 1.64371
 C -0.07565 -0.51512 -1.64250
 F -0.17753 1.55886 2.39614
 F 0.23653 1.51818 -2.40217
 H -0.99215 -0.89207 1.30768
 H -1.01360 -0.87139 -1.20712
 H 0.73227 -1.12498 1.11292
 H 0.70713 -1.13024 -1.21265
 H 0.06451 -0.67335 2.72984
 H -0.06343 -0.65162 -2.72756
13
bifur_IRC_Cartesians_MW_output/new_data/bifur_traj1_Cartesians_MW point 212
C 0.01864 0.91461 1.30776
 C 0.14177 0.90511 -1.30755
 C 0.47853 1.47630 0.00158
 C -0.04652 -0.52278 1.64968
 C -0.07606 -0.51366 -1.64850
 F -0.19463 1.55785 2.39821
 F 0.24116 1.51479 -2.40413
 H -0.99204 -0.89043 1.31935
 H -1.01467 -0.86873 -1.21358
 H 0.73155 -1.12490 1.11579
 H 0.70506 -1.13050 -1.22091
 H 0.07097 -0.67023 2.73455
 H -0.06378 -0.64742 -2.73226
13
bifur_IRC_Cartesians_MW_output/new_data/bifur_traj1_Cartesians_MW point 213
C 0.01638 0.91345 1.31106
 C 0.14436 0.90347 -1.31081
 C 0.48675 1.47078 0.00161
 C -0.04561 -0.52181 1.65492
 C -0.07634 -0.51239 -1.65377
 F -0.20886 1.55686 2.40021
 F 0.24413 1.51192 -2.40606
 H -0.99202 -0.88889 1.32937
 H -1.01559 -0.86639 -1.21947
 H 0.73084 -1.12485 1.11845
 H 0.70328 -1.13073 -1.22783
 H 0.07640 -0.66754 2.73871
 H -0.06373 -0.64387 -2.73641
13
bifur_IRC_Cartesians_MW_output/new_data/bifur_traj1_Cartesians_MW point 214
C 0.01486 0.91252 1.31396
 C 0.14618 0.90222 -1.31368
 C 0.49405 1.46628 0.00164
 C -0.04493 -0.52099 1.65927
 C -0.07649 -0.51137 -1.65813
 F -0.21972 1.55590 2.40220
 F 0.24509 1.50966 -2.40800
 H -0.99212 -0.88747 1.33738
 H -1.01633 -0.86442 -1.22464
 H 0.73013 -1.12485 1.12079
 H 0.70184 -1.13092 -1.23309
 H 0.08064 -0.66542 2.74219
 H -0.06319 -0.64116 -2.73988
13
bifur_IRC_Cartesians_MW_output/new_data/bifur_traj1_Cartesians_MW point 215
C 0.01396 0.91180 1.31655
 C 0.14733 0.90130 -1.31626
 C 0.50066 1.46262 0.00165
 C -0.04445 -0.52029 1.66290
 C -0.07651 -0.51054 -1.66176
 F -0.22777 1.55495 2.40423
 F 0.24429 1.50793 -2.41002
 H -0.99233 -0.88613 1.34372
 H -1.01693 -0.86274 -1.22923
 H 0.72942 -1.12488 1.12285
 H 0.70067 -1.13108 -1.23694
 H 0.08388 -0.66377 2.74512
 H -0.06222 -0.63915 -2.74280
13
bifur_IRC_Cartesians_MW_output/new_data/bifur_traj1_Cartesians_MW point 216
C 0.01353 0.91120 1.31898
 C 0.14800 0.90060 -1.31868
 C 0.50691 1.45950 0.00166
 C -0.04411 -0.51967 1.66605
 C -0.07644 -0.50985 -1.66492
 F -0.23387 1.55398 2.40634
 F 0.24210 1.50654 -2.41213
 H -0.99262 -0.88482 1.34894
 H -1.01743 -0.86125 -1.23352
 H 0.72868 -1.12496 1.12476
 H 0.69969 -1.13121 -1.23981
 H 0.08644 -0.66245 2.74771
 H -0.06088 -0.63763 -2.74538
13
bifur_IRC_Cartesians_MW_output/new_data/bifur_traj1_Cartesians_MW point 217
C 0.01341 0.91068 1.32136
 C 0.14835 0.90004 -1.32105
 C 0.51307 1.45667 0.00167
 C -0.04385 -0.51908 1.66898
 C -0.07630 -0.50922 -1.66784
 F -0.23876 1.55297 2.40856
 F 0.23890 1.50537 -2.41436
 H -0.99298 -0.88350 1.35353
 H -1.01788 -0.85984 -1.23770
 H 0.72790 -1.12505 1.12663
 H 0.69881 -1.13132 -1.24209
 H 0.08859 -0.66131 2.75013
 H -0.05925 -0.63640 -2.74780
13
bifur_IRC_Cartesians_MW_output/new_data/bifur_traj1_Cartesians_MW point 218
C 0.01346 0.91018 1.32375
 C 0.14853 0.89953 -1.32344
 C 0.51929 1.45392 0.00167
 C -0.04364 -0.51849 1.67184
 C -0.07612 -0.50862 -1.67070
 F -0.24307 1.55192 2.41085
 F 0.23506 1.50428 -2.41668
 H -0.99338 -0.88215 1.35788
 H -1.01830 -0.85846 -1.24194
 H 0.72709 -1.12516 1.12854
 H 0.69797 -1.13144 -1.24411
 H 0.09055 -0.66023 2.75251
 H -0.05743 -0.63529 -2.75017
13
bifur_IRC_Cartesians_MW_output/new_data/bifur_traj1_Cartesians_MW point 219
C 0.01353 0.90964 1.32617
 C 0.14870 0.89899 -1.32587
 C 0.52560 1.45106 0.00167
 C -0.04343 -0.51788 1.67481
 C -0.07594 -0.50800 -1.67366
 F -0.24740 1.55083 2.41314
 F 0.23111 1.50316 -2.41899
 H -0.99379 -0.88076 1.36238
 H -1.01873 -0.85706 -1.24634
 H 0.72626 -1.12527 1.13057
 H 0.69711 -1.13155 -1.24622
 H 0.09254 -0.65906 2.75497
 H -0.05556 -0.63411 -2.75262
13
bifur_IRC_Cartesians_MW_output/new_data/bifur_traj1_Cartesians_MW point 220
C 0.01344 0.90901 1.32863
 C 0.14904 0.89832 -1.32832
 C 0.53192 1.44791 0.00168
 C -0.04317 -0.51723 1.67800
 C -0.07578 -0.50732 -1.67686
 F -0.25235 1.54971 2.41527
 F 0.22769 1.50189 -2.42113
 H -0.99416 -0.87938 1.36737
 H -1.01917 -0.85560 -1.25097
 H 0.72543 -1.12536 1.13281
 H 0.69619 -1.13166 -1.24883
 H 0.09474 -0.65766 2.75758
 H -0.05383 -0.63263 -2.75523
13
bifur_IRC_Cartesians_MW_output/new_data/bifur_traj1_Cartesians_MW point 221
C 0.01344 0.90901 1.32863
 C 0.14904 0.89832 -1.32832
 C 0.53192 1.44791 0.00168
 C -0.04317 -0.51723 1.67800
 C -0.07578 -0.50732 -1.67686
 F -0.25235 1.54971 2.41527
 F 0.22769 1.50189 -2.42113
 H -0.99416 -0.87938 1.36737
 H -1.01917 -0.85560 -1.25097
 H 0.72543 -1.12536 1.13281
 H 0.69619 -1.13166 -1.24883
 H 0.09474 -0.65766 2.75758
 H -0.05383 -0.63263 -2.75523
13
bifur_IRC_Cartesians_MW_output/new_data/bifur_traj1_Cartesians_MW point 222
C 0.01213 0.90722 1.33338
 C 0.15081 0.89625 -1.33306
 C 0.54385 1.44016 0.00170
 C -0.04234 -0.51575 1.68544
 C -0.07571 -0.50564 -1.68430
 F -0.26593 1.54756 2.41828
 F 0.22499 1.49857 -2.42412
 H -0.99453 -0.87684 1.37993
 H -1.02013 -0.85255 -1.26092
 H 0.72398 -1.12541 1.13813
 H 0.69406 -1.13189 -1.25684
 H 0.10040 -0.65363 2.76349
 H -0.05157 -0.62805 -2.76112
13
bifur_IRC_Cartesians_MW_output/new_data/bifur_traj1_Cartesians_MW point 223
C 0.01075 0.90602 1.33558
 C 0.15240 0.89474 -1.33523
 C 0.54912 1.43544 0.00172
 C -0.04174 -0.51491 1.68973
 C -0.07584 -0.50463 -1.68861
 F -0.27498 1.54657 2.41889
 F 0.22649 1.49642 -2.42467
 H -0.99448 -0.87576 1.38774
 H -1.02065 -0.85097 -1.26620
 H 0.72341 -1.12535 1.14127
 H 0.69283 -1.13199 -1.26260
 H 0.10397 -0.65084 2.76679
 H -0.05130 -0.62474 -2.76442
13
bifur_IRC_Cartesians_MW_output/new_data/bifur_traj1_Cartesians_MW point 224
C 0.00886 0.90458 1.33761
 C 0.15449 0.89292 -1.33722
 C 0.55380 1.43015 0.00174
 C -0.04100 -0.51401 1.69440
 C -0.07609 -0.50349 -1.69330
 F -0.28554 1.54566 2.41881
 F 0.23006 1.49395 -2.42452
 H -0.99424 -0.87483 1.39658
 H -1.02118 -0.84939 -1.27164
 H 0.72296 -1.12522 1.14475
 H 0.69150 -1.13210 -1.26958
 H 0.10804 -0.64751 2.77031
 H -0.05166 -0.62071 -2.76793
13
bifur_IRC_Cartesians_MW_output/new_data/bifur_traj1_Cartesians_MW point 225
C 0.00645 0.90293 1.33945
 C 0.15708 0.89076 -1.33901
 C 0.55785 1.42431 0.00178
 C -0.04014 -0.51305 1.69942
 C -0.07646 -0.50223 -1.69836
 F -0.29756 1.54481 2.41804
 F 0.23570 1.49116 -2.42364
 H -0.99382 -0.87407 1.40641
 H -1.02173 -0.84781 -1.27723
 H 0.72263 -1.12503 1.14856
 H 0.69008 -1.13219 -1.27777
 H 0.11258 -0.64364 2.77403
 H -0.05266 -0.61596 -2.77165
13
bifur_IRC_Cartesians_MW_output/new_data/bifur_traj1_Cartesians_MW point 226
C 0.00355 0.90105 1.34110
 C 0.16014 0.88829 -1.34061
 C 0.56125 1.41792 0.00181
 C -0.03915 -0.51203 1.70480
 C -0.07694 -0.50086 -1.70377
 F -0.31100 1.54405 2.41655
 F 0.24339 1.48805 -2.42203
 H -0.99321 -0.87347 1.41722
 H -1.02228 -0.84623 -1.28298
 H 0.72243 -1.12477 1.15270
 H 0.68856 -1.13228 -1.28717
 H 0.11757 -0.63923 2.77795
 H -0.05429 -0.61050 -2.77557
13
bifur_IRC_Cartesians_MW_output/new_data/bifur_traj1_Cartesians_MW point 227
C 0.00016 0.89895 1.34255
 C 0.16367 0.88549 -1.34199
 C 0.56395 1.41100 0.00186
 C -0.03803 -0.51096 1.71052
 C -0.07754 -0.49937 -1.70954
 F -0.32580 1.54335 2.41433
 F 0.25311 1.48464 -2.41966
 H -0.99243 -0.87304 1.42899
 H -1.02284 -0.84467 -1.28887
 H 0.72236 -1.12444 1.15719
 H 0.68696 -1.13236 -1.29776
 H 0.12299 -0.63427 2.78205
 H -0.05655 -0.60433 -2.77968
13
bifur_IRC_Cartesians_MW_output/new_data/bifur_traj1_Cartesians_MW point 228
C -0.00370 0.89664 1.34377
 C 0.16764 0.88239 -1.34314
 C 0.56592 1.40357 0.00190
 C -0.03681 -0.50984 1.71654
 C -0.07825 -0.49778 -1.71561
 F -0.34183 1.54274 2.41138
 F 0.26480 1.48096 -2.41653
 H -0.99147 -0.87279 1.44163
 H -1.02340 -0.84314 -1.29486
 H 0.72242 -1.12405 1.16201
 H 0.68528 -1.13242 -1.30947
 H 0.12881 -0.62879 2.78632
 H -0.05942 -0.59748 -2.78395
13
bifur_IRC_Cartesians_MW_output/new_data/bifur_traj1_Cartesians_MW point 229
C -0.00795 0.89414 1.34474
 C 0.17198 0.87903 -1.34403
 C 0.56711 1.39576 0.00195
 C -0.03549 -0.50868 1.72277
 C -0.07906 -0.49611 -1.72190
 F -0.35877 1.54221 2.40774
 F 0.27825 1.47706 -2.41268
 H -0.99034 -0.87272 1.45494
 H -1.02394 -0.84166 -1.30087
 H 0.72260 -1.12361 1.16710
 H 0.68357 -1.13248 -1.32212
 H 0.13490 -0.62287 2.79067
 H -0.06286 -0.59006 -2.78831
13
bifur_IRC_Cartesians_MW_output/new_data/bifur_traj1_Cartesians_MW point 230
C -0.01246 0.89152 1.34545
 C 0.17656 0.87548 -1.34465
 C 0.56750 1.38774 0.00201
 C -0.03411 -0.50751 1.72907
 C -0.07993 -0.49441 -1.72826
 F -0.37620 1.54176 2.40348
 F 0.29306 1.47303 -2.40821
 H -0.98908 -0.87283 1.46860
 H -1.02446 -0.84029 -1.30680
 H 0.72290 -1.12311 1.17236
 H 0.68186 -1.13251 -1.33540
 H 0.14111 -0.61664 2.79502
 H -0.06675 -0.58223 -2.79268
13
bifur_IRC_Cartesians_MW_output/new_data/bifur_traj1_Cartesians_MW point 231
C -0.01711 0.88883 1.34590
 C 0.18125 0.87185 -1.34501
 C 0.56716 1.37969 0.00207
 C -0.03272 -0.50636 1.73531
 C -0.08085 -0.49270 -1.73457
 F -0.39359 1.54139 2.39876
 F 0.30871 1.46899 -2.40326
 H -0.98773 -0.87310 1.48228
 H -1.02492 -0.83902 -1.31256
 H 0.72330 -1.12259 1.17770
 H 0.68019 -1.13254 -1.34895
 H 0.14728 -0.61024 2.79928
 H -0.07095 -0.57420 -2.79694
13
bifur_IRC_Cartesians_MW_output/new_data/bifur_traj1_Cartesians_MW point 232
C -0.01711 0.88883 1.34590
 C 0.18125 0.87185 -1.34501
 C 0.56716 1.37969 0.00207
 C -0.03272 -0.50636 1.73531
 C -0.08085 -0.49270 -1.73457
 F -0.39359 1.54139 2.39876
 F 0.30871 1.46899 -2.40326
 H -0.98773 -0.87310 1.48228
 H -1.02492 -0.83902 -1.31256
 H 0.72330 -1.12259 1.17770
 H 0.68019 -1.13254 -1.34895
 H 0.14728 -0.61024 2.79928
 H -0.07095 -0.57420 -2.79694
13
bifur_IRC_Cartesians_MW_output/new_data/bifur_traj1_Cartesians_MW point 233
C -0.02621 0.88351 1.34615
 C 0.19036 0.86468 -1.34508
 C 0.56478 1.36417 0.00217
 C -0.03005 -0.50417 1.74714
 C -0.08268 -0.48944 -1.74653
 F -0.42649 1.54080 2.38857
 F 0.34030 1.46124 -2.39262
 H -0.98495 -0.87396 1.50848
 H -1.02570 -0.83691 -1.32329
 H 0.72425 -1.12152 1.18824
 H 0.67711 -1.13253 -1.37555
 H 0.15886 -0.59755 2.80724
 H -0.07959 -0.55833 -2.80493
13
bifur_IRC_Cartesians_MW_output/new_data/bifur_traj1_Cartesians_MW point 234
C -0.03044 0.88097 1.34604
 C 0.19457 0.86129 -1.34488
 C 0.56301 1.35697 0.00222
 C -0.02882 -0.50317 1.75256
 C -0.08354 -0.48793 -1.75201
 F -0.44134 1.54056 2.38344
 F 0.35533 1.45767 -2.38727
 H -0.98361 -0.87448 1.52053
 H -1.02599 -0.83605 -1.32818
 H 0.72475 -1.12100 1.19326
 H 0.67575 -1.13250 -1.38801
 H 0.16407 -0.59152 2.81084
 H -0.08375 -0.55082 -2.80854
13
bifur_IRC_Cartesians_MW_output/new_data/bifur_traj1_Cartesians_MW point 235
C -0.03442 0.87856 1.34581
 C 0.19852 0.85807 -1.34458
 C 0.56101 1.35019 0.00227
 C -0.02766 -0.50222 1.75761
 C -0.08435 -0.48652 -1.75713
 F -0.45511 1.54035 2.37839
 F 0.36968 1.45434 -2.38203
 H -0.98231 -0.87503 1.53182
 H -1.02624 -0.83531 -1.33272
 H 0.72525 -1.12050 1.19806
 H 0.67450 -1.13247 -1.39981
 H 0.16889 -0.58577 2.81418
 H -0.08775 -0.54368 -2.81188
13
bifur_IRC_Cartesians_MW_output/new_data/bifur_traj1_Cartesians_MW point 236
C -0.03825 0.87623 1.34548
 C 0.20231 0.85497 -1.34417
 C 0.55878 1.34374 0.00231
 C -0.02657 -0.50133 1.76240
 C -0.08514 -0.48518 -1.76196
 F -0.46812 1.54018 2.37339
 F 0.38361 1.45116 -2.37683
 H -0.98104 -0.87562 1.54255
 H -1.02646 -0.83466 -1.33699
 H 0.72577 -1.12001 1.20268
 H 0.67333 -1.13243 -1.41113
 H 0.17343 -0.58023 2.81731
 H -0.09166 -0.53681 -2.81503
13
bifur_IRC_Cartesians_MW_output/new_data/bifur_traj1_Cartesians_MW point 237
C -0.04201 0.87394 1.34505
 C 0.20602 0.85191 -1.34367
 C 0.55631 1.33744 0.00236
 C -0.02550 -0.50047 1.76703
 C -0.08591 -0.48388 -1.76665
 F -0.48072 1.54003 2.36832
 F 0.39747 1.44807 -2.37157
 H -0.97977 -0.87626 1.55298
 H -1.02665 -0.83407 -1.34108
 H 0.72631 -1.11953 1.20722
 H 0.67222 -1.13239 -1.42226
 H 0.17781 -0.57476 2.82032
 H -0.09558 -0.53004 -2.81805
13
bifur_IRC_Cartesians_MW_output/new_data/bifur_traj1_Cartesians_MW point 238
C -0.04578 0.87162 1.34453
 C 0.20973 0.84883 -1.34307
 C 0.55356 1.33114 0.00240
 C -0.02443 -0.49961 1.77163
 C -0.08670 -0.48258 -1.77131
 F -0.49318 1.53991 2.36309
 F 0.41151 1.44499 -2.36614
 H -0.97848 -0.87695 1.56338
 H -1.02681 -0.83354 -1.34513
 H 0.72687 -1.11903 1.21181
 H 0.67113 -1.13233 -1.43345
 H 0.18213 -0.56923 2.82329
 H -0.09957 -0.52320 -2.82103
13
bifur_IRC_Cartesians_MW_output/new_data/bifur_traj1_Cartesians_MW point 239
C -0.04959 0.86923 1.34391
 C 0.21348 0.84567 -1.34237
 C 0.55052 1.32470 0.00244
 C -0.02336 -0.49874 1.77630
 C -0.08750 -0.48126 -1.77604
 F -0.50561 1.53977 2.35758
 F 0.42586 1.44187 -2.36044
 H -0.97714 -0.87769 1.57394
 H -1.02695 -0.83305 -1.34926
 H 0.72747 -1.11852 1.21658
 H 0.67005 -1.13227 -1.44490
 H 0.18644 -0.56353 2.82629
 H -0.10366 -0.51617 -2.82405
13
bifur_IRC_Cartesians_MW_output/new_data/bifur_traj1_Cartesians_MW point 240
C -0.05344 0.86672 1.34319
 C 0.21725 0.84238 -1.34158
 C 0.54717 1.31803 0.00249
 C -0.02227 -0.49783 1.78112
 C -0.08830 -0.47991 -1.78091
 F -0.51800 1.53960 2.35177
 F 0.44045 1.43870 -2.35441
 H -0.97576 -0.87848 1.58475
 H -1.02706 -0.83260 -1.35361
 H 0.72808 -1.11799 1.22166
 H 0.66897 -1.13219 -1.45669
 H 0.19074 -0.55756 2.82937
 H -0.10782 -0.50887 -2.82714
13
bifur_IRC_Cartesians_MW_output/new_data/bifur_traj1_Cartesians_MW point 241
C -0.05728 0.86409 1.34239
 C 0.22100 0.83897 -1.34070
 C 0.54353 1.31111 0.00253
 C -0.02119 -0.49688 1.78610
 C -0.08909 -0.47851 -1.78596
 F -0.53020 1.53937 2.34562
 F 0.45514 1.43546 -2.34807
 H -0.97434 -0.87931 1.59582
 H -1.02712 -0.83219 -1.35823
 H 0.72869 -1.11745 1.22710
 H 0.66790 -1.13209 -1.46883
 H 0.19499 -0.55130 2.83255
 H -0.11201 -0.50129 -2.83033
13
bifur_IRC_Cartesians_MW_output/new_data/bifur_traj1_Cartesians_MW point 242
C -0.06107 0.86134 1.34151
 C 0.22469 0.83546 -1.33975
 C 0.53962 1.30397 0.00257
 C -0.02012 -0.49588 1.79123
 C -0.08987 -0.47708 -1.79115
 F -0.54204 1.53906 2.33918
 F 0.46973 1.43221 -2.34142
 H -0.97290 -0.88016 1.60705
 H -1.02714 -0.83182 -1.36313
 H 0.72929 -1.11689 1.23291
 H 0.66686 -1.13197 -1.48123
 H 0.19913 -0.54477 2.83580
 H -0.11616 -0.49346 -2.83359
13
bifur_IRC_Cartesians_MW_output/new_data/bifur_traj1_Cartesians_MW point 243
C -0.06107 0.86134 1.34151
 C 0.22469 0.83546 -1.33975
 C 0.53962 1.30397 0.00257
 C -0.02012 -0.49588 1.79123
 C -0.08987 -0.47708 -1.79114
 F -0.54204 1.53906 2.33918
 F 0.46973 1.43221 -2.34142
 H -0.97290 -0.88016 1.60705
 H -1.02714 -0.83182 -1.36313
 H 0.72929 -1.11689 1.23291
 H 0.66686 -1.13197 -1.48123
 H 0.19913 -0.54477 2.83580
 H -0.11616 -0.49346 -2.83359
13
bifur_IRC_Cartesians_MW_output/new_data/bifur_traj1_Cartesians_MW point 244
C -0.06840 0.85555 1.33946
 C 0.23179 0.82819 -1.33755
 C 0.53089 1.28922 0.00265
 C -0.01804 -0.49382 1.80175
 C -0.09137 -0.47418 -1.80178
 F -0.56438 1.53827 2.32547
 F 0.49852 1.42571 -2.32730
 H -0.96997 -0.88195 1.62975
 H -1.02703 -0.83126 -1.37357
 H 0.73050 -1.11575 1.24546
 H 0.66487 -1.13168 -1.50652
 H 0.20698 -0.53107 2.84242
 H -0.12436 -0.47724 -2.84025
13
bifur_IRC_Cartesians_MW_output/new_data/bifur_traj1_Cartesians_MW point 245
C -0.07201 0.85252 1.33824
 C 0.23527 0.82444 -1.33625
 C 0.52594 1.28165 0.00269
 C -0.01703 -0.49276 1.80710
 C -0.09211 -0.47270 -1.80719
 F -0.57500 1.53783 2.31814
 F 0.51301 1.42246 -2.31977
 H -0.96845 -0.88293 1.64119
 H -1.02689 -0.83109 -1.37899
 H 0.73113 -1.11516 1.25214
 H 0.66392 -1.13151 -1.51946
 H 0.21072 -0.52391 2.84575
 H -0.12849 -0.46884 -2.84360
13
bifur_IRC_Cartesians_MW_output/new_data/bifur_traj1_Cartesians_MW point 246
C -0.07565 0.84940 1.33685
 C 0.23876 0.82057 -1.33479
 C 0.52049 1.27393 0.00273
 C -0.01601 -0.49168 1.81250
 C -0.09286 -0.47121 -1.81265
 F -0.58540 1.53738 2.31042
 F 0.52784 1.41919 -2.31183
 H -0.96688 -0.88400 1.65275
 H -1.02671 -0.83100 -1.38450
 H 0.73180 -1.11454 1.25906
 H 0.66301 -1.13132 -1.53268
 H 0.21438 -0.51651 2.84909
 H -0.13276 -0.46020 -2.84695
13
bifur_IRC_Cartesians_MW_output/new_data/bifur_traj1_Cartesians_MW point 247
C -0.07937 0.84616 1.33526
 C 0.24230 0.81659 -1.33313
 C 0.51445 1.26605 0.00277
 C -0.01498 -0.49058 1.81797
 C -0.09363 -0.46969 -1.81817
 F -0.59573 1.53694 2.30224
 F 0.54325 1.41587 -2.30344
 H -0.96523 -0.88519 1.66447
 H -1.02649 -0.83101 -1.39005
 H 0.73252 -1.11390 1.26624
 H 0.66213 -1.13111 -1.54627
 H 0.21799 -0.50885 2.85243
 H -0.13722 -0.45128 -2.85031
13
bifur_IRC_Cartesians_MW_output/new_data/bifur_traj1_Cartesians_MW point 248
C -0.08321 0.84281 1.33346
 C 0.24595 0.81247 -1.33125
 C 0.50776 1.25801 0.00281
 C -0.01393 -0.48948 1.82348
 C -0.09444 -0.46815 -1.82375
 F -0.60606 1.53654 2.29356
 F 0.55941 1.41249 -2.29453
 H -0.96350 -0.88650 1.67638
 H -1.02622 -0.83110 -1.39561
 H 0.73332 -1.11323 1.27363
 H 0.66127 -1.13088 -1.56028
 H 0.22158 -0.50093 2.85576
 H -0.14195 -0.44206 -2.85365
13
bifur_IRC_Cartesians_MW_output/new_data/bifur_traj1_Cartesians_MW point 249
C -0.08719 0.83937 1.33142
 C 0.24971 0.80822 -1.32912
 C 0.50038 1.24983 0.00285
 C -0.01286 -0.48836 1.82902
 C -0.09528 -0.46659 -1.82936
 F -0.61646 1.53618 2.28438
 F 0.57642 1.40906 -2.28512
 H -0.96167 -0.88795 1.68845
 H -1.02590 -0.83130 -1.40112
 H 0.73421 -1.11252 1.28120
 H 0.66044 -1.13064 -1.57469
 H 0.22517 -0.49277 2.85906
 H -0.14696 -0.43254 -2.85697
13
bifur_IRC_Cartesians_MW_output/new_data/bifur_traj1_Cartesians_MW point 250
C -0.09131 0.83584 1.32915
 C 0.25358 0.80387 -1.32677
 C 0.49233 1.24158 0.00289
 C -0.01176 -0.48725 1.83455
 C -0.09617 -0.46502 -1.83495
 F -0.62691 1.53588 2.27474
 F 0.59425 1.40560 -2.27523
 H -0.95975 -0.88954 1.70063
 H -1.02555 -0.83159 -1.40652
 H 0.73517 -1.11178 1.28890
 H 0.65964 -1.13037 -1.58944
 H 0.22874 -0.48440 2.86230
 H -0.15227 -0.42279 -2.86024
13
bifur_IRC_Cartesians_MW_output/new_data/bifur_traj1_Cartesians_MW point 251
C -0.09554 0.83226 1.32666
 C 0.25755 0.79944 -1.32420
 C 0.48366 1.23329 0.00294
 C -0.01065 -0.48616 1.84003
 C -0.09709 -0.46345 -1.84050
 F -0.63737 1.53565 2.26471
 F 0.61282 1.40211 -2.26495
 H -0.95776 -0.89127 1.71283
 H -1.02516 -0.83199 -1.41177
 H 0.73622 -1.11102 1.29665
 H 0.65887 -1.13010 -1.60444
 H 0.23229 -0.47591 2.86547
 H -0.15784 -0.41286 -2.86343
13
bifur_IRC_Cartesians_MW_output/new_data/bifur_traj1_Cartesians_MW point 252
C -0.09986 0.82864 1.32398
 C 0.26159 0.79496 -1.32143
 C 0.47445 1.22503 0.00298
 C -0.00953 -0.48508 1.84543
 C -0.09804 -0.46188 -1.84597
 F -0.64780 1.53549 2.25435
 F 0.63201 1.39862 -2.25433
 H -0.95570 -0.89311 1.72499
 H -1.02474 -0.83247 -1.41683
 H 0.73734 -1.11024 1.30441
 H 0.65813 -1.12981 -1.61959
 H 0.23578 -0.46732 2.86855
 H -0.16364 -0.40283 -2.86653
13
bifur_IRC_Cartesians_MW_output/new_data/bifur_traj1_Cartesians_MW point 253
C -0.10425 0.82502 1.32113
 C 0.26568 0.79046 -1.31849
 C 0.46478 1.21683 0.00303
 C -0.00841 -0.48402 1.85072
 C -0.09902 -0.46034 -1.85134
 F -0.65814 1.53539 2.24374
 F 0.65169 1.39515 -2.24346
 H -0.95359 -0.89506 1.73705
 H -1.02429 -0.83304 -1.42170
 H 0.73853 -1.10943 1.31214
 H 0.65744 -1.12952 -1.63481
 H 0.23922 -0.45871 2.87152
 H -0.16962 -0.39274 -2.86953
13
bifur_IRC_Cartesians_MW_output/new_data/bifur_traj1_Cartesians_MW point 254
C -0.10425 0.82502 1.32113
 C 0.26568 0.79046 -1.31849
 C 0.46478 1.21683 0.00303
 C -0.00841 -0.48402 1.85072
 C -0.09902 -0.46034 -1.85134
 F -0.65814 1.53539 2.24374
 F 0.65169 1.39515 -2.24346
 H -0.95359 -0.89506 1.73705
 H -1.02429 -0.83304 -1.42170
 H 0.73853 -1.10943 1.31214
 H 0.65744 -1.12952 -1.63481
 H 0.23922 -0.45871 2.87152
 H -0.16962 -0.39274 -2.86953
13
bifur_IRC_Cartesians_MW_output/new_data/bifur_traj1_Cartesians_MW point 255
C -0.11313 0.81783 1.31505
 C 0.27392 0.78150 -1.31223
 C 0.44442 1.20082 0.00312
 C -0.00617 -0.48199 1.86089
 C -0.10102 -0.45732 -1.86166
 F -0.67845 1.53538 2.22211
 F 0.69197 1.38834 -2.22130
 H -0.94929 -0.89918 1.76062
 H -1.02334 -0.83439 -1.43075
 H 0.74104 -1.10781 1.32728
 H 0.65616 -1.12891 -1.66508
 H 0.24589 -0.44161 2.87712
 H -0.18198 -0.37266 -2.87518
13
bifur_IRC_Cartesians_MW_output/new_data/bifur_traj1_Cartesians_MW point 256
C -0.11757 0.81434 1.31190
 C 0.27803 0.77712 -1.30899
 C 0.43400 1.19313 0.00316
 C -0.00507 -0.48104 1.86570
 C -0.10203 -0.45588 -1.86654
 F -0.68840 1.53547 2.21133
 F 0.71228 1.38504 -2.21024
 H -0.94714 -0.90130 1.77198
 H -1.02286 -0.83513 -1.43486
 H 0.74235 -1.10700 1.33454
 H 0.65557 -1.12861 -1.67989
 H 0.24911 -0.43329 2.87971
 H -0.18826 -0.36285 -2.87780
13
bifur_IRC_Cartesians_MW_output/new_data/bifur_traj1_Cartesians_MW point 257
C -0.12199 0.81094 1.30874
 C 0.28212 0.77284 -1.30574
 C 0.42357 1.18568 0.00321
 C -0.00397 -0.48013 1.87032
 C -0.10305 -0.45448 -1.87123
 F -0.69826 1.53562 2.20068
 F 0.73257 1.38181 -2.19933
 H -0.94500 -0.90344 1.78303
 H -1.02239 -0.83589 -1.43868
 H 0.74367 -1.10619 1.34152
 H 0.65501 -1.12831 -1.69440
 H 0.25229 -0.42518 2.88217
 H -0.19455 -0.35326 -2.88029
13
bifur_IRC_Cartesians_MW_output/new_data/bifur_traj1_Cartesians_MW point 258
C -0.12642 0.80762 1.30558
 C 0.28622 0.76864 -1.30249
 C 0.41320 1.17844 0.00325
 C -0.00288 -0.47925 1.87479
 C -0.10408 -0.45311 -1.87577
 F -0.70815 1.53583 2.19018
 F 0.75287 1.37863 -2.18857
 H -0.94287 -0.90559 1.79385
 H -1.02194 -0.83665 -1.44226
 H 0.74501 -1.10540 1.34826
 H 0.65445 -1.12803 -1.70868
 H 0.25545 -0.41726 2.88454
 H -0.20086 -0.34386 -2.88268
13
bifur_IRC_Cartesians_MW_output/new_data/bifur_traj1_Cartesians_MW point 259
C -0.13089 0.80435 1.30243
 C 0.29036 0.76447 -1.29925
 C 0.40287 1.17129 0.00330
 C -0.00179 -0.47840 1.87918
 C -0.10511 -0.45175 -1.88024
 F -0.71819 1.53608 2.17977
 F 0.77331 1.37545 -2.17788
 H -0.94075 -0.90774 1.80459
 H -1.02150 -0.83741 -1.44570
 H 0.74635 -1.10461 1.35484
 H 0.65389 -1.12775 -1.72287
 H 0.25866 -0.40944 2.88685
 H -0.20722 -0.33454 -2.88502
13
bifur_IRC_Cartesians_MW_output/new_data/bifur_traj1_Cartesians_MW point 260
C -0.13542 0.80108 1.29928
 C 0.29457 0.76030 -1.29601
 C 0.39254 1.16411 0.00335
 C -0.00067 -0.47754 1.88359
 C -0.10616 -0.45039 -1.88473
 F -0.72847 1.53635 2.16933
 F 0.79397 1.37225 -2.16718
 H -0.93861 -0.90991 1.81541
 H -1.02107 -0.83815 -1.44911
 H 0.74772 -1.10381 1.36140
 H 0.65332 -1.12747 -1.73714
 H 0.26194 -0.40162 2.88918
 H -0.21365 -0.32520 -2.88737
13
bifur_IRC_Cartesians_MW_output/new_data/bifur_traj1_Cartesians_MW point 261
C -0.14003 0.79775 1.29612
 C 0.29885 0.75605 -1.29276
 C 0.38217 1.15680 0.00339
 C 0.00046 -0.47667 1.88811
 C -0.10723 -0.44900 -1.88932
 F -0.73901 1.53661 2.15880
 F 0.81492 1.36898 -2.15637
 H -0.93644 -0.91208 1.82646
 H -1.02065 -0.83888 -1.45262
 H 0.74909 -1.10300 1.36805
 H 0.65272 -1.12719 -1.75165
 H 0.26532 -0.39367 2.89158
 H -0.22016 -0.31570 -2.88980
13
bifur_IRC_Cartesians_MW_output/new_data/bifur_traj1_Cartesians_MW point 262
C -0.14471 0.79434 1.29296
 C 0.30320 0.75170 -1.28950
 C 0.37174 1.14925 0.00344
 C 0.00162 -0.47575 1.89281
 C -0.10831 -0.44757 -1.89410
 F -0.74978 1.53683 2.14809
 F 0.83610 1.36562 -2.14539
 H -0.93425 -0.91426 1.83785
 H -1.02022 -0.83960 -1.45635
 H 0.75046 -1.10218 1.37493
 H 0.65209 -1.12691 -1.76651
 H 0.26879 -0.38551 2.89410
 H -0.22673 -0.30597 -2.89234
13
bifur_IRC_Cartesians_MW_output/new_data/bifur_traj1_Cartesians_MW point 263
C -0.14942 0.79080 1.28981
 C 0.30758 0.74723 -1.28626
 C 0.36127 1.14139 0.00349
 C 0.00280 -0.47479 1.89775
 C -0.10939 -0.44608 -1.89912
 F -0.76070 1.53699 2.13718
 F 0.85738 1.36217 -2.13420
 H -0.93202 -0.91643 1.84965
 H -1.01978 -0.84029 -1.46043
 H 0.75181 -1.10135 1.38217
 H 0.65143 -1.12661 -1.78178
 H 0.27233 -0.37707 2.89678
 H -0.23329 -0.29595 -2.89505
13
bifur_IRC_Cartesians_MW_output/new_data/bifur_traj1_Cartesians_MW point 264
C -0.15411 0.78712 1.28670
 C 0.31195 0.74261 -1.28305
 C 0.35083 1.13316 0.00354
 C 0.00398 -0.47375 1.90298
 C -0.11045 -0.44452 -1.90442
 F -0.77161 1.53703 2.12609
 F 0.87852 1.35861 -2.12283
 H -0.92979 -0.91856 1.86187
 H -1.01932 -0.84095 -1.46497
 H 0.75313 -1.10050 1.38983
 H 0.65074 -1.12631 -1.79744
 H 0.27590 -0.36832 2.89965
 H -0.23978 -0.28562 -2.89795
13
bifur_IRC_Cartesians_MW_output/new_data/bifur_traj1_Cartesians_MW point 265
C -0.15411 0.78712 1.28670
 C 0.31194 0.74261 -1.28305
 C 0.35083 1.13316 0.00354
 C 0.00398 -0.47375 1.90298
 C -0.11045 -0.44452 -1.90442
 F -0.77161 1.53703 2.12609
 F 0.87852 1.35861 -2.12283
 H -0.92979 -0.91856 1.86187
 H -1.01932 -0.84095 -1.46497
 H 0.75313 -1.10050 1.38983
 H 0.65074 -1.12631 -1.79744
 H 0.27590 -0.36832 2.89965
 H -0.23978 -0.28562 -2.89795
13
bifur_IRC_Cartesians_MW_output/new_data/bifur_traj1_Cartesians_MW point 266
C -0.16319 0.77936 1.28070
 C 0.32039 0.73303 -1.27687
 C 0.33042 1.11561 0.00363
 C 0.00631 -0.47147 1.91434
 C -0.11245 -0.44122 -1.91594
 F -0.79280 1.53668 2.10355
 F 0.91935 1.35130 -2.09974
 H -0.92537 -0.92262 1.88746
 H -1.01833 -0.84217 -1.47570
 H 0.75557 -1.09882 1.40659
 H 0.64930 -1.12567 -1.82968
 H 0.28298 -0.34988 2.90607
 H -0.25217 -0.26414 -2.90441
13
bifur_IRC_Cartesians_MW_output/new_data/bifur_traj1_Cartesians_MW point 267
C -0.16750 0.77528 1.27786
 C 0.32440 0.72809 -1.27393
 C 0.32054 1.10632 0.00368
 C 0.00745 -0.47021 1.92048
 C -0.11338 -0.43949 -1.92215
 F -0.80290 1.53626 2.09219
 F 0.93873 1.34756 -2.08811
 H -0.92320 -0.92451 1.90077
 H -1.01779 -0.84271 -1.48194
 H 0.75666 -1.09798 1.41570
 H 0.64854 -1.12533 -1.84616
 H 0.28644 -0.34024 2.90960
 H -0.25797 -0.25304 -2.90798
13
bifur_IRC_Cartesians_MW_output/new_data/bifur_traj1_Cartesians_MW point 268
C -0.17168 0.77106 1.27510
 C 0.32828 0.72304 -1.27109
 C 0.31085 1.09666 0.00372
 C 0.00856 -0.46888 1.92691
 C -0.11427 -0.43769 -1.92866
 F -0.81268 1.53567 2.08074
 F 0.95747 1.34377 -2.07640
 H -0.92106 -0.92632 1.91442
 H -1.01723 -0.84321 -1.48876
 H 0.75768 -1.09714 1.42532
 H 0.64777 -1.12498 -1.86290
 H 0.28984 -0.33029 2.91336
 H -0.26353 -0.24169 -2.91176
13
bifur_IRC_Cartesians_MW_output/new_data/bifur_traj1_Cartesians_MW point 269
C -0.17575 0.76670 1.27241
 C 0.33206 0.71785 -1.26832
 C 0.30127 1.08661 0.00376
 C 0.00967 -0.46747 1.93367
 C -0.11511 -0.43583 -1.93549
 F -0.82223 1.53493 2.06913
 F 0.97574 1.33990 -2.06453
 H -0.91893 -0.92806 1.92849
 H -1.01664 -0.84369 -1.49616
 H 0.75863 -1.09631 1.43545
 H 0.64698 -1.12461 -1.87998
 H 0.29321 -0.32000 2.91734
 H -0.26890 -0.23004 -2.91577
13
bifur_IRC_Cartesians_MW_output/new_data/bifur_traj1_Cartesians_MW point 270
C -0.17978 0.76216 1.26975
 C 0.33579 0.71251 -1.26558
 C 0.29170 1.07613 0.00380
 C 0.01078 -0.46598 1.94078
 C -0.11593 -0.43390 -1.94266
 F -0.83166 1.53405 2.05728
 F 0.99376 1.33593 -2.05242
 H -0.91679 -0.92976 1.94304
 H -1.01602 -0.84413 -1.50414
 H 0.75953 -1.09546 1.44614
 H 0.64616 -1.12423 -1.89753
 H 0.29659 -0.30931 2.92156
 H -0.27414 -0.21801 -2.92001
13
bifur_IRC_Cartesians_MW_output/new_data/bifur_traj1_Cartesians_MW point 271
C -0.18378 0.75743 1.26710
 C 0.33951 0.70697 -1.26284
 C 0.28206 1.06517 0.00384
 C 0.01189 -0.46440 1.94824
 C -0.11673 -0.43188 -1.95020
 F -0.84106 1.53304 2.04512
 F 1.01172 1.33184 -2.04000
 H -0.91462 -0.93144 1.95814
 H -1.01536 -0.84456 -1.51269
 H 0.76040 -1.09460 1.45740
 H 0.64531 -1.12383 -1.91562
 H 0.29999 -0.29819 2.92602
 H -0.27933 -0.20555 -2.92450
13
bifur_IRC_Cartesians_MW_output/new_data/bifur_traj1_Cartesians_MW point 272
C -0.18781 0.75251 1.26444
 C 0.34324 0.70124 -1.26010
 C 0.27231 1.05375 0.00387
 C 0.01302 -0.46275 1.95606
 C -0.11752 -0.42978 -1.95809
 F -0.85050 1.53191 2.03262
 F 1.02972 1.32762 -2.02724
 H -0.91242 -0.93311 1.97380
 H -1.01468 -0.84498 -1.52178
 H 0.76124 -1.09372 1.46921
 H 0.64443 -1.12341 -1.93429
 H 0.30345 -0.28664 2.93072
 H -0.28449 -0.19265 -2.92922
13
bifur_IRC_Cartesians_MW_output/new_data/bifur_traj1_Cartesians_MW point 273
C -0.19184 0.74742 1.26177
 C 0.34698 0.69534 -1.25734
 C 0.26245 1.04191 0.00391
 C 0.01417 -0.46102 1.96419
 C -0.11831 -0.42761 -1.96630
 F -0.85999 1.53068 2.01982
 F 1.04778 1.32329 -2.01417
 H -0.91018 -0.93478 1.98997
 H -1.01396 -0.84539 -1.53135
 H 0.76206 -1.09282 1.48152
 H 0.64352 -1.12298 -1.95349
 H 0.30695 -0.27469 2.93562
 H -0.28964 -0.17935 -2.93415
13
bifur_IRC_Cartesians_MW_output/new_data/bifur_traj1_Cartesians_MW point 274
C -0.19588 0.74220 1.25911
 C 0.35072 0.68930 -1.25460
 C 0.25255 1.02974 0.00395
 C 0.01532 -0.45923 1.97258
 C -0.11908 -0.42538 -1.97476
 F -0.86949 1.52936 2.00680
 F 1.06583 1.31886 -2.00088
 H -0.90792 -0.93643 2.00653
 H -1.01323 -0.84578 -1.54132
 H 0.76286 -1.09191 1.49423
 H 0.64259 -1.12254 -1.97308
 H 0.31049 -0.26244 2.94070
 H -0.29476 -0.16575 -2.93926
13
bifur_IRC_Cartesians_MW_output/new_data/bifur_traj1_Cartesians_MW point 275
C -0.19990 0.73688 1.25647
 C 0.35444 0.68318 -1.25187
 C 0.24266 1.01732 0.00399
 C 0.01648 -0.45740 1.98117
 C -0.11985 -0.42311 -1.98342
 F -0.87897 1.52796 1.99365
 F 1.08376 1.31437 -1.98746
 H -0.90565 -0.93805 2.02339
 H -1.01248 -0.84615 -1.55161
 H 0.76362 -1.09099 1.50724
 H 0.64164 -1.12209 -1.99294
 H 0.31405 -0.24997 2.94591
 H -0.29981 -0.15194 -2.94450
13
bifur_IRC_Cartesians_MW_output/new_data/bifur_traj1_Cartesians_MW point 276
C -0.19990 0.73688 1.25647
 C 0.35444 0.68318 -1.25187
 C 0.24266 1.01732 0.00399
 C 0.01648 -0.45740 1.98117
 C -0.11985 -0.42311 -1.98342
 F -0.87897 1.52796 1.99365
 F 1.08376 1.31437 -1.98746
 H -0.90565 -0.93805 2.02339
 H -1.01248 -0.84615 -1.55161
 H 0.76362 -1.09099 1.50724
 H 0.64164 -1.12209 -1.99294
 H 0.31405 -0.24997 2.94591
 H -0.29981 -0.15194 -2.94450
13
bifur_IRC_Cartesians_MW_output/new_data/bifur_traj1_Cartesians_MW point 277
C -0.20776 0.72608 1.25135
 C 0.36172 0.67079 -1.24660
 C 0.22328 0.99200 0.00406
 C 0.01877 -0.45364 1.99876
 C -0.12131 -0.41848 -2.00115
 F -0.89760 1.52494 1.96732
 F 1.11871 1.30531 -1.96060
 H -0.90117 -0.94117 2.05758
 H -1.01096 -0.84682 -1.57297
 H 0.76505 -1.08917 1.53388
 H 0.63970 -1.12118 -2.03298
 H 0.32113 -0.22466 2.95665
 H -0.30957 -0.12401 -2.95529
13
bifur_IRC_Cartesians_MW_output/new_data/bifur_traj1_Cartesians_MW point 278
C -0.21152 0.72068 1.24895
 C 0.36521 0.66463 -1.24412
 C 0.21401 0.97929 0.00410
 C 0.01989 -0.45173 2.00765
 C -0.12199 -0.41616 -2.01011
 F -0.90662 1.52333 1.95438
 F 1.13536 1.30080 -1.94741
 H -0.89899 -0.94261 2.07467
 H -1.01020 -0.84710 -1.58392
 H 0.76568 -1.08827 1.54732
 H 0.63872 -1.12072 -2.05284
 H 0.32460 -0.21202 2.96211
 H -0.31416 -0.11011 -2.96078
13
bifur_IRC_Cartesians_MW_output/new_data/bifur_traj1_Cartesians_MW point 279
C -0.21509 0.71538 1.24672
 C 0.36853 0.65860 -1.24181
 C 0.20527 0.96676 0.00413
 C 0.02097 -0.44983 2.01645
 C -0.12263 -0.41387 -2.01899
 F -0.91528 1.52167 1.94187
 F 1.15109 1.29639 -1.93466
 H -0.89690 -0.94394 2.09147
 H -1.00946 -0.84732 -1.59488
 H 0.76624 -1.08741 1.56060
 H 0.63774 -1.12028 -2.07222
 H 0.32798 -0.19963 2.96754
 H -0.31845 -0.09652 -2.96624
13
bifur_IRC_Cartesians_MW_output/new_data/bifur_traj1_Cartesians_MW point 280
C -0.21842 0.71027 1.24469
 C 0.37163 0.65282 -1.23972
 C 0.19719 0.95463 0.00416
 C 0.02198 -0.44798 2.02502
 C -0.12320 -0.41166 -2.02762
 F -0.92348 1.52000 1.93000
 F 1.16567 1.29215 -1.92256
 H -0.89494 -0.94514 2.10770
 H -1.00876 -0.84747 -1.60566
 H 0.76671 -1.08660 1.57349
 H 0.63679 -1.11985 -2.09080
 H 0.33121 -0.18769 2.97287
 H -0.32237 -0.08347 -2.97158
13
bifur_IRC_Cartesians_MW_output/new_data/bifur_traj1_Cartesians_MW point 281
C -0.22151 0.70540 1.24288
 C 0.37450 0.64732 -1.23783
 C 0.18979 0.94302 0.00419
 C 0.02294 -0.44620 2.03327
 C -0.12373 -0.40954 -2.03592
 F -0.93117 1.51835 1.91884
 F 1.17907 1.28812 -1.91118
 H -0.89311 -0.94621 2.12319
 H -1.00810 -0.84758 -1.61610
 H 0.76711 -1.08584 1.58585
 H 0.63586 -1.11945 -2.10843
 H 0.33428 -0.17632 2.97801
 H -0.32593 -0.07107 -2.97675
13
bifur_IRC_Cartesians_MW_output/new_data/bifur_traj1_Cartesians_MW point 282
C -0.22437 0.70076 1.24123
 C 0.37717 0.64210 -1.23612
 C 0.18297 0.93192 0.00422
 C 0.02384 -0.44449 2.04118
 C -0.12420 -0.40751 -2.04388
 F -0.93839 1.51672 1.90833
 F 1.19144 1.28428 -1.90047
 H -0.89140 -0.94716 2.13798
 H -1.00747 -0.84764 -1.62620
 H 0.76745 -1.08513 1.59768
 H 0.63497 -1.11907 -2.12517
 H 0.33718 -0.16549 2.98296
 H -0.32918 -0.05928 -2.98173
13
bifur_IRC_Cartesians_MW_output/new_data/bifur_traj1_Cartesians_MW point 283
C -0.22705 0.69630 1.23971
 C 0.37966 0.63710 -1.23455
 C 0.17661 0.92123 0.00424
 C 0.02469 -0.44283 2.04881
 C -0.12464 -0.40556 -2.05157
 F -0.94519 1.51511 1.89833
 F 1.20296 1.28060 -1.89029
 H -0.88979 -0.94803 2.15218
 H -1.00687 -0.84768 -1.63602
 H 0.76774 -1.08445 1.60910
 H 0.63411 -1.11871 -2.14117
 H 0.33994 -0.15509 2.98776
 H -0.33218 -0.04799 -2.98654
13
bifur_IRC_Cartesians_MW_output/new_data/bifur_traj1_Cartesians_MW point 284
C -0.22956 0.69198 1.23830
 C 0.38201 0.63226 -1.23308
 C 0.17060 0.91085 0.00427
 C 0.02550 -0.44122 2.05625
 C -0.12503 -0.40367 -2.05906
 F -0.95160 1.51351 1.88873
 F 1.21375 1.27705 -1.88051
 H -0.88826 -0.94883 2.16593
 H -1.00629 -0.84770 -1.64565
 H 0.76799 -1.08380 1.62023
 H 0.63328 -1.11835 -2.15660
 H 0.34257 -0.14501 2.99245
 H -0.33495 -0.03707 -2.99125
13
bifur_IRC_Cartesians_MW_output/new_data/bifur_traj1_Cartesians_MW point 285
C -0.23191 0.68775 1.23698
 C 0.38420 0.62756 -1.23172
 C 0.16491 0.90069 0.00429
 C 0.02627 -0.43963 2.06356
 C -0.12539 -0.40183 -2.06641
 F -0.95760 1.51189 1.87945
 F 1.22381 1.27361 -1.87106
 H -0.88679 -0.94956 2.17933
 H -1.00571 -0.84769 -1.65520
 H 0.76819 -1.08318 1.63119
 H 0.63247 -1.11801 -2.17158
 H 0.34507 -0.13517 2.99707
 H -0.33750 -0.02644 -2.99588
13
bifur_IRC_Cartesians_MW_output/new_data/bifur_traj1_Cartesians_MW point 286
C -0.23407 0.68361 1.23577
 C 0.38621 0.62297 -1.23046
 C 0.15955 0.89071 0.00431
 C 0.02699 -0.43805 2.07077
 C -0.12571 -0.40002 -2.07367
 F -0.96315 1.51023 1.87047
 F 1.23306 1.27028 -1.86192
 H -0.88540 -0.95021 2.19241
 H -1.00514 -0.84767 -1.66475
 H 0.76833 -1.08258 1.64203
 H 0.63168 -1.11766 -2.18613
 H 0.34743 -0.12553 3.00164
 H -0.33979 -0.01607 -3.00047
13
bifur_IRC_Cartesians_MW_output/new_data/bifur_traj1_Cartesians_MW point 287
C -0.23407 0.68361 1.23577
 C 0.38621 0.62297 -1.23046
 C 0.15955 0.89071 0.00431
 C 0.02699 -0.43805 2.07077
 C -0.12571 -0.40002 -2.07367
 F -0.96315 1.51023 1.87047
 F 1.23306 1.27028 -1.86192
 H -0.88540 -0.95021 2.19241
 H -1.00514 -0.84767 -1.66475
 H 0.76833 -1.08258 1.64203
 H 0.63168 -1.11766 -2.18613
 H 0.34743 -0.12553 3.00164
 H -0.33979 -0.01607 -3.00047
13
bifur_IRC_Cartesians_MW_output/new_data/bifur_traj1_Cartesians_MW point 288
C -0.23775 0.67556 1.23371
 C 0.38963 0.61416 -1.22832
 C 0.14996 0.87125 0.00434
 C 0.02829 -0.43493 2.08491
 C -0.12618 -0.39650 -2.08789
 F -0.97260 1.50674 1.85349
 F 1.24873 1.26394 -1.84466
 H -0.88287 -0.95123 2.21759
 H -1.00400 -0.84755 -1.68392
 H 0.76842 -1.08148 1.66345
 H 0.63018 -1.11699 -2.21384
 H 0.35166 -0.10682 3.01067
 H -0.34347 0.00385 -3.00954
13
bifur_IRC_Cartesians_MW_output/new_data/bifur_traj1_Cartesians_MW point 289
C -0.23925 0.67166 1.23285
 C 0.39102 0.60996 -1.22743
 C 0.14571 0.86182 0.00435
 C 0.02886 -0.43340 2.09182
 C -0.12633 -0.39481 -2.09482
 F -0.97646 1.50492 1.84551
 F 1.25512 1.26096 -1.83656
 H -0.88173 -0.95160 2.22963
 H -1.00343 -0.84746 -1.69351
 H 0.76836 -1.08097 1.67399
 H 0.62947 -1.11666 -2.22695
 H 0.35351 -0.09780 3.01511
 H -0.34484 0.01337 -3.01399
13
bifur_IRC_Cartesians_MW_output/new_data/bifur_traj1_Cartesians_MW point 290
C -0.24057 0.66784 1.23207
 C 0.39222 0.60587 -1.22662
 C 0.14174 0.85257 0.00436
 C 0.02938 -0.43188 2.09861
 C -0.12644 -0.39316 -2.10165
 F -0.97979 1.50307 1.83779
 F 1.26072 1.25808 -1.82872
 H -0.88067 -0.95190 2.24133
 H -1.00286 -0.84736 -1.70308
 H 0.76825 -1.08049 1.68444
 H 0.62880 -1.11634 -2.23964
 H 0.35519 -0.08896 3.01949
 H -0.34597 0.02265 -3.01838
13
bifur_IRC_Cartesians_MW_output/new_data/bifur_traj1_Cartesians_MW point 291
C -0.24175 0.66407 1.23133
 C 0.39330 0.60185 -1.22586
 C 0.13789 0.84343 0.00437
 C 0.02987 -0.43038 2.10534
 C -0.12651 -0.39153 -2.10840
 F -0.98272 1.50119 1.83021
 F 1.26578 1.25529 -1.82104
 H -0.87964 -0.95217 2.25281
 H -1.00227 -0.84726 -1.71265
 H 0.76810 -1.08002 1.69484
 H 0.62815 -1.11601 -2.25205
 H 0.35674 -0.08022 3.02383
 H -0.34693 0.03178 -3.02274
13
bifur_IRC_Cartesians_MW_output/new_data/bifur_traj1_Cartesians_MW point 292
C -0.24285 0.66028 1.23059
 C 0.39430 0.59783 -1.22509
 C 0.13402 0.83429 0.00437
 C 0.03033 -0.42887 2.11206
 C -0.12657 -0.38990 -2.11515
 F -0.98537 1.49927 1.82262
 F 1.27059 1.25252 -1.81335
 H -0.87863 -0.95242 2.26422
 H -1.00168 -0.84718 -1.72228
 H 0.76794 -1.07956 1.70532
 H 0.62751 -1.11568 -2.26440
 H 0.35821 -0.07146 3.02817
 H -0.34782 0.04089 -3.02709
13
bifur_IRC_Cartesians_MW_output/new_data/bifur_traj1_Cartesians_MW point 293
C -0.24395 0.65643 1.22979
 C 0.39529 0.59375 -1.22426
 C 0.12998 0.82503 0.00438
 C 0.03080 -0.42734 2.11886
 C -0.12662 -0.38826 -2.12198
 F -0.98790 1.49734 1.81486
 F 1.27546 1.24973 -1.80548
 H -0.87760 -0.95270 2.27574
 H -1.00105 -0.84713 -1.73203
 H 0.76779 -1.07908 1.71597
 H 0.62689 -1.11534 -2.27692
 H 0.35964 -0.06256 3.03255
 H -0.34872 0.05015 -3.03148
13
bifur_IRC_Cartesians_MW_output/new_data/bifur_traj1_Cartesians_MW point 294
C -0.24510 0.65247 1.22890
 C 0.39632 0.58955 -1.22334
 C 0.12563 0.81554 0.00439
 C 0.03128 -0.42577 2.12580
 C -0.12669 -0.38658 -2.12895
 F -0.99045 1.49537 1.80678
 F 1.28064 1.24687 -1.79729
 H -0.87652 -0.95303 2.28753
 H -1.00040 -0.84711 -1.74198
 H 0.76765 -1.07859 1.72691
 H 0.62627 -1.11499 -2.28980
 H 0.36108 -0.05340 3.03700
 H -0.34972 0.05968 -3.03595
13
bifur_IRC_Cartesians_MW_output/new_data/bifur_traj1_Cartesians_MW point 295
C -0.24636 0.64837 1.22788
 C 0.39745 0.58519 -1.22231
 C 0.12089 0.80575 0.00440
 C 0.03179 -0.42417 2.13293
 C -0.12678 -0.38485 -2.13611
 F -0.99315 1.49338 1.79828
 F 1.28637 1.24391 -1.78867
 H -0.87537 -0.95343 2.29971
 H -0.99972 -0.84713 -1.75214
 H 0.76756 -1.07807 1.73819
 H 0.62563 -1.11462 -2.30320
 H 0.36257 -0.04391 3.04156
 H -0.35088 0.06958 -3.04052
13
bifur_IRC_Cartesians_MW_output/new_data/bifur_traj1_Cartesians_MW point 296
C -0.24775 0.64411 1.22674
 C 0.39870 0.58064 -1.22113
 C 0.11571 0.79562 0.00440
 C 0.03233 -0.42252 2.14027
 C -0.12689 -0.38305 -2.14349
 F -0.99611 1.49137 1.78932
 F 1.29280 1.24082 -1.77958
 H -0.87414 -0.95391 2.31235
 H -0.99901 -0.84719 -1.76254
 H 0.76750 -1.07752 1.74984
 H 0.62498 -1.11423 -2.31721
 H 0.36415 -0.03404 3.04624
 H -0.35226 0.07990 -3.04522
13
bifur_IRC_Cartesians_MW_output/new_data/bifur_traj1_Cartesians_MW point 297
C -0.24932 0.63969 1.22546
 C 0.40010 0.57589 -1.21982
 C 0.11008 0.78515 0.00442
 C 0.03292 -0.42082 2.14784
 C -0.12705 -0.38119 -2.15109
 F -0.99941 1.48935 1.77988
 F 1.29999 1.23760 -1.77001
 H -0.87282 -0.95447 2.32548
 H -0.99827 -0.84728 -1.77316
 H 0.76750 -1.07694 1.76184
 H 0.62431 -1.11383 -2.33185
 H 0.36584 -0.02380 3.05104
 H -0.35387 0.09066 -3.05003
13
bifur_IRC_Cartesians_MW_output/new_data/bifur_traj1_Cartesians_MW point 298
C -0.24932 0.63969 1.22546
 C 0.40010 0.57589 -1.21982
 C 0.11008 0.78515 0.00442
 C 0.03292 -0.42082 2.14784
 C -0.12705 -0.38119 -2.15109
 F -0.99941 1.48935 1.77988
 F 1.29999 1.23760 -1.77001
 H -0.87282 -0.95447 2.32548
 H -0.99827 -0.84728 -1.77316
 H 0.76750 -1.07694 1.76184
 H 0.62431 -1.11383 -2.33185
 H 0.36584 -0.02380 3.05104
 H -0.35387 0.09066 -3.05003
13
bifur_IRC_Cartesians_MW_output/new_data/bifur_traj1_Cartesians_MW point 299
C -0.25297 0.63037 1.22255
 C 0.40339 0.56583 -1.21682
 C 0.09760 0.76312 0.00444
 C 0.03422 -0.41729 2.16367
 C -0.12747 -0.37728 -2.16701
 F -1.00721 1.48527 1.75965
 F 1.31677 1.23072 -1.74947
 H -0.86991 -0.95584 2.35327
 H -0.99673 -0.84754 -1.79508
 H 0.76762 -1.07567 1.78689
 H 0.62289 -1.11299 -2.36306
 H 0.36963 -0.00218 3.06103
 H -0.35782 0.11347 -3.06006
13
bifur_IRC_Cartesians_MW_output/new_data/bifur_traj1_Cartesians_MW point 300
C -0.25506 0.62547 1.22095
 C 0.40529 0.56050 -1.21518
 C 0.09084 0.75153 0.00446
 C 0.03495 -0.41544 2.17198
 C -0.12774 -0.37521 -2.17536
 F -1.01181 1.48320 1.74888
 F 1.32631 1.22704 -1.73853
 H -0.86834 -0.95663 2.36802
 H -0.99594 -0.84768 -1.80644
 H 0.76775 -1.07498 1.79996
 H 0.62212 -1.11255 -2.37968
 H 0.37176 0.00921 3.06626
 H -0.36013 0.12554 -3.06531
13
bifur_IRC_Cartesians_MW_output/new_data/bifur_traj1_Cartesians_MW point 301
C -0.25733 0.62041 1.21929
 C 0.40736 0.55498 -1.21347
 C 0.08383 0.73955 0.00448
 C 0.03572 -0.41354 2.18057
 C -0.12805 -0.37307 -2.18399
 F -1.01693 1.48111 1.73774
 F 1.33657 1.22320 -1.72721
 H -0.86668 -0.95746 2.38334
 H -0.99513 -0.84782 -1.81809
 H 0.76790 -1.07427 1.81338
 H 0.62130 -1.11210 -2.39695
 H 0.37408 0.02097 3.07166
 H -0.36265 0.13805 -3.07073
13
bifur_IRC_Cartesians_MW_output/new_data/bifur_traj1_Cartesians_MW point 302
C -0.25977 0.61523 1.21760
 C 0.40959 0.54930 -1.21173
 C 0.07668 0.72725 0.00450
 C 0.03654 -0.41159 2.18938
 C -0.12839 -0.37086 -2.19286
 F -1.02257 1.47900 1.72633
 F 1.34745 1.21921 -1.71562
 H -0.86497 -0.95832 2.39917
 H -0.99433 -0.84794 -1.82996
 H 0.76808 -1.07353 1.82705
 H 0.62044 -1.11165 -2.41477
 H 0.37659 0.03301 3.07721
 H -0.36534 0.15089 -3.07630
13
bifur_IRC_Cartesians_MW_output/new_data/bifur_traj1_Cartesians_MW point 303
C -0.26233 0.61001 1.21592
 C 0.41195 0.54356 -1.20999
 C 0.06952 0.71481 0.00452
 C 0.03740 -0.40963 2.19830
 C -0.12875 -0.36862 -2.20184
 F -1.02869 1.47690 1.71485
 F 1.35877 1.21513 -1.70393
 H -0.86322 -0.95920 2.41527
 H -0.99355 -0.84802 -1.84190
 H 0.76827 -1.07278 1.84078
 H 0.61953 -1.11120 -2.43286
 H 0.37925 0.04515 3.08283
 H -0.36815 0.16389 -3.08195
13
bifur_IRC_Cartesians_MW_output/new_data/bifur_traj1_Cartesians_MW point 304
C -0.26498 0.60483 1.21427
 C 0.41440 0.53783 -1.20829
 C 0.06247 0.70243 0.00454
 C 0.03828 -0.40768 2.20720
 C -0.12914 -0.36638 -2.21078
 F -1.03517 1.47484 1.70346
 F 1.37032 1.21103 -1.69235
 H -0.86147 -0.96007 2.43140
 H -0.99280 -0.84807 -1.85371
 H 0.76848 -1.07203 1.85434
 H 0.61860 -1.11076 -2.45094
 H 0.38204 0.05721 3.08844
 H -0.37104 0.17682 -3.08758
13
bifur_IRC_Cartesians_MW_output/new_data/bifur_traj1_Cartesians_MW point 305
C -0.26766 0.59973 1.21268
 C 0.41689 0.53219 -1.20664
 C 0.05560 0.69020 0.00457
 C 0.03917 -0.40575 2.21598
 C -0.12954 -0.36417 -2.21962
 F -1.04187 1.47284 1.69227
 F 1.38194 1.20695 -1.68097
 H -0.85973 -0.96093 2.44739
 H -0.99208 -0.84810 -1.86532
 H 0.76869 -1.07129 1.86765
 H 0.61766 -1.11033 -2.46884
 H 0.38488 0.06908 3.09399
 H -0.37396 0.18959 -3.09315
13
bifur_IRC_Cartesians_MW_output/new_data/bifur_traj1_Cartesians_MW point 306
C -0.27036 0.59470 1.21113
 C 0.41940 0.52660 -1.20503
 C 0.04888 0.67811 0.00459
 C 0.04006 -0.40385 2.22469
 C -0.12994 -0.36198 -2.22838
 F -1.04870 1.47086 1.68125
 F 1.39354 1.20290 -1.66975
 H -0.85801 -0.96177 2.46326
 H -0.99138 -0.84810 -1.87678
 H 0.76890 -1.07055 1.88077
 H 0.61672 -1.10992 -2.48656
 H 0.38776 0.08080 3.09949
 H -0.37687 0.20221 -3.09867
13
bifur_IRC_Cartesians_MW_output/new_data/bifur_traj1_Cartesians_MW point 307
C -0.27304 0.58968 1.20962
 C 0.42189 0.52104 -1.20347
 C 0.04227 0.66604 0.00461
 C 0.04095 -0.40195 2.23338
 C -0.13034 -0.35979 -2.23713
 F -1.05555 1.46889 1.67032
 F 1.40503 1.19884 -1.65862
 H -0.85631 -0.96259 2.47911
 H -0.99069 -0.84809 -1.88824
 H 0.76910 -1.06983 1.89385
 H 0.61576 -1.10950 -2.50423
 H 0.39066 0.09248 3.10500
 H -0.37974 0.21478 -3.10420
13
bifur_IRC_Cartesians_MW_output/new_data/bifur_traj1_Cartesians_MW point 308
C -0.27568 0.58462 1.20815
 C 0.42436 0.51544 -1.20194
 C 0.03575 0.65385 0.00464
 C 0.04184 -0.40003 2.24218
 C -0.13072 -0.35758 -2.24598
 F -1.06234 1.46686 1.65938
 F 1.41632 1.19477 -1.64748
 H -0.85461 -0.96338 2.49508
 H -0.98999 -0.84805 -1.89989
 H 0.76927 -1.06910 1.90707
 H 0.61480 -1.10909 -2.52198
 H 0.39354 0.10424 3.11058
 H -0.38254 0.22743 -3.10980
13
bifur_IRC_Cartesians_MW_output/new_data/bifur_traj1_Cartesians_MW point 309
C -0.27568 0.58462 1.20815
 C 0.42436 0.51544 -1.20194
 C 0.03575 0.65385 0.00464
 C 0.04184 -0.40003 2.24218
 C -0.13072 -0.35758 -2.24598
 F -1.06234 1.46686 1.65937
 F 1.41632 1.19477 -1.64748
 H -0.85461 -0.96338 2.49508
 H -0.98999 -0.84805 -1.89989
 H 0.76927 -1.06910 1.90707
 H 0.61480 -1.10909 -2.52198
 H 0.39354 0.10424 3.11058
 H -0.38254 0.22743 -3.10980
13
bifur_IRC_Cartesians_MW_output/new_data/bifur_traj1_Cartesians_MW point 310
C -0.28069 0.57428 1.20540
 C 0.42901 0.50407 -1.19909
 C 0.02315 0.62884 0.00468
 C 0.04356 -0.39604 2.26033
 C -0.13140 -0.35305 -2.26423
 F -1.07529 1.46250 1.63738
 F 1.43759 1.18653 -1.62512
 H -0.85128 -0.96478 2.52764
 H -0.98855 -0.84790 -1.92426
 H 0.76946 -1.06765 1.93442
 H 0.61283 -1.10823 -2.55790
 H 0.39922 0.12829 3.12216
 H -0.38763 0.25315 -3.12142
13
bifur_IRC_Cartesians_MW_output/new_data/bifur_traj1_Cartesians_MW point 311
C -0.28295 0.56899 1.20420
 C 0.43112 0.49832 -1.19784
 C 0.01727 0.61601 0.00470
 C 0.04439 -0.39397 2.26971
 C -0.13166 -0.35073 -2.27366
 F -1.08125 1.46012 1.62646
 F 1.44712 1.18239 -1.61402
 H -0.84968 -0.96534 2.54419
 H -0.98781 -0.84776 -1.93710
 H 0.76944 -1.06695 1.94859
 H 0.61183 -1.10779 -2.57595
 H 0.40194 0.14056 3.12818
 H -0.38977 0.26617 -3.12746
13
bifur_IRC_Cartesians_MW_output/new_data/bifur_traj1_Cartesians_MW point 312
C -0.28502 0.56365 1.20317
 C 0.43304 0.49255 -1.19676
 C 0.01184 0.60299 0.00472
 C 0.04518 -0.39185 2.27929
 C -0.13186 -0.34839 -2.28328
 F -1.08682 1.45759 1.61571
 F 1.45568 1.17825 -1.60310
 H -0.84815 -0.96578 2.56087
 H -0.98706 -0.84756 -1.95040
 H 0.76932 -1.06626 1.96306
 H 0.61082 -1.10735 -2.59396
 H 0.40459 0.15292 3.13437
 H -0.39156 0.27922 -3.13367
13
bifur_IRC_Cartesians_MW_output/new_data/bifur_traj1_Cartesians_MW point 313
C -0.28689 0.55825 1.20233
 C 0.43480 0.48676 -1.19588
 C 0.00692 0.58973 0.00473
 C 0.04594 -0.38966 2.28912
 C -0.13200 -0.34600 -2.29316
 F -1.09208 1.45489 1.60513
 F 1.46325 1.17409 -1.59236
 H -0.84669 -0.96607 2.57777
 H -0.98631 -0.84727 -1.96424
 H 0.76908 -1.06560 1.97787
 H 0.60977 -1.10691 -2.61200
 H 0.40720 0.16543 3.14076
 H -0.39299 0.29235 -3.14008
13
bifur_IRC_Cartesians_MW_output/new_data/bifur_traj1_Cartesians_MW point 314
C -0.28860 0.55273 1.20171
 C 0.43640 0.48088 -1.19522
 C 0.00253 0.57609 0.00474
 C 0.04669 -0.38739 2.29931
 C -0.13209 -0.34355 -2.30339
 F -1.09717 1.45200 1.59467
 F 1.46991 1.16986 -1.58175
 H -0.84529 -0.96620 2.59508
 H -0.98555 -0.84687 -1.97875
 H 0.76873 -1.06494 1.99316
 H 0.60868 -1.10646 -2.63023
 H 0.40982 0.17818 3.14744
 H -0.39407 0.30567 -3.14678
13
bifur_IRC_Cartesians_MW_output/new_data/bifur_traj1_Cartesians_MW point 315
C -0.29017 0.54705 1.20132
 C 0.43789 0.47487 -1.19479
 C -0.00129 0.56194 0.00475
 C 0.04743 -0.38501 2.30997
 C -0.13211 -0.34101 -2.31408
 F -1.10221 1.44889 1.58426
 F 1.47572 1.16551 -1.57119
 H -0.84393 -0.96617 2.61300
 H -0.98480 -0.84636 -1.99407
 H 0.76826 -1.06430 2.00903
 H 0.60751 -1.10601 -2.64883
 H 0.41251 0.19129 3.15447
 H -0.39480 0.31930 -3.15383
13
bifur_IRC_Cartesians_MW_output/new_data/bifur_traj1_Cartesians_MW point 316
C -0.29162 0.54119 1.20118
 C 0.43928 0.46869 -1.19462
 C -0.00453 0.54719 0.00476
 C 0.04817 -0.38251 2.32116
 C -0.13208 -0.33835 -2.32531
 F -1.10728 1.44555 1.57387
 F 1.48069 1.16101 -1.56067
 H -0.84262 -0.96598 2.63163
 H -0.98404 -0.84571 -2.01031
 H 0.76765 -1.06366 2.02559
 H 0.60627 -1.10555 -2.66791
 H 0.41529 0.20482 3.16191
 H -0.39518 0.33331 -3.16128
13
bifur_IRC_Cartesians_MW_output/new_data/bifur_traj1_Cartesians_MW point 317
C -0.29294 0.53514 1.20130
 C 0.44057 0.46236 -1.19471
 C -0.00713 0.53186 0.00477
 C 0.04891 -0.37989 2.33289
 C -0.13199 -0.33559 -2.33707
 F -1.11241 1.44196 1.56355
 F 1.48482 1.15636 -1.55021
 H -0.84136 -0.96560 2.65098
 H -0.98329 -0.84491 -2.02745
 H 0.76691 -1.06303 2.04279
 H 0.60494 -1.10509 -2.68745
 H 0.41819 0.21874 3.16976
 H -0.39520 0.34769 -3.16914
13
bifur_IRC_Cartesians_MW_output/new_data/bifur_traj1_Cartesians_MW point 318
C -0.29413 0.52894 1.20170
 C 0.44174 0.45590 -1.19508
 C -0.00904 0.51602 0.00478
 C 0.04965 -0.37715 2.34509
 C -0.13184 -0.33273 -2.34931
 F -1.11758 1.43815 1.55337
 F 1.48802 1.15158 -1.53991
 H -0.84017 -0.96503 2.67095
 H -0.98256 -0.84397 -2.04542
 H 0.76603 -1.06242 2.06056
 H 0.60352 -1.10462 -2.70733
 H 0.42119 0.23299 3.17798
 H -0.39484 0.36234 -3.17738
13
bifur_IRC_Cartesians_MW_output/new_data/bifur_traj1_Cartesians_MW point 319
C -0.29515 0.52265 1.20239
 C 0.44278 0.44937 -1.19575
 C -0.01019 0.49979 0.00478
 C 0.05038 -0.37433 2.35769
 C -0.13163 -0.32980 -2.36194
 F -1.12273 1.43413 1.54342
 F 1.49019 1.14672 -1.52985
 H -0.83904 -0.96427 2.69138
 H -0.98184 -0.84289 -2.06411
 H 0.76501 -1.06183 2.07877
 H 0.60204 -1.10416 -2.72738
 H 0.42425 0.24746 3.18652
 H -0.39408 0.37715 -3.18593
13
bifur_IRC_Cartesians_MW_output/new_data/bifur_traj1_Cartesians_MW point 320
C -0.29515 0.52265 1.20239
 C 0.44278 0.44937 -1.19575
 C -0.01019 0.49979 0.00478
 C 0.05038 -0.37433 2.35769
 C -0.13163 -0.32980 -2.36194
 F -1.12273 1.43413 1.54342
 F 1.49019 1.14672 -1.52985
 H -0.83904 -0.96427 2.69138
 H -0.98184 -0.84289 -2.06411
 H 0.76501 -1.06183 2.07877
 H 0.60204 -1.10416 -2.72738
 H 0.42425 0.24746 3.18652
 H -0.39408 0.37715 -3.18593
13
bifur_IRC_Cartesians_MW_output/new_data/bifur_traj1_Cartesians_MW point 321
C -0.29659 0.50990 1.20471
 C 0.44436 0.43628 -1.19803
 C -0.01003 0.46649 0.00479
 C 0.05177 -0.36846 2.38382
 C -0.13101 -0.32377 -2.38813
 F -1.13263 1.42552 1.52459
 F 1.49099 1.13686 -1.51081
 H -0.83709 -0.96213 2.73317
 H -0.98046 -0.84028 -2.10336
 H 0.76255 -1.06072 2.11615
 H 0.59888 -1.10326 -2.76747
 H 0.43050 0.27668 3.20442
 H -0.39122 0.40688 -3.20385
13
bifur_IRC_Cartesians_MW_output/new_data/bifur_traj1_Cartesians_MW point 322
C -0.29694 0.50351 1.20638
 C 0.44482 0.42978 -1.19969
 C -0.00857 0.44956 0.00479
 C 0.05241 -0.36543 2.39728
 C -0.13058 -0.32071 -2.40160
 F -1.13721 1.42093 1.51586
 F 1.48928 1.13192 -1.50201
 H -0.83629 -0.96072 2.75434
 H -0.97982 -0.83875 -2.12385
 H 0.76108 -1.06023 2.13522
 H 0.59723 -1.10282 -2.78727
 H 0.43361 0.29131 3.21372
 H -0.38902 0.42165 -3.21316
13
bifur_IRC_Cartesians_MW_output/new_data/bifur_traj1_Cartesians_MW point 323
C -0.29697 0.49715 1.20841
 C 0.44500 0.42339 -1.20172
 C -0.00606 0.43256 0.00478
 C 0.05299 -0.36235 2.41090
 C -0.13005 -0.31763 -2.41524
 F -1.14136 1.41615 1.50775
 F 1.48590 1.12703 -1.49383
 H -0.83563 -0.95907 2.77548
 H -0.97920 -0.83707 -2.14482
 H 0.75945 -1.05978 2.15440
 H 0.59553 -1.10239 -2.80666
 H 0.43665 0.30582 3.22321
 H -0.38623 0.43618 -3.22266
13
bifur_IRC_Cartesians_MW_output/new_data/bifur_traj1_Cartesians_MW point 324
C -0.29664 0.49094 1.21081
 C 0.44485 0.41721 -1.20412
 C -0.00248 0.41578 0.00477
 C 0.05351 -0.35928 2.42448
 C -0.12942 -0.31460 -2.42883
 F -1.14489 1.41123 1.50041
 F 1.48067 1.12228 -1.48645
 H -0.83516 -0.95716 2.79624
 H -0.97863 -0.83525 -2.16600
 H 0.75765 -1.05939 2.17343
 H 0.59382 -1.10199 -2.82529
 H 0.43954 0.31997 3.23275
 H -0.38282 0.45024 -3.23220
13
bifur_IRC_Cartesians_MW_output/new_data/bifur_traj1_Cartesians_MW point 325
C -0.29592 0.48502 1.21352
 C 0.44434 0.41140 -1.20684
 C 0.00209 0.39961 0.00476
 C 0.05393 -0.35627 2.43770
 C -0.12871 -0.31168 -2.44205
 F -1.14762 1.40629 1.49403
 F 1.47362 1.11780 -1.48006
 H -0.83487 -0.95506 2.81609
 H -0.97810 -0.83335 -2.18690
 H 0.75572 -1.05907 2.19188
 H 0.59216 -1.10161 -2.84268
 H 0.44218 0.33343 3.24210
 H -0.37883 0.46348 -3.24155
13
bifur_IRC_Cartesians_MW_output/new_data/bifur_traj1_Cartesians_MW point 326
C -0.29484 0.47950 1.21642
 C 0.44350 0.40606 -1.20976
 C 0.00740 0.38440 0.00474
 C 0.05425 -0.35341 2.45025
 C -0.12792 -0.30894 -2.45460
 F -1.14943 1.40144 1.48865
 F 1.46503 1.11368 -1.47468
 H -0.83477 -0.95282 2.83460
 H -0.97761 -0.83144 -2.20704
 H 0.75373 -1.05883 2.20938
 H 0.59058 -1.10126 -2.85850
 H 0.44449 0.34595 3.25104
 H -0.37440 0.47565 -3.25049
13
bifur_IRC_Cartesians_MW_output/new_data/bifur_traj1_Cartesians_MW point 327
C -0.29347 0.47441 1.21941
 C 0.44238 0.40121 -1.21277
 C 0.01316 0.37024 0.00472
 C 0.05447 -0.35071 2.46203
 C -0.12709 -0.30639 -2.46637
 F -1.15035 1.39675 1.48415
 F 1.45529 1.10995 -1.47021
 H -0.83481 -0.95053 2.85165
 H -0.97717 -0.82956 -2.22622
 H 0.75171 -1.05865 2.22580
 H 0.58910 -1.10094 -2.87275
 H 0.44645 0.35747 3.25949
 H -0.36969 0.48673 -3.25894
13
bifur_IRC_Cartesians_MW_output/new_data/bifur_traj1_Cartesians_MW point 328
C -0.29186 0.46968 1.22241
 C 0.44103 0.39677 -1.21580
 C 0.01914 0.35703 0.00470
 C 0.05461 -0.34816 2.47309
 C -0.12622 -0.30402 -2.47742
 F -1.15046 1.39221 1.48032
 F 1.44474 1.10656 -1.46642
 H -0.83497 -0.94822 2.86739
 H -0.97674 -0.82774 -2.24447
 H 0.74971 -1.05851 2.24129
 H 0.58774 -1.10064 -2.88564
 H 0.44808 0.36815 3.26746
 H -0.36480 0.49689 -3.26691
13
bifur_IRC_Cartesians_MW_output/new_data/bifur_traj1_Cartesians_MW point 329
C -0.29008 0.46523 1.22539
 C 0.43950 0.39264 -1.21882
 C 0.02520 0.34458 0.00468
 C 0.05469 -0.34573 2.48357
 C -0.12533 -0.30180 -2.48788
 F -1.14988 1.38781 1.47697
 F 1.43360 1.10345 -1.46312
 H -0.83521 -0.94592 2.88206
 H -0.97633 -0.82599 -2.26196
 H 0.74772 -1.05842 2.25603
 H 0.58647 -1.10036 -2.89748
 H 0.44942 0.37818 3.27503
 H -0.35978 0.50633 -3.27448
13
bifur_IRC_Cartesians_MW_output/new_data/bifur_traj1_Cartesians_MW point 330
C -0.28814 0.46100 1.22834
 C 0.43781 0.38877 -1.22179
 C 0.03128 0.33272 0.00465
 C 0.05471 -0.34341 2.49358
 C -0.12442 -0.29970 -2.49788
 F -1.14868 1.38351 1.47396
 F 1.42198 1.10057 -1.46017
 H -0.83551 -0.94364 2.89588
 H -0.97592 -0.82430 -2.27887
 H 0.74574 -1.05835 2.27022
 H 0.58529 -1.10008 -2.90848
 H 0.45052 0.38769 3.28229
 H -0.35467 0.51521 -3.28173
13
bifur_IRC_Cartesians_MW_output/new_data/bifur_traj1_Cartesians_MW point 331
C -0.28814 0.46100 1.22834
 C 0.43781 0.38877 -1.22179
 C 0.03128 0.33272 0.00465
 C 0.05471 -0.34341 2.49358
 C -0.12442 -0.29970 -2.49788
 F -1.14868 1.38351 1.47396
 F 1.42198 1.10057 -1.46017
 H -0.83551 -0.94364 2.89588
 H -0.97592 -0.82430 -2.27887
 H 0.74574 -1.05835 2.27022
 H 0.58529 -1.10008 -2.90848
 H 0.45052 0.38769 3.28229
 H -0.35467 0.51521 -3.28173
13
bifur_IRC_Cartesians_MW_output/new_data/bifur_traj1_Cartesians_MW point 332
C -0.28393 0.45303 1.23407
 C 0.43409 0.38159 -1.22761
 C 0.04327 0.31043 0.00460
 C 0.05462 -0.33899 2.51248
 C -0.12255 -0.29576 -2.51674
 F -1.14477 1.37518 1.46866
 F 1.39780 1.09533 -1.45500
 H -0.83624 -0.93914 2.92149
 H -0.97509 -0.82111 -2.31123
 H 0.74185 -1.05827 2.29727
 H 0.58313 -1.09955 -2.92856
 H 0.45210 0.40557 3.29602
 H -0.34429 0.53168 -3.29545
13
bifur_IRC_Cartesians_MW_output/new_data/bifur_traj1_Cartesians_MW point 333
C -0.28171 0.44927 1.23683
 C 0.43211 0.37824 -1.23041
 C 0.04910 0.29990 0.00457
 C 0.05453 -0.33688 2.52143
 C -0.12162 -0.29391 -2.52566
 F -1.14224 1.37115 1.46625
 F 1.38551 1.09294 -1.45268
 H -0.83664 -0.93695 2.93342
 H -0.97466 -0.81961 -2.32672
 H 0.73994 -1.05825 2.31020
 H 0.58214 -1.09929 -2.93781
 H 0.45264 0.41401 3.30253
 H -0.33911 0.53938 -3.30196
13
bifur_IRC_Cartesians_MW_output/new_data/bifur_traj1_Cartesians_MW point 334
C -0.27948 0.44561 1.23951
 C 0.43010 0.37501 -1.23313
 C 0.05476 0.28971 0.00454
 C 0.05441 -0.33484 2.53009
 C -0.12068 -0.29212 -2.53430
 F -1.13946 1.36721 1.46393
 F 1.37327 1.09066 -1.45043
 H -0.83705 -0.93482 2.94489
 H -0.97424 -0.81817 -2.34180
 H 0.73808 -1.05824 2.32281
 H 0.58121 -1.09904 -2.94669
 H 0.45306 0.42220 3.30883
 H -0.33398 0.54682 -3.30825
13
bifur_IRC_Cartesians_MW_output/new_data/bifur_traj1_Cartesians_MW point 335
C -0.27723 0.44202 1.24210
 C 0.42808 0.37184 -1.23576
 C 0.06020 0.27974 0.00451
 C 0.05429 -0.33284 2.53855
 C -0.11976 -0.29038 -2.54274
 F -1.13648 1.36334 1.46160
 F 1.36113 1.08846 -1.44818
 H -0.83745 -0.93273 2.95605
 H -0.97380 -0.81679 -2.35659
 H 0.73625 -1.05823 2.33521
 H 0.58032 -1.09878 -2.95534
 H 0.45339 0.43024 3.31499
 H -0.32892 0.55411 -3.31440
13
bifur_IRC_Cartesians_MW_output/new_data/bifur_traj1_Cartesians_MW point 336
C -0.27498 0.43845 1.24460
 C 0.42604 0.36869 -1.23830
 C 0.06541 0.26985 0.00448
 C 0.05415 -0.33086 2.54692
 C -0.11884 -0.28866 -2.55109
 F -1.13334 1.35950 1.45917
 F 1.34913 1.08629 -1.44582
 H -0.83784 -0.93070 2.96707
 H -0.97335 -0.81546 -2.37125
 H 0.73445 -1.05821 2.34756
 H 0.57945 -1.09852 -2.96393
 H 0.45365 0.43825 3.32106
 H -0.32392 0.56137 -3.32047
13
bifur_IRC_Cartesians_MW_output/new_data/bifur_traj1_Cartesians_MW point 337
C -0.27274 0.43484 1.24701
 C 0.42400 0.36550 -1.24076
 C 0.07037 0.25995 0.00446
 C 0.05401 -0.32888 2.55528
 C -0.11793 -0.28694 -2.55942
 F -1.13004 1.35567 1.45658
 F 1.33727 1.08413 -1.44331
 H -0.83820 -0.92870 2.97807
 H -0.97287 -0.81417 -2.38590
 H 0.73267 -1.05819 2.35998
 H 0.57861 -1.09825 -2.97259
 H 0.45384 0.44634 3.32711
 H -0.31898 0.56871 -3.32652
13
bifur_IRC_Cartesians_MW_output/new_data/bifur_traj1_Cartesians_MW point 338
C -0.27050 0.43118 1.24934
 C 0.42195 0.36227 -1.24313
 C 0.07508 0.24998 0.00443
 C 0.05387 -0.32689 2.56366
 C -0.11702 -0.28521 -2.56778
 F -1.12661 1.35183 1.45379
 F 1.32555 1.08196 -1.44060
 H -0.83854 -0.92676 2.98911
 H -0.97237 -0.81293 -2.40058
 H 0.73091 -1.05816 2.37253
 H 0.57779 -1.09797 -2.98138
 H 0.45398 0.45454 3.33316
 H -0.31410 0.57615 -3.33256
13
bifur_IRC_Cartesians_MW_output/new_data/bifur_traj1_Cartesians_MW point 339
C -0.26827 0.42748 1.25159
 C 0.41991 0.35899 -1.24542
 C 0.07955 0.23994 0.00440
 C 0.05372 -0.32489 2.57207
 C -0.11611 -0.28347 -2.57616
 F -1.12305 1.34799 1.45082
 F 1.31397 1.07979 -1.43770
 H -0.83885 -0.92485 3.00020
 H -0.97185 -0.81173 -2.41531
 H 0.72917 -1.05811 2.38521
 H 0.57698 -1.09768 -2.99029
 H 0.45408 0.46285 3.33921
 H -0.30926 0.58370 -3.33861
13
bifur_IRC_Cartesians_MW_output/new_data/bifur_traj1_Cartesians_MW point 340
C -0.26604 0.42374 1.25378
 C 0.41785 0.35568 -1.24765
 C 0.08383 0.22986 0.00437
 C 0.05358 -0.32289 2.58048
 C -0.11520 -0.28173 -2.58456
 F -1.11936 1.34414 1.44771
 F 1.30249 1.07761 -1.43465
 H -0.83914 -0.92298 3.01131
 H -0.97130 -0.81056 -2.43006
 H 0.72744 -1.05806 2.39797
 H 0.57619 -1.09739 -2.99930
 H 0.45413 0.47124 3.34525
 H -0.30446 0.59134 -3.34465
13
bifur_IRC_Cartesians_MW_output/new_data/bifur_traj1_Cartesians_MW point 341
C -0.26379 0.41998 1.25591
 C 0.41578 0.35234 -1.24982
 C 0.08796 0.21976 0.00434
 C 0.05342 -0.32089 2.58890
 C -0.11429 -0.27999 -2.59295
 F -1.11554 1.34029 1.44449
 F 1.29103 1.07545 -1.43151
 H -0.83943 -0.92112 3.02240
 H -0.97074 -0.80942 -2.44483
 H 0.72572 -1.05800 2.41080
 H 0.57542 -1.09708 -3.00833
 H 0.45413 0.47968 3.35128
 H -0.29967 0.59901 -3.35067
13
bifur_IRC_Cartesians_MW_output/new_data/bifur_traj1_Cartesians_MW point 342
C -0.26379 0.41998 1.25591
 C 0.41578 0.35234 -1.24982
 C 0.08796 0.21976 0.00434
 C 0.05342 -0.32089 2.58890
 C -0.11429 -0.27999 -2.59295
 F -1.11554 1.34029 1.44449
 F 1.29103 1.07545 -1.43151
 H -0.83943 -0.92112 3.02240
 H -0.97074 -0.80942 -2.44483
 H 0.72572 -1.05800 2.41080
 H 0.57542 -1.09708 -3.00833
 H 0.45413 0.47968 3.35128
 H -0.29968 0.59901 -3.35067
13
bifur_IRC_Cartesians_MW_output/new_data/bifur_traj1_Cartesians_MW point 343
C -0.25912 0.41246 1.26020
 C 0.41145 0.34571 -1.25419
 C 0.09628 0.19958 0.00427
 C 0.05307 -0.31687 2.60573
 C -0.11243 -0.27653 -2.60974
 F -1.10727 1.33252 1.43810
 F 1.26744 1.07118 -1.42526
 H -0.84004 -0.91738 3.04443
 H -0.96958 -0.80716 -2.47451
 H 0.72224 -1.05791 2.43659
 H 0.57391 -1.09647 -3.02622
 H 0.45393 0.49657 3.36334
 H -0.28989 0.61431 -3.36273
13
bifur_IRC_Cartesians_MW_output/new_data/bifur_traj1_Cartesians_MW point 344
C -0.25656 0.40872 1.26246
 C 0.40908 0.34246 -1.25650
 C 0.10079 0.18953 0.00424
 C 0.05285 -0.31486 2.61415
 C -0.11144 -0.27481 -2.61813
 F -1.10260 1.32855 1.43514
 F 1.25470 1.06913 -1.42239
 H -0.84042 -0.91542 3.05526
 H -0.96900 -0.80601 -2.48953
 H 0.72042 -1.05788 2.44954
 H 0.57317 -1.09617 -3.03485
 H 0.45369 0.50493 3.36940
 H -0.28469 0.62181 -3.36879
13
bifur_IRC_Cartesians_MW_output/new_data/bifur_traj1_Cartesians_MW point 345
C -0.25375 0.40505 1.26491
 C 0.40647 0.33932 -1.25900
 C 0.10585 0.17958 0.00421
 C 0.05257 -0.31283 2.62255
 C -0.11038 -0.27311 -2.62651
 F -1.09733 1.32448 1.43258
 F 1.24075 1.06718 -1.41992
 H -0.84090 -0.91331 3.06584
 H -0.96842 -0.80479 -2.50473
 H 0.71850 -1.05789 2.46250
 H 0.57244 -1.09587 -3.04304
 H 0.45328 0.51313 3.37549
 H -0.27908 0.62906 -3.37487
13
bifur_IRC_Cartesians_MW_output/new_data/bifur_traj1_Cartesians_MW point 346
C -0.25056 0.40149 1.26762
 C 0.40351 0.33638 -1.26178
 C 0.11170 0.16984 0.00416
 C 0.05221 -0.31081 2.63090
 C -0.10922 -0.27146 -2.63482
 F -1.09125 1.32027 1.43062
 F 1.22508 1.06538 -1.41808
 H -0.84153 -0.91101 3.07600
 H -0.96785 -0.80350 -2.52012
 H 0.71644 -1.05795 2.47539
 H 0.57173 -1.09557 -3.05052
 H 0.45264 0.52105 3.38159
 H -0.27290 0.63589 -3.38096
13
bifur_IRC_Cartesians_MW_output/new_data/bifur_traj1_Cartesians_MW point 347
C -0.24691 0.39811 1.27066
 C 0.40012 0.33371 -1.26488
 C 0.11855 0.16045 0.00412
 C 0.05175 -0.30881 2.63908
 C -0.10795 -0.26988 -2.64295
 F -1.08414 1.31595 1.42947
 F 1.20729 1.06381 -1.41708
 H -0.84236 -0.90847 3.08550
 H -0.96730 -0.80212 -2.53559
 H 0.71422 -1.05808 2.48804
 H 0.57105 -1.09530 -3.05699
 H 0.45170 0.52851 3.38764
 H -0.26604 0.64212 -3.38700
13
bifur_IRC_Cartesians_MW_output/new_data/bifur_traj1_Cartesians_MW point 348
C -0.24277 0.39499 1.27402
 C 0.39628 0.33139 -1.26832
 C 0.12642 0.15161 0.00407
 C 0.05117 -0.30686 2.64695
 C -0.10656 -0.26841 -2.65078
 F -1.07588 1.31153 1.42926
 F 1.18728 1.06253 -1.41704
 H -0.84340 -0.90570 3.09409
 H -0.96677 -0.80066 -2.55098
 H 0.71184 -1.05829 2.50029
 H 0.57043 -1.09504 -3.06220
 H 0.45042 0.53535 3.39355
 H -0.25846 0.64756 -3.39290
13
bifur_IRC_Cartesians_MW_output/new_data/bifur_traj1_Cartesians_MW point 349
C -0.23818 0.39216 1.27763
 C 0.39201 0.32944 -1.27203
 C 0.13512 0.14341 0.00401
 C 0.05048 -0.30498 2.65441
 C -0.10506 -0.26706 -2.65818
 F -1.06649 1.30708 1.42993
 F 1.16533 1.06155 -1.41792
 H -0.84463 -0.90275 3.10166
 H -0.96627 -0.79916 -2.56606
 H 0.70934 -1.05857 2.51198
 H 0.56988 -1.09480 -3.06610
 H 0.44877 0.54151 3.39923
 H -0.25029 0.65216 -3.39857
13
bifur_IRC_Cartesians_MW_output/new_data/bifur_traj1_Cartesians_MW point 350
C -0.23324 0.38960 1.28139
 C 0.38740 0.32785 -1.27587
 C 0.14436 0.13590 0.00395
 C 0.04970 -0.30321 2.66140
 C -0.10349 -0.26585 -2.66511
 F -1.05612 1.30266 1.43132
 F 1.14193 1.06088 -1.41952
 H -0.84601 -0.89969 3.10819
 H -0.96579 -0.79766 -2.58070
 H 0.70676 -1.05890 2.52308
 H 0.56941 -1.09458 -3.06881
 H 0.44678 0.54701 3.40463
 H -0.24169 0.65599 -3.40395
13
bifur_IRC_Cartesians_MW_output/new_data/bifur_traj1_Cartesians_MW point 351
C -0.22806 0.38728 1.28517
 C 0.38257 0.32653 -1.27975
 C 0.15380 0.12900 0.00389
 C 0.04884 -0.30152 2.66793
 C -0.10188 -0.26476 -2.67157
 F -1.04494 1.29830 1.43318
 F 1.11766 1.06046 -1.42161
 H -0.84749 -0.89659 3.11380
 H -0.96530 -0.79620 -2.59482
 H 0.70417 -1.05927 2.53364
 H 0.56902 -1.09438 -3.07055
 H 0.44449 0.55197 3.40972
 H -0.23287 0.65919 -3.40903
13
bifur_IRC_Cartesians_MW_output/new_data/bifur_traj1_Cartesians_MW point 352
C -0.22276 0.38513 1.28887
 C 0.37760 0.32542 -1.28356
 C 0.16312 0.12262 0.00383
 C 0.04793 -0.29992 2.67405
 C -0.10025 -0.26377 -2.67762
 F -1.03317 1.29404 1.43525
 F 1.09308 1.06023 -1.42392
 H -0.84901 -0.89354 3.11866
 H -0.96481 -0.79482 -2.60841
 H 0.70161 -1.05967 2.54374
 H 0.56871 -1.09417 -3.07160
 H 0.44196 0.55652 3.41453
 H -0.22400 0.66194 -3.41382
13
bifur_IRC_Cartesians_MW_output/new_data/bifur_traj1_Cartesians_MW point 353
C -0.22276 0.38513 1.28887
 C 0.37760 0.32542 -1.28356
 C 0.16312 0.12262 0.00383
 C 0.04793 -0.29992 2.67405
 C -0.10025 -0.26377 -2.67762
 F -1.03317 1.29404 1.43525
 F 1.09308 1.06023 -1.42392
 H -0.84901 -0.89354 3.11866
 H -0.96481 -0.79482 -2.60841
 H 0.70161 -1.05967 2.54374
 H 0.56871 -1.09417 -3.07160
 H 0.44196 0.55652 3.41453
 H -0.22400 0.66194 -3.41382
13
bifur_IRC_Cartesians_MW_output/new_data/bifur_traj1_Cartesians_MW point 354
C -0.21222 0.38112 1.29575
 C 0.36767 0.32347 -1.29064
 C 0.18046 0.11088 0.00370
 C 0.04606 -0.29692 2.68532
 C -0.09706 -0.26200 -2.68876
 F -1.00885 1.28589 1.43919
 F 1.04494 1.06012 -1.42833
 H -0.85197 -0.88774 3.12695
 H -0.96377 -0.79238 -2.63409
 H 0.69669 -1.06044 2.56294
 H 0.56831 -1.09376 -3.07278
 H 0.43649 0.56496 3.42339
 H -0.20676 0.66680 -3.42265
13
bifur_IRC_Cartesians_MW_output/new_data/bifur_traj1_Cartesians_MW point 355
C -0.20718 0.37914 1.29883
 C 0.36290 0.32248 -1.29382
 C 0.18816 0.10525 0.00364
 C 0.04516 -0.29550 2.69066
 C -0.09554 -0.26115 -2.69403
 F -0.99684 1.28201 1.44069
 F 1.02224 1.06010 -1.43005
 H -0.85333 -0.88508 3.13084
 H -0.96321 -0.79133 -2.64632
 H 0.69440 -1.06079 2.57227
 H 0.56817 -1.09354 -3.07348
 H 0.43372 0.56915 3.42755
 H -0.19865 0.66926 -3.42680
13
bifur_IRC_Cartesians_MW_output/new_data/bifur_traj1_Cartesians_MW point 356
C -0.20241 0.37710 1.30164
 C 0.35838 0.32137 -1.29672
 C 0.19510 0.09956 0.00358
 C 0.04431 -0.29409 2.69596
 C -0.09410 -0.26030 -2.69927
 F -0.98530 1.27826 1.44169
 F 1.00090 1.05999 -1.43126
 H -0.85458 -0.88260 3.13491
 H -0.96264 -0.79037 -2.65827
 H 0.69222 -1.06110 2.58160
 H 0.56805 -1.09331 -3.07463
 H 0.43106 0.57351 3.43163
 H -0.19100 0.67199 -3.43086
13
bifur_IRC_Cartesians_MW_output/new_data/bifur_traj1_Cartesians_MW point 357
C -0.19796 0.37492 1.30421
 C 0.35415 0.32007 -1.29938
 C 0.20129 0.09364 0.00353
 C 0.04353 -0.29267 2.70135
 C -0.09274 -0.25940 -2.70461
 F -0.97443 1.27460 1.44210
 F 0.98106 1.05973 -1.43185
 H -0.85568 -0.88030 3.13940
 H -0.96205 -0.78949 -2.67014
 H 0.69017 -1.06137 2.59107
 H 0.56790 -1.09307 -3.07647
 H 0.42859 0.57818 3.43573
 H -0.18385 0.67515 -3.43495
13
bifur_IRC_Cartesians_MW_output/new_data/bifur_traj1_Cartesians_MW point 358
C -0.19383 0.37256 1.30657
 C 0.35023 0.31852 -1.30182
 C 0.20683 0.08730 0.00348
 C 0.04283 -0.29120 2.70699
 C -0.09146 -0.25841 -2.71020
 F -0.96431 1.27098 1.44186
 F 0.96266 1.05928 -1.43179
 H -0.85664 -0.87814 3.14456
 H -0.96143 -0.78865 -2.68214
 H 0.68822 -1.06158 2.60089
 H 0.56772 -1.09281 -3.07920
 H 0.42635 0.58331 3.43995
 H -0.17715 0.67886 -3.43916
13
bifur_IRC_Cartesians_MW_output/new_data/bifur_traj1_Cartesians_MW point 359
C -0.18996 0.36996 1.30880
 C 0.34654 0.31667 -1.30412
 C 0.21186 0.08038 0.00343
 C 0.04219 -0.28966 2.71302
 C -0.09023 -0.25732 -2.71618
 F -0.95487 1.26733 1.44100
 F 0.94536 1.05858 -1.43108
 H -0.85748 -0.87608 3.15055
 H -0.96080 -0.78783 -2.69456
 H 0.68632 -1.06174 2.61126
 H 0.56749 -1.09254 -3.08292
 H 0.42435 0.58902 3.44441
 H -0.17077 0.68324 -3.44362
13
bifur_IRC_Cartesians_MW_output/new_data/bifur_traj1_Cartesians_MW point 360
C -0.18625 0.36707 1.31098
 C 0.34301 0.31450 -1.30637
 C 0.21662 0.07277 0.00338
 C 0.04161 -0.28800 2.71958
 C -0.08902 -0.25610 -2.72269
 F -0.94590 1.26355 1.43956
 F 0.92867 1.05764 -1.42978
 H -0.85824 -0.87404 3.15749
 H -0.96013 -0.78699 -2.70765
 H 0.68443 -1.06186 2.62236
 H 0.56718 -1.09225 -3.08765
 H 0.42255 0.59538 3.44920
 H -0.16454 0.68832 -3.44840
13
bifur_IRC_Cartesians_MW_output/new_data/bifur_traj1_Cartesians_MW point 361
C -0.18257 0.36389 1.31319
 C 0.33951 0.31204 -1.30865
 C 0.22132 0.06439 0.00334
 C 0.04107 -0.28621 2.72671
 C -0.08780 -0.25474 -2.72979
 F -0.93712 1.25959 1.43766
 F 0.91206 1.05649 -1.42802
 H -0.85894 -0.87197 3.16536
 H -0.95943 -0.78609 -2.72163
 H 0.68248 -1.06196 2.63432
 H 0.56681 -1.09193 -3.09330
 H 0.42087 0.60241 3.45439
 H -0.15826 0.69410 -3.45359
13
bifur_IRC_Cartesians_MW_output/new_data/bifur_traj1_Cartesians_MW point 362
C -0.17881 0.36043 1.31550
 C 0.33594 0.30931 -1.31103
 C 0.22617 0.05529 0.00329
 C 0.04052 -0.28428 2.73444
 C -0.08654 -0.25326 -2.73747
 F -0.92826 1.25539 1.43543
 F 0.89497 1.05515 -1.42593
 H -0.85963 -0.86981 3.17408
 H -0.95869 -0.78513 -2.73658
 H 0.68044 -1.06205 2.64717
 H 0.56638 -1.09159 -3.09970
 H 0.41925 0.61008 3.46000
 H -0.15175 0.70047 -3.45919
13
bifur_IRC_Cartesians_MW_output/new_data/bifur_traj1_Cartesians_MW point 363
C -0.17486 0.35674 1.31798
 C 0.33219 0.30639 -1.31358
 C 0.23135 0.04557 0.00324
 C 0.03996 -0.28223 2.74270
 C -0.08520 -0.25167 -2.74568
 F -0.91902 1.25092 1.43306
 F 0.87694 1.05370 -1.42371
 H -0.86036 -0.86751 3.18345
 H -0.95791 -0.78410 -2.75250
 H 0.67828 -1.06213 2.66084
 H 0.56591 -1.09124 -3.10660
 H 0.41758 0.61825 3.46599
 H -0.14487 0.70729 -3.46517
13
bifur_IRC_Cartesians_MW_output/new_data/bifur_traj1_Cartesians_MW point 364
C -0.17486 0.35674 1.31798
 C 0.33219 0.30639 -1.31358
 C 0.23135 0.04557 0.00324
 C 0.03996 -0.28223 2.74270
 C -0.08520 -0.25167 -2.74568
 F -0.91902 1.25092 1.43306
 F 0.87695 1.05370 -1.42371
 H -0.86036 -0.86751 3.18345
 H -0.95791 -0.78410 -2.75250
 H 0.67828 -1.06213 2.66084
 H 0.56591 -1.09124 -3.10660
 H 0.41758 0.61825 3.46599
 H -0.14487 0.70729 -3.46517
13
bifur_IRC_Cartesians_MW_output/new_data/bifur_traj1_Cartesians_MW point 365
C -0.16592 0.34894 1.32360
 C 0.32371 0.30032 -1.31937
 C 0.24342 0.02487 0.00312
 C 0.03865 -0.27781 2.76039
 C -0.08222 -0.24829 -2.76327
 F -0.89818 1.24117 1.42864
 F 0.83618 1.05075 -1.41962
 H -0.86210 -0.86233 3.20313
 H -0.95625 -0.78178 -2.78697
 H 0.67346 -1.06238 2.69017
 H 0.56492 -1.09048 -3.12063
 H 0.41374 0.63552 3.47888
 H -0.12942 0.72150 -3.47805
13
bifur_IRC_Cartesians_MW_output/new_data/bifur_traj1_Cartesians_MW point 366
C -0.16066 0.34497 1.32685
 C 0.31873 0.29737 -1.32272
 C 0.25066 0.01428 0.00306
 C 0.03784 -0.27548 2.76957
 C -0.08050 -0.24659 -2.77240
 F -0.88578 1.23586 1.42702
 F 0.81232 1.04945 -1.41822
 H -0.86321 -0.85937 3.21280
 H -0.95536 -0.78050 -2.80535
 H 0.67074 -1.06257 2.70557
 H 0.56446 -1.09008 -3.12702
 H 0.41129 0.64425 3.48564
 H -0.12051 0.72842 -3.48480
13
bifur_IRC_Cartesians_MW_output/new_data/bifur_traj1_Cartesians_MW point 367
C -0.15462 0.34107 1.33047
 C 0.31299 0.29465 -1.32645
 C 0.25897 0.00379 0.00298
 C 0.03685 -0.27312 2.77880
 C -0.07859 -0.24493 -2.78155
 F -0.87130 1.23022 1.42613
 F 0.78512 1.04843 -1.41757
 H -0.86458 -0.85608 3.22185
 H -0.95443 -0.77915 -2.82441
 H 0.66777 -1.06285 2.72129
 H 0.56407 -1.08968 -3.13238
 H 0.40824 0.65278 3.49250
 H -0.11049 0.73488 -3.49164
13
bifur_IRC_Cartesians_MW_output/new_data/bifur_traj1_Cartesians_MW point 368
C -0.14755 0.33732 1.33451
 C 0.30626 0.29229 -1.33063
 C 0.26857 -0.00632 0.00289
 C 0.03562 -0.27074 2.78789
 C -0.07641 -0.24338 -2.79055
 F -0.85394 1.22422 1.42623
 F 0.75361 1.04784 -1.41797
 H -0.86628 -0.85242 3.22980
 H -0.95343 -0.77775 -2.84409
 H 0.66447 -1.06324 2.73721
 H 0.56381 -1.08927 -3.13616
 H 0.40434 0.66088 3.49935
 H -0.09908 0.74056 -3.49848
13
bifur_IRC_Cartesians_MW_output/new_data/bifur_traj1_Cartesians_MW point 369
C -0.13915 0.33384 1.33902
 C 0.29826 0.29046 -1.33531
 C 0.27964 -0.01576 0.00279
 C 0.03408 -0.26838 2.79663
 C -0.07390 -0.24200 -2.79919
 F -0.83279 1.21783 1.42761
 F 0.71673 1.04788 -1.41970
 H -0.86840 -0.84831 3.23605
 H -0.95234 -0.77632 -2.86428
 H 0.66080 -1.06377 2.75320
 H 0.56375 -1.08885 -3.13772
 H 0.39928 0.66829 3.50606
 H -0.08596 0.74509 -3.50517
13
bifur_IRC_Cartesians_MW_output/new_data/bifur_traj1_Cartesians_MW point 370
C -0.12923 0.33075 1.34397
 C 0.28877 0.28932 -1.34045
 C 0.29217 -0.02415 0.00267
 C 0.03216 -0.26609 2.80472
 C -0.07103 -0.24087 -2.80716
 F -0.80703 1.21105 1.43046
 F 0.67378 1.04872 -1.42300
 H -0.87100 -0.84375 3.23999
 H -0.95114 -0.77494 -2.88470
 H 0.65675 -1.06446 2.76900
 H 0.56397 -1.08842 -3.13643
 H 0.39276 0.67472 3.51242
 H -0.07094 0.74812 -3.51150
13
bifur_IRC_Cartesians_MW_output/new_data/bifur_traj1_Cartesians_MW point 371
C -0.11784 0.32816 1.34919
 C 0.27783 0.28897 -1.34589
 C 0.30576 -0.03112 0.00253
 C 0.02986 -0.26396 2.81184
 C -0.06782 -0.24006 -2.81413
 F -0.77653 1.20404 1.43476
 F 0.62521 1.05048 -1.42780
 H -0.87404 -0.83885 3.24113
 H -0.94983 -0.77370 -2.90482
 H 0.65238 -1.06532 2.78423
 H 0.56453 -1.08797 -3.13200
 H 0.38469 0.67992 3.51818
 H -0.05422 0.74941 -3.51723
13
bifur_IRC_Cartesians_MW_output/new_data/bifur_traj1_Cartesians_MW point 372
C -0.10544 0.32611 1.35438
 C 0.26590 0.28938 -1.35131
 C 0.31958 -0.03648 0.00238
 C 0.02726 -0.26204 2.81772
 C -0.06440 -0.23959 -2.81985
 F -0.74242 1.19707 1.44012
 F 0.57319 1.05306 -1.43371
 H -0.87739 -0.83385 3.23950
 H -0.94842 -0.77269 -2.92386
 H 0.64791 -1.06629 2.79841
 H 0.56542 -1.08753 -3.12476
 H 0.37536 0.68381 3.52311
 H -0.03655 0.74903 -3.52213
13
bifur_IRC_Cartesians_MW_output/new_data/bifur_traj1_Cartesians_MW point 373
C -0.09283 0.32457 1.35921
 C 0.25371 0.29033 -1.35639
 C 0.33269 -0.04033 0.00223
 C 0.02455 -0.26040 2.82234
 C -0.06099 -0.23942 -2.82430
 F -0.70684 1.19046 1.44588
 F 0.52096 1.05620 -1.44004
 H -0.88080 -0.82906 3.23571
 H -0.94698 -0.77196 -2.94115
 H 0.64359 -1.06729 2.81118
 H 0.56656 -1.08709 -3.11568
 H 0.36539 0.68655 3.52712
 H -0.01900 0.74743 -3.52611
13
bifur_IRC_Cartesians_MW_output/new_data/bifur_traj1_Cartesians_MW point 374
C -0.08073 0.32340 1.36348
 C 0.24198 0.29156 -1.36089
 C 0.34442 -0.04301 0.00208
 C 0.02190 -0.25901 2.82588
 C -0.05776 -0.23946 -2.82768
 F -0.67201 1.18444 1.45146
 F 0.47143 1.05953 -1.44617
 H -0.88404 -0.82469 3.23071
 H -0.94558 -0.77149 -2.95639
 H 0.63960 -1.06826 2.82243
 H 0.56783 -1.08667 -3.10595
 H 0.35546 0.68848 3.53030
 H -0.00249 0.74517 -3.52927
13
bifur_IRC_Cartesians_MW_output/new_data/bifur_traj1_Cartesians_MW point 375
C -0.08073 0.32340 1.36348
 C 0.24198 0.29156 -1.36089
 C 0.34442 -0.04301 0.00208
 C 0.02190 -0.25901 2.82588
 C -0.05776 -0.23946 -2.82768
 F -0.67201 1.18444 1.45146
 F 0.47143 1.05953 -1.44617
 H -0.88404 -0.82469 3.23071
 H -0.94558 -0.77149 -2.95639
 H 0.63960 -1.06826 2.82243
 H 0.56783 -1.08667 -3.10595
 H 0.35546 0.68848 3.53030
 H -0.00249 0.74518 -3.52927
13
bifur_IRC_Cartesians_MW_output/new_data/bifur_traj1_Cartesians_MW point 376
C -0.05975 0.32168 1.37024
 C 0.22159 0.29401 -1.36806
 C 0.36319 -0.04649 0.00183
 C 0.01723 -0.25684 2.83093
 C -0.05221 -0.23975 -2.83245
 F -0.61045 1.17439 1.46083
 F 0.38655 1.06572 -1.45648
 H -0.88959 -0.81748 3.22036
 H -0.94305 -0.77106 -2.98118
 H 0.63292 -1.06993 2.84092
 H 0.57027 -1.08594 -3.08802
 H 0.33767 0.69112 3.53497
 H 0.02563 0.74057 -3.53388
13
bifur_IRC_Cartesians_MW_output/new_data/bifur_traj1_Cartesians_MW point 377
C -0.05116 0.32093 1.37291
 C 0.21322 0.29497 -1.37089
 C 0.37057 -0.04797 0.00172
 C 0.01531 -0.25595 2.83300
 C -0.04994 -0.23986 -2.83442
 F -0.58503 1.17027 1.46444
 F 0.35193 1.06826 -1.46047
 H -0.89184 -0.81458 3.21613
 H -0.94199 -0.77094 -2.99136
 H 0.63021 -1.07061 2.84862
 H 0.57130 -1.08563 -3.08080
 H 0.33031 0.69232 3.53687
 H 0.03709 0.73879 -3.53576
13
bifur_IRC_Cartesians_MW_output/new_data/bifur_traj1_Cartesians_MW point 378
C -0.04375 0.32013 1.37525
 C 0.20602 0.29564 -1.37338
 C 0.37699 -0.04964 0.00163
 C 0.01367 -0.25510 2.83511
 C -0.04797 -0.23989 -2.83643
 F -0.56323 1.16660 1.46737
 F 0.32202 1.07033 -1.46373
 H -0.89376 -0.81205 3.21298
 H -0.94105 -0.77079 -3.00062
 H 0.62783 -1.07118 2.85571
 H 0.57214 -1.08535 -3.07502
 H 0.32404 0.69369 3.53872
 H 0.04703 0.73760 -3.53760
13
bifur_IRC_Cartesians_MW_output/new_data/bifur_traj1_Cartesians_MW point 379
C -0.03733 0.31922 1.37741
 C 0.19978 0.29600 -1.37566
 C 0.38279 -0.05172 0.00155
 C 0.01227 -0.25426 2.83745
 C -0.04624 -0.23980 -2.83869
 F -0.54454 1.16324 1.46970
 F 0.29587 1.07194 -1.46634
 H -0.89541 -0.80976 3.21105
 H -0.94023 -0.77058 -3.00945
 H 0.62570 -1.07166 2.86254
 H 0.57280 -1.08509 -3.07070
 H 0.31875 0.69539 3.54070
 H 0.05579 0.73708 -3.53956
13
bifur_IRC_Cartesians_MW_output/new_data/bifur_traj1_Cartesians_MW point 380
C -0.03156 0.31810 1.37950
 C 0.19419 0.29603 -1.37786
 C 0.38826 -0.05440 0.00148
 C 0.01105 -0.25335 2.84023
 C -0.04466 -0.23957 -2.84139
 F -0.52806 1.15999 1.47148
 F 0.27214 1.07315 -1.46838
 H -0.89687 -0.80760 3.21036
 H -0.93948 -0.77028 -3.01841
 H 0.62369 -1.07208 2.86956
 H 0.57330 -1.08485 -3.06772
 H 0.31418 0.69757 3.54295
 H 0.06382 0.73727 -3.54181
13
bifur_IRC_Cartesians_MW_output/new_data/bifur_traj1_Cartesians_MW point 381
C -0.02602 0.31671 1.38161
 C 0.18883 0.29573 -1.38008
 C 0.39367 -0.05785 0.00142
 C 0.00990 -0.25231 2.84360
 C -0.04311 -0.23918 -2.84469
 F -0.51247 1.15662 1.47279
 F 0.24918 1.07405 -1.46993
 H -0.89825 -0.80544 3.21079
 H -0.93873 -0.76990 -3.02809
 H 0.62168 -1.07245 2.87729
 H 0.57368 -1.08459 -3.06586
 H 0.30995 0.70042 3.54561
 H 0.07168 0.73821 -3.54445
13
bifur_IRC_Cartesians_MW_output/new_data/bifur_traj1_Cartesians_MW point 382
C -0.02022 0.31495 1.38383
 C 0.18321 0.29512 -1.38241
 C 0.39918 -0.06219 0.00134
 C 0.00872 -0.25110 2.84768
 C -0.04147 -0.23866 -2.84870
 F -0.49610 1.15289 1.47366
 F 0.22508 1.07480 -1.47104
 H -0.89964 -0.80315 3.21209
 H -0.93789 -0.76949 -3.03910
 H 0.61952 -1.07282 2.88626
 H 0.57404 -1.08430 -3.06478
 H 0.30558 0.70408 3.54876
 H 0.07999 0.73986 -3.54759
13
bifur_IRC_Cartesians_MW_output/new_data/bifur_traj1_Cartesians_MW point 383
C -0.01362 0.31280 1.38615
 C 0.17681 0.29427 -1.38486
 C 0.40486 -0.06740 0.00126
 C 0.00738 -0.24969 2.85247
 C -0.03961 -0.23802 -2.85341
 F -0.47718 1.14861 1.47413
 F 0.19800 1.07561 -1.47179
 H -0.90116 -0.80063 3.21380
 H -0.93687 -0.76910 -3.05186
 H 0.61710 -1.07321 2.89689
 H 0.57448 -1.08394 -3.06398
 H 0.30050 0.70860 3.55240
 H 0.08932 0.74210 -3.55122
13
bifur_IRC_Cartesians_MW_output/new_data/bifur_traj1_Cartesians_MW point 384
C -0.00585 0.31031 1.38855
 C 0.16923 0.29332 -1.38741
 C 0.41065 -0.07320 0.00116
 C 0.00576 -0.24810 2.85775
 C -0.03744 -0.23735 -2.85859
 F -0.45424 1.14369 1.47431
 F 0.16658 1.07671 -1.47229
 H -0.90289 -0.79786 3.21527
 H -0.93560 -0.76885 -3.06637
 H 0.61436 -1.07366 2.90924
 H 0.57512 -1.08349 -3.06282
 H 0.29422 0.71384 3.55639
 H 0.10009 0.74464 -3.55519
13
bifur_IRC_Cartesians_MW_output/new_data/bifur_traj1_Cartesians_MW point 385
C 0.00332 0.30761 1.39094
 C 0.16024 0.29243 -1.38997
 C 0.41641 -0.07918 0.00105
 C 0.00380 -0.24639 2.86317
 C -0.03491 -0.23672 -2.86390
 F -0.42635 1.13818 1.47435
 F 0.13023 1.07831 -1.47271
 H -0.90488 -0.79485 3.21575
 H -0.93405 -0.76882 -3.08228
 H 0.61130 -1.07417 2.92302
 H 0.57605 -1.08296 -3.06063
 H 0.28642 0.71947 3.56046
 H 0.11242 0.74709 -3.55925
13
bifur_IRC_Cartesians_MW_output/new_data/bifur_traj1_Cartesians_MW point 386
C 0.00332 0.30761 1.39094
 C 0.16024 0.29243 -1.38997
 C 0.41641 -0.07918 0.00105
 C 0.00380 -0.24639 2.86317
 C -0.03491 -0.23672 -2.86390
 F -0.42635 1.13818 1.47435
 F 0.13023 1.07831 -1.47271
 H -0.90488 -0.79485 3.21575
 H -0.93405 -0.76882 -3.08228
 H 0.61130 -1.07417 2.92302
 H 0.57605 -1.08296 -3.06063
 H 0.28642 0.71947 3.56046
 H 0.11242 0.74709 -3.55925
13
bifur_IRC_Cartesians_MW_output/new_data/bifur_traj1_Cartesians_MW point 387
C 0.02614 0.30217 1.39534
 C 0.13773 0.29153 -1.39481
 C 0.42715 -0.08989 0.00076
 C -0.00128 -0.24293 2.87299
 C -0.02880 -0.23598 -2.87344
 F -0.35392 1.12577 1.47459
 F 0.04212 1.08365 -1.47389
 H -0.90974 -0.78832 3.21127
 H -0.93007 -0.76973 -3.11634
 H 0.60435 -1.07548 2.95325
 H 0.57909 -1.08165 -3.05097
 H 0.26547 0.73061 3.56783
 H 0.14177 0.75026 -3.56659
13
bifur_IRC_Cartesians_MW_output/new_data/bifur_traj1_Cartesians_MW point 388
C 0.03996 0.29963 1.39716
 C 0.12402 0.29175 -1.39689
 C 0.43172 -0.09397 0.00059
 C -0.00447 -0.24129 2.87683
 C -0.02520 -0.23600 -2.87711
 F -0.30849 1.11900 1.47490
 F -0.00987 1.08765 -1.47478
 H -0.91263 -0.78490 3.20531
 H -0.92760 -0.77082 -3.13376
 H 0.60052 -1.07629 2.96916
 H 0.58133 -1.08086 -3.04268
 H 0.25195 0.73564 3.57073
 H 0.15877 0.75046 -3.56947
13
bifur_IRC_Cartesians_MW_output/new_data/bifur_traj1_Cartesians_MW point 389
C 0.05543 0.29728 1.39855
 C 0.10861 0.29249 -1.39858
 C 0.43535 -0.09691 0.00039
 C -0.00813 -0.23978 2.87967
 C -0.02124 -0.23633 -2.87976
 F -0.25638 1.11194 1.47526
 F -0.06710 1.09268 -1.47577
 H -0.91583 -0.78145 3.19640
 H -0.92478 -0.77245 -3.15109
 H 0.59651 -1.07719 2.98541
 H 0.58412 -1.07998 -3.03175
 H 0.23618 0.74015 3.57288
 H 0.17727 0.74955 -3.57159
13
bifur_IRC_Cartesians_MW_output/new_data/bifur_traj1_Cartesians_MW point 390
C 0.07230 0.29516 1.39935
 C 0.09175 0.29375 -1.39970
 C 0.43757 -0.09858 0.00017
 C -0.01221 -0.23842 2.88138
 C -0.01699 -0.23700 -2.88126
 F -0.19821 1.10473 1.47544
 F -0.12838 1.09868 -1.47665
 H -0.91925 -0.77813 3.18452
 H -0.92162 -0.77466 -3.16789
 H 0.59242 -1.07818 3.00172
 H 0.58746 -1.07901 -3.01838
 H 0.21833 0.74410 3.57414
 H 0.19684 0.74757 -3.57284
13
bifur_IRC_Cartesians_MW_output/new_data/bifur_traj1_Cartesians_MW point 391
C 0.08948 0.29329 1.39939
 C 0.07449 0.29531 -1.40007
 C 0.43786 -0.09907 -0.00005
 C -0.01644 -0.23729 2.88194
 C -0.01272 -0.23794 -2.88161
 F -0.13751 1.09782 1.47509
 F -0.18958 1.10524 -1.47700
 H -0.92262 -0.77519 3.17061
 H -0.91829 -0.77738 -3.18324
 H 0.58854 -1.07916 3.01733
 H 0.59116 -1.07800 -3.00371
 H 0.19946 0.74747 3.57449
 H 0.21617 0.74490 -3.57317
13
bifur_IRC_Cartesians_MW_output/new_data/bifur_traj1_Cartesians_MW point 392
C 0.10501 0.29167 1.39867
 C 0.05882 0.29681 -1.39964
 C 0.43612 -0.09885 -0.00025
 C -0.02033 -0.23642 2.88169
 C -0.00891 -0.23894 -2.88117
 F -0.08122 1.09184 1.47392
 F -0.24376 1.11146 -1.47646
 H -0.92553 -0.77296 3.15689
 H -0.91512 -0.78027 -3.19604
 H 0.58527 -1.08000 3.03110
 H 0.59477 -1.07704 -2.99004
 H 0.18178 0.75036 3.57415
 H 0.23310 0.74231 -3.57282
13
bifur_IRC_Cartesians_MW_output/new_data/bifur_traj1_Cartesians_MW point 393
C 0.11742 0.29025 1.39743
 C 0.04623 0.29789 -1.39864
 C 0.43288 -0.09856 -0.00041
 C -0.02348 -0.23576 2.88120
 C -0.00589 -0.23979 -2.88053
 F -0.03497 1.08718 1.47188
 F -0.28608 1.11657 -1.47492
 H -0.92770 -0.77152 3.14548
 H -0.91243 -0.78294 -3.20588
 H 0.58283 -1.08062 3.04238
 H 0.59784 -1.07622 -2.97933
 H 0.16714 0.75299 3.57356
 H 0.24621 0.74054 -3.57222
13
bifur_IRC_Cartesians_MW_output/new_data/bifur_traj1_Cartesians_MW point 394
C 0.12658 0.28893 1.39594
 C 0.03687 0.29840 -1.39732
 C 0.42880 -0.09867 -0.00053
 C -0.02584 -0.23525 2.88089
 C -0.00367 -0.24039 -2.88012
 F 0.00021 1.08372 1.46916
 F -0.31644 1.12034 -1.47255
 H -0.92914 -0.77075 3.13715
 H -0.91027 -0.78522 -3.21330
 H 0.58116 -1.08102 3.05142
 H 0.60025 -1.07555 -2.97210
 H 0.15594 0.75558 3.57304
 H 0.25554 0.73987 -3.57170
13
bifur_IRC_Cartesians_MW_output/new_data/bifur_traj1_Cartesians_MW point 395
C 0.13305 0.28761 1.39437
 C 0.03021 0.29839 -1.39587
 C 0.42434 -0.09936 -0.00061
 C -0.02752 -0.23480 2.88098
 C -0.00211 -0.24073 -2.88013
 F 0.02603 1.08118 1.46590
 F -0.33713 1.12293 -1.46953
 H -0.92999 -0.77046 3.13176
 H -0.90857 -0.78709 -3.21907
 H 0.58008 -1.08123 3.05887
 H 0.60206 -1.07501 -2.96800
 H 0.14769 0.75830 3.57277
 H 0.26186 0.74028 -3.57144
13
bifur_IRC_Cartesians_MW_output/new_data/bifur_traj1_Cartesians_MW point 396
C 0.13755 0.28621 1.39281
 C 0.02553 0.29790 -1.39440
 C 0.41976 -0.10072 -0.00068
 C -0.02869 -0.23435 2.88156
 C -0.00102 -0.24084 -2.88066
 F 0.04483 1.07924 1.46222
 F -0.35085 1.12456 -1.46600
 H -0.93042 -0.77047 3.12882
 H -0.90720 -0.78861 -3.22394
 H 0.57939 -1.08130 3.06538
 H 0.60339 -1.07456 -2.96645
 H 0.14169 0.76129 3.57284
 H 0.26604 0.74166 -3.57151
13
bifur_IRC_Cartesians_MW_output/new_data/bifur_traj1_Cartesians_MW point 397
C 0.13755 0.28621 1.39281
 C 0.02553 0.29790 -1.39440
 C 0.41976 -0.10072 -0.00068
 C -0.02869 -0.23435 2.88156
 C -0.00102 -0.24084 -2.88066
 F 0.04483 1.07924 1.46222
 F -0.35085 1.12456 -1.46600
 H -0.93042 -0.77047 3.12882
 H -0.90720 -0.78861 -3.22394
 H 0.57939 -1.08130 3.06538
 H 0.60339 -1.07456 -2.96645
 H 0.14169 0.76129 3.57284
 H 0.26604 0.74166 -3.57151
13
bifur_IRC_Cartesians_MW_output/new_data/bifur_traj1_Cartesians_MW point 398
C 0.14360 0.28296 1.38983
 C 0.01913 0.29587 -1.39153
 C 0.41057 -0.10539 -0.00076
 C -0.03025 -0.23328 2.88423
 C 0.00049 -0.24054 -2.88327
 F 0.07172 1.07598 1.45376
 F -0.36805 1.12612 -1.45773
 H -0.93058 -0.77084 3.12783
 H -0.90495 -0.79104 -3.23354
 H 0.57850 -1.08123 3.07810
 H 0.60524 -1.07377 -2.96824
 H 0.13321 0.76850 3.57402
 H 0.27136 0.74667 -3.57270
13
bifur_IRC_Cartesians_MW_output/new_data/bifur_traj1_Cartesians_MW point 399
C 0.14687 0.28101 1.38834
 C 0.01568 0.29458 -1.39010
 C 0.40581 -0.10845 -0.00081
 C -0.03107 -0.23261 2.88612
 C 0.00132 -0.24028 -2.88513
 F 0.08603 1.07406 1.44902
 F -0.37752 1.12681 -1.45308
 H -0.93066 -0.77097 3.12798
 H -0.90372 -0.79227 -3.23941
 H 0.57796 -1.08117 3.08555
 H 0.60617 -1.07334 -2.96979
 H 0.12876 0.77283 3.57498
 H 0.27435 0.74981 -3.57366
13
bifur_IRC_Cartesians_MW_output/new_data/bifur_traj1_Cartesians_MW point 400
C 0.15171 0.27885 1.38669
 C 0.01065 0.29339 -1.38854
 C 0.40065 -0.11158 -0.00088
 C -0.03229 -0.23183 2.88802
 C 0.00254 -0.24010 -2.88698
 F 0.10615 1.07152 1.44397
 F -0.39234 1.12811 -1.44819
 H -0.93100 -0.77090 3.12682
 H -0.90215 -0.79384 -3.24664
 H 0.57710 -1.08120 3.09453
 H 0.60748 -1.07280 -2.97011
 H 0.12248 0.77757 3.57592
 H 0.27901 0.75281 -3.57460
13
bifur_IRC_Cartesians_MW_output/new_data/bifur_traj1_Cartesians_MW point 401
C 0.15919 0.27654 1.38476
 C 0.00293 0.29258 -1.38675
 C 0.39482 -0.11423 -0.00098
 C -0.03419 -0.23099 2.88950
 C 0.00439 -0.24018 -2.88837
 F 0.13617 1.06810 1.43873
 F -0.41612 1.13061 -1.44321
 H -0.93184 -0.77056 3.12272
 H -0.90003 -0.79600 -3.25546
 H 0.57576 -1.08136 3.10543
 H 0.60948 -1.07210 -2.96766
 H 0.11303 0.78250 3.57650
 H 0.28641 0.75507 -3.57520
13
bifur_IRC_Cartesians_MW_output/new_data/bifur_traj1_Cartesians_MW point 402
C 0.17006 0.27422 1.38241
 C -0.00824 0.29245 -1.38461
 C 0.38805 -0.11583 -0.00112
 C -0.03698 -0.23014 2.89007
 C 0.00703 -0.24067 -2.88883
 F 0.17900 1.06368 1.43346
 F -0.45134 1.13479 -1.43835
 H -0.93331 -0.76990 3.11432
 H -0.89722 -0.79897 -3.26580
 H 0.57384 -1.08173 3.11830
 H 0.61241 -1.07120 -2.96116
 H 0.09943 0.78730 3.57640
 H 0.29725 0.75599 -3.57510
13
bifur_IRC_Cartesians_MW_output/new_data/bifur_traj1_Cartesians_MW point 403
C 0.18454 0.27199 1.37952
 C -0.02308 0.29313 -1.38199
 C 0.38011 -0.11600 -0.00131
 C -0.04074 -0.22936 2.88941
 C 0.01051 -0.24165 -2.88800
 F 0.23563 1.05829 1.42822
 F -0.49855 1.14084 -1.43366
 H -0.93546 -0.76896 3.10090
 H -0.89367 -0.80285 -3.27731
 H 0.57134 -1.08231 3.13292
 H 0.61637 -1.07009 -2.95001
 H 0.08133 0.79172 3.57537
 H 0.31167 0.75525 -3.57406
13
bifur_IRC_Cartesians_MW_output/new_data/bifur_traj1_Cartesians_MW point 404
C 0.20236 0.26987 1.37598
 C -0.04133 0.29461 -1.37879
 C 0.37066 -0.11466 -0.00155
 C -0.04540 -0.22865 2.88743
 C 0.01475 -0.24312 -2.88581
 F 0.30528 1.05206 1.42287
 F -0.55662 1.14869 -1.42899
 H -0.93821 -0.76785 3.08257
 H -0.88940 -0.80768 -3.28965
 H 0.56836 -1.08308 3.14905
 H 0.62134 -1.06879 -2.93442
 H 0.05893 0.79571 3.57331
 H 0.32928 0.75290 -3.57200
13
bifur_IRC_Cartesians_MW_output/new_data/bifur_traj1_Cartesians_MW point 405
C 0.22279 0.26779 1.37170
 C -0.06228 0.29664 -1.37489
 C 0.35939 -0.11212 -0.00182
 C -0.05079 -0.22804 2.88432
 C 0.01958 -0.24500 -2.88246
 F 0.38557 1.04521 1.41702
 F -0.62282 1.15800 -1.42393
 H -0.94138 -0.76674 3.06027
 H -0.88453 -0.81337 -3.30252
 H 0.56508 -1.08399 3.16647
 H 0.62717 -1.06731 -2.91548
 H 0.03300 0.79950 3.57035
 H 0.34924 0.74941 -3.56904
13
bifur_IRC_Cartesians_MW_output/new_data/bifur_traj1_Cartesians_MW point 406
C 0.24443 0.26559 1.36671
 C -0.08451 0.29881 -1.37031
 C 0.34623 -0.10914 -0.00210
 C -0.05653 -0.22745 2.88066
 C 0.02466 -0.24706 -2.87854
 F 0.47148 1.03810 1.41023
 F -0.69228 1.16801 -1.41798
 H -0.94465 -0.76580 3.03607
 H -0.87926 -0.81965 -3.31562
 H 0.56173 -1.08491 3.18484
 H 0.63348 -1.06571 -2.89527
 H 0.00515 0.80351 3.56688
 H 0.37007 0.74571 -3.56556
13
bifur_IRC_Cartesians_MW_output/new_data/bifur_traj1_Cartesians_MW point 407
C 0.26481 0.26310 1.36137
 C -0.10553 0.30043 -1.36536
 C 0.33191 -0.10696 -0.00238
 C -0.06196 -0.22682 2.87748
 C 0.02945 -0.24893 -2.87513
 F 0.55358 1.03131 1.40229
 F -0.75676 1.17737 -1.41081
 H -0.94753 -0.76524 3.01373
 H -0.87410 -0.82589 -3.32846
 H 0.55871 -1.08571 3.20328
 H 0.63957 -1.06412 -2.87734
 H -0.02149 0.80827 3.56366
 H 0.38934 0.74319 -3.56235
13
bifur_IRC_Cartesians_MW_output/new_data/bifur_traj1_Cartesians_MW point 408
C 0.26481 0.26310 1.36137
 C -0.10553 0.30043 -1.36536
 C 0.33191 -0.10696 -0.00238
 C -0.06196 -0.22682 2.87748
 C 0.02945 -0.24893 -2.87513
 F 0.55358 1.03130 1.40229
 F -0.75676 1.17737 -1.41081
 H -0.94753 -0.76524 3.01373
 H -0.87410 -0.82589 -3.32846
 H 0.55871 -1.08571 3.20329
 H 0.63957 -1.06412 -2.87734
 H -0.02149 0.80828 3.56366
 H 0.38934 0.74319 -3.56235
13
bifur_IRC_Cartesians_MW_output/new_data/bifur_traj1_Cartesians_MW point 409
C 0.28622 0.25700 1.35367
 C -0.12784 0.29865 -1.35806
 C 0.30958 -0.11193 -0.00267
 C -0.06761 -0.22496 2.87901
 C 0.03459 -0.24973 -2.87642
 F 0.64362 1.02249 1.38528
 F -0.82155 1.18558 -1.39454
 H -0.94957 -0.76548 2.99786
 H -0.86764 -0.83334 -3.34977
 H 0.55560 -1.08610 3.23266
 H 0.64608 -1.06201 -2.86831
 H -0.05039 0.82131 3.56312
 H 0.40891 0.74852 -3.56183
13
bifur_IRC_Cartesians_MW_output/new_data/bifur_traj1_Cartesians_MW point 410
C 0.28046 0.25348 1.35340
 C -0.12212 0.29396 -1.35768
 C 0.30684 -0.12185 -0.00260
 C -0.06594 -0.22358 2.88643
 C 0.03342 -0.24767 -2.88393
 F 0.62360 1.02215 1.37802
 F -0.80092 1.18072 -1.38699
 H -0.94770 -0.76624 3.01435
 H -0.86801 -0.83223 -3.35652
 H 0.55630 -1.08538 3.23970
 H 0.64425 -1.06196 -2.88547
 H -0.04337 0.82970 3.56803
 H 0.40318 0.75891 -3.56675
13
bifur_IRC_Cartesians_MW_output/new_data/bifur_traj1_Cartesians_MW point 411
C 0.26301 0.24951 1.35545
 C -0.10443 0.28646 -1.35939
 C 0.30942 -0.13718 -0.00238
 C -0.06108 -0.22186 2.89861
 C 0.02958 -0.24385 -2.89634
 F 0.55779 1.02469 1.37115
 F -0.74227 1.16948 -1.37935
 H -0.94372 -0.76758 3.04824
 H -0.87087 -0.82781 -3.36054
 H 0.55866 -1.08399 3.24161
 H 0.63886 -1.06261 -2.91832
 H -0.02125 0.83967 3.57659
 H 0.38630 0.77505 -3.57533
13
bifur_IRC_Cartesians_MW_output/new_data/bifur_traj1_Cartesians_MW point 412
C 0.23549 0.24482 1.35875
 C -0.07652 0.27621 -1.36216
 C 0.31439 -0.15752 -0.00204
 C -0.05353 -0.21981 2.91492
 C 0.02344 -0.23849 -2.91300
 F 0.45399 1.02970 1.36305
 F -0.64981 1.15278 -1.37006
 H -0.93772 -0.76978 3.09716
 H -0.87565 -0.82092 -3.36237
 H 0.56262 -1.08193 3.23999
 H 0.63059 -1.06377 -2.96547
 H 0.01333 0.85180 3.58817
 H 0.35938 0.79691 -3.58695
13
bifur_IRC_Cartesians_MW_output/new_data/bifur_traj1_Cartesians_MW point 413
C 0.19998 0.23917 1.36215
 C -0.04060 0.26340 -1.36487
 C 0.31869 -0.18221 -0.00159
 C -0.04389 -0.21748 2.93449
 C 0.01544 -0.23189 -2.93303
 F 0.32168 1.03669 1.35218
 F -0.52920 1.13178 -1.35766
 H -0.92987 -0.77313 3.15803
 H -0.88171 -0.81255 -3.36255
 H 0.56806 -1.07927 3.23654
 H 0.62027 -1.06525 -3.02488
 H 0.05718 0.86654 3.60197
 H 0.32396 0.82419 -3.60078
13
bifur_IRC_Cartesians_MW_output/new_data/bifur_traj1_Cartesians_MW point 414
C 0.15890 0.23252 1.36470
 C 0.00084 0.24846 -1.36664
 C 0.31990 -0.21021 -0.00107
 C -0.03283 -0.21494 2.95627
 C 0.00612 -0.22442 -2.95534
 F 0.17113 1.04510 1.33758
 F -0.38755 1.10785 -1.34126
 H -0.92049 -0.77774 3.22715
 H -0.88840 -0.80363 -3.36154
 H 0.57474 -1.07609 3.23269
 H 0.60875 -1.06686 -3.09366
 H 0.10684 0.88393 3.61708
 H 0.28205 0.85604 -3.61595
13
bifur_IRC_Cartesians_MW_output/new_data/bifur_traj1_Cartesians_MW point 415
C 0.11519 0.22499 1.36580
 C 0.04474 0.23213 -1.36689
 C 0.31658 -0.24007 -0.00053
 C -0.02116 -0.21230 2.97896
 C -0.00386 -0.21655 -2.97860
 F 0.01403 1.05424 1.31916
 F -0.23445 1.08263 -1.32091
 H -0.91011 -0.78349 3.29996
 H -0.89509 -0.79502 -3.35992
 H 0.58227 -1.07256 3.22965
 H 0.59695 -1.06842 -3.16774
 H 0.15847 0.90348 3.63251
 H 0.23645 0.89096 -3.63145
13
bifur_IRC_Cartesians_MW_output/new_data/bifur_traj1_Cartesians_MW point 416
C 0.07244 0.21694 1.36522
 C 0.08752 0.21547 -1.36549
 C 0.30857 -0.26991 -0.00000
 C -0.00983 -0.20967 3.00112
 C -0.01367 -0.20883 -3.00132
 F -0.13661 1.06321 1.29782
 F -0.08222 1.05805 -1.29765
 H -0.89952 -0.78996 3.37116
 H -0.90117 -0.78748 -3.35845
 H 0.59001 -1.06895 3.22844
 H 0.58582 -1.06978 -3.24183
 H 0.20780 0.92421 3.64725
 H 0.19085 0.92669 -3.64626
13
bifur_IRC_Cartesians_MW_output/new_data/bifur_traj1_Cartesians_MW point 417
C 0.03434 0.20890 1.36328
 C 0.12549 0.19977 -1.36280
 C 0.29715 -0.29774 0.00046
 C 0.00020 -0.20717 3.02134
 C -0.02243 -0.20180 -3.02205
 F -0.26818 1.07105 1.27544
 F 0.05554 1.03603 -1.27353
 H -0.88966 -0.79643 3.43537
 H -0.90612 -0.78149 -3.35805
 H 0.59721 -1.06556 3.22970
 H 0.57623 -1.07082 -3.31008
 H 0.25080 0.94472 3.66042
 H 0.14942 0.96053 -3.65951
13
bifur_IRC_Cartesians_MW_output/new_data/bifur_traj1_Cartesians_MW point 418
C 0.00351 0.20142 1.36063
 C 0.15611 0.18608 -1.35956
 C 0.28456 -0.32200 0.00084
 C 0.00830 -0.20488 3.03869
 C -0.02952 -0.19586 -3.03982
 F -0.37271 1.07707 1.25426
 F 0.16861 1.01791 -1.25092
 H -0.88130 -0.80217 3.48891
 H -0.90974 -0.77717 -3.35938
 H 0.60320 -1.06266 3.23346
 H 0.56865 -1.07150 -3.36796
 H 0.28497 0.96359 3.67153
 H 0.11537 0.99017 -3.67068
13
bifur_IRC_Cartesians_MW_output/new_data/bifur_traj1_Cartesians_MW point 419
C 0.00351 0.20142 1.36063
 C 0.15611 0.18608 -1.35956
 C 0.28456 -0.32200 0.00084
 C 0.00830 -0.20488 3.03869
 C -0.02952 -0.19586 -3.03982
 F -0.37271 1.07707 1.25426
 F 0.16861 1.01791 -1.25092
 H -0.88130 -0.80217 3.48890
 H -0.90974 -0.77717 -3.35938
 H 0.60320 -1.06266 3.23346
 H 0.56865 -1.07150 -3.36796
 H 0.28496 0.96359 3.67153
 H 0.11537 0.99017 -3.67068
13
bifur_IRC_Cartesians_MW_output/new_data/bifur_traj1_Cartesians_MW point 420
C -0.03747 0.18894 1.35550
 C 0.19661 0.16536 -1.35362
 C 0.26225 -0.35944 0.00133
 C 0.01911 -0.20100 3.06519
 C -0.03886 -0.18715 -3.06689
 F -0.50868 1.08389 1.21968
 F 0.32117 0.99268 -1.21439
 H -0.86944 -0.81046 3.56543
 H -0.91378 -0.77213 -3.36669
 H 0.61124 -1.05847 3.24569
 H 0.55870 -1.07207 -3.45198
 H 0.32961 0.99450 3.68827
 H 0.06955 1.03534 -3.68752
13
bifur_IRC_Cartesians_MW_output/new_data/bifur_traj1_Cartesians_MW point 421
C -0.05212 0.18361 1.35324
 C 0.21105 0.15709 -1.35107
 C 0.25273 -0.37470 0.00150
 C 0.02299 -0.19930 3.07596
 C -0.04217 -0.18373 -3.07787
 F -0.55653 1.08588 1.20529
 F 0.37629 0.98323 -1.19929
 H -0.86498 -0.81358 3.59481
 H -0.91499 -0.77050 -3.37137
 H 0.61410 -1.05687 3.25256
 H 0.55513 -1.07217 -3.48448
 H 0.34542 1.00755 3.69503
 H 0.05308 1.05348 -3.69432
13
bifur_IRC_Cartesians_MW_output/new_data/bifur_traj1_Cartesians_MW point 422
C -0.06703 0.17835 1.35081
 C 0.22572 0.14882 -1.34836
 C 0.24277 -0.38977 0.00168
 C 0.02693 -0.19765 3.08653
 C -0.04555 -0.18033 -3.08864
 F -0.60499 1.08804 1.19075
 F 0.43259 0.97375 -1.18402
 H -0.86043 -0.81683 3.62410
 H -0.91621 -0.76892 -3.37553
 H 0.61707 -1.05524 3.25909
 H 0.55157 -1.07228 -3.51707
 H 0.36138 1.02048 3.70162
 H 0.03619 1.07159 -3.70095
13
bifur_IRC_Cartesians_MW_output/new_data/bifur_traj1_Cartesians_MW point 423
C -0.08648 0.17246 1.34751
 C 0.24486 0.13904 -1.34468
 C 0.22988 -0.40689 0.00191
 C 0.03198 -0.19596 3.09833
 C -0.05004 -0.17636 -3.10072
 F -0.66790 1.09155 1.17328
 F 0.50629 0.96209 -1.16562
 H -0.85464 -0.82124 3.65924
 H -0.91795 -0.76702 -3.37790
 H 0.62115 -1.05321 3.26463
 H 0.54713 -1.07250 -3.55661
 H 0.38187 1.03508 3.70888
 H 0.01384 1.09294 -3.70826
13
bifur_IRC_Cartesians_MW_output/new_data/bifur_traj1_Cartesians_MW point 424
C -0.11610 0.16498 1.34199
 C 0.27397 0.12561 -1.33857
 C 0.20957 -0.42900 0.00226
 C 0.03955 -0.19410 3.11313
 C -0.05699 -0.17102 -3.11592
 F -0.76273 1.09803 1.14852
 F 0.61941 0.94546 -1.13944
 H -0.84597 -0.82836 3.70782
 H -0.92073 -0.76453 -3.37660
 H 0.62776 -1.05020 3.26860
 H 0.54077 -1.07292 -3.61233
 H 0.41236 1.05395 3.71771
 H -0.02087 1.12209 -3.71717
13
bifur_IRC_Cartesians_MW_output/new_data/bifur_traj1_Cartesians_MW point 425
C -0.16086 0.15480 1.33193
 C 0.31779 0.10647 -1.32764
 C 0.17482 -0.45855 0.00279
 C 0.05076 -0.19204 3.13198
 C -0.06767 -0.16371 -3.13540
 F -0.90278 1.10906 1.11077
 F 0.79299 0.92165 -1.09956
 H -0.83271 -0.84014 3.77583
 H -0.92475 -0.76183 -3.36937
 H 0.63844 -1.04566 3.27099
 H 0.53189 -1.07356 -3.69276
 H 0.45682 1.07992 3.72838
 H -0.07475 1.16358 -3.72795
13
bifur_IRC_Cartesians_MW_output/new_data/bifur_traj1_Cartesians_MW point 426
C -0.21816 0.14181 1.31489
 C 0.37348 0.08202 -1.30948
 C 0.11911 -0.49364 0.00347
 C 0.06479 -0.19005 3.15269
 C -0.08158 -0.15504 -3.15691
 F -1.07428 1.12443 1.05704
 F 1.02151 0.89255 -1.04305
 H -0.81491 -0.85750 3.85766
 H -0.92901 -0.76072 -3.35524
 H 0.65338 -1.03959 3.27326
 H 0.52188 -1.07409 -3.79459
 H 0.51039 1.11320 3.73893
 H -0.14662 1.21663 -3.73867
13
bifur_IRC_Cartesians_MW_output/new_data/bifur_traj1_Cartesians_MW point 427
C -0.27343 0.12819 1.29140
 C 0.42649 0.05739 -1.28489
 C 0.04579 -0.52565 0.00410
 C 0.07783 -0.18876 3.16900
 C -0.09531 -0.14737 -3.17401
 F -1.22653 1.14063 0.99409
 F 1.25259 0.86606 -0.97733
 H -0.79615 -0.87801 3.93104
 H -0.93141 -0.76355 -3.33668
 H 0.66974 -1.03319 3.27749
 H 0.51433 -1.07404 -3.89427
 H 0.55665 1.14797 3.74526
 H -0.22059 1.27032 -3.74519
13
bifur_IRC_Cartesians_MW_output/new_data/bifur_traj1_Cartesians_MW point 428
C -0.31262 0.11706 1.26610
 C 0.46319 0.03850 -1.25882
 C -0.03021 -0.54649 0.00453
 C 0.08649 -0.18853 3.17636
 C -0.10543 -0.14269 -3.18196
 F -1.31837 1.15370 0.93561
 F 1.42943 0.84913 -0.91677
 H -0.78088 -0.89713 3.97674
 H -0.93100 -0.77032 -3.31795
 H 0.68371 -1.02797 3.28344
 H 0.51152 -1.07329 -3.96719
 H 0.58285 1.17622 3.74523
 H -0.27867 1.31182 -3.74534
13
bifur_IRC_Cartesians_MW_output/new_data/bifur_traj1_Cartesians_MW point 429
C -0.33458 0.10955 1.24312
 C 0.48287 0.02668 -1.23539
 C -0.09719 -0.55569 0.00476
 C 0.09072 -0.18920 3.17576
 C -0.11151 -0.14096 -3.18171
 F -1.35337 1.16278 0.88911
 F 1.54178 0.84167 -0.86898
 H -0.77036 -0.91255 3.99519
 H -0.92865 -0.77898 -3.30108
 H 0.69399 -1.02437 3.28911
 H 0.51259 -1.07217 -4.00963
 H 0.59075 1.19519 3.74032
 H -0.31703 1.33804 -3.74056
13
bifur_IRC_Cartesians_MW_output/new_data/bifur_traj1_Cartesians_MW point 430
C -0.33458 0.10955 1.24311
 C 0.48287 0.02668 -1.23539
 C -0.09720 -0.55569 0.00476
 C 0.09072 -0.18920 3.17576
 C -0.11151 -0.14096 -3.18171
 F -1.35337 1.16278 0.88911
 F 1.54178 0.84167 -0.86898
 H -0.77036 -0.91255 3.99519
 H -0.92865 -0.77898 -3.30108
 H 0.69399 -1.02437 3.28911
 H 0.51259 -1.07217 -4.00963
 H 0.59075 1.19519 3.74032
 H -0.31703 1.33805 -3.74056
13
bifur_IRC_Cartesians_MW_output/new_data/bifur_traj1_Cartesians_MW point 431
C -0.34783 0.10247 1.20546
 C 0.49234 0.01713 -1.19745
 C -0.20306 -0.55236 0.00485
 C 0.09154 -0.19216 3.16096
 C -0.11633 -0.14268 -3.16719
 F -1.33005 1.17362 0.82547
 F 1.64547 0.84326 -0.80427
 H -0.75884 -0.93462 3.98443
 H -0.92166 -0.79744 -3.27109
 H 0.70695 -1.02046 3.29617
 H 0.52051 -1.06968 -4.03691
 H 0.57703 1.21309 3.72302
 H -0.35606 1.35985 -3.72344
13
bifur_IRC_Cartesians_MW_output/new_data/bifur_traj1_Cartesians_MW point 432
C -0.34556 0.10136 1.18883
 C 0.48840 0.01657 -1.18085
 C -0.24835 -0.54394 0.00478
 C 0.08971 -0.19419 3.14920
 C -0.11664 -0.14514 -3.15545
 F -1.29092 1.17705 0.80211
 F 1.66256 0.84898 -0.78081
 H -0.75583 -0.94324 3.96459
 H -0.91748 -0.80712 -3.25656
 H 0.71132 -1.01946 3.29804
 H 0.52623 -1.06836 -4.03340
 H 0.56140 1.21593 3.71188
 H -0.36483 1.36156 -3.71237
13
bifur_IRC_Cartesians_MW_output/new_data/bifur_traj1_Cartesians_MW point 433
C -0.33866 0.10137 1.17275
 C 0.47986 0.01805 -1.16489
 C -0.29135 -0.53201 0.00467
 C 0.08668 -0.19655 3.13498
 C -0.11587 -0.14846 -3.14118
 F -1.23637 1.17953 0.78212
 F 1.66241 0.85738 -0.76093
 H -0.75410 -0.95092 3.93692
 H -0.91279 -0.81737 -3.24204
 H 0.71474 -1.01891 3.29941
 H 0.53304 -1.06694 -4.02126
 H 0.54077 1.21596 3.69920
 H -0.36837 1.35885 -3.69975
13
bifur_IRC_Cartesians_MW_output/new_data/bifur_traj1_Cartesians_MW point 434
C -0.32728 0.10233 1.15708
 C 0.46688 0.02139 -1.14943
 C -0.33250 -0.51688 0.00450
 C 0.08248 -0.19917 3.11851
 C -0.11406 -0.15258 -3.12460
 F -1.16669 1.18104 0.76501
 F 1.64579 0.86831 -0.74415
 H -0.75356 -0.95773 3.90189
 H -0.90756 -0.82822 -3.22774
 H 0.71726 -1.01876 3.30062
 H 0.54092 -1.06542 -4.00110
 H 0.51522 1.21355 3.68509
 H -0.36691 1.35213 -3.68568
13
bifur_IRC_Cartesians_MW_output/new_data/bifur_traj1_Cartesians_MW point 435
C -0.31159 0.10415 1.14193
 C 0.44964 0.02645 -1.13457
 C -0.37157 -0.49895 0.00427
 C 0.07718 -0.20200 3.10011
 C -0.11124 -0.15742 -3.10603
 F -1.08270 1.18154 0.75074
 F 1.61314 0.88160 -0.73039
 H -0.75420 -0.96364 3.86014
 H -0.90182 -0.83957 -3.21400
 H 0.71887 -1.01902 3.30191
 H 0.54978 -1.06379 -3.97348
 H 0.48507 1.20894 3.66979
 H -0.36055 1.34172 -3.67042
13
bifur_IRC_Cartesians_MW_output/new_data/bifur_traj1_Cartesians_MW point 436
C -0.29196 0.10671 1.12753
 C 0.42851 0.03304 -1.12054
 C -0.40804 -0.47870 0.00400
 C 0.07088 -0.20497 3.08022
 C -0.10748 -0.16287 -3.08591
 F -0.98610 1.18100 0.73934
 F 1.56538 0.89693 -0.71970
 H -0.75595 -0.96858 3.81267
 H -0.89567 -0.85123 -3.20119
 H 0.71955 -1.01965 3.30343
 H 0.55945 -1.06208 -3.93919
 H 0.45092 1.20240 3.65363
 H -0.34950 1.32800 -3.65429
13
bifur_IRC_Cartesians_MW_output/new_data/bifur_traj1_Cartesians_MW point 437
C -0.26900 0.10990 1.11414
 C 0.40416 0.04092 -1.10759
 C -0.44126 -0.45673 0.00369
 C 0.06378 -0.20800 3.05937
 C -0.10290 -0.16876 -3.06480
 F -0.87959 1.17949 0.73089
 F 1.50431 0.91386 -0.71211
 H -0.75872 -0.97249 3.76084
 H -0.88926 -0.86292 -3.18958
 H 0.71934 -1.02062 3.30518
 H 0.56966 -1.06034 -3.89935
 H 0.41370 1.19421 3.63704
 H -0.33423 1.31148 -3.63771
13
bifur_IRC_Cartesians_MW_output/new_data/bifur_traj1_Cartesians_MW point 438
C -0.24371 0.11360 1.10204
 C 0.37760 0.04978 -1.09597
 C -0.47061 -0.43375 0.00335
 C 0.05616 -0.21101 3.03820
 C -0.09772 -0.17489 -3.04333
 F -0.76724 1.17716 0.72539
 F 1.43305 0.93176 -0.70759
 H -0.76233 -0.97536 3.70647
 H -0.88280 -0.87433 -3.17929
 H 0.71834 -1.02188 3.30698
 H 0.58009 -1.05861 -3.85558
 H 0.37479 1.18468 3.62047
 H -0.31562 1.29284 -3.62115
13
bifur_IRC_Cartesians_MW_output/new_data/bifur_traj1_Cartesians_MW point 439
C -0.21748 0.11768 1.09144
 C 0.35025 0.05921 -1.08587
 C -0.49568 -0.41057 0.00301
 C 0.04839 -0.21394 3.01736
 C -0.09226 -0.18105 -3.02217
 F -0.65434 1.17433 0.72264
 F 1.35620 0.94986 -0.70589
 H -0.76650 -0.97730 3.65177
 H -0.87656 -0.88507 -3.17013
 H 0.71675 -1.02333 3.30846
 H 0.59032 -1.05696 -3.80994
 H 0.33593 1.17420 3.60443
 H -0.29503 1.27294 -3.60511
13
bifur_IRC_Cartesians_MW_output/new_data/bifur_traj1_Cartesians_MW point 440
C -0.19193 0.12199 1.08240
 C 0.32375 0.06871 -1.07732
 C -0.51646 -0.38799 0.00268
 C 0.04091 -0.21674 2.99748
 C -0.08688 -0.18697 -3.00197
 F -0.54678 1.17141 0.72223
 F 1.27941 0.96729 -0.70651
 H -0.77087 -0.97851 3.59911
 H -0.87082 -0.89484 -3.16172
 H 0.71487 -1.02485 3.30912
 H 0.59991 -1.05548 -3.76482
 H 0.29905 1.16319 3.58933
 H -0.27416 1.25279 -3.59001
13
bifur_IRC_Cartesians_MW_output/new_data/bifur_traj1_Cartesians_MW point 441
C -0.19192 0.12199 1.08240
 C 0.32374 0.06871 -1.07732
 C -0.51646 -0.38799 0.00268
 C 0.04091 -0.21674 2.99748
 C -0.08688 -0.18697 -3.00197
 F -0.54677 1.17141 0.72223
 F 1.27940 0.96729 -0.70651
 H -0.77087 -0.97851 3.59911
 H -0.87082 -0.89484 -3.16172
 H 0.71487 -1.02485 3.30912
 H 0.59991 -1.05548 -3.76481
 H 0.29905 1.16319 3.58933
 H -0.27416 1.25279 -3.59001
13
bifur_IRC_Cartesians_MW_output/new_data/bifur_traj1_Cartesians_MW point 442
C -0.14920 0.13070 1.06862
 C 0.27956 0.08610 -1.06436
 C -0.54691 -0.34738 0.00212
 C 0.02840 -0.22186 2.96249
 C -0.07792 -0.19731 -2.96645
 F -0.36933 1.16712 0.72582
 F 1.14907 0.99698 -0.71187
 H -0.77870 -0.97994 3.50831
 H -0.86175 -0.91055 -3.14478
 H 0.71157 -1.02762 3.30600
 H 0.61578 -1.05322 -3.68525
 H 0.23811 1.14132 3.56318
 H -0.23867 1.21566 -3.56384
13
bifur_IRC_Cartesians_MW_output/new_data/bifur_traj1_Cartesians_MW point 443
C -0.13477 0.13483 1.06350
 C 0.26460 0.09317 -1.05951
 C -0.55791 -0.33040 0.00194
 C 0.02406 -0.22419 2.94803
 C -0.07500 -0.20140 -2.95180
 F -0.30847 1.16660 0.72845
 F 1.10584 1.00796 -0.71511
 H -0.78145 -0.98079 3.47354
 H -0.85879 -0.91622 -3.13500
 H 0.71079 -1.02863 3.30131
 H 0.62148 -1.05253 -3.65470
 H 0.21689 1.13120 3.55250
 H -0.22727 1.20038 -3.55315
13
bifur_IRC_Cartesians_MW_output/new_data/bifur_traj1_Cartesians_MW point 444
C -0.12649 0.13869 1.05931
 C 0.25591 0.09873 -1.05548
 C -0.56688 -0.31621 0.00183
 C 0.02138 -0.22635 2.93594
 C -0.07349 -0.20459 -2.93961
 F -0.27118 1.16765 0.73084
 F 1.08304 1.01565 -0.71785
 H -0.78303 -0.98208 3.44773
 H -0.85707 -0.92030 -3.12361
 H 0.71096 -1.02926 3.29402
 H 0.62540 -1.05219 -3.63247
 H 0.20340 1.12203 3.54359
 H -0.22193 1.18823 -3.54424
13
bifur_IRC_Cartesians_MW_output/new_data/bifur_traj1_Cartesians_MW point 445
C -0.12521 0.14215 1.05600
 C 0.25432 0.10247 -1.05220
 C -0.57411 -0.30525 0.00181
 C 0.02056 -0.22834 2.92652
 C -0.07360 -0.20675 -2.93017
 F -0.26032 1.17048 0.73257
 F 1.08372 1.01961 -0.71964
 H -0.78321 -0.98398 3.43208
 H -0.85670 -0.92267 -3.11039
 H 0.71225 -1.02945 3.28395
 H 0.62733 -1.05221 -3.61988
 H 0.19855 1.11412 3.53665
 H -0.22358 1.17982 -3.53730
13
bifur_IRC_Cartesians_MW_output/new_data/bifur_traj1_Cartesians_MW point 446
C -0.13086 0.14510 1.05358
 C 0.25978 0.10432 -1.04966
 C -0.57962 -0.29777 0.00188
 C 0.02161 -0.23011 2.91998
 C -0.07529 -0.20784 -2.92370
 F -0.27570 1.17501 0.73349
 F 1.10767 1.01979 -0.72033
 H -0.78201 -0.98647 3.42683
 H -0.85767 -0.92333 -3.09570
 H 0.71463 -1.02919 3.27147
 H 0.62727 -1.05259 -3.61717
 H 0.20233 1.10772 3.53182
 H -0.23213 1.17536 -3.53248
13
bifur_IRC_Cartesians_MW_output/new_data/bifur_traj1_Cartesians_MW point 447
C -0.14200 0.14754 1.05198
 C 0.27082 0.10454 -1.04786
 C -0.58348 -0.29343 0.00203
 C 0.02415 -0.23161 2.91604
 C -0.07823 -0.20802 -2.91989
 F -0.31209 1.18077 0.73373
 F 1.14983 1.01686 -0.72012
 H -0.77971 -0.98934 3.43033
 H -0.85970 -0.92256 -3.08034
 H 0.71783 -1.02857 3.25744
 H 0.62557 -1.05325 -3.62266
 H 0.21304 1.10276 3.52889
 H -0.24603 1.17430 -3.52957
13
bifur_IRC_Cartesians_MW_output/new_data/bifur_traj1_Cartesians_MW point 448
C -0.15654 0.14960 1.05103
 C 0.28534 0.10369 -1.04663
 C -0.58598 -0.29127 0.00221
 C 0.02763 -0.23292 2.91394
 C -0.08193 -0.20758 -2.91797
 F -0.36174 1.18720 0.73361
 F 1.20306 1.01192 -0.71940
 H -0.77675 -0.99236 3.43960
 H -0.86240 -0.92081 -3.06491
 H 0.72146 -1.02772 3.24268
 H 0.62281 -1.05408 -3.63346
 H 0.22818 1.09886 3.52733
 H -0.26313 1.17550 -3.52803
13
bifur_IRC_Cartesians_MW_output/new_data/bifur_traj1_Cartesians_MW point 449
C -0.17266 0.15145 1.05049
 C 0.30147 0.10231 -1.04578
 C -0.58757 -0.29026 0.00242
 C 0.03155 -0.23410 2.91283
 C -0.08596 -0.20683 -2.91706
 F -0.41773 1.19390 0.73344
 F 1.26123 1.00599 -0.71857
 H -0.77351 -0.99540 3.45174
 H -0.86544 -0.91856 -3.04965
 H 0.72527 -1.02678 3.22767
 H 0.61951 -1.05501 -3.64681
 H 0.24546 1.09549 3.52651
 H -0.28163 1.17779 -3.52723
13
bifur_IRC_Cartesians_MW_output/new_data/bifur_traj1_Cartesians_MW point 450
C -0.18894 0.15327 1.05014
 C 0.31780 0.10088 -1.04512
 C -0.58867 -0.28946 0.00262
 C 0.03553 -0.23525 2.91194
 C -0.09003 -0.20602 -2.91638
 F -0.47469 1.20058 0.73345
 F 1.31973 0.99991 -0.71790
 H -0.77026 -0.99836 3.46438
 H -0.86854 -0.91616 -3.03458
 H 0.72906 -1.02584 3.21266
 H 0.61611 -1.05595 -3.66048
 H 0.26308 1.09218 3.52589
 H -0.30018 1.18021 -3.52661
13
bifur_IRC_Cartesians_MW_output/new_data/bifur_traj1_Cartesians_MW point 451
C -0.20430 0.15522 1.04978
 C 0.33319 0.09975 -1.04446
 C -0.58970 -0.28814 0.00282
 C 0.03927 -0.23643 2.91066
 C -0.09389 -0.20535 -2.91528
 F -0.52833 1.20704 0.73378
 F 1.37497 0.99434 -0.71761
 H -0.76722 -1.00119 3.47561
 H -0.87149 -0.91394 -3.01967
 H 0.73267 -1.02497 3.19783
 H 0.61295 -1.05686 -3.67271
 H 0.27963 1.08855 3.52499
 H -0.31775 1.18198 -3.52573
13
bifur_IRC_Cartesians_MW_output/new_data/bifur_traj1_Cartesians_MW point 452
C -0.20430 0.15522 1.04978
 C 0.33319 0.09975 -1.04446
 C -0.58970 -0.28814 0.00282
 C 0.03927 -0.23643 2.91066
 C -0.09389 -0.20536 -2.91528
 F -0.52833 1.20704 0.73378
 F 1.37497 0.99434 -0.71761
 H -0.76722 -1.00119 3.47561
 H -0.87149 -0.91394 -3.01967
 H 0.73267 -1.02497 3.19783
 H 0.61295 -1.05686 -3.67271
 H 0.27963 1.08855 3.52499
 H -0.31775 1.18198 -3.52573
13
bifur_IRC_Cartesians_MW_output/new_data/bifur_traj1_Cartesians_MW point 453
C -0.22914 0.15977 1.04831
 C 0.35801 0.09934 -1.04252
 C -0.59307 -0.28197 0.00314
 C 0.04515 -0.23909 2.90523
 C -0.10026 -0.20503 -2.91015
 F -0.61338 1.21867 0.73556
 F 1.46571 0.98654 -0.71838
 H -0.76237 -1.00637 3.48856
 H -0.87632 -0.91096 -2.99043
 H 0.73901 -1.02363 3.16954
 H 0.60835 -1.05839 -3.68809
 H 0.30538 1.07947 3.52112
 H -0.34708 1.18163 -3.52189
13
bifur_IRC_Cartesians_MW_output/new_data/bifur_traj1_Cartesians_MW point 454
C -0.23778 0.16240 1.04699
 C 0.36658 0.10025 -1.04104
 C -0.59594 -0.27675 0.00325
 C 0.04707 -0.24059 2.90074
 C -0.10259 -0.20550 -2.90576
 F -0.64145 1.22364 0.73688
 F 1.49860 0.98478 -0.71935
 H -0.76069 -1.00870 3.48905
 H -0.87800 -0.91047 -2.97628
 H 0.74163 -1.02321 3.15648
 H 0.60718 -1.05896 -3.69017
 H 0.31347 1.07396 3.51788
 H -0.35808 1.17915 -3.51866
13
bifur_IRC_Cartesians_MW_output/new_data/bifur_traj1_Cartesians_MW point 455
C -0.24376 0.16518 1.04523
 C 0.37242 0.10185 -1.03916
 C -0.59975 -0.27020 0.00332
 C 0.04826 -0.24218 2.89511
 C -0.10431 -0.20638 -2.90021
 F -0.65923 1.22796 0.73832
 F 1.52268 0.98448 -0.72056
 H -0.75952 -1.01086 3.48549
 H -0.87913 -0.91069 -2.96267
 H 0.74385 -1.02295 3.14443
 H 0.60680 -1.05938 -3.68852
 H 0.31818 1.06795 3.51379
 H -0.36649 1.17521 -3.51458
13
bifur_IRC_Cartesians_MW_output/new_data/bifur_traj1_Cartesians_MW point 456
C -0.24715 0.16804 1.04305
 C 0.37563 0.10405 -1.03692
 C -0.60451 -0.26257 0.00337
 C 0.04876 -0.24382 2.88856
 C -0.10544 -0.20762 -2.89369
 F -0.66703 1.23161 0.73976
 F 1.53819 0.98555 -0.72187
 H -0.75884 -1.01284 3.47827
 H -0.87974 -0.91159 -2.94985
 H 0.74567 -1.02285 3.13360
 H 0.60718 -1.05966 -3.68348
 H 0.31962 1.06164 3.50899
 H -0.37236 1.17006 -3.50978
13
bifur_IRC_Cartesians_MW_output/new_data/bifur_traj1_Cartesians_MW point 457
C -0.24814 0.17089 1.04052
 C 0.37640 0.10673 -1.03437
 C -0.61007 -0.25414 0.00338
 C 0.04863 -0.24547 2.88130
 C -0.10601 -0.20916 -2.88644
 F -0.66572 1.23457 0.74112
 F 1.54577 0.98782 -0.72320
 H -0.75859 -1.01463 3.46791
 H -0.87984 -0.91309 -2.93798
 H 0.74711 -1.02288 3.12412
 H 0.60823 -1.05979 -3.67555
 H 0.31809 1.05521 3.50365
 H -0.37585 1.16394 -3.50445
13
bifur_IRC_Cartesians_MW_output/new_data/bifur_traj1_Cartesians_MW point 458
C -0.24709 0.17370 1.03771
 C 0.37508 0.10978 -1.03158
 C -0.61626 -0.24516 0.00337
 C 0.04795 -0.24710 2.87356
 C -0.10610 -0.21094 -2.87869
 F -0.65662 1.23690 0.74238
 F 1.54645 0.99108 -0.72450
 H -0.75872 -1.01624 3.45503
 H -0.87952 -0.91508 -2.92712
 H 0.74819 -1.02303 3.11594
 H 0.60984 -1.05980 -3.66528
 H 0.31405 1.04879 3.49793
 H -0.37725 1.15711 -3.49873
13
bifur_IRC_Cartesians_MW_output/new_data/bifur_traj1_Cartesians_MW point 459
C -0.24439 0.17645 1.03472
 C 0.37210 0.11309 -1.02865
 C -0.62287 -0.23582 0.00333
 C 0.04685 -0.24870 2.86549
 C -0.10580 -0.21288 -2.87059
 F -0.64136 1.23871 0.74355
 F 1.54156 0.99510 -0.72579
 H -0.75916 -1.01767 3.44025
 H -0.87885 -0.91745 -2.91717
 H 0.74898 -1.02327 3.10887
 H 0.61188 -1.05971 -3.65321
 H 0.30802 1.04243 3.49195
 H -0.37696 1.14975 -3.49276
13
bifur_IRC_Cartesians_MW_output/new_data/bifur_traj1_Cartesians_MW point 460
C -0.24049 0.17915 1.03162
 C 0.36790 0.11660 -1.02562
 C -0.62972 -0.22623 0.00328
 C 0.04543 -0.25028 2.85721
 C -0.10521 -0.21495 -2.86226
 F -0.62167 1.24012 0.74470
 F 1.53260 0.99968 -0.72711
 H -0.75982 -1.01898 3.42411
 H -0.87795 -0.92009 -2.90791
 H 0.74954 -1.02358 3.10261
 H 0.61423 -1.05955 -3.63983
 H 0.30058 1.03610 3.48581
 H -0.37543 1.14200 -3.48662
13
bifur_IRC_Cartesians_MW_output/new_data/bifur_traj1_Cartesians_MW point 461
C -0.23588 0.18184 1.02849
 C 0.36299 0.12025 -1.02258
 C -0.63664 -0.21647 0.00322
 C 0.04384 -0.25185 2.84880
 C -0.10445 -0.21709 -2.85379
 F -0.59937 1.24130 0.74590
 F 1.52115 1.00458 -0.72850
 H -0.76063 -1.02018 3.40715
 H -0.87691 -0.92286 -2.89904
 H 0.74997 -1.02393 3.09679
 H 0.61676 -1.05935 -3.62564
 H 0.29230 1.02977 3.47957
 H -0.37313 1.13400 -3.48038
13
bifur_IRC_Cartesians_MW_output/new_data/bifur_traj1_Cartesians_MW point 462
C -0.23107 0.18456 1.02538
 C 0.35787 0.12395 -1.01956
 C -0.64344 -0.20663 0.00316
 C 0.04219 -0.25342 2.84035
 C -0.10364 -0.21925 -2.84527
 F -0.57643 1.24242 0.74721
 F 1.50894 1.00958 -0.73001
 H -0.76149 -1.02134 3.38994
 H -0.87584 -0.92565 -2.89027
 H 0.75034 -1.02430 3.09104
 H 0.61933 -1.05915 -3.61116
 H 0.28382 1.02338 3.47331
 H -0.37060 1.12586 -3.47411
13
bifur_IRC_Cartesians_MW_output/new_data/bifur_traj1_Cartesians_MW point 463
C -0.23107 0.18456 1.02538
 C 0.35787 0.12395 -1.01956
 C -0.64344 -0.20663 0.00316
 C 0.04219 -0.25342 2.84035
 C -0.10364 -0.21925 -2.84527
 F -0.57643 1.24242 0.74721
 F 1.50894 1.00958 -0.73001
 H -0.76149 -1.02134 3.38994
 H -0.87584 -0.92565 -2.89027
 H 0.75034 -1.02430 3.09104
 H 0.61933 -1.05915 -3.61115
 H 0.28382 1.02338 3.47331
 H -0.37059 1.12586 -3.47411
13
bifur_IRC_Cartesians_MW_output/new_data/bifur_traj1_Cartesians_MW point 464
C -0.22327 0.19019 1.01963
 C 0.34952 0.13121 -1.01396
 C -0.65583 -0.18716 0.00305
 C 0.03939 -0.25661 2.82372
 C -0.10246 -0.22341 -2.82854
 F -0.53783 1.24526 0.75048
 F 1.49031 1.01874 -0.73363
 H -0.76294 -1.02372 3.35753
 H -0.87416 -0.93068 -2.87159
 H 0.75137 -1.02497 3.07792
 H 0.62393 -1.05888 -3.58382
 H 0.26923 1.01020 3.46106
 H -0.36726 1.10984 -3.46187
13
bifur_IRC_Cartesians_MW_output/new_data/bifur_traj1_Cartesians_MW point 465
C -0.22176 0.19318 1.01726
 C 0.34779 0.13452 -1.01162
 C -0.66073 -0.17791 0.00304
 C 0.03862 -0.25825 2.81591
 C -0.10242 -0.22524 -2.82070
 F -0.52794 1.24743 0.75269
 F 1.48873 1.02218 -0.73591
 H -0.76329 -1.02503 3.34415
 H -0.87388 -0.93252 -2.86096
 H 0.75226 -1.02519 3.06954
 H 0.62553 -1.05891 -3.57259
 H 0.26498 1.00333 3.45538
 H -0.36790 1.10241 -3.45619
13
bifur_IRC_Cartesians_MW_output/new_data/bifur_traj1_Cartesians_MW point 466
C -0.22287 0.19629 1.01549
 C 0.34875 0.13743 -1.00983
 C -0.66411 -0.16936 0.00305
 C 0.03855 -0.25990 2.80880
 C -0.10299 -0.22676 -2.81361
 F -0.52844 1.25037 0.75547
 F 1.49555 1.02432 -0.73867
 H -0.76321 -1.02644 3.33411
 H -0.87421 -0.93359 -2.84915
 H 0.75353 -1.02528 3.05935
 H 0.62635 -1.05912 -3.56421
 H 0.26414 0.99630 3.45029
 H -0.37104 1.09574 -3.45110
13
bifur_IRC_Cartesians_MW_output/new_data/bifur_traj1_Cartesians_MW point 467
C -0.22683 0.19947 1.01449
 C 0.35266 0.13983 -1.00876
 C -0.66557 -0.16184 0.00310
 C 0.03927 -0.26150 2.80271
 C -0.10421 -0.22789 -2.80756
 F -0.54049 1.25407 0.75890
 F 1.51136 1.02495 -0.74196
 H -0.76269 -1.02790 3.32807
 H -0.87523 -0.93375 -2.83642
 H 0.75517 -1.02524 3.04745
 H 0.62626 -1.05953 -3.55922
 H 0.26710 0.98926 3.44604
 H -0.37680 1.09009 -3.44685
13
bifur_IRC_Cartesians_MW_output/new_data/bifur_traj1_Cartesians_MW point 468
C -0.23289 0.20261 1.01418
 C 0.35873 0.14177 -1.00834
 C -0.66530 -0.15535 0.00318
 C 0.04058 -0.26303 2.79759
 C -0.10590 -0.22868 -2.80251
 F -0.56124 1.25823 0.76285
 F 1.53354 1.02438 -0.74569
 H -0.76185 -1.02931 3.32533
 H -0.87675 -0.93316 -2.82338
 H 0.75703 -1.02511 3.03452
 H 0.62546 -1.06009 -3.55694
 H 0.27298 0.98239 3.44257
 H -0.38437 1.08536 -3.44339
13
bifur_IRC_Cartesians_MW_output/new_data/bifur_traj1_Cartesians_MW point 469
C -0.23971 0.20570 1.01426
 C 0.36561 0.14350 -1.00828
 C -0.66407 -0.14942 0.00328
 C 0.04211 -0.26448 2.79302
 C -0.10775 -0.22931 -2.79802
 F -0.58545 1.26249 0.76709
 F 1.55788 1.02330 -0.74968
 H -0.76092 -1.03063 3.32411
 H -0.87849 -0.93223 -2.81049
 H 0.75892 -1.02493 3.02137
 H 0.62434 -1.06071 -3.55584
 H 0.28004 0.97567 3.43956
 H -0.39251 1.08105 -3.44037
13
bifur_IRC_Cartesians_MW_output/new_data/bifur_traj1_Cartesians_MW point 470
C -0.24614 0.20877 1.01436
 C 0.37210 0.14529 -1.00826
 C -0.66275 -0.14345 0.00336
 C 0.04355 -0.26592 2.78843
 C -0.10949 -0.22996 -2.79350
 F -0.60829 1.26661 0.77140
 F 1.58075 1.02238 -0.75376
 H -0.76007 -1.03188 3.32250
 H -0.88016 -0.93134 -2.79791
 H 0.76072 -1.02479 3.00849
 H 0.62330 -1.06131 -3.55431
 H 0.28668 0.96897 3.43653
 H -0.40019 1.07662 -3.43734
13
bifur_IRC_Cartesians_MW_output/new_data/bifur_traj1_Cartesians_MW point 471
C -0.25130 0.21188 1.01419
 C 0.37729 0.14738 -1.00799
 C -0.66208 -0.13691 0.00343
 C 0.04464 -0.26740 2.78334
 C -0.11096 -0.23081 -2.78845
 F -0.62615 1.27042 0.77562
 F 1.59956 1.02215 -0.75780
 H -0.75945 -1.03307 3.31903
 H -0.88155 -0.93083 -2.78563
 H 0.76235 -1.02472 2.99620
 H 0.62265 -1.06182 -3.55112
 H 0.29167 0.96212 3.43310
 H -0.40668 1.07160 -3.43391
13
bifur_IRC_Cartesians_MW_output/new_data/bifur_traj1_Cartesians_MW point 472
C -0.25458 0.21505 1.01352
 C 0.38054 0.14990 -1.00727
 C -0.66259 -0.12945 0.00348
 C 0.04521 -0.26893 2.77740
 C -0.11199 -0.23195 -2.78255
 F -0.63637 1.27378 0.77959
 F 1.61240 1.02298 -0.76167
 H -0.75914 -1.03423 3.31264
 H -0.88251 -0.93092 -2.77369
 H 0.76375 -1.02474 2.98478
 H 0.62262 -1.06222 -3.54541
 H 0.29413 0.95505 3.42902
 H -0.41145 1.06568 -3.42983
13
bifur_IRC_Cartesians_MW_output/new_data/bifur_traj1_Cartesians_MW point 473
C -0.25551 0.21825 1.01223
 C 0.38138 0.15293 -1.00596
 C -0.66463 -0.12096 0.00349
 C 0.04513 -0.27054 2.77049
 C -0.11250 -0.23344 -2.77565
 F -0.63716 1.27658 0.78318
 F 1.61790 1.02510 -0.76524
 H -0.75921 -1.03536 3.30274
 H -0.88293 -0.93175 -2.76228
 H 0.76485 -1.02489 2.97451
 H 0.62333 -1.06247 -3.53670
 H 0.29345 0.94780 3.42415
 H -0.41409 1.05875 -3.42496
13
bifur_IRC_Cartesians_MW_output/new_data/bifur_traj1_Cartesians_MW point 474
C -0.25551 0.21825 1.01223
 C 0.38138 0.15293 -1.00596
 C -0.66463 -0.12096 0.00349
 C 0.04513 -0.27054 2.77049
 C -0.11250 -0.23344 -2.77565
 F -0.63716 1.27658 0.78318
 F 1.61790 1.02510 -0.76524
 H -0.75921 -1.03536 3.30274
 H -0.88293 -0.93175 -2.76228
 H 0.76485 -1.02489 2.97451
 H 0.62333 -1.06247 -3.53670
 H 0.29345 0.94780 3.42415
 H -0.41409 1.05875 -3.42496
13
bifur_IRC_Cartesians_MW_output/new_data/bifur_traj1_Cartesians_MW point 475
C -0.24965 0.22448 1.00776
 C 0.37510 0.16039 -1.00160
 C -0.67341 -0.10131 0.00342
 C 0.04288 -0.27383 2.75412
 C -0.11175 -0.23745 -2.75919
 F -0.60781 1.28008 0.78883
 F 1.60425 1.03335 -0.77117
 H -0.76061 -1.03740 3.27236
 H -0.88197 -0.93578 -2.74222
 H 0.76599 -1.02556 2.95871
 H 0.62716 -1.06243 -3.51021
 H 0.28193 0.93333 3.41234
 H -0.41213 1.04215 -3.41314
13
bifur_IRC_Cartesians_MW_output/new_data/bifur_traj1_Cartesians_MW point 476
C -0.24306 0.22737 1.00481
 C 0.36822 0.16462 -0.99878
 C -0.67961 -0.09071 0.00333
 C 0.04079 -0.27542 2.74515
 C -0.11052 -0.23985 -2.75014
 F -0.57884 1.28067 0.79092
 F 1.58550 1.03923 -0.77354
 H -0.76191 -1.03821 3.25283
 H -0.88065 -0.93880 -2.73413
 H 0.76598 -1.02608 2.95351
 H 0.63012 -1.06216 -3.49315
 H 0.27154 0.92644 3.40576
 H -0.40757 1.03290 -3.40656
13
bifur_IRC_Cartesians_MW_output/new_data/bifur_traj1_Cartesians_MW point 477
C -0.23453 0.23006 1.00162
 C 0.35936 0.16905 -0.99575
 C -0.68642 -0.07996 0.00322
 C 0.03819 -0.27692 2.73600
 C -0.10881 -0.24240 -2.74088
 F -0.54256 1.28058 0.79269
 F 1.56020 1.04593 -0.77567
 H -0.76354 -1.03882 3.23136
 H -0.87891 -0.94226 -2.72744
 H 0.76561 -1.02669 2.94998
 H 0.63359 -1.06177 -3.47432
 H 0.25881 0.91989 3.39901
 H -0.40100 1.02330 -3.39981
13
bifur_IRC_Cartesians_MW_output/new_data/bifur_traj1_Cartesians_MW point 478
C -0.22459 0.23259 0.99835
 C 0.34908 0.17361 -0.99268
 C -0.69343 -0.06923 0.00309
 C 0.03524 -0.27835 2.72686
 C -0.10677 -0.24503 -2.73162
 F -0.50114 1.27993 0.79430
 F 1.53000 1.05320 -0.77770
 H -0.76543 -1.03923 3.20868
 H -0.87687 -0.94599 -2.72194
 H 0.76494 -1.02737 2.94774
 H 0.63738 -1.06128 -3.45429
 H 0.24448 0.91365 3.39225
 H -0.39289 1.01350 -3.39304
13
bifur_IRC_Cartesians_MW_output/new_data/bifur_traj1_Cartesians_MW point 479
C -0.21380 0.23500 0.99514
 C 0.33795 0.17821 -0.98967
 C -0.70030 -0.05861 0.00295
 C 0.03209 -0.27969 2.71784
 C -0.10450 -0.24769 -2.72245
 F -0.45682 1.27891 0.79593
 F 1.49669 1.06075 -0.77978
 H -0.76750 -1.03946 3.18544
 H -0.87467 -0.94983 -2.71734
 H 0.76406 -1.02811 2.94636
 H 0.64134 -1.06075 -3.43363
 H 0.22925 0.90763 3.38557
 H -0.38379 1.00363 -3.38636
13
bifur_IRC_Cartesians_MW_output/new_data/bifur_traj1_Cartesians_MW point 480
C -0.20275 0.23734 0.99206
 C 0.32657 0.18279 -0.98681
 C -0.70682 -0.04820 0.00281
 C 0.02889 -0.28098 2.70902
 C -0.10216 -0.25032 -2.71350
 F -0.41184 1.27771 0.79764
 F 1.46225 1.06833 -0.78196
 H -0.76964 -1.03957 3.16231
 H -0.87245 -0.95362 -2.71327
 H 0.76307 -1.02886 2.94538
 H 0.64530 -1.06021 -3.41291
 H 0.21386 0.90176 3.37906
 H -0.37429 0.99383 -3.37984
13
bifur_IRC_Cartesians_MW_output/new_data/bifur_traj1_Cartesians_MW point 481
C -0.19203 0.23962 0.98918
 C 0.31555 0.18725 -0.98413
 C -0.71284 -0.03814 0.00268
 C 0.02579 -0.28222 2.70052
 C -0.09989 -0.25287 -2.70486
 F -0.36842 1.27654 0.79948
 F 1.42870 1.07566 -0.78424
 H -0.77173 -1.03962 3.13995
 H -0.87032 -0.95724 -2.70938
 H 0.76208 -1.02960 2.94439
 H 0.64910 -1.05969 -3.39280
 H 0.19902 0.89603 3.37280
 H -0.36502 0.98428 -3.37358
13
bifur_IRC_Cartesians_MW_output/new_data/bifur_traj1_Cartesians_MW point 482
C -0.18221 0.24186 0.98654
 C 0.30545 0.19149 -0.98168
 C -0.71830 -0.02854 0.00255
 C 0.02295 -0.28342 2.69245
 C -0.09782 -0.25526 -2.69666
 F -0.32861 1.27555 0.80140
 F 1.39796 1.08247 -0.78658
 H -0.77368 -1.03969 3.11903
 H -0.86839 -0.96057 -2.70538
 H 0.76120 -1.03029 2.94304
 H 0.65262 -1.05922 -3.37393
 H 0.18538 0.89044 3.36688
 H -0.35655 0.97519 -3.36765
13
bifur_IRC_Cartesians_MW_output/new_data/bifur_traj1_Cartesians_MW point 483
C -0.17372 0.24406 0.98416
 C 0.29670 0.19541 -0.97947
 C -0.72316 -0.01954 0.00244
 C 0.02046 -0.28459 2.68490
 C -0.09605 -0.25746 -2.68901
 F -0.29399 1.27490 0.80339
 F 1.37153 1.08857 -0.78893
 H -0.77538 -1.03981 3.10005
 H -0.86674 -0.96353 -2.70105
 H 0.76051 -1.03091 2.94109
 H 0.65573 -1.05884 -3.35680
 H 0.17345 0.88500 3.36135
 H -0.34935 0.96673 -3.36212
13
bifur_IRC_Cartesians_MW_output/new_data/bifur_traj1_Cartesians_MW point 484
C -0.16680 0.24624 0.98207
 C 0.28957 0.19899 -0.97750
 C -0.72737 -0.01117 0.00235
 C 0.01839 -0.28573 2.67790
 C -0.09464 -0.25944 -2.68192
 F -0.26548 1.27467 0.80544
 F 1.35027 1.09384 -0.79128
 H -0.77680 -1.04004 3.08327
 H -0.86543 -0.96606 -2.69622
 H 0.76006 -1.03143 2.93834
 H 0.65838 -1.05855 -3.34169
 H 0.16353 0.87971 3.35626
 H -0.34368 0.95897 -3.35702
13
bifur_IRC_Cartesians_MW_output/new_data/bifur_traj1_Cartesians_MW point 485
C -0.16680 0.24624 0.98207
 C 0.28957 0.19899 -0.97750
 C -0.72737 -0.01117 0.00235
 C 0.01839 -0.28573 2.67790
 C -0.09464 -0.25944 -2.68192
 F -0.26549 1.27467 0.80544
 F 1.35027 1.09384 -0.79128
 H -0.77680 -1.04004 3.08328
 H -0.86543 -0.96606 -2.69622
 H 0.76006 -1.03143 2.93834
 H 0.65838 -1.05855 -3.34169
 H 0.16353 0.87971 3.35626
 H -0.34368 0.95897 -3.35702
13
bifur_IRC_Cartesians_MW_output/new_data/bifur_traj1_Cartesians_MW point 486
C -0.15795 0.25066 0.97882
 C 0.28040 0.20523 -0.97442
 C -0.73351 0.00397 0.00224
 C 0.01560 -0.28799 2.66540
 C -0.09298 -0.26278 -2.66930
 F -0.22790 1.27563 0.81012
 F 1.32405 1.10186 -0.79635
 H -0.77878 -1.04078 3.05631
 H -0.86391 -0.96975 -2.68457
 H 0.75992 -1.03222 2.92985
 H 0.66222 -1.05829 -3.31734
 H 0.15002 0.86919 3.34726
 H -0.33718 0.94529 -3.34801
13
bifur_IRC_Cartesians_MW_output/new_data/bifur_traj1_Cartesians_MW point 487
C -0.15588 0.25304 0.97775
 C 0.27824 0.20803 -0.97340
 C -0.73515 0.01102 0.00222
 C 0.01483 -0.28915 2.65970
 C -0.09270 -0.26419 -2.66357
 F -0.21850 1.27683 0.81309
 F 1.31848 1.10472 -0.79943
 H -0.77940 -1.04124 3.04570
 H -0.86371 -0.97090 -2.67755
 H 0.76020 -1.03250 2.92382
 H 0.66343 -1.05833 -3.30759
 H 0.14633 0.86366 3.34324
 H -0.33618 0.93902 -3.34399
13
bifur_IRC_Cartesians_MW_output/new_data/bifur_traj1_Cartesians_MW point 488
C -0.15509 0.25560 0.97710
 C 0.27741 0.21077 -0.97276
 C -0.73566 0.01795 0.00221
 C 0.01441 -0.29035 2.65420
 C -0.09271 -0.26548 -2.65806
 F -0.21438 1.27845 0.81671
 F 1.31682 1.10699 -0.80311
 H -0.77986 -1.04169 3.03650
 H -0.86385 -0.97162 -2.66973
 H 0.76065 -1.03275 2.91657
 H 0.66425 -1.05847 -3.29889
 H 0.14436 0.85776 3.33945
 H -0.33634 0.93284 -3.34019
13
bifur_IRC_Cartesians_MW_output/new_data/bifur_traj1_Cartesians_MW point 489
C -0.15514 0.25837 0.97684
 C 0.27746 0.21354 -0.97251
 C -0.73504 0.02495 0.00221
 C 0.01423 -0.29160 2.64878
 C -0.09293 -0.26671 -2.65263
 F -0.21399 1.28037 0.82107
 F 1.31757 1.10889 -0.80751
 H -0.78026 -1.04208 3.02813
 H -0.86427 -0.97198 -2.66126
 H 0.76118 -1.03298 2.90826
 H 0.66477 -1.05870 -3.29066
 H 0.14362 0.85141 3.33578
 H -0.33719 0.92652 -3.33652
13
bifur_IRC_Cartesians_MW_output/new_data/bifur_traj1_Cartesians_MW point 490
C -0.15553 0.26136 0.97693
 C 0.27788 0.21646 -0.97259
 C -0.73343 0.03218 0.00222
 C 0.01413 -0.29289 2.64328
 C -0.09321 -0.26795 -2.64713
 F -0.21542 1.28245 0.82620
 F 1.31902 1.11067 -0.81266
 H -0.78069 -1.04235 3.01992
 H -0.86486 -0.97212 -2.65236
 H 0.76172 -1.03323 2.89917
 H 0.66513 -1.05899 -3.28227
 H 0.14347 0.84458 3.33213
 H -0.33823 0.91983 -3.33286
13
bifur_IRC_Cartesians_MW_output/new_data/bifur_traj1_Cartesians_MW point 491
C -0.15583 0.26456 0.97729
 C 0.27824 0.21961 -0.97295
 C -0.73096 0.03976 0.00223
 C 0.01403 -0.29423 2.63761
 C -0.09347 -0.26924 -2.64145
 F -0.21702 1.28454 0.83205
 F 1.31972 1.11253 -0.81854
 H -0.78123 -1.04248 3.01136
 H -0.86552 -0.97213 -2.64323
 H 0.76219 -1.03352 2.88957
 H 0.66547 -1.05932 -3.27323
 H 0.14340 0.83727 3.32842
 H -0.33901 0.91264 -3.32914
13
bifur_IRC_Cartesians_MW_output/new_data/bifur_traj1_Cartesians_MW point 492
C -0.15573 0.26792 0.97789
 C 0.27823 0.22300 -0.97355
 C -0.72775 0.04772 0.00224
 C 0.01383 -0.29560 2.63174
 C -0.09364 -0.27060 -2.63556
 F -0.21768 1.28655 0.83857
 F 1.31868 1.11461 -0.82511
 H -0.78193 -1.04242 3.00213
 H -0.86619 -0.97208 -2.63409
 H 0.76254 -1.03387 2.87973
 H 0.66584 -1.05965 -3.26327
 H 0.14304 0.82953 3.32462
 H -0.33924 0.90490 -3.32533
13
bifur_IRC_Cartesians_MW_output/new_data/bifur_traj1_Cartesians_MW point 493
C -0.15508 0.27142 0.97871
 C 0.27769 0.22663 -0.97439
 C -0.72385 0.05598 0.00224
 C 0.01350 -0.29698 2.62570
 C -0.09367 -0.27204 -2.62950
 F -0.21680 1.28840 0.84569
 F 1.31538 1.11695 -0.83231
 H -0.78281 -1.04218 2.99219
 H -0.86684 -0.97202 -2.62514
 H 0.76272 -1.03428 2.86987
 H 0.66630 -1.05998 -3.25234
 H 0.14221 0.82147 3.32076
 H -0.33874 0.89663 -3.32146
13
bifur_IRC_Cartesians_MW_output/new_data/bifur_traj1_Cartesians_MW point 494
C -0.15385 0.27499 0.97974
 C 0.27659 0.23046 -0.97545
 C -0.71930 0.06444 0.00223
 C 0.01304 -0.29835 2.61960
 C -0.09355 -0.27354 -2.62337
 F -0.21426 1.29004 0.85331
 F 1.30967 1.11954 -0.84004
 H -0.78387 -1.04172 2.98162
 H -0.86744 -0.97194 -2.61654
 H 0.76273 -1.03475 2.86015
 H 0.66683 -1.06031 -3.24055
 H 0.14089 0.81319 3.31689
 H -0.33747 0.88796 -3.31757
13
bifur_IRC_Cartesians_MW_output/new_data/bifur_traj1_Cartesians_MW point 495
C -0.15210 0.27858 0.98100
 C 0.27499 0.23441 -0.97675
 C -0.71410 0.07293 0.00221
 C 0.01246 -0.29969 2.61354
 C -0.09330 -0.27506 -2.61728
 F -0.21025 1.29146 0.86134
 F 1.30175 1.12231 -0.84821
 H -0.78509 -1.04107 2.97067
 H -0.86800 -0.97182 -2.60845
 H 0.76257 -1.03527 2.85073
 H 0.66742 -1.06062 -3.22814
 H 0.13914 0.80484 3.31309
 H -0.33547 0.87902 -3.31376
13
bifur_IRC_Cartesians_MW_output/new_data/bifur_traj1_Cartesians_MW point 496
C -0.15210 0.27858 0.98100
 C 0.27499 0.23441 -0.97675
 C -0.71410 0.07293 0.00221
 C 0.01246 -0.29969 2.61354
 C -0.09330 -0.27506 -2.61728
 F -0.21025 1.29146 0.86134
 F 1.30175 1.12231 -0.84821
 H -0.78509 -1.04107 2.97068
 H -0.86800 -0.97182 -2.60845
 H 0.76257 -1.03527 2.85073
 H 0.66742 -1.06062 -3.22814
 H 0.13914 0.80484 3.31309
 H -0.33547 0.87902 -3.31376
13
bifur_IRC_Cartesians_MW_output/new_data/bifur_traj1_Cartesians_MW point 497
C -0.14774 0.28560 0.98413
 C 0.27099 0.24231 -0.97997
 C -0.70206 0.08933 0.00217
 C 0.01114 -0.30218 2.60208
 C -0.09254 -0.27803 -2.60573
 F -0.20044 1.29372 0.87809
 F 1.28197 1.12793 -0.86527
 H -0.78781 -1.03927 2.94906
 H -0.86909 -0.97137 -2.59391
 H 0.76186 -1.03640 2.83293
 H 0.66856 -1.06124 -3.20295
 H 0.13523 0.78843 3.30606
 H -0.33008 0.86116 -3.30670
13
bifur_IRC_Cartesians_MW_output/new_data/bifur_traj1_Cartesians_MW point 498
C -0.14574 0.28900 0.98597
 C 0.26919 0.24611 -0.98185
 C -0.69539 0.09702 0.00216
 C 0.01056 -0.30333 2.59682
 C -0.09218 -0.27940 -2.60044
 F -0.19668 1.29476 0.88658
 F 1.27232 1.13048 -0.87391
 H -0.78916 -1.03824 2.93913
 H -0.86970 -0.97095 -2.58720
 H 0.76144 -1.03695 2.82433
 H 0.66899 -1.06157 -3.19098
 H 0.13371 0.78050 3.30291
 H -0.32738 0.85258 -3.30353
13
bifur_IRC_Cartesians_MW_output/new_data/bifur_traj1_Cartesians_MW point 499
C -0.14432 0.29233 0.98794
 C 0.26799 0.24973 -0.98385
 C -0.68841 0.10434 0.00215
 C 0.01014 -0.30445 2.59189
 C -0.09195 -0.28066 -2.59546
 F -0.19521 1.29591 0.89507
 F 1.26450 1.13270 -0.88252
 H -0.79041 -1.03723 2.93019
 H -0.87043 -0.97035 -2.58048
 H 0.76109 -1.03748 2.81558
 H 0.66923 -1.06193 -3.17990
 H 0.13297 0.77273 3.30001
 H -0.32520 0.84436 -3.30061
13
bifur_IRC_Cartesians_MW_output/new_data/bifur_traj1_Cartesians_MW point 500
C -0.14376 0.29565 0.99001
 C 0.26767 0.25316 -0.98594
 C -0.68121 0.11134 0.00215
 C 0.00994 -0.30557 2.58722
 C -0.09192 -0.28181 -2.59078
 F -0.19701 1.29730 0.90351
 F 1.25960 1.13447 -0.89105
 H -0.79149 -1.03629 2.92242
 H -0.87133 -0.96955 -2.57344
 H 0.76089 -1.03794 2.80640
 H 0.66923 -1.06233 -3.16992
 H 0.13329 0.76505 3.29731
 H -0.32389 0.83654 -3.29789
