# Supplementary material for: Low dimensional representations along intrinsic reaction coordinates and molecular dynamics trajectories using interatomic distance matrices
Source: Chem Sci. 2019 Sep 18;10(43):9954–68. doi: 10.1039/c9sc02742d (PMC6991188; doi:10.1039/c9sc02742d)
Supplement: Supplementary file 1 [file SC-010-C9SC02742D-s001.zip › C9SC02742D-SI/ESI_xyz_files/bifur_IRC_Cartesians_MW_output/new_data/bifur_traj_D_Cartesians_MW_PC3.xyz]

13
bifur_IRC_Cartesians_MW_output/new_data/bifur_traj1_Cartesians_MW point 1
C 0.06605 0.65181 1.05252
 C 0.06642 0.65233 -1.05282
 C -0.33158 1.00163 0.00013
 C -0.06165 -0.44695 1.93015
 C -0.06143 -0.44662 -1.92980
 F 0.44178 1.44439 1.62436
 F 0.44258 1.44553 -1.62607
 H -0.90778 -0.99941 1.71989
 H -0.90727 -0.99912 -1.71942
 H 0.75615 -1.08813 1.88184
 H 0.75595 -1.08776 -1.88152
 H -0.12969 -0.06395 2.87102
 H -0.12954 -0.06374 -2.87028
13
bifur_IRC_Cartesians_MW_output/new_data/bifur_traj1_Cartesians_MW point 2
C 0.06604 0.65103 1.05231
 C 0.06641 0.65155 -1.05261
 C -0.33251 0.99983 0.00013
 C -0.06161 -0.44664 1.93145
 C -0.06139 -0.44632 -1.93110
 F 0.44210 1.44394 1.62277
 F 0.44290 1.44508 -1.62446
 H -0.90761 -0.99946 1.72193
 H -0.90710 -0.99917 -1.72146
 H 0.75609 -1.08805 1.88411
 H 0.75589 -1.08768 -1.88379
 H -0.12968 -0.06216 2.87184
 H -0.12952 -0.06195 -2.87111
13
bifur_IRC_Cartesians_MW_output/new_data/bifur_traj1_Cartesians_MW point 3
C 0.06602 0.65025 1.05210
 C 0.06639 0.65076 -1.05240
 C -0.33345 0.99803 0.00013
 C -0.06157 -0.44634 1.93276
 C -0.06136 -0.44601 -1.93241
 F 0.44241 1.44349 1.62116
 F 0.44322 1.44462 -1.62283
 H -0.90743 -0.99951 1.72398
 H -0.90693 -0.99922 -1.72351
 H 0.75603 -1.08796 1.88639
 H 0.75583 -1.08760 -1.88608
 H -0.12966 -0.06036 2.87268
 H -0.12951 -0.06015 -2.87195
13
bifur_IRC_Cartesians_MW_output/new_data/bifur_traj1_Cartesians_MW point 4
C 0.06601 0.64955 1.05192
 C 0.06638 0.65006 -1.05221
 C -0.33429 0.99642 0.00012
 C -0.06154 -0.44606 1.93393
 C -0.06132 -0.44574 -1.93358
 F 0.44270 1.44309 1.61972
 F 0.44350 1.44421 -1.62139
 H -0.90727 -0.99955 1.72580
 H -0.90677 -0.99927 -1.72534
 H 0.75598 -1.08788 1.88843
 H 0.75577 -1.08752 -1.88812
 H -0.12964 -0.05875 2.87342
 H -0.12950 -0.05854 -2.87269
13
bifur_IRC_Cartesians_MW_output/new_data/bifur_traj1_Cartesians_MW point 5
C 0.06600 0.64909 1.05179
 C 0.06637 0.64960 -1.05209
 C -0.33484 0.99536 0.00012
 C -0.06152 -0.44588 1.93469
 C -0.06130 -0.44556 -1.93435
 F 0.44288 1.44283 1.61878
 F 0.44369 1.44394 -1.62044
 H -0.90717 -0.99958 1.72701
 H -0.90667 -0.99930 -1.72654
 H 0.75594 -1.08783 1.88977
 H 0.75574 -1.08747 -1.88947
 H -0.12963 -0.05770 2.87390
 H -0.12949 -0.05749 -2.87318
13
bifur_IRC_Cartesians_MW_output/new_data/bifur_traj1_Cartesians_MW point 6
C 0.06600 0.64900 1.05177
 C 0.06637 0.64951 -1.05206
 C -0.33494 0.99517 0.00012
 C -0.06151 -0.44585 1.93483
 C -0.06130 -0.44553 -1.93449
 F 0.44292 1.44278 1.61860
 F 0.44372 1.44389 -1.62026
 H -0.90715 -0.99958 1.72723
 H -0.90665 -0.99931 -1.72677
 H 0.75594 -1.08783 1.89002
 H 0.75573 -1.08747 -1.88972
 H -0.12963 -0.05750 2.87399
 H -0.12949 -0.05729 -2.87327
13
bifur_IRC_Cartesians_MW_output/new_data/bifur_traj1_Cartesians_MW point 7
C 0.06601 0.64927 1.05184
 C 0.06638 0.64978 -1.05214
 C -0.33462 0.99577 0.00012
 C -0.06153 -0.44595 1.93439
 C -0.06131 -0.44563 -1.93405
 F 0.44281 1.44293 1.61914
 F 0.44361 1.44405 -1.62080
 H -0.90721 -0.99957 1.72654
 H -0.90671 -0.99929 -1.72608
 H 0.75596 -1.08785 1.88925
 H 0.75575 -1.08749 -1.88895
 H -0.12964 -0.05811 2.87372
 H -0.12949 -0.05790 -2.87299
13
bifur_IRC_Cartesians_MW_output/new_data/bifur_traj1_Cartesians_MW point 8
C 0.06601 0.64976 1.05197
 C 0.06638 0.65027 -1.05227
 C -0.33404 0.99690 0.00012
 C -0.06155 -0.44614 1.93358
 C -0.06133 -0.44582 -1.93323
 F 0.44261 1.44321 1.62015
 F 0.44341 1.44433 -1.62182
 H -0.90732 -0.99954 1.72526
 H -0.90682 -0.99926 -1.72479
 H 0.75599 -1.08791 1.88782
 H 0.75579 -1.08755 -1.88751
 H -0.12965 -0.05923 2.87320
 H -0.12950 -0.05902 -2.87247
13
bifur_IRC_Cartesians_MW_output/new_data/bifur_traj1_Cartesians_MW point 9
C 0.06603 0.65039 1.05214
 C 0.06640 0.65090 -1.05244
 C -0.33328 0.99836 0.00013
 C -0.06158 -0.44639 1.93252
 C -0.06136 -0.44607 -1.93217
 F 0.44236 1.44357 1.62145
 F 0.44316 1.44470 -1.62313
 H -0.90746 -0.99950 1.72360
 H -0.90696 -0.99921 -1.72314
 H 0.75604 -1.08798 1.88598
 H 0.75584 -1.08761 -1.88567
 H -0.12966 -0.06069 2.87253
 H -0.12951 -0.06048 -2.87179
13
bifur_IRC_Cartesians_MW_output/new_data/bifur_traj1_Cartesians_MW point 10
C 0.06604 0.65113 1.05234
 C 0.06641 0.65165 -1.05264
 C -0.33239 1.00006 0.00013
 C -0.06162 -0.44668 1.93128
 C -0.06140 -0.44636 -1.93093
 F 0.44206 1.44400 1.62297
 F 0.44286 1.44513 -1.62466
 H -0.90763 -0.99945 1.72167
 H -0.90712 -0.99917 -1.72120
 H 0.75610 -1.08806 1.88382
 H 0.75590 -1.08769 -1.88350
 H -0.12968 -0.06239 2.87174
 H -0.12952 -0.06218 -2.87101
13
bifur_IRC_Cartesians_MW_output/new_data/bifur_traj1_Cartesians_MW point 11
C 0.06605 0.65196 1.05256
 C 0.06642 0.65248 -1.05286
 C -0.33140 1.00197 0.00013
 C -0.06166 -0.44701 1.92990
 C -0.06144 -0.44668 -1.92955
 F 0.44172 1.44447 1.62467
 F 0.44252 1.44562 -1.62638
 H -0.90781 -0.99940 1.71950
 H -0.90731 -0.99911 -1.71903
 H 0.75616 -1.08815 1.88140
 H 0.75596 -1.08778 -1.88108
 H -0.12970 -0.06430 2.87086
 H -0.12954 -0.06408 -2.87012
13
bifur_IRC_Cartesians_MW_output/new_data/bifur_traj1_Cartesians_MW point 12
C 0.06605 0.65196 1.05256
 C 0.06642 0.65248 -1.05286
 C -0.33140 1.00197 0.00013
 C -0.06166 -0.44701 1.92990
 C -0.06144 -0.44668 -1.92955
 F 0.44172 1.44447 1.62467
 F 0.44252 1.44562 -1.62638
 H -0.90781 -0.99940 1.71950
 H -0.90731 -0.99911 -1.71903
 H 0.75616 -1.08815 1.88140
 H 0.75596 -1.08778 -1.88108
 H -0.12970 -0.06430 2.87086
 H -0.12954 -0.06408 -2.87012
13
bifur_IRC_Cartesians_MW_output/new_data/bifur_traj1_Cartesians_MW point 13
C 0.06607 0.65300 1.05284
 C 0.06644 0.65354 -1.05315
 C -0.33014 1.00438 0.00013
 C -0.06171 -0.44742 1.92815
 C -0.06149 -0.44709 -1.92779
 F 0.44130 1.44507 1.62682
 F 0.44209 1.44623 -1.62855
 H -0.90805 -0.99933 1.71676
 H -0.90754 -0.99904 -1.71629
 H 0.75624 -1.08826 1.87835
 H 0.75605 -1.08789 -1.87802
 H -0.12972 -0.06670 2.86975
 H -0.12956 -0.06649 -2.86901
13
bifur_IRC_Cartesians_MW_output/new_data/bifur_traj1_Cartesians_MW point 14
C 0.06608 0.65321 1.05290
 C 0.06644 0.65374 -1.05320
 C -0.32990 1.00485 0.00013
 C -0.06172 -0.44750 1.92781
 C -0.06150 -0.44717 -1.92745
 F 0.44122 1.44519 1.62724
 F 0.44201 1.44635 -1.62897
 H -0.90809 -0.99932 1.71623
 H -0.90758 -0.99903 -1.71576
 H 0.75626 -1.08828 1.87776
 H 0.75606 -1.08791 -1.87743
 H -0.12972 -0.06717 2.86953
 H -0.12956 -0.06695 -2.86879
13
bifur_IRC_Cartesians_MW_output/new_data/bifur_traj1_Cartesians_MW point 15
C 0.06608 0.65337 1.05294
 C 0.06645 0.65390 -1.05324
 C -0.32971 1.00522 0.00013
 C -0.06173 -0.44756 1.92755
 C -0.06150 -0.44723 -1.92719
 F 0.44115 1.44528 1.62757
 F 0.44195 1.44644 -1.62930
 H -0.90813 -0.99931 1.71581
 H -0.90762 -0.99902 -1.71534
 H 0.75627 -1.08830 1.87729
 H 0.75608 -1.08793 -1.87696
 H -0.12973 -0.06754 2.86937
 H -0.12956 -0.06732 -2.86862
13
bifur_IRC_Cartesians_MW_output/new_data/bifur_traj1_Cartesians_MW point 16
C 0.06608 0.65354 1.05299
 C 0.06645 0.65408 -1.05329
 C -0.32950 1.00562 0.00013
 C -0.06174 -0.44763 1.92725
 C -0.06151 -0.44730 -1.92689
 F 0.44108 1.44538 1.62793
 F 0.44188 1.44654 -1.62966
 H -0.90817 -0.99930 1.71535
 H -0.90766 -0.99901 -1.71488
 H 0.75629 -1.08832 1.87678
 H 0.75609 -1.08795 -1.87645
 H -0.12973 -0.06794 2.86918
 H -0.12957 -0.06772 -2.86844
13
bifur_IRC_Cartesians_MW_output/new_data/bifur_traj1_Cartesians_MW point 17
C 0.06609 0.65378 1.05305
 C 0.06645 0.65432 -1.05336
 C -0.32921 1.00617 0.00013
 C -0.06175 -0.44773 1.92685
 C -0.06152 -0.44739 -1.92649
 F 0.44099 1.44552 1.62842
 F 0.44178 1.44668 -1.63016
 H -0.90822 -0.99928 1.71473
 H -0.90771 -0.99899 -1.71426
 H 0.75630 -1.08834 1.87608
 H 0.75611 -1.08797 -1.87575
 H -0.12974 -0.06849 2.86893
 H -0.12957 -0.06827 -2.86818
13
bifur_IRC_Cartesians_MW_output/new_data/bifur_traj1_Cartesians_MW point 18
C 0.06609 0.65413 1.05315
 C 0.06646 0.65467 -1.05345
 C -0.32880 1.00697 0.00013
 C -0.06176 -0.44786 1.92627
 C -0.06154 -0.44753 -1.92591
 F 0.44085 1.44572 1.62914
 F 0.44164 1.44689 -1.63088
 H -0.90830 -0.99926 1.71382
 H -0.90779 -0.99897 -1.71334
 H 0.75633 -1.08838 1.87507
 H 0.75614 -1.08801 -1.87473
 H -0.12974 -0.06929 2.86856
 H -0.12958 -0.06907 -2.86781
13
bifur_IRC_Cartesians_MW_output/new_data/bifur_traj1_Cartesians_MW point 19
C 0.06610 0.65462 1.05328
 C 0.06647 0.65516 -1.05358
 C -0.32821 1.00809 0.00013
 C -0.06179 -0.44805 1.92546
 C -0.06156 -0.44772 -1.92510
 F 0.44065 1.44600 1.63013
 F 0.44144 1.44717 -1.63189
 H -0.90841 -0.99923 1.71255
 H -0.90790 -0.99894 -1.71207
 H 0.75637 -1.08844 1.87365
 H 0.75618 -1.08806 -1.87331
 H -0.12975 -0.07041 2.86804
 H -0.12959 -0.07019 -2.86729
13
bifur_IRC_Cartesians_MW_output/new_data/bifur_traj1_Cartesians_MW point 20
C 0.06611 0.65524 1.05345
 C 0.06648 0.65578 -1.05375
 C -0.32747 1.00952 0.00013
 C -0.06182 -0.44830 1.92442
 C -0.06159 -0.44796 -1.92406
 F 0.44040 1.44636 1.63141
 F 0.44119 1.44753 -1.63317
 H -0.90854 -0.99919 1.71092
 H -0.90803 -0.99889 -1.71045
 H 0.75642 -1.08850 1.87184
 H 0.75623 -1.08813 -1.87150
 H -0.12977 -0.07184 2.86738
 H -0.12960 -0.07162 -2.86663
13
bifur_IRC_Cartesians_MW_output/new_data/bifur_traj1_Cartesians_MW point 21
C 0.06613 0.65596 1.05364
 C 0.06649 0.65651 -1.05395
 C -0.32660 1.01119 0.00014
 C -0.06185 -0.44858 1.92321
 C -0.06163 -0.44824 -1.92284
 F 0.44010 1.44677 1.63290
 F 0.44089 1.44795 -1.63467
 H -0.90871 -0.99915 1.70903
 H -0.90819 -0.99885 -1.70855
 H 0.75647 -1.08858 1.86973
 H 0.75628 -1.08820 -1.86938
 H -0.12978 -0.07351 2.86661
 H -0.12961 -0.07328 -2.86586
13
bifur_IRC_Cartesians_MW_output/new_data/bifur_traj1_Cartesians_MW point 22
C 0.06614 0.65675 1.05385
 C 0.06651 0.65730 -1.05416
 C -0.32566 1.01299 0.00014
 C -0.06189 -0.44889 1.92190
 C -0.06166 -0.44855 -1.92153
 F 0.43979 1.44722 1.63451
 F 0.44057 1.44841 -1.63630
 H -0.90888 -0.99910 1.70698
 H -0.90837 -0.99880 -1.70650
 H 0.75653 -1.08867 1.86744
 H 0.75635 -1.08829 -1.86709
 H -0.12980 -0.07531 2.86578
 H -0.12962 -0.07508 -2.86503
13
bifur_IRC_Cartesians_MW_output/new_data/bifur_traj1_Cartesians_MW point 23
C 0.06614 0.65675 1.05385
 C 0.06651 0.65730 -1.05416
 C -0.32566 1.01299 0.00014
 C -0.06189 -0.44889 1.92190
 C -0.06166 -0.44855 -1.92153
 F 0.43979 1.44722 1.63451
 F 0.44057 1.44841 -1.63630
 H -0.90888 -0.99910 1.70698
 H -0.90837 -0.99880 -1.70650
 H 0.75653 -1.08867 1.86744
 H 0.75635 -1.08829 -1.86709
 H -0.12980 -0.07531 2.86578
 H -0.12962 -0.07508 -2.86503
13
bifur_IRC_Cartesians_MW_output/new_data/bifur_traj1_Cartesians_MW point 24
C 0.06617 0.65842 1.05430
 C 0.06654 0.65899 -1.05461
 C -0.32365 1.01686 0.00014
 C -0.06197 -0.44955 1.91910
 C -0.06174 -0.44920 -1.91872
 F 0.43911 1.44818 1.63796
 F 0.43989 1.44939 -1.63977
 H -0.90925 -0.99899 1.70259
 H -0.90874 -0.99868 -1.70211
 H 0.75666 -1.08885 1.86255
 H 0.75648 -1.08846 -1.86219
 H -0.12984 -0.07917 2.86400
 H -0.12965 -0.07894 -2.86324
13
bifur_IRC_Cartesians_MW_output/new_data/bifur_traj1_Cartesians_MW point 25
C 0.06619 0.65937 1.05456
 C 0.06655 0.65994 -1.05487
 C -0.32252 1.01903 0.00014
 C -0.06202 -0.44992 1.91752
 C -0.06179 -0.44957 -1.91714
 F 0.43873 1.44873 1.63989
 F 0.43951 1.44994 -1.64173
 H -0.90946 -0.99893 1.70012
 H -0.90895 -0.99862 -1.69963
 H 0.75674 -1.08895 1.85980
 H 0.75655 -1.08856 -1.85943
 H -0.12986 -0.08134 2.86300
 H -0.12967 -0.08110 -2.86224
13
bifur_IRC_Cartesians_MW_output/new_data/bifur_traj1_Cartesians_MW point 26
C 0.06621 0.66044 1.05484
 C 0.06657 0.66101 -1.05516
 C -0.32124 1.02150 0.00014
 C -0.06207 -0.45034 1.91574
 C -0.06184 -0.44998 -1.91535
 F 0.43830 1.44934 1.64209
 F 0.43907 1.45056 -1.64394
 H -0.90970 -0.99886 1.69732
 H -0.90919 -0.99855 -1.69683
 H 0.75682 -1.08907 1.85668
 H 0.75664 -1.08868 -1.85630
 H -0.12988 -0.08380 2.86187
 H -0.12969 -0.08356 -2.86110
13
bifur_IRC_Cartesians_MW_output/new_data/bifur_traj1_Cartesians_MW point 27
C 0.06622 0.66145 1.05511
 C 0.06659 0.66202 -1.05543
 C -0.32003 1.02381 0.00014
 C -0.06212 -0.45074 1.91406
 C -0.06188 -0.45038 -1.91366
 F 0.43789 1.44992 1.64416
 F 0.43866 1.45115 -1.64603
 H -0.90993 -0.99880 1.69468
 H -0.90941 -0.99849 -1.69420
 H 0.75690 -1.08918 1.85374
 H 0.75672 -1.08878 -1.85336
 H -0.12990 -0.08612 2.86080
 H -0.12971 -0.08588 -2.86003
13
bifur_IRC_Cartesians_MW_output/new_data/bifur_traj1_Cartesians_MW point 28
C 0.06624 0.66227 1.05534
 C 0.06660 0.66285 -1.05565
 C -0.31904 1.02571 0.00015
 C -0.06216 -0.45106 1.91268
 C -0.06192 -0.45070 -1.91229
 F 0.43756 1.45039 1.64585
 F 0.43833 1.45163 -1.64773
 H -0.91011 -0.99875 1.69253
 H -0.90959 -0.99843 -1.69204
 H 0.75696 -1.08927 1.85134
 H 0.75679 -1.08887 -1.85095
 H -0.12992 -0.08801 2.85992
 H -0.12972 -0.08777 -2.85915
13
bifur_IRC_Cartesians_MW_output/new_data/bifur_traj1_Cartesians_MW point 29
C 0.06625 0.66299 1.05553
 C 0.06662 0.66358 -1.05584
 C -0.31818 1.02737 0.00015
 C -0.06220 -0.45135 1.91147
 C -0.06196 -0.45098 -1.91108
 F 0.43726 1.45081 1.64734
 F 0.43804 1.45205 -1.64923
 H -0.91027 -0.99870 1.69064
 H -0.90975 -0.99838 -1.69015
 H 0.75702 -1.08935 1.84924
 H 0.75684 -1.08895 -1.84884
 H -0.12994 -0.08967 2.85916
 H -0.12973 -0.08943 -2.85838
13
bifur_IRC_Cartesians_MW_output/new_data/bifur_traj1_Cartesians_MW point 30
C 0.06626 0.66368 1.05572
 C 0.06663 0.66427 -1.05603
 C -0.31735 1.02896 0.00015
 C -0.06223 -0.45162 1.91032
 C -0.06199 -0.45125 -1.90992
 F 0.43699 1.45120 1.64876
 F 0.43775 1.45246 -1.65066
 H -0.91043 -0.99866 1.68884
 H -0.90991 -0.99834 -1.68834
 H 0.75707 -1.08942 1.84723
 H 0.75690 -1.08902 -1.84682
 H -0.12995 -0.09126 2.85843
 H -0.12974 -0.09101 -2.85765
13
bifur_IRC_Cartesians_MW_output/new_data/bifur_traj1_Cartesians_MW point 31
C 0.06628 0.66439 1.05590
 C 0.06664 0.66498 -1.05622
 C -0.31651 1.03058 0.00015
 C -0.06226 -0.45189 1.90915
 C -0.06202 -0.45152 -1.90874
 F 0.43670 1.45161 1.65020
 F 0.43747 1.45287 -1.65212
 H -0.91058 -0.99862 1.68699
 H -0.91006 -0.99829 -1.68650
 H 0.75712 -1.08950 1.84517
 H 0.75695 -1.08909 -1.84477
 H -0.12997 -0.09288 2.85768
 H -0.12976 -0.09263 -2.85690
13
bifur_IRC_Cartesians_MW_output/new_data/bifur_traj1_Cartesians_MW point 32
C 0.06629 0.66514 1.05611
 C 0.06665 0.66574 -1.05642
 C -0.31561 1.03231 0.00015
 C -0.06230 -0.45219 1.90789
 C -0.06206 -0.45181 -1.90749
 F 0.43640 1.45204 1.65174
 F 0.43716 1.45330 -1.65367
 H -0.91075 -0.99857 1.68503
 H -0.91023 -0.99824 -1.68454
 H 0.75718 -1.08958 1.84299
 H 0.75701 -1.08917 -1.84258
 H -0.12998 -0.09460 2.85688
 H -0.12977 -0.09435 -2.85610
13
bifur_IRC_Cartesians_MW_output/new_data/bifur_traj1_Cartesians_MW point 33
C 0.06630 0.66595 1.05632
 C 0.06667 0.66655 -1.05664
 C -0.31464 1.03418 0.00015
 C -0.06234 -0.45251 1.90654
 C -0.06209 -0.45213 -1.90613
 F 0.43607 1.45250 1.65341
 F 0.43683 1.45378 -1.65535
 H -0.91093 -0.99852 1.68291
 H -0.91041 -0.99819 -1.68242
 H 0.75724 -1.08967 1.84062
 H 0.75708 -1.08926 -1.84021
 H -0.13000 -0.09647 2.85602
 H -0.12978 -0.09622 -2.85524
13
bifur_IRC_Cartesians_MW_output/new_data/bifur_traj1_Cartesians_MW point 34
C 0.06630 0.66595 1.05632
 C 0.06667 0.66655 -1.05664
 C -0.31464 1.03418 0.00015
 C -0.06234 -0.45251 1.90654
 C -0.06209 -0.45213 -1.90613
 F 0.43607 1.45250 1.65341
 F 0.43683 1.45378 -1.65535
 H -0.91093 -0.99852 1.68291
 H -0.91041 -0.99819 -1.68242
 H 0.75724 -1.08967 1.84062
 H 0.75708 -1.08926 -1.84021
 H -0.13000 -0.09647 2.85602
 H -0.12978 -0.09622 -2.85524
13
bifur_IRC_Cartesians_MW_output/new_data/bifur_traj1_Cartesians_MW point 35
C 0.06634 0.66773 1.05680
 C 0.06670 0.66835 -1.05713
 C -0.31250 1.03828 0.00016
 C -0.06243 -0.45321 1.90356
 C -0.06218 -0.45283 -1.90314
 F 0.43535 1.45353 1.65707
 F 0.43611 1.45482 -1.65904
 H -0.91133 -0.99840 1.67825
 H -0.91081 -0.99807 -1.67775
 H 0.75738 -1.08986 1.83542
 H 0.75722 -1.08945 -1.83499
 H -0.13004 -0.10057 2.85413
 H -0.12982 -0.10032 -2.85334
13
bifur_IRC_Cartesians_MW_output/new_data/bifur_traj1_Cartesians_MW point 36
C 0.06635 0.66865 1.05705
 C 0.06671 0.66927 -1.05737
 C -0.31140 1.04040 0.00016
 C -0.06247 -0.45357 1.90202
 C -0.06222 -0.45318 -1.90160
 F 0.43498 1.45405 1.65896
 F 0.43573 1.45535 -1.66095
 H -0.91153 -0.99835 1.67584
 H -0.91101 -0.99801 -1.67534
 H 0.75745 -1.08996 1.83274
 H 0.75729 -1.08955 -1.83230
 H -0.13006 -0.10269 2.85315
 H -0.12983 -0.10243 -2.85236
13
bifur_IRC_Cartesians_MW_output/new_data/bifur_traj1_Cartesians_MW point 37
C 0.06637 0.66956 1.05730
 C 0.06673 0.67019 -1.05762
 C -0.31031 1.04250 0.00016
 C -0.06252 -0.45393 1.90050
 C -0.06226 -0.45354 -1.90008
 F 0.43461 1.45458 1.66083
 F 0.43537 1.45589 -1.66283
 H -0.91174 -0.99829 1.67346
 H -0.91121 -0.99795 -1.67296
 H 0.75752 -1.09006 1.83009
 H 0.75737 -1.08964 -1.82965
 H -0.13008 -0.10478 2.85219
 H -0.12985 -0.10452 -2.85139
13
bifur_IRC_Cartesians_MW_output/new_data/bifur_traj1_Cartesians_MW point 38
C 0.06639 0.67047 1.05754
 C 0.06675 0.67110 -1.05787
 C -0.30922 1.04459 0.00016
 C -0.06256 -0.45428 1.89899
 C -0.06231 -0.45389 -1.89856
 F 0.43424 1.45510 1.66270
 F 0.43500 1.45641 -1.66471
 H -0.91194 -0.99823 1.67109
 H -0.91141 -0.99789 -1.67058
 H 0.75759 -1.09016 1.82744
 H 0.75744 -1.08974 -1.82700
 H -0.13010 -0.10687 2.85123
 H -0.12986 -0.10660 -2.85043
13
bifur_IRC_Cartesians_MW_output/new_data/bifur_traj1_Cartesians_MW point 39
C 0.06640 0.67141 1.05779
 C 0.06676 0.67204 -1.05812
 C -0.30809 1.04675 0.00016
 C -0.06261 -0.45465 1.89742
 C -0.06235 -0.45426 -1.89699
 F 0.43386 1.45564 1.66463
 F 0.43461 1.45696 -1.66666
 H -0.91215 -0.99817 1.66863
 H -0.91162 -0.99783 -1.66812
 H 0.75767 -1.09026 1.82470
 H 0.75751 -1.08984 -1.82425
 H -0.13012 -0.10903 2.85023
 H -0.12988 -0.10876 -2.84943
13
bifur_IRC_Cartesians_MW_output/new_data/bifur_traj1_Cartesians_MW point 40
C 0.06642 0.67244 1.05807
 C 0.06678 0.67308 -1.05840
 C -0.30685 1.04913 0.00016
 C -0.06266 -0.45506 1.89569
 C -0.06240 -0.45466 -1.89526
 F 0.43344 1.45623 1.66675
 F 0.43419 1.45757 -1.66880
 H -0.91238 -0.99811 1.66592
 H -0.91185 -0.99776 -1.66541
 H 0.75774 -1.09037 1.82169
 H 0.75760 -1.08995 -1.82123
 H -0.13014 -0.11141 2.84913
 H -0.12990 -0.11114 -2.84833
13
bifur_IRC_Cartesians_MW_output/new_data/bifur_traj1_Cartesians_MW point 41
C 0.06644 0.67359 1.05838
 C 0.06680 0.67423 -1.05871
 C -0.30548 1.05176 0.00017
 C -0.06271 -0.45551 1.89378
 C -0.06245 -0.45511 -1.89334
 F 0.43298 1.45689 1.66910
 F 0.43373 1.45823 -1.67117
 H -0.91264 -0.99804 1.66293
 H -0.91210 -0.99769 -1.66242
 H 0.75783 -1.09050 1.81835
 H 0.75769 -1.09007 -1.81789
 H -0.13017 -0.11404 2.84792
 H -0.12992 -0.11377 -2.84711
13
bifur_IRC_Cartesians_MW_output/new_data/bifur_traj1_Cartesians_MW point 42
C 0.06646 0.67461 1.05865
 C 0.06682 0.67527 -1.05899
 C -0.30426 1.05412 0.00017
 C -0.06276 -0.45591 1.89207
 C -0.06250 -0.45551 -1.89163
 F 0.43257 1.45747 1.67121
 F 0.43331 1.45883 -1.67329
 H -0.91286 -0.99797 1.66025
 H -0.91233 -0.99762 -1.65974
 H 0.75791 -1.09061 1.81537
 H 0.75777 -1.09018 -1.81489
 H -0.13019 -0.11639 2.84683
 H -0.12994 -0.11612 -2.84602
13
bifur_IRC_Cartesians_MW_output/new_data/bifur_traj1_Cartesians_MW point 43
C 0.06648 0.67549 1.05889
 C 0.06683 0.67614 -1.05922
 C -0.30321 1.05613 0.00017
 C -0.06280 -0.45626 1.89061
 C -0.06254 -0.45584 -1.89017
 F 0.43222 1.45797 1.67300
 F 0.43296 1.45934 -1.67510
 H -0.91306 -0.99792 1.65797
 H -0.91253 -0.99756 -1.65746
 H 0.75798 -1.09070 1.81283
 H 0.75784 -1.09027 -1.81234
 H -0.13021 -0.11840 2.84591
 H -0.12995 -0.11812 -2.84509
13
bifur_IRC_Cartesians_MW_output/new_data/bifur_traj1_Cartesians_MW point 44
C 0.06649 0.67634 1.05912
 C 0.06685 0.67700 -1.05945
 C -0.30219 1.05810 0.00017
 C -0.06285 -0.45659 1.88918
 C -0.06258 -0.45618 -1.88873
 F 0.43187 1.45847 1.67476
 F 0.43261 1.45984 -1.67687
 H -0.91325 -0.99786 1.65573
 H -0.91272 -0.99750 -1.65521
 H 0.75805 -1.09080 1.81033
 H 0.75791 -1.09036 -1.80984
 H -0.13023 -0.12037 2.84500
 H -0.12997 -0.12009 -2.84418
13
bifur_IRC_Cartesians_MW_output/new_data/bifur_traj1_Cartesians_MW point 45
C 0.06649 0.67634 1.05912
 C 0.06685 0.67700 -1.05945
 C -0.30218 1.05810 0.00017
 C -0.06285 -0.45659 1.88918
 C -0.06258 -0.45618 -1.88873
 F 0.43187 1.45847 1.67476
 F 0.43261 1.45984 -1.67687
 H -0.91325 -0.99786 1.65573
 H -0.91272 -0.99750 -1.65521
 H 0.75805 -1.09080 1.81033
 H 0.75791 -1.09036 -1.80984
 H -0.13023 -0.12037 2.84500
 H -0.12997 -0.12009 -2.84418
13
bifur_IRC_Cartesians_MW_output/new_data/bifur_traj1_Cartesians_MW point 46
C 0.06653 0.67833 1.05965
 C 0.06688 0.67900 -1.05999
 C -0.29980 1.06268 0.00017
 C -0.06294 -0.45737 1.88587
 C -0.06268 -0.45695 -1.88541
 F 0.43107 1.45961 1.67884
 F 0.43180 1.46100 -1.68099
 H -0.91369 -0.99774 1.65053
 H -0.91316 -0.99737 -1.65001
 H 0.75820 -1.09101 1.80454
 H 0.75807 -1.09057 -1.80403
 H -0.13027 -0.12494 2.84289
 H -0.13000 -0.12466 -2.84207
13
bifur_IRC_Cartesians_MW_output/new_data/bifur_traj1_Cartesians_MW point 47
C 0.06655 0.67945 1.05995
 C 0.06690 0.68013 -1.06029
 C -0.29846 1.06526 0.00018
 C -0.06300 -0.45781 1.88399
 C -0.06273 -0.45739 -1.88353
 F 0.43061 1.46025 1.68115
 F 0.43135 1.46165 -1.68331
 H -0.91394 -0.99767 1.64760
 H -0.91341 -0.99730 -1.64707
 H 0.75829 -1.09114 1.80126
 H 0.75816 -1.09069 -1.80075
 H -0.13030 -0.12752 2.84170
 H -0.13002 -0.12724 -2.84087
13
bifur_IRC_Cartesians_MW_output/new_data/bifur_traj1_Cartesians_MW point 48
C 0.06657 0.68058 1.06026
 C 0.06692 0.68127 -1.06060
 C -0.29711 1.06786 0.00018
 C -0.06305 -0.45826 1.88211
 C -0.06278 -0.45783 -1.88164
 F 0.43016 1.46090 1.68346
 F 0.43089 1.46231 -1.68565
 H -0.91419 -0.99760 1.64465
 H -0.91366 -0.99722 -1.64412
 H 0.75837 -1.09126 1.79798
 H 0.75825 -1.09081 -1.79746
 H -0.13032 -0.13011 2.84051
 H -0.13004 -0.12983 -2.83967
13
bifur_IRC_Cartesians_MW_output/new_data/bifur_traj1_Cartesians_MW point 49
C 0.06659 0.68165 1.06055
 C 0.06694 0.68234 -1.06089
 C -0.29582 1.07032 0.00018
 C -0.06310 -0.45868 1.88032
 C -0.06283 -0.45825 -1.87985
 F 0.42972 1.46151 1.68566
 F 0.43045 1.46293 -1.68786
 H -0.91443 -0.99753 1.64185
 H -0.91389 -0.99715 -1.64132
 H 0.75846 -1.09138 1.79485
 H 0.75833 -1.09092 -1.79433
 H -0.13034 -0.13258 2.83937
 H -0.13006 -0.13229 -2.83853
13
bifur_IRC_Cartesians_MW_output/new_data/bifur_traj1_Cartesians_MW point 50
C 0.06660 0.68263 1.06081
 C 0.06696 0.68332 -1.06115
 C -0.29466 1.07257 0.00018
 C -0.06315 -0.45906 1.87869
 C -0.06288 -0.45863 -1.87821
 F 0.42933 1.46207 1.68767
 F 0.43006 1.46350 -1.68989
 H -0.91465 -0.99747 1.63929
 H -0.91411 -0.99709 -1.63876
 H 0.75853 -1.09148 1.79201
 H 0.75841 -1.09102 -1.79148
 H -0.13036 -0.13482 2.83833
 H -0.13008 -0.13453 -2.83749
13
bifur_IRC_Cartesians_MW_output/new_data/bifur_traj1_Cartesians_MW point 51
C 0.06662 0.68349 1.06104
 C 0.06697 0.68419 -1.06138
 C -0.29362 1.07456 0.00018
 C -0.06319 -0.45940 1.87725
 C -0.06292 -0.45896 -1.87677
 F 0.42898 1.46257 1.68944
 F 0.42970 1.46401 -1.69168
 H -0.91484 -0.99741 1.63703
 H -0.91430 -0.99703 -1.63650
 H 0.75860 -1.09158 1.78949
 H 0.75848 -1.09112 -1.78895
 H -0.13038 -0.13681 2.83742
 H -0.13009 -0.13651 -2.83657
13
bifur_IRC_Cartesians_MW_output/new_data/bifur_traj1_Cartesians_MW point 52
C 0.06663 0.68425 1.06124
 C 0.06699 0.68496 -1.06159
 C -0.29271 1.07631 0.00018
 C -0.06323 -0.45970 1.87598
 C -0.06295 -0.45926 -1.87550
 F 0.42867 1.46300 1.69100
 F 0.42940 1.46445 -1.69325
 H -0.91501 -0.99736 1.63505
 H -0.91447 -0.99698 -1.63452
 H 0.75866 -1.09166 1.78728
 H 0.75854 -1.09120 -1.78674
 H -0.13040 -0.13855 2.83661
 H -0.13011 -0.13825 -2.83577
13
bifur_IRC_Cartesians_MW_output/new_data/bifur_traj1_Cartesians_MW point 53
C 0.06665 0.68492 1.06142
 C 0.06700 0.68563 -1.06177
 C -0.29191 1.07785 0.00018
 C -0.06326 -0.45996 1.87486
 C -0.06299 -0.45952 -1.87438
 F 0.42840 1.46339 1.69237
 F 0.42912 1.46484 -1.69463
 H -0.91516 -0.99732 1.63330
 H -0.91462 -0.99694 -1.63277
 H 0.75871 -1.09173 1.78533
 H 0.75859 -1.09127 -1.78478
 H -0.13041 -0.14009 2.83590
 H -0.13012 -0.13979 -2.83506
13
bifur_IRC_Cartesians_MW_output/new_data/bifur_traj1_Cartesians_MW point 54
C 0.06666 0.68552 1.06159
 C 0.06701 0.68624 -1.06193
 C -0.29118 1.07924 0.00019
 C -0.06329 -0.46020 1.87385
 C -0.06301 -0.45976 -1.87336
 F 0.42816 1.46374 1.69362
 F 0.42888 1.46519 -1.69589
 H -0.91530 -0.99728 1.63172
 H -0.91475 -0.99690 -1.63118
 H 0.75875 -1.09180 1.78356
 H 0.75864 -1.09133 -1.78301
 H -0.13043 -0.14148 2.83526
 H -0.13013 -0.14118 -2.83441
13
bifur_IRC_Cartesians_MW_output/new_data/bifur_traj1_Cartesians_MW point 55
C 0.06667 0.68609 1.06174
 C 0.06702 0.68681 -1.06209
 C -0.29050 1.08055 0.00019
 C -0.06332 -0.46042 1.87290
 C -0.06304 -0.45998 -1.87241
 F 0.42793 1.46406 1.69479
 F 0.42865 1.46553 -1.69706
 H -0.91542 -0.99725 1.63023
 H -0.91488 -0.99686 -1.62969
 H 0.75880 -1.09186 1.78191
 H 0.75868 -1.09139 -1.78135
 H -0.13044 -0.14279 2.83466
 H -0.13014 -0.14249 -2.83381
13
bifur_IRC_Cartesians_MW_output/new_data/bifur_traj1_Cartesians_MW point 56
C 0.06667 0.68609 1.06174
 C 0.06702 0.68681 -1.06209
 C -0.29050 1.08055 0.00019
 C -0.06332 -0.46042 1.87290
 C -0.06304 -0.45998 -1.87241
 F 0.42793 1.46406 1.69479
 F 0.42865 1.46553 -1.69706
 H -0.91542 -0.99725 1.63023
 H -0.91488 -0.99686 -1.62969
 H 0.75880 -1.09186 1.78191
 H 0.75868 -1.09139 -1.78135
 H -0.13044 -0.14279 2.83466
 H -0.13014 -0.14249 -2.83381
13
bifur_IRC_Cartesians_MW_output/new_data/bifur_traj1_Cartesians_MW point 57
C 0.06668 0.68704 1.06199
 C 0.06704 0.68776 -1.06234
 C -0.28937 1.08272 0.00019
 C -0.06337 -0.46080 1.87133
 C -0.06308 -0.46034 -1.87083
 F 0.42755 1.46460 1.69672
 F 0.42826 1.46607 -1.69901
 H -0.91563 -0.99719 1.62777
 H -0.91509 -0.99680 -1.62723
 H 0.75887 -1.09196 1.77916
 H 0.75876 -1.09149 -1.77860
 H -0.13046 -0.14496 2.83366
 H -0.13016 -0.14465 -2.83280
13
bifur_IRC_Cartesians_MW_output/new_data/bifur_traj1_Cartesians_MW point 58
C 0.06669 0.68736 1.06208
 C 0.06704 0.68808 -1.06243
 C -0.28899 1.08347 0.00019
 C -0.06338 -0.46092 1.87079
 C -0.06310 -0.46047 -1.87029
 F 0.42742 1.46479 1.69739
 F 0.42813 1.46626 -1.69969
 H -0.91571 -0.99717 1.62692
 H -0.91516 -0.99678 -1.62638
 H 0.75890 -1.09200 1.77821
 H 0.75879 -1.09153 -1.77765
 H -0.13047 -0.14571 2.83331
 H -0.13016 -0.14540 -2.83246
13
bifur_IRC_Cartesians_MW_output/new_data/bifur_traj1_Cartesians_MW point 59
C 0.06669 0.68763 1.06215
 C 0.06705 0.68836 -1.06250
 C -0.28866 1.08410 0.00019
 C -0.06340 -0.46103 1.87033
 C -0.06311 -0.46058 -1.86983
 F 0.42731 1.46495 1.69795
 F 0.42802 1.46642 -1.70025
 H -0.91577 -0.99715 1.62620
 H -0.91522 -0.99676 -1.62566
 H 0.75892 -1.09203 1.77741
 H 0.75881 -1.09155 -1.77685
 H -0.13047 -0.14634 2.83302
 H -0.13017 -0.14603 -2.83217
13
bifur_IRC_Cartesians_MW_output/new_data/bifur_traj1_Cartesians_MW point 60
C 0.06670 0.68790 1.06223
 C 0.06705 0.68862 -1.06257
 C -0.28834 1.08470 0.00019
 C -0.06341 -0.46113 1.86989
 C -0.06313 -0.46068 -1.86939
 F 0.42720 1.46510 1.69849
 F 0.42791 1.46658 -1.70080
 H -0.91583 -0.99713 1.62551
 H -0.91528 -0.99674 -1.62497
 H 0.75894 -1.09205 1.77665
 H 0.75883 -1.09158 -1.77608
 H -0.13048 -0.14694 2.83274
 H -0.13017 -0.14663 -2.83189
13
bifur_IRC_Cartesians_MW_output/new_data/bifur_traj1_Cartesians_MW point 61
C 0.06670 0.68817 1.06230
 C 0.06706 0.68890 -1.06265
 C -0.28801 1.08534 0.00019
 C -0.06342 -0.46124 1.86943
 C -0.06314 -0.46079 -1.86893
 F 0.42709 1.46526 1.69906
 F 0.42780 1.46674 -1.70137
 H -0.91589 -0.99712 1.62479
 H -0.91534 -0.99672 -1.62425
 H 0.75896 -1.09208 1.77585
 H 0.75885 -1.09161 -1.77528
 H -0.13048 -0.14757 2.83245
 H -0.13018 -0.14727 -2.83159
13
bifur_IRC_Cartesians_MW_output/new_data/bifur_traj1_Cartesians_MW point 62
C 0.06671 0.68847 1.06238
 C 0.06706 0.68920 -1.06273
 C -0.28766 1.08602 0.00019
 C -0.06344 -0.46136 1.86893
 C -0.06315 -0.46090 -1.86843
 F 0.42697 1.46543 1.69967
 F 0.42768 1.46691 -1.70198
 H -0.91595 -0.99710 1.62401
 H -0.91541 -0.99670 -1.62347
 H 0.75898 -1.09212 1.77498
 H 0.75887 -1.09164 -1.77441
 H -0.13049 -0.14826 2.83214
 H -0.13018 -0.14795 -2.83128
13
bifur_IRC_Cartesians_MW_output/new_data/bifur_traj1_Cartesians_MW point 63
C 0.06671 0.68879 1.06246
 C 0.06707 0.68952 -1.06282
 C -0.28728 1.08675 0.00019
 C -0.06345 -0.46148 1.86840
 C -0.06317 -0.46103 -1.86790
 F 0.42684 1.46561 1.70032
 F 0.42755 1.46710 -1.70264
 H -0.91602 -0.99708 1.62319
 H -0.91548 -0.99668 -1.62264
 H 0.75901 -1.09215 1.77406
 H 0.75890 -1.09168 -1.77348
 H -0.13050 -0.14899 2.83180
 H -0.13019 -0.14868 -2.83094
13
bifur_IRC_Cartesians_MW_output/new_data/bifur_traj1_Cartesians_MW point 64
C 0.06672 0.68911 1.06255
 C 0.06707 0.68985 -1.06290
 C -0.28689 1.08750 0.00019
 C -0.06347 -0.46161 1.86786
 C -0.06318 -0.46115 -1.86736
 F 0.42671 1.46579 1.70099
 F 0.42742 1.46729 -1.70331
 H -0.91610 -0.99706 1.62234
 H -0.91555 -0.99666 -1.62179
 H 0.75903 -1.09219 1.77311
 H 0.75893 -1.09171 -1.77253
 H -0.13051 -0.14973 2.83146
 H -0.13019 -0.14942 -2.83059
13
bifur_IRC_Cartesians_MW_output/new_data/bifur_traj1_Cartesians_MW point 65
C 0.06673 0.68944 1.06264
 C 0.06708 0.69017 -1.06299
 C -0.28650 1.08825 0.00019
 C -0.06348 -0.46174 1.86732
 C -0.06320 -0.46128 -1.86681
 F 0.42658 1.46598 1.70166
 F 0.42729 1.46748 -1.70399
 H -0.91617 -0.99704 1.62148
 H -0.91562 -0.99664 -1.62094
 H 0.75906 -1.09222 1.77216
 H 0.75895 -1.09175 -1.77158
 H -0.13051 -0.15048 2.83111
 H -0.13020 -0.15017 -2.83025
13
bifur_IRC_Cartesians_MW_output/new_data/bifur_traj1_Cartesians_MW point 66
C 0.06673 0.68977 1.06273
 C 0.06708 0.69050 -1.06308
 C -0.28610 1.08901 0.00019
 C -0.06350 -0.46187 1.86677
 C -0.06321 -0.46141 -1.86626
 F 0.42645 1.46617 1.70233
 F 0.42715 1.46767 -1.70467
 H -0.91624 -0.99702 1.62062
 H -0.91569 -0.99662 -1.62008
 H 0.75908 -1.09226 1.77120
 H 0.75898 -1.09178 -1.77062
 H -0.13052 -0.15124 2.83076
 H -0.13020 -0.15093 -2.82990
13
bifur_IRC_Cartesians_MW_output/new_data/bifur_traj1_Cartesians_MW point 67
C 0.06673 0.68977 1.06273
 C 0.06708 0.69050 -1.06308
 C -0.28610 1.08901 0.00019
 C -0.06350 -0.46187 1.86677
 C -0.06321 -0.46141 -1.86626
 F 0.42645 1.46617 1.70233
 F 0.42715 1.46767 -1.70467
 H -0.91624 -0.99702 1.62062
 H -0.91569 -0.99662 -1.62008
 H 0.75908 -1.09226 1.77120
 H 0.75898 -1.09178 -1.77062
 H -0.13052 -0.15124 2.83076
 H -0.13020 -0.15093 -2.82990
13
bifur_IRC_Cartesians_MW_output/new_data/bifur_traj1_Cartesians_MW point 68
C 0.06675 0.69049 1.06292
 C 0.06710 0.69123 -1.06328
 C -0.28523 1.09068 0.00019
 C -0.06354 -0.46215 1.86556
 C -0.06325 -0.46169 -1.86505
 F 0.42615 1.46659 1.70382
 F 0.42686 1.46809 -1.70617
 H -0.91640 -0.99697 1.61872
 H -0.91585 -0.99657 -1.61818
 H 0.75914 -1.09234 1.76908
 H 0.75904 -1.09186 -1.76850
 H -0.13054 -0.15291 2.82999
 H -0.13022 -0.15259 -2.82913
13
bifur_IRC_Cartesians_MW_output/new_data/bifur_traj1_Cartesians_MW point 69
C 0.06675 0.69093 1.06304
 C 0.06710 0.69167 -1.06339
 C -0.28471 1.09168 0.00020
 C -0.06356 -0.46232 1.86483
 C -0.06327 -0.46186 -1.86432
 F 0.42598 1.46684 1.70471
 F 0.42668 1.46834 -1.70707
 H -0.91650 -0.99694 1.61759
 H -0.91595 -0.99654 -1.61704
 H 0.75917 -1.09238 1.76782
 H 0.75907 -1.09190 -1.76723
 H -0.13054 -0.15391 2.82953
 H -0.13022 -0.15359 -2.82866
13
bifur_IRC_Cartesians_MW_output/new_data/bifur_traj1_Cartesians_MW point 70
C 0.06676 0.69141 1.06317
 C 0.06711 0.69215 -1.06352
 C -0.28414 1.09279 0.00020
 C -0.06358 -0.46251 1.86403
 C -0.06329 -0.46205 -1.86352
 F 0.42578 1.46711 1.70570
 F 0.42649 1.46862 -1.70807
 H -0.91661 -0.99691 1.61633
 H -0.91606 -0.99651 -1.61578
 H 0.75921 -1.09244 1.76642
 H 0.75911 -1.09195 -1.76582
 H -0.13056 -0.15501 2.82902
 H -0.13023 -0.15470 -2.82815
13
bifur_IRC_Cartesians_MW_output/new_data/bifur_traj1_Cartesians_MW point 71
C 0.06677 0.69188 1.06329
 C 0.06712 0.69263 -1.06365
 C -0.28357 1.09386 0.00020
 C -0.06360 -0.46270 1.86325
 C -0.06331 -0.46223 -1.86273
 F 0.42559 1.46738 1.70667
 F 0.42630 1.46890 -1.70904
 H -0.91671 -0.99688 1.61511
 H -0.91616 -0.99648 -1.61456
 H 0.75924 -1.09249 1.76505
 H 0.75915 -1.09200 -1.76445
 H -0.13057 -0.15609 2.82852
 H -0.13024 -0.15577 -2.82765
13
bifur_IRC_Cartesians_MW_output/new_data/bifur_traj1_Cartesians_MW point 72
C 0.06678 0.69230 1.06341
 C 0.06713 0.69305 -1.06376
 C -0.28307 1.09484 0.00020
 C -0.06362 -0.46286 1.86254
 C -0.06333 -0.46239 -1.86202
 F 0.42542 1.46762 1.70754
 F 0.42612 1.46915 -1.70992
 H -0.91681 -0.99686 1.61399
 H -0.91626 -0.99645 -1.61344
 H 0.75928 -1.09253 1.76381
 H 0.75918 -1.09205 -1.76321
 H -0.13057 -0.15707 2.82807
 H -0.13025 -0.15675 -2.82720
13
bifur_IRC_Cartesians_MW_output/new_data/bifur_traj1_Cartesians_MW point 73
C 0.06679 0.69275 1.06353
 C 0.06714 0.69350 -1.06389
 C -0.28253 1.09587 0.00020
 C -0.06364 -0.46304 1.86179
 C -0.06335 -0.46257 -1.86127
 F 0.42524 1.46788 1.70846
 F 0.42594 1.46941 -1.71084
 H -0.91691 -0.99683 1.61283
 H -0.91636 -0.99642 -1.61228
 H 0.75931 -1.09258 1.76251
 H 0.75922 -1.09210 -1.76191
 H -0.13058 -0.15809 2.82760
 H -0.13026 -0.15777 -2.82673
13
bifur_IRC_Cartesians_MW_output/new_data/bifur_traj1_Cartesians_MW point 74
C 0.06680 0.69331 1.06368
 C 0.06715 0.69407 -1.06404
 C -0.28186 1.09716 0.00020
 C -0.06367 -0.46326 1.86085
 C -0.06338 -0.46279 -1.86033
 F 0.42501 1.46820 1.70961
 F 0.42571 1.46973 -1.71201
 H -0.91703 -0.99679 1.61136
 H -0.91648 -0.99638 -1.61081
 H 0.75935 -1.09264 1.76087
 H 0.75926 -1.09216 -1.76027
 H -0.13060 -0.15939 2.82700
 H -0.13027 -0.15906 -2.82613
13
bifur_IRC_Cartesians_MW_output/new_data/bifur_traj1_Cartesians_MW point 75
C 0.06681 0.69405 1.06388
 C 0.06716 0.69481 -1.06424
 C -0.28097 1.09888 0.00020
 C -0.06371 -0.46355 1.85961
 C -0.06341 -0.46308 -1.85909
 F 0.42471 1.46863 1.71114
 F 0.42541 1.47017 -1.71355
 H -0.91720 -0.99675 1.60941
 H -0.91664 -0.99634 -1.60886
 H 0.75941 -1.09272 1.75870
 H 0.75932 -1.09223 -1.75809
 H -0.13061 -0.16110 2.82622
 H -0.13028 -0.16077 -2.82534
13
bifur_IRC_Cartesians_MW_output/new_data/bifur_traj1_Cartesians_MW point 76
C 0.06683 0.69499 1.06413
 C 0.06717 0.69575 -1.06449
 C -0.27985 1.10102 0.00020
 C -0.06375 -0.46392 1.85805
 C -0.06346 -0.46344 -1.85753
 F 0.42434 1.46917 1.71305
 F 0.42503 1.47071 -1.71548
 H -0.91741 -0.99669 1.60697
 H -0.91685 -0.99627 -1.60642
 H 0.75948 -1.09282 1.75599
 H 0.75939 -1.09233 -1.75537
 H -0.13063 -0.16324 2.82523
 H -0.13030 -0.16292 -2.82434
13
bifur_IRC_Cartesians_MW_output/new_data/bifur_traj1_Cartesians_MW point 77
C 0.06685 0.69607 1.06442
 C 0.06719 0.69684 -1.06478
 C -0.27855 1.10352 0.00020
 C -0.06381 -0.46435 1.85624
 C -0.06351 -0.46386 -1.85571
 F 0.42390 1.46979 1.71528
 F 0.42459 1.47134 -1.71772
 H -0.91765 -0.99662 1.60414
 H -0.91709 -0.99620 -1.60358
 H 0.75957 -1.09294 1.75282
 H 0.75948 -1.09245 -1.75220
 H -0.13066 -0.16574 2.82408
 H -0.13031 -0.16541 -2.82319
13
bifur_IRC_Cartesians_MW_output/new_data/bifur_traj1_Cartesians_MW point 78
C 0.06685 0.69607 1.06442
 C 0.06719 0.69684 -1.06478
 C -0.27855 1.10352 0.00020
 C -0.06381 -0.46435 1.85624
 C -0.06351 -0.46386 -1.85571
 F 0.42390 1.46979 1.71528
 F 0.42459 1.47134 -1.71772
 H -0.91765 -0.99662 1.60414
 H -0.91709 -0.99620 -1.60358
 H 0.75957 -1.09294 1.75282
 H 0.75948 -1.09245 -1.75220
 H -0.13066 -0.16574 2.82408
 H -0.13031 -0.16541 -2.82319
13
bifur_IRC_Cartesians_MW_output/new_data/bifur_traj1_Cartesians_MW point 79
C 0.06689 0.69858 1.06510
 C 0.06724 0.69936 -1.06546
 C -0.27555 1.10929 0.00021
 C -0.06393 -0.46533 1.85206
 C -0.06363 -0.46484 -1.85152
 F 0.42289 1.47123 1.72043
 F 0.42357 1.47280 -1.72291
 H -0.91821 -0.99646 1.59759
 H -0.91765 -0.99604 -1.59702
 H 0.75976 -1.09322 1.74553
 H 0.75968 -1.09271 -1.74488
 H -0.13071 -0.17150 2.82142
 H -0.13036 -0.17116 -2.82053
13
bifur_IRC_Cartesians_MW_output/new_data/bifur_traj1_Cartesians_MW point 80
C 0.06692 0.69997 1.06547
 C 0.06726 0.70077 -1.06584
 C -0.27388 1.11250 0.00021
 C -0.06400 -0.46588 1.84973
 C -0.06369 -0.46538 -1.84918
 F 0.42232 1.47203 1.72329
 F 0.42301 1.47362 -1.72580
 H -0.91852 -0.99637 1.59393
 H -0.91796 -0.99595 -1.59337
 H 0.75987 -1.09337 1.74145
 H 0.75979 -1.09286 -1.74080
 H -0.13074 -0.17471 2.81994
 H -0.13038 -0.17437 -2.81904
13
bifur_IRC_Cartesians_MW_output/new_data/bifur_traj1_Cartesians_MW point 81
C 0.06694 0.70147 1.06587
 C 0.06729 0.70227 -1.06624
 C -0.27208 1.11594 0.00021
 C -0.06407 -0.46647 1.84723
 C -0.06376 -0.46596 -1.84668
 F 0.42172 1.47288 1.72637
 F 0.42240 1.47449 -1.72890
 H -0.91885 -0.99628 1.59002
 H -0.91829 -0.99585 -1.58946
 H 0.75998 -1.09353 1.73710
 H 0.75991 -1.09302 -1.73644
 H -0.13077 -0.17814 2.81835
 H -0.13041 -0.17780 -2.81745
13
bifur_IRC_Cartesians_MW_output/new_data/bifur_traj1_Cartesians_MW point 82
C 0.06697 0.70307 1.06630
 C 0.06732 0.70388 -1.06667
 C -0.27017 1.11962 0.00022
 C -0.06415 -0.46710 1.84456
 C -0.06384 -0.46659 -1.84400
 F 0.42107 1.47380 1.72965
 F 0.42175 1.47542 -1.73221
 H -0.91921 -0.99618 1.58585
 H -0.91864 -0.99574 -1.58527
 H 0.76011 -1.09370 1.73244
 H 0.76004 -1.09319 -1.73177
 H -0.13081 -0.18182 2.81666
 H -0.13044 -0.18147 -2.81575
13
bifur_IRC_Cartesians_MW_output/new_data/bifur_traj1_Cartesians_MW point 83
C 0.06700 0.70477 1.06676
 C 0.06735 0.70559 -1.06714
 C -0.26812 1.12355 0.00022
 C -0.06423 -0.46777 1.84171
 C -0.06392 -0.46725 -1.84115
 F 0.42038 1.47478 1.73316
 F 0.42105 1.47642 -1.73574
 H -0.91959 -0.99607 1.58138
 H -0.91902 -0.99563 -1.58080
 H 0.76024 -1.09389 1.72746
 H 0.76017 -1.09337 -1.72677
 H -0.13085 -0.18575 2.81485
 H -0.13047 -0.18540 -2.81393
13
bifur_IRC_Cartesians_MW_output/new_data/bifur_traj1_Cartesians_MW point 84
C 0.06703 0.70660 1.06725
 C 0.06738 0.70743 -1.06763
 C -0.26593 1.12777 0.00022
 C -0.06432 -0.46849 1.83866
 C -0.06400 -0.46796 -1.83808
 F 0.41964 1.47583 1.73692
 F 0.42031 1.47749 -1.73953
 H -0.92000 -0.99596 1.57659
 H -0.91943 -0.99551 -1.57601
 H 0.76038 -1.09409 1.72213
 H 0.76032 -1.09356 -1.72143
 H -0.13089 -0.18996 2.81291
 H -0.13050 -0.18960 -2.81198
13
bifur_IRC_Cartesians_MW_output/new_data/bifur_traj1_Cartesians_MW point 85
C 0.06707 0.70856 1.06778
 C 0.06741 0.70940 -1.06816
 C -0.26359 1.13226 0.00023
 C -0.06441 -0.46925 1.83539
 C -0.06409 -0.46873 -1.83481
 F 0.41885 1.47695 1.74093
 F 0.41952 1.47863 -1.74358
 H -0.92043 -0.99583 1.57148
 H -0.91986 -0.99538 -1.57090
 H 0.76053 -1.09430 1.71643
 H 0.76047 -1.09377 -1.71572
 H -0.13093 -0.19445 2.81083
 H -0.13053 -0.19409 -2.80991
13
bifur_IRC_Cartesians_MW_output/new_data/bifur_traj1_Cartesians_MW point 86
C 0.06711 0.71059 1.06833
 C 0.06745 0.71144 -1.06871
 C -0.26116 1.13694 0.00023
 C -0.06451 -0.47005 1.83200
 C -0.06419 -0.46952 -1.83141
 F 0.41803 1.47812 1.74510
 F 0.41869 1.47981 -1.74779
 H -0.92089 -0.99571 1.56617
 H -0.92031 -0.99525 -1.56558
 H 0.76069 -1.09452 1.71051
 H 0.76064 -1.09398 -1.70978
 H -0.13097 -0.19912 2.80868
 H -0.13057 -0.19876 -2.80774
13
bifur_IRC_Cartesians_MW_output/new_data/bifur_traj1_Cartesians_MW point 87
C 0.06714 0.71262 1.06887
 C 0.06748 0.71349 -1.06926
 C -0.25872 1.14162 0.00023
 C -0.06461 -0.47085 1.82861
 C -0.06429 -0.47031 -1.82801
 F 0.41721 1.47929 1.74928
 F 0.41787 1.48100 -1.75199
 H -0.92134 -0.99558 1.56085
 H -0.92076 -0.99511 -1.56026
 H 0.76085 -1.09474 1.70459
 H 0.76080 -1.09420 -1.70385
 H -0.13102 -0.20379 2.80652
 H -0.13061 -0.20342 -2.80558
13
bifur_IRC_Cartesians_MW_output/new_data/bifur_traj1_Cartesians_MW point 88
C 0.06718 0.71465 1.06942
 C 0.06752 0.71553 -1.06980
 C -0.25629 1.14629 0.00024
 C -0.06471 -0.47165 1.82522
 C -0.06438 -0.47110 -1.82461
 F 0.41639 1.48045 1.75345
 F 0.41704 1.48218 -1.75620
 H -0.92179 -0.99545 1.55554
 H -0.92121 -0.99498 -1.55495
 H 0.76100 -1.09496 1.69867
 H 0.76096 -1.09441 -1.69792
 H -0.13106 -0.20846 2.80437
 H -0.13064 -0.20809 -2.80342
13
bifur_IRC_Cartesians_MW_output/new_data/bifur_traj1_Cartesians_MW point 89
C 0.06718 0.71465 1.06942
 C 0.06752 0.71553 -1.06980
 C -0.25629 1.14629 0.00024
 C -0.06471 -0.47165 1.82522
 C -0.06438 -0.47110 -1.82461
 F 0.41639 1.48045 1.75345
 F 0.41704 1.48218 -1.75620
 H -0.92179 -0.99545 1.55554
 H -0.92121 -0.99498 -1.55495
 H 0.76100 -1.09496 1.69867
 H 0.76096 -1.09441 -1.69791
 H -0.13106 -0.20846 2.80437
 H -0.13064 -0.20809 -2.80342
13
bifur_IRC_Cartesians_MW_output/new_data/bifur_traj1_Cartesians_MW point 90
C 0.06726 0.71900 1.07059
 C 0.06759 0.71990 -1.07098
 C -0.25108 1.15629 0.00024
 C -0.06492 -0.47336 1.81796
 C -0.06458 -0.47279 -1.81734
 F 0.41463 1.48294 1.76237
 F 0.41527 1.48471 -1.76519
 H -0.92276 -0.99518 1.54418
 H -0.92218 -0.99469 -1.54358
 H 0.76134 -1.09544 1.68601
 H 0.76131 -1.09487 -1.68522
 H -0.13116 -0.21845 2.79976
 H -0.13072 -0.21807 -2.79880
13
bifur_IRC_Cartesians_MW_output/new_data/bifur_traj1_Cartesians_MW point 91
C 0.06730 0.72139 1.07123
 C 0.06764 0.72230 -1.07162
 C -0.24822 1.16180 0.00025
 C -0.06504 -0.47430 1.81397
 C -0.06470 -0.47372 -1.81334
 F 0.41367 1.48432 1.76728
 F 0.41430 1.48611 -1.77014
 H -0.92329 -0.99503 1.53793
 H -0.92271 -0.99453 -1.53732
 H 0.76152 -1.09570 1.67904
 H 0.76150 -1.09513 -1.67824
 H -0.13121 -0.22395 2.79723
 H -0.13076 -0.22356 -2.79626
13
bifur_IRC_Cartesians_MW_output/new_data/bifur_traj1_Cartesians_MW point 92
C 0.06734 0.72389 1.07190
 C 0.06768 0.72481 -1.07230
 C -0.24523 1.16755 0.00025
 C -0.06516 -0.47528 1.80980
 C -0.06481 -0.47470 -1.80916
 F 0.41266 1.48575 1.77241
 F 0.41329 1.48756 -1.77532
 H -0.92385 -0.99487 1.53140
 H -0.92326 -0.99437 -1.53078
 H 0.76171 -1.09597 1.67175
 H 0.76170 -1.09539 -1.67094
 H -0.13126 -0.22970 2.79458
 H -0.13080 -0.22930 -2.79360
13
bifur_IRC_Cartesians_MW_output/new_data/bifur_traj1_Cartesians_MW point 93
C 0.06739 0.72645 1.07259
 C 0.06772 0.72739 -1.07299
 C -0.24215 1.17345 0.00026
 C -0.06529 -0.47629 1.80552
 C -0.06493 -0.47569 -1.80487
 F 0.41162 1.48722 1.77768
 F 0.41224 1.48906 -1.78063
 H -0.92442 -0.99471 1.52469
 H -0.92383 -0.99420 -1.52407
 H 0.76191 -1.09625 1.66428
 H 0.76190 -1.09566 -1.66345
 H -0.13132 -0.23559 2.79186
 H -0.13085 -0.23519 -2.79087
13
bifur_IRC_Cartesians_MW_output/new_data/bifur_traj1_Cartesians_MW point 94
C 0.06744 0.72904 1.07328
 C 0.06777 0.72999 -1.07369
 C -0.23906 1.17941 0.00026
 C -0.06541 -0.47730 1.80120
 C -0.06506 -0.47670 -1.80054
 F 0.41058 1.48871 1.78299
 F 0.41119 1.49057 -1.78598
 H -0.92500 -0.99454 1.51793
 H -0.92441 -0.99403 -1.51730
 H 0.76211 -1.09653 1.65674
 H 0.76211 -1.09594 -1.65589
 H -0.13137 -0.24154 2.78911
 H -0.13089 -0.24113 -2.78812
13
bifur_IRC_Cartesians_MW_output/new_data/bifur_traj1_Cartesians_MW point 95
C 0.06748 0.73160 1.07397
 C 0.06781 0.73257 -1.07438
 C -0.23598 1.18531 0.00027
 C -0.06554 -0.47831 1.79692
 C -0.06518 -0.47770 -1.79624
 F 0.40954 1.49018 1.78826
 F 0.41015 1.49206 -1.79129
 H -0.92557 -0.99438 1.51122
 H -0.92497 -0.99386 -1.51059
 H 0.76231 -1.09681 1.64927
 H 0.76231 -1.09621 -1.64840
 H -0.13143 -0.24744 2.78639
 H -0.13094 -0.24702 -2.78539
13
bifur_IRC_Cartesians_MW_output/new_data/bifur_traj1_Cartesians_MW point 96
C 0.06753 0.73410 1.07465
 C 0.06786 0.73508 -1.07506
 C -0.23299 1.19105 0.00027
 C -0.06566 -0.47929 1.79275
 C -0.06529 -0.47867 -1.79207
 F 0.40853 1.49161 1.79339
 F 0.40914 1.49352 -1.79646
 H -0.92613 -0.99422 1.50469
 H -0.92553 -0.99370 -1.50406
 H 0.76250 -1.09708 1.64199
 H 0.76251 -1.09647 -1.64111
 H -0.13148 -0.25318 2.78375
 H -0.13098 -0.25275 -2.78273
13
bifur_IRC_Cartesians_MW_output/new_data/bifur_traj1_Cartesians_MW point 97
C 0.06757 0.73649 1.07529
 C 0.06790 0.73749 -1.07571
 C -0.23012 1.19658 0.00027
 C -0.06578 -0.48023 1.78874
 C -0.06541 -0.47961 -1.78805
 F 0.40756 1.49299 1.79831
 F 0.40816 1.49492 -1.80143
 H -0.92666 -0.99407 1.49842
 H -0.92606 -0.99354 -1.49778
 H 0.76269 -1.09734 1.63500
 H 0.76270 -1.09673 -1.63410
 H -0.13154 -0.25869 2.78120
 H -0.13103 -0.25826 -2.78018
13
bifur_IRC_Cartesians_MW_output/new_data/bifur_traj1_Cartesians_MW point 98
C 0.06761 0.73880 1.07591
 C 0.06794 0.73981 -1.07633
 C -0.22735 1.20189 0.00028
 C -0.06589 -0.48114 1.78489
 C -0.06551 -0.48051 -1.78419
 F 0.40663 1.49431 1.80305
 F 0.40722 1.49626 -1.80621
 H -0.92718 -0.99393 1.49238
 H -0.92657 -0.99339 -1.49174
 H 0.76287 -1.09759 1.62827
 H 0.76289 -1.09697 -1.62736
 H -0.13159 -0.26400 2.77876
 H -0.13107 -0.26356 -2.77773
13
bifur_IRC_Cartesians_MW_output/new_data/bifur_traj1_Cartesians_MW point 99
C 0.06765 0.74106 1.07652
 C 0.06798 0.74208 -1.07694
 C -0.22465 1.20708 0.00028
 C -0.06600 -0.48203 1.78113
 C -0.06562 -0.48138 -1.78042
 F 0.40572 1.49560 1.80768
 F 0.40631 1.49758 -1.81088
 H -0.92768 -0.99379 1.48649
 H -0.92707 -0.99324 -1.48584
 H 0.76304 -1.09783 1.62170
 H 0.76307 -1.09721 -1.62077
 H -0.13164 -0.26918 2.77637
 H -0.13111 -0.26874 -2.77533
13
bifur_IRC_Cartesians_MW_output/new_data/bifur_traj1_Cartesians_MW point 100
C 0.06765 0.74106 1.07652
 C 0.06798 0.74208 -1.07694
 C -0.22465 1.20708 0.00028
 C -0.06600 -0.48203 1.78113
 C -0.06562 -0.48138 -1.78042
 F 0.40572 1.49560 1.80768
 F 0.40631 1.49758 -1.81088
 H -0.92768 -0.99379 1.48649
 H -0.92707 -0.99324 -1.48584
 H 0.76304 -1.09783 1.62170
 H 0.76307 -1.09721 -1.62077
 H -0.13164 -0.26918 2.77637
 H -0.13111 -0.26874 -2.77533
13
bifur_IRC_Cartesians_MW_output/new_data/bifur_traj1_Cartesians_MW point 101
C 0.06773 0.74550 1.07771
 C 0.06806 0.74655 -1.07814
 C -0.21933 1.21731 0.00029
 C -0.06621 -0.48377 1.77370
 C -0.06583 -0.48312 -1.77298
 F 0.40392 1.49815 1.81681
 F 0.40450 1.50017 -1.82008
 H -0.92867 -0.99351 1.47487
 H -0.92806 -0.99294 -1.47421
 H 0.76338 -1.09832 1.60875
 H 0.76342 -1.09768 -1.60778
 H -0.13173 -0.27940 2.77165
 H -0.13118 -0.27895 -2.77060
13
bifur_IRC_Cartesians_MW_output/new_data/bifur_traj1_Cartesians_MW point 102
C 0.06777 0.74767 1.07829
 C 0.06810 0.74873 -1.07873
 C -0.21673 1.22230 0.00029
 C -0.06632 -0.48463 1.77009
 C -0.06593 -0.48396 -1.76935
 F 0.40305 1.49940 1.82126
 F 0.40362 1.50143 -1.82457
 H -0.92915 -0.99337 1.46920
 H -0.92854 -0.99280 -1.46854
 H 0.76355 -1.09855 1.60243
 H 0.76359 -1.09791 -1.60145
 H -0.13178 -0.28439 2.76935
 H -0.13122 -0.28393 -2.76829
13
bifur_IRC_Cartesians_MW_output/new_data/bifur_traj1_Cartesians_MW point 103
C 0.06781 0.74984 1.07888
 C 0.06813 0.75091 -1.07931
 C -0.21414 1.22729 0.00030
 C -0.06643 -0.48548 1.76647
 C -0.06603 -0.48480 -1.76572
 F 0.40217 1.50064 1.82572
 F 0.40274 1.50270 -1.82906
 H -0.92964 -0.99323 1.46353
 H -0.92902 -0.99266 -1.46286
 H 0.76372 -1.09879 1.59611
 H 0.76376 -1.09814 -1.59512
 H -0.13183 -0.28937 2.76705
 H -0.13126 -0.28891 -2.76599
13
bifur_IRC_Cartesians_MW_output/new_data/bifur_traj1_Cartesians_MW point 104
C 0.06785 0.75210 1.07948
 C 0.06817 0.75318 -1.07992
 C -0.21143 1.23249 0.00030
 C -0.06654 -0.48637 1.76269
 C -0.06614 -0.48568 -1.76194
 F 0.40126 1.50194 1.83036
 F 0.40182 1.50402 -1.83373
 H -0.93014 -0.99309 1.45762
 H -0.92952 -0.99251 -1.45695
 H 0.76389 -1.09903 1.58953
 H 0.76394 -1.09838 -1.58852
 H -0.13188 -0.29457 2.76466
 H -0.13130 -0.29410 -2.76358
13
bifur_IRC_Cartesians_MW_output/new_data/bifur_traj1_Cartesians_MW point 105
C 0.06789 0.75451 1.08013
 C 0.06822 0.75561 -1.08057
 C -0.20854 1.23804 0.00030
 C -0.06665 -0.48731 1.75867
 C -0.06625 -0.48662 -1.75790
 F 0.40028 1.50332 1.83531
 F 0.40084 1.50542 -1.83873
 H -0.93068 -0.99294 1.45131
 H -0.93006 -0.99235 -1.45064
 H 0.76408 -1.09930 1.58250
 H 0.76414 -1.09863 -1.58147
 H -0.13193 -0.30011 2.76210
 H -0.13134 -0.29964 -2.76102
13
bifur_IRC_Cartesians_MW_output/new_data/bifur_traj1_Cartesians_MW point 106
C 0.06794 0.75709 1.08083
 C 0.06826 0.75821 -1.08127
 C -0.20544 1.24399 0.00031
 C -0.06678 -0.48833 1.75435
 C -0.06637 -0.48763 -1.75358
 F 0.39924 1.50481 1.84062
 F 0.39979 1.50693 -1.84408
 H -0.93125 -0.99278 1.44456
 H -0.93063 -0.99218 -1.44387
 H 0.76428 -1.09958 1.57497
 H 0.76434 -1.09891 -1.57392
 H -0.13198 -0.30605 2.75936
 H -0.13139 -0.30557 -2.75827
13
bifur_IRC_Cartesians_MW_output/new_data/bifur_traj1_Cartesians_MW point 107
C 0.06799 0.75984 1.08157
 C 0.06831 0.76097 -1.08202
 C -0.20215 1.25032 0.00031
 C -0.06691 -0.48941 1.74976
 C -0.06650 -0.48870 -1.74898
 F 0.39813 1.50638 1.84627
 F 0.39867 1.50853 -1.84977
 H -0.93187 -0.99260 1.43737
 H -0.93124 -0.99200 -1.43668
 H 0.76449 -1.09988 1.56696
 H 0.76456 -1.09920 -1.56589
 H -0.13204 -0.31238 2.75644
 H -0.13144 -0.31188 -2.75534
13
bifur_IRC_Cartesians_MW_output/new_data/bifur_traj1_Cartesians_MW point 108
C 0.06804 0.76274 1.08235
 C 0.06836 0.76389 -1.08280
 C -0.19868 1.25699 0.00032
 C -0.06705 -0.49055 1.74492
 C -0.06664 -0.48983 -1.74412
 F 0.39696 1.50805 1.85222
 F 0.39750 1.51022 -1.85577
 H -0.93251 -0.99242 1.42978
 H -0.93188 -0.99181 -1.42909
 H 0.76471 -1.10019 1.55850
 H 0.76479 -1.09950 -1.55742
 H -0.13211 -0.31904 2.75337
 H -0.13149 -0.31855 -2.75226
13
bifur_IRC_Cartesians_MW_output/new_data/bifur_traj1_Cartesians_MW point 109
C 0.06810 0.76578 1.08316
 C 0.06841 0.76695 -1.08362
 C -0.19503 1.26400 0.00032
 C -0.06720 -0.49174 1.73984
 C -0.06678 -0.49101 -1.73903
 F 0.39573 1.50979 1.85847
 F 0.39626 1.51200 -1.86208
 H -0.93319 -0.99223 1.42183
 H -0.93256 -0.99161 -1.42113
 H 0.76495 -1.10052 1.54963
 H 0.76504 -1.09983 -1.54853
 H -0.13217 -0.32604 2.75014
 H -0.13154 -0.32553 -2.74902
13
bifur_IRC_Cartesians_MW_output/new_data/bifur_traj1_Cartesians_MW point 110
C 0.06815 0.76896 1.08402
 C 0.06847 0.77014 -1.08448
 C -0.19122 1.27131 0.00033
 C -0.06736 -0.49299 1.73453
 C -0.06693 -0.49225 -1.73371
 F 0.39444 1.51162 1.86500
 F 0.39497 1.51385 -1.86866
 H -0.93390 -0.99203 1.41352
 H -0.93326 -0.99140 -1.41281
 H 0.76519 -1.10087 1.54037
 H 0.76529 -1.10016 -1.53925
 H -0.13224 -0.33335 2.74677
 H -0.13160 -0.33283 -2.74564
13
bifur_IRC_Cartesians_MW_output/new_data/bifur_traj1_Cartesians_MW point 111
C 0.06815 0.76896 1.08402
 C 0.06847 0.77014 -1.08448
 C -0.19122 1.27131 0.00033
 C -0.06736 -0.49299 1.73453
 C -0.06693 -0.49225 -1.73371
 F 0.39444 1.51162 1.86500
 F 0.39497 1.51385 -1.86866
 H -0.93390 -0.99203 1.41352
 H -0.93326 -0.99140 -1.41281
 H 0.76519 -1.10087 1.54037
 H 0.76529 -1.10016 -1.53925
 H -0.13224 -0.33335 2.74677
 H -0.13160 -0.33283 -2.74564
13
bifur_IRC_Cartesians_MW_output/new_data/bifur_traj1_Cartesians_MW point 112
C 0.06827 0.77562 1.08581
 C 0.06858 0.77684 -1.08628
 C -0.18325 1.28664 0.00034
 C -0.06768 -0.49561 1.72341
 C -0.06724 -0.49485 -1.72257
 F 0.39175 1.51544 1.87868
 F 0.39226 1.51774 -1.88244
 H -0.93539 -0.99161 1.39610
 H -0.93474 -0.99096 -1.39538
 H 0.76571 -1.10159 1.52096
 H 0.76582 -1.10087 -1.51979
 H -0.13239 -0.34866 2.73971
 H -0.13171 -0.34813 -2.73856
13
bifur_IRC_Cartesians_MW_output/new_data/bifur_traj1_Cartesians_MW point 113
C 0.06833 0.77901 1.08672
 C 0.06864 0.78025 -1.08720
 C -0.17918 1.29446 0.00035
 C -0.06785 -0.49694 1.71775
 C -0.06740 -0.49617 -1.71689
 F 0.39038 1.51739 1.88565
 F 0.39088 1.51971 -1.88947
 H -0.93614 -0.99140 1.38723
 H -0.93549 -0.99073 -1.38650
 H 0.76597 -1.10196 1.51107
 H 0.76609 -1.10123 -1.50988
 H -0.13246 -0.35646 2.73611
 H -0.13177 -0.35592 -2.73495
13
bifur_IRC_Cartesians_MW_output/new_data/bifur_traj1_Cartesians_MW point 114
C 0.06839 0.78240 1.08763
 C 0.06870 0.78366 -1.08811
 C -0.17512 1.30226 0.00035
 C -0.06801 -0.49828 1.71209
 C -0.06756 -0.49749 -1.71121
 F 0.38901 1.51933 1.89261
 F 0.38950 1.52169 -1.89649
 H -0.93690 -0.99118 1.37836
 H -0.93625 -0.99051 -1.37763
 H 0.76623 -1.10233 1.50119
 H 0.76636 -1.10159 -1.49997
 H -0.13253 -0.36426 2.73251
 H -0.13183 -0.36371 -2.73134
13
bifur_IRC_Cartesians_MW_output/new_data/bifur_traj1_Cartesians_MW point 115
C 0.06846 0.78580 1.08854
 C 0.06876 0.78707 -1.08903
 C -0.17105 1.31007 0.00036
 C -0.06818 -0.49961 1.70642
 C -0.06772 -0.49881 -1.70553
 F 0.38764 1.52128 1.89958
 F 0.38812 1.52367 -1.90352
 H -0.93765 -0.99097 1.36949
 H -0.93700 -0.99029 -1.36875
 H 0.76649 -1.10270 1.49130
 H 0.76663 -1.10194 -1.49006
 H -0.13261 -0.37206 2.72892
 H -0.13189 -0.37150 -2.72773
13
bifur_IRC_Cartesians_MW_output/new_data/bifur_traj1_Cartesians_MW point 116
C 0.06852 0.78921 1.08946
 C 0.06882 0.79051 -1.08995
 C -0.16696 1.31794 0.00036
 C -0.06834 -0.50095 1.70072
 C -0.06788 -0.50014 -1.69981
 F 0.38626 1.52324 1.90660
 F 0.38674 1.52566 -1.91059
 H -0.93842 -0.99075 1.36055
 H -0.93776 -0.99006 -1.35980
 H 0.76676 -1.10307 1.48134
 H 0.76690 -1.10231 -1.48007
 H -0.13268 -0.37992 2.72529
 H -0.13195 -0.37935 -2.72409
13
bifur_IRC_Cartesians_MW_output/new_data/bifur_traj1_Cartesians_MW point 117
C 0.06858 0.79268 1.09039
 C 0.06888 0.79399 -1.09089
 C -0.16281 1.32591 0.00037
 C -0.06851 -0.50232 1.69493
 C -0.06804 -0.50149 -1.69401
 F 0.38486 1.52523 1.91372
 F 0.38533 1.52768 -1.91777
 H -0.93919 -0.99054 1.35149
 H -0.93852 -0.98983 -1.35074
 H 0.76702 -1.10345 1.47124
 H 0.76718 -1.10267 -1.46995
 H -0.13276 -0.38789 2.72162
 H -0.13201 -0.38731 -2.72041
13
bifur_IRC_Cartesians_MW_output/new_data/bifur_traj1_Cartesians_MW point 118
C 0.06864 0.79620 1.09134
 C 0.06894 0.79753 -1.09184
 C -0.15859 1.33402 0.00038
 C -0.06868 -0.50370 1.68905
 C -0.06821 -0.50286 -1.68812
 F 0.38344 1.52725 1.92095
 F 0.38390 1.52974 -1.92506
 H -0.93997 -0.99031 1.34229
 H -0.93931 -0.98960 -1.34152
 H 0.76729 -1.10383 1.46098
 H 0.76746 -1.10305 -1.45967
 H -0.13283 -0.39598 2.71788
 H -0.13208 -0.39540 -2.71666
13
bifur_IRC_Cartesians_MW_output/new_data/bifur_traj1_Cartesians_MW point 119
C 0.06871 0.79978 1.09230
 C 0.06901 0.80113 -1.09281
 C -0.15430 1.34226 0.00038
 C -0.06886 -0.50511 1.68308
 C -0.06838 -0.50426 -1.68213
 F 0.38199 1.52930 1.92830
 F 0.38244 1.53182 -1.93247
 H -0.94077 -0.99009 1.33293
 H -0.94010 -0.98937 -1.33216
 H 0.76757 -1.10422 1.45055
 H 0.76774 -1.10342 -1.44921
 H -0.13291 -0.40421 2.71409
 H -0.13214 -0.40362 -2.71285
13
bifur_IRC_Cartesians_MW_output/new_data/bifur_traj1_Cartesians_MW point 120
C 0.06877 0.80338 1.09327
 C 0.06907 0.80475 -1.09378
 C -0.14999 1.35055 0.00039
 C -0.06903 -0.50652 1.67706
 C -0.06855 -0.50566 -1.67610
 F 0.38054 1.53137 1.93570
 F 0.38098 1.53392 -1.93993
 H -0.94157 -0.98986 1.32350
 H -0.94090 -0.98913 -1.32272
 H 0.76785 -1.10461 1.44005
 H 0.76803 -1.10381 -1.43869
 H -0.13299 -0.41250 2.71027
 H -0.13220 -0.41190 -2.70902
13
bifur_IRC_Cartesians_MW_output/new_data/bifur_traj1_Cartesians_MW point 121
C 0.06883 0.80695 1.09423
 C 0.06913 0.80834 -1.09474
 C -0.14572 1.35875 0.00039
 C -0.06921 -0.50792 1.67111
 C -0.06871 -0.50705 -1.67014
 F 0.37910 1.53341 1.94302
 F 0.37953 1.53600 -1.94731
 H -0.94237 -0.98964 1.31418
 H -0.94169 -0.98889 -1.31340
 H 0.76812 -1.10500 1.42966
 H 0.76832 -1.10418 -1.42827
 H -0.13307 -0.42069 2.70649
 H -0.13226 -0.42008 -2.70523
13
bifur_IRC_Cartesians_MW_output/new_data/bifur_traj1_Cartesians_MW point 122
C 0.06883 0.80695 1.09423
 C 0.06913 0.80834 -1.09474
 C -0.14572 1.35875 0.00039
 C -0.06921 -0.50792 1.67111
 C -0.06871 -0.50705 -1.67014
 F 0.37910 1.53341 1.94302
 F 0.37953 1.53600 -1.94731
 H -0.94237 -0.98964 1.31418
 H -0.94169 -0.98889 -1.31340
 H 0.76812 -1.10500 1.42966
 H 0.76832 -1.10418 -1.42827
 H -0.13307 -0.42069 2.70649
 H -0.13226 -0.42008 -2.70523
13
bifur_IRC_Cartesians_MW_output/new_data/bifur_traj1_Cartesians_MW point 123
C 0.06896 0.81384 1.09608
 C 0.06925 0.81527 -1.09661
 C -0.13746 1.37462 0.00041
 C -0.06954 -0.51063 1.65960
 C -0.06904 -0.50973 -1.65860
 F 0.37631 1.53737 1.95718
 F 0.37673 1.54002 -1.96158
 H -0.94391 -0.98920 1.29616
 H -0.94322 -0.98844 -1.29536
 H 0.76866 -1.10575 1.40957
 H 0.76887 -1.10491 -1.40814
 H -0.13322 -0.43654 2.69918
 H -0.13239 -0.43591 -2.69789
13
bifur_IRC_Cartesians_MW_output/new_data/bifur_traj1_Cartesians_MW point 124
C 0.06902 0.81718 1.09698
 C 0.06931 0.81863 -1.09751
 C -0.13346 1.38232 0.00041
 C -0.06971 -0.51194 1.65402
 C -0.06919 -0.51103 -1.65301
 F 0.37496 1.53929 1.96404
 F 0.37537 1.54197 -1.96850
 H -0.94465 -0.98899 1.28742
 H -0.94396 -0.98822 -1.28661
 H 0.76891 -1.10611 1.39983
 H 0.76913 -1.10527 -1.39837
 H -0.13329 -0.44423 2.69563
 H -0.13244 -0.44359 -2.69434
13
bifur_IRC_Cartesians_MW_output/new_data/bifur_traj1_Cartesians_MW point 125
C 0.06908 0.82046 1.09786
 C 0.06937 0.82193 -1.09840
 C -0.12952 1.38987 0.00042
 C -0.06987 -0.51323 1.64854
 C -0.06935 -0.51231 -1.64751
 F 0.37363 1.54117 1.97078
 F 0.37404 1.54389 -1.97530
 H -0.94538 -0.98879 1.27883
 H -0.94469 -0.98800 -1.27802
 H 0.76917 -1.10647 1.39026
 H 0.76939 -1.10561 -1.38878
 H -0.13336 -0.45178 2.69215
 H -0.13250 -0.45113 -2.69085
13
bifur_IRC_Cartesians_MW_output/new_data/bifur_traj1_Cartesians_MW point 126
C 0.06914 0.82367 1.09873
 C 0.06942 0.82516 -1.09926
 C -0.12568 1.39726 0.00042
 C -0.07002 -0.51450 1.64318
 C -0.06950 -0.51356 -1.64214
 F 0.37234 1.54301 1.97738
 F 0.37273 1.54576 -1.98194
 H -0.94610 -0.98858 1.27044
 H -0.94540 -0.98779 -1.26962
 H 0.76941 -1.10682 1.38091
 H 0.76965 -1.10595 -1.37941
 H -0.13343 -0.45916 2.68875
 H -0.13256 -0.45850 -2.68743
13
bifur_IRC_Cartesians_MW_output/new_data/bifur_traj1_Cartesians_MW point 127
C 0.06919 0.82677 1.09956
 C 0.06948 0.82828 -1.10010
 C -0.12196 1.40440 0.00043
 C -0.07017 -0.51571 1.63800
 C -0.06964 -0.51477 -1.63695
 F 0.37108 1.54479 1.98375
 F 0.37147 1.54757 -1.98836
 H -0.94679 -0.98839 1.26233
 H -0.94609 -0.98759 -1.26151
 H 0.76965 -1.10715 1.37187
 H 0.76990 -1.10628 -1.37035
 H -0.13350 -0.46629 2.68546
 H -0.13261 -0.46562 -2.68413
13
bifur_IRC_Cartesians_MW_output/new_data/bifur_traj1_Cartesians_MW point 128
C 0.06924 0.82971 1.10035
 C 0.06953 0.83123 -1.10090
 C -0.11844 1.41116 0.00043
 C -0.07032 -0.51687 1.63310
 C -0.06978 -0.51591 -1.63203
 F 0.36990 1.54648 1.98978
 F 0.37028 1.54928 -1.99445
 H -0.94745 -0.98820 1.25464
 H -0.94674 -0.98739 -1.25381
 H 0.76988 -1.10747 1.36330
 H 0.77013 -1.10659 -1.36176
 H -0.13356 -0.47305 2.68234
 H -0.13266 -0.47238 -2.68101
13
bifur_IRC_Cartesians_MW_output/new_data/bifur_traj1_Cartesians_MW point 129
C 0.06929 0.83245 1.10109
 C 0.06958 0.83398 -1.10163
 C -0.11517 1.41746 0.00044
 C -0.07045 -0.51795 1.62853
 C -0.06991 -0.51698 -1.62745
 F 0.36879 1.54805 1.99540
 F 0.36916 1.55088 -2.00011
 H -0.94806 -0.98803 1.24749
 H -0.94735 -0.98721 -1.24665
 H 0.77009 -1.10777 1.35533
 H 0.77035 -1.10688 -1.35377
 H -0.13362 -0.47934 2.67944
 H -0.13271 -0.47866 -2.67810
13
bifur_IRC_Cartesians_MW_output/new_data/bifur_traj1_Cartesians_MW point 130
C 0.06934 0.83496 1.10176
 C 0.06962 0.83651 -1.10232
 C -0.11215 1.42325 0.00044
 C -0.07057 -0.51893 1.62433
 C -0.07003 -0.51796 -1.62324
 F 0.36777 1.54949 2.00057
 F 0.36814 1.55234 -2.00533
 H -0.94862 -0.98787 1.24091
 H -0.94791 -0.98705 -1.24007
 H 0.77029 -1.10804 1.34799
 H 0.77055 -1.10715 -1.34641
 H -0.13368 -0.48512 2.67677
 H -0.13276 -0.48444 -2.67542
13
bifur_IRC_Cartesians_MW_output/new_data/bifur_traj1_Cartesians_MW point 131
C 0.06938 0.83728 1.10239
 C 0.06966 0.83885 -1.10294
 C -0.10937 1.42860 0.00045
 C -0.07069 -0.51985 1.62045
 C -0.07014 -0.51886 -1.61936
 F 0.36684 1.55082 2.00534
 F 0.36720 1.55370 -2.01013
 H -0.94913 -0.98773 1.23484
 H -0.94842 -0.98689 -1.23399
 H 0.77046 -1.10830 1.34123
 H 0.77073 -1.10739 -1.33964
 H -0.13373 -0.49046 2.67431
 H -0.13280 -0.48977 -2.67295
13
bifur_IRC_Cartesians_MW_output/new_data/bifur_traj1_Cartesians_MW point 132
C 0.06942 0.83945 1.10297
 C 0.06970 0.84103 -1.10353
 C -0.10677 1.43358 0.00045
 C -0.07079 -0.52070 1.61683
 C -0.07024 -0.51971 -1.61573
 F 0.36596 1.55207 2.00979
 F 0.36632 1.55496 -2.01462
 H -0.94962 -0.98759 1.22918
 H -0.94890 -0.98675 -1.22832
 H 0.77063 -1.10853 1.33492
 H 0.77091 -1.10762 -1.33331
 H -0.13378 -0.49544 2.67201
 H -0.13284 -0.49475 -2.67064
13
bifur_IRC_Cartesians_MW_output/new_data/bifur_traj1_Cartesians_MW point 133
C 0.06942 0.83945 1.10297
 C 0.06970 0.84103 -1.10353
 C -0.10677 1.43358 0.00045
 C -0.07079 -0.52070 1.61683
 C -0.07024 -0.51971 -1.61573
 F 0.36596 1.55207 2.00979
 F 0.36632 1.55496 -2.01462
 H -0.94962 -0.98759 1.22918
 H -0.94890 -0.98675 -1.22832
 H 0.77063 -1.10853 1.33492
 H 0.77091 -1.10762 -1.33331
 H -0.13378 -0.49544 2.67201
 H -0.13284 -0.49474 -2.67064
13
bifur_IRC_Cartesians_MW_output/new_data/bifur_traj1_Cartesians_MW point 134
C 0.06949 0.84353 1.10406
 C 0.06977 0.84513 -1.10463
 C -0.10189 1.44297 0.00046
 C -0.07099 -0.52230 1.61002
 C -0.07043 -0.52130 -1.60890
 F 0.36431 1.55441 2.01817
 F 0.36466 1.55734 -2.02306
 H -0.95053 -0.98733 1.21851
 H -0.94981 -0.98648 -1.21765
 H 0.77095 -1.10898 1.32303
 H 0.77123 -1.10806 -1.32139
 H -0.13386 -0.50482 2.66769
 H -0.13291 -0.50412 -2.66630
13
bifur_IRC_Cartesians_MW_output/new_data/bifur_traj1_Cartesians_MW point 135
C 0.06953 0.84554 1.10460
 C 0.06981 0.84714 -1.10517
 C -0.09949 1.44759 0.00046
 C -0.07109 -0.52309 1.60667
 C -0.07053 -0.52208 -1.60555
 F 0.36350 1.55556 2.02229
 F 0.36385 1.55851 -2.02722
 H -0.95097 -0.98721 1.21326
 H -0.95025 -0.98635 -1.21240
 H 0.77110 -1.10919 1.31718
 H 0.77139 -1.10827 -1.31553
 H -0.13391 -0.50943 2.66556
 H -0.13294 -0.50872 -2.66417
13
bifur_IRC_Cartesians_MW_output/new_data/bifur_traj1_Cartesians_MW point 136
C 0.06956 0.84758 1.10515
 C 0.06984 0.84920 -1.10572
 C -0.09704 1.45229 0.00046
 C -0.07119 -0.52389 1.60326
 C -0.07062 -0.52287 -1.60213
 F 0.36268 1.55673 2.02648
 F 0.36301 1.55970 -2.03145
 H -0.95143 -0.98708 1.20792
 H -0.95070 -0.98621 -1.20705
 H 0.77126 -1.10942 1.31123
 H 0.77155 -1.10848 -1.30956
 H -0.13395 -0.51413 2.66339
 H -0.13298 -0.51342 -2.66200
13
bifur_IRC_Cartesians_MW_output/new_data/bifur_traj1_Cartesians_MW point 137
C 0.06960 0.84971 1.10573
 C 0.06988 0.85134 -1.10630
 C -0.09449 1.45719 0.00047
 C -0.07129 -0.52473 1.59971
 C -0.07072 -0.52370 -1.59856
 F 0.36182 1.55795 2.03086
 F 0.36215 1.56094 -2.03586
 H -0.95190 -0.98694 1.20235
 H -0.95118 -0.98607 -1.20148
 H 0.77142 -1.10965 1.30502
 H 0.77172 -1.10871 -1.30334
 H -0.13400 -0.51903 2.66114
 H -0.13302 -0.51831 -2.65973
13
bifur_IRC_Cartesians_MW_output/new_data/bifur_traj1_Cartesians_MW point 138
C 0.06964 0.85195 1.10633
 C 0.06992 0.85360 -1.10691
 C -0.09180 1.46236 0.00047
 C -0.07140 -0.52561 1.59596
 C -0.07083 -0.52458 -1.59481
 F 0.36091 1.55924 2.03546
 F 0.36124 1.56225 -2.04050
 H -0.95240 -0.98680 1.19648
 H -0.95167 -0.98593 -1.19561
 H 0.77160 -1.10989 1.29848
 H 0.77190 -1.10895 -1.29679
 H -0.13405 -0.52419 2.65876
 H -0.13306 -0.52346 -2.65734
13
bifur_IRC_Cartesians_MW_output/new_data/bifur_traj1_Cartesians_MW point 139
C 0.06969 0.85432 1.10697
 C 0.06996 0.85598 -1.10755
 C -0.08896 1.46781 0.00048
 C -0.07152 -0.52654 1.59201
 C -0.07094 -0.52550 -1.59084
 F 0.35995 1.56060 2.04033
 F 0.36028 1.56363 -2.04541
 H -0.95293 -0.98665 1.19029
 H -0.95220 -0.98577 -1.18941
 H 0.77178 -1.11015 1.29158
 H 0.77209 -1.10920 -1.28987
 H -0.13410 -0.52963 2.65624
 H -0.13310 -0.52890 -2.65482
13
bifur_IRC_Cartesians_MW_output/new_data/bifur_traj1_Cartesians_MW point 140
C 0.06973 0.85682 1.10764
 C 0.07000 0.85849 -1.10822
 C -0.08597 1.47356 0.00048
 C -0.07164 -0.52752 1.58784
 C -0.07105 -0.52647 -1.58667
 F 0.35894 1.56203 2.04546
 F 0.35926 1.56509 -2.05057
 H -0.95349 -0.98650 1.18376
 H -0.95275 -0.98561 -1.18288
 H 0.77197 -1.11042 1.28431
 H 0.77229 -1.10946 -1.28257
 H -0.13415 -0.53537 2.65360
 H -0.13314 -0.53463 -2.65217
13
bifur_IRC_Cartesians_MW_output/new_data/bifur_traj1_Cartesians_MW point 141
C 0.06978 0.85943 1.10834
 C 0.07005 0.86112 -1.10893
 C -0.08284 1.47958 0.00048
 C -0.07176 -0.52855 1.58347
 C -0.07118 -0.52749 -1.58229
 F 0.35789 1.56353 2.05083
 F 0.35820 1.56661 -2.05599
 H -0.95407 -0.98633 1.17693
 H -0.95333 -0.98543 -1.17603
 H 0.77217 -1.11070 1.27668
 H 0.77250 -1.10974 -1.27493
 H -0.13421 -0.54138 2.65082
 H -0.13319 -0.54064 -2.64939
13
bifur_IRC_Cartesians_MW_output/new_data/bifur_traj1_Cartesians_MW point 142
C 0.06983 0.86214 1.10907
 C 0.07010 0.86384 -1.10966
 C -0.07959 1.48582 0.00049
 C -0.07190 -0.52962 1.57895
 C -0.07130 -0.52854 -1.57775
 F 0.35679 1.56509 2.05640
 F 0.35710 1.56819 -2.06160
 H -0.95468 -0.98616 1.16983
 H -0.95394 -0.98525 -1.16894
 H 0.77238 -1.11100 1.26878
 H 0.77272 -1.11003 -1.26701
 H -0.13427 -0.54762 2.64795
 H -0.13323 -0.54687 -2.64650
13
bifur_IRC_Cartesians_MW_output/new_data/bifur_traj1_Cartesians_MW point 143
C 0.06988 0.86491 1.10981
 C 0.07014 0.86663 -1.11041
 C -0.07627 1.49220 0.00049
 C -0.07203 -0.53071 1.57432
 C -0.07143 -0.52962 -1.57311
 F 0.35567 1.56668 2.06209
 F 0.35597 1.56981 -2.06734
 H -0.95529 -0.98599 1.16259
 H -0.95455 -0.98507 -1.16168
 H 0.77260 -1.11130 1.26070
 H 0.77294 -1.11032 -1.25891
 H -0.13433 -0.55399 2.64501
 H -0.13328 -0.55323 -2.64355
13
bifur_IRC_Cartesians_MW_output/new_data/bifur_traj1_Cartesians_MW point 144
C 0.06988 0.86491 1.10981
 C 0.07014 0.86663 -1.11041
 C -0.07627 1.49220 0.00049
 C -0.07203 -0.53071 1.57432
 C -0.07143 -0.52962 -1.57311
 F 0.35567 1.56668 2.06209
 F 0.35597 1.56981 -2.06734
 H -0.95529 -0.98599 1.16259
 H -0.95455 -0.98507 -1.16168
 H 0.77260 -1.11130 1.26070
 H 0.77294 -1.11032 -1.25891
 H -0.13433 -0.55399 2.64501
 H -0.13328 -0.55323 -2.64355
13
bifur_IRC_Cartesians_MW_output/new_data/bifur_traj1_Cartesians_MW point 145
C 0.06997 0.87045 1.11130
 C 0.07024 0.87220 -1.11190
 C -0.06964 1.50493 0.00050
 C -0.07230 -0.53288 1.56508
 C -0.07169 -0.53178 -1.56385
 F 0.35344 1.56986 2.07345
 F 0.35372 1.57304 -2.07880
 H -0.95653 -0.98564 1.14812
 H -0.95578 -0.98471 -1.14720
 H 0.77302 -1.11190 1.24458
 H 0.77338 -1.11090 -1.24275
 H -0.13445 -0.56672 2.63914
 H -0.13338 -0.56594 -2.63767
13
bifur_IRC_Cartesians_MW_output/new_data/bifur_traj1_Cartesians_MW point 146
C 0.07002 0.87311 1.11202
 C 0.07029 0.87487 -1.11262
 C -0.06645 1.51106 0.00051
 C -0.07243 -0.53393 1.56064
 C -0.07182 -0.53282 -1.55940
 F 0.35236 1.57138 2.07892
 F 0.35264 1.57459 -2.08431
 H -0.95712 -0.98547 1.14116
 H -0.95637 -0.98453 -1.14024
 H 0.77323 -1.11219 1.23682
 H 0.77359 -1.11119 -1.23498
 H -0.13451 -0.57284 2.63632
 H -0.13343 -0.57205 -2.63484
13
bifur_IRC_Cartesians_MW_output/new_data/bifur_traj1_Cartesians_MW point 147
C 0.07007 0.87565 1.11270
 C 0.07033 0.87742 -1.11331
 C -0.06341 1.51691 0.00051
 C -0.07255 -0.53492 1.55640
 C -0.07194 -0.53380 -1.55515
 F 0.35133 1.57284 2.08413
 F 0.35161 1.57607 -2.08957
 H -0.95769 -0.98531 1.13452
 H -0.95693 -0.98436 -1.13359
 H 0.77342 -1.11247 1.22942
 H 0.77379 -1.11146 -1.22756
 H -0.13456 -0.57867 2.63363
 H -0.13347 -0.57789 -2.63213
13
bifur_IRC_Cartesians_MW_output/new_data/bifur_traj1_Cartesians_MW point 148
C 0.07011 0.87805 1.11335
 C 0.07037 0.87984 -1.11396
 C -0.06053 1.52244 0.00052
 C -0.07267 -0.53587 1.55238
 C -0.07205 -0.53474 -1.55112
 F 0.35036 1.57422 2.08907
 F 0.35063 1.57747 -2.09454
 H -0.95822 -0.98516 1.12823
 H -0.95746 -0.98421 -1.12730
 H 0.77361 -1.11273 1.22241
 H 0.77398 -1.11171 -1.22053
 H -0.13462 -0.58420 2.63108
 H -0.13351 -0.58341 -2.62958
13
bifur_IRC_Cartesians_MW_output/new_data/bifur_traj1_Cartesians_MW point 149
C 0.07015 0.88033 1.11396
 C 0.07041 0.88214 -1.11457
 C -0.05780 1.52769 0.00052
 C -0.07278 -0.53676 1.54857
 C -0.07216 -0.53563 -1.54731
 F 0.34944 1.57553 2.09376
 F 0.34970 1.57880 -2.09927
 H -0.95873 -0.98501 1.12227
 H -0.95797 -0.98406 -1.12133
 H 0.77379 -1.11298 1.21576
 H 0.77416 -1.11195 -1.21387
 H -0.13467 -0.58945 2.62866
 H -0.13355 -0.58865 -2.62715
13
bifur_IRC_Cartesians_MW_output/new_data/bifur_traj1_Cartesians_MW point 150
C 0.07019 0.88252 1.11455
 C 0.07045 0.88434 -1.11517
 C -0.05517 1.53273 0.00052
 C -0.07289 -0.53763 1.54492
 C -0.07226 -0.53648 -1.54364
 F 0.34856 1.57678 2.09826
 F 0.34881 1.58008 -2.10380
 H -0.95922 -0.98488 1.11654
 H -0.95846 -0.98391 -1.11560
 H 0.77395 -1.11322 1.20938
 H 0.77434 -1.11218 -1.20747
 H -0.13471 -0.59448 2.62633
 H -0.13359 -0.59368 -2.62482
13
bifur_IRC_Cartesians_MW_output/new_data/bifur_traj1_Cartesians_MW point 151
C 0.07023 0.88467 1.11512
 C 0.07049 0.88650 -1.11575
 C -0.05260 1.53768 0.00053
 C -0.07299 -0.53847 1.54133
 C -0.07236 -0.53732 -1.54005
 F 0.34769 1.57802 2.10267
 F 0.34794 1.58133 -2.10825
 H -0.95970 -0.98474 1.11092
 H -0.95893 -0.98377 -1.10998
 H 0.77412 -1.11345 1.20312
 H 0.77451 -1.11241 -1.20120
 H -0.13476 -0.59942 2.62406
 H -0.13363 -0.59861 -2.62253
13
bifur_IRC_Cartesians_MW_output/new_data/bifur_traj1_Cartesians_MW point 152
C 0.07027 0.88683 1.11571
 C 0.07053 0.88867 -1.11633
 C -0.05001 1.54265 0.00053
 C -0.07310 -0.53932 1.53772
 C -0.07246 -0.53816 -1.53643
 F 0.34681 1.57926 2.10711
 F 0.34706 1.58259 -2.11273
 H -0.96018 -0.98461 1.10527
 H -0.95941 -0.98363 -1.10432
 H 0.77429 -1.11368 1.19682
 H 0.77468 -1.11264 -1.19488
 H -0.13481 -0.60439 2.62176
 H -0.13367 -0.60358 -2.62023
13
bifur_IRC_Cartesians_MW_output/new_data/bifur_traj1_Cartesians_MW point 153
C 0.07031 0.88906 1.11630
 C 0.07057 0.89091 -1.11693
 C -0.04734 1.54778 0.00054
 C -0.07321 -0.54020 1.53400
 C -0.07257 -0.53903 -1.53270
 F 0.34591 1.58054 2.11169
 F 0.34616 1.58389 -2.11734
 H -0.96068 -0.98446 1.09944
 H -0.95991 -0.98348 -1.09849
 H 0.77446 -1.11393 1.19032
 H 0.77486 -1.11287 -1.18837
 H -0.13485 -0.60952 2.61940
 H -0.13371 -0.60869 -2.61786
13
bifur_IRC_Cartesians_MW_output/new_data/bifur_traj1_Cartesians_MW point 154
C 0.07035 0.89138 1.11693
 C 0.07061 0.89325 -1.11756
 C -0.04456 1.55313 0.00054
 C -0.07332 -0.54111 1.53012
 C -0.07268 -0.53993 -1.52881
 F 0.34498 1.58187 2.11646
 F 0.34521 1.58525 -2.12215
 H -0.96120 -0.98432 1.09336
 H -0.96042 -0.98333 -1.09240
 H 0.77464 -1.11418 1.18355
 H 0.77505 -1.11312 -1.18158
 H -0.13491 -0.61486 2.61694
 H -0.13375 -0.61403 -2.61539
13
bifur_IRC_Cartesians_MW_output/new_data/bifur_traj1_Cartesians_MW point 155
C 0.07035 0.89138 1.11693
 C 0.07061 0.89325 -1.11756
 C -0.04456 1.55313 0.00054
 C -0.07332 -0.54111 1.53012
 C -0.07268 -0.53993 -1.52881
 F 0.34497 1.58187 2.11646
 F 0.34521 1.58525 -2.12215
 H -0.96120 -0.98432 1.09336
 H -0.96042 -0.98333 -1.09240
 H 0.77464 -1.11418 1.18355
 H 0.77505 -1.11312 -1.18158
 H -0.13491 -0.61486 2.61694
 H -0.13375 -0.61403 -2.61539
13
bifur_IRC_Cartesians_MW_output/new_data/bifur_traj1_Cartesians_MW point 156
C 0.07044 0.89626 1.11824
 C 0.07069 0.89816 -1.11888
 C -0.03871 1.56436 0.00055
 C -0.07356 -0.54303 1.52197
 C -0.07291 -0.54183 -1.52064
 F 0.34300 1.58467 2.12648
 F 0.34323 1.58809 -2.13226
 H -0.96228 -0.98401 1.08060
 H -0.96150 -0.98300 -1.07964
 H 0.77502 -1.11471 1.16933
 H 0.77543 -1.11364 -1.16733
 H -0.13501 -0.62608 2.61176
 H -0.13383 -0.62524 -2.61020
13
bifur_IRC_Cartesians_MW_output/new_data/bifur_traj1_Cartesians_MW point 157
C 0.07048 0.89876 1.11891
 C 0.07074 0.90067 -1.11955
 C -0.03572 1.57012 0.00055
 C -0.07368 -0.54401 1.51780
 C -0.07302 -0.54281 -1.51646
 F 0.34199 1.58610 2.13161
 F 0.34221 1.58955 -2.13743
 H -0.96284 -0.98385 1.07407
 H -0.96206 -0.98284 -1.07309
 H 0.77521 -1.11498 1.16204
 H 0.77563 -1.11390 -1.16002
 H -0.13507 -0.63183 2.60911
 H -0.13388 -0.63098 -2.60754
13
bifur_IRC_Cartesians_MW_output/new_data/bifur_traj1_Cartesians_MW point 158
C 0.07053 0.90129 1.11959
 C 0.07078 0.90321 -1.12024
 C -0.03269 1.57594 0.00056
 C -0.07380 -0.54500 1.51357
 C -0.07314 -0.54379 -1.51222
 F 0.34097 1.58756 2.13681
 F 0.34118 1.59102 -2.14267
 H -0.96341 -0.98369 1.06745
 H -0.96262 -0.98267 -1.06647
 H 0.77540 -1.11526 1.15467
 H 0.77584 -1.11417 -1.15263
 H -0.13512 -0.63765 2.60643
 H -0.13392 -0.63679 -2.60485
13
bifur_IRC_Cartesians_MW_output/new_data/bifur_traj1_Cartesians_MW point 159
C 0.07057 0.90386 1.12028
 C 0.07083 0.90580 -1.12093
 C -0.02961 1.58185 0.00056
 C -0.07393 -0.54601 1.50929
 C -0.07326 -0.54479 -1.50793
 F 0.33993 1.58903 2.14209
 F 0.34014 1.59252 -2.14799
 H -0.96398 -0.98353 1.06074
 H -0.96319 -0.98250 -1.05975
 H 0.77560 -1.11554 1.14719
 H 0.77604 -1.11444 -1.14513
 H -0.13518 -0.64355 2.60370
 H -0.13397 -0.64269 -2.60212
13
bifur_IRC_Cartesians_MW_output/new_data/bifur_traj1_Cartesians_MW point 160
C 0.07062 0.90646 1.12098
 C 0.07087 0.90841 -1.12163
 C -0.02650 1.58783 0.00057
 C -0.07405 -0.54703 1.50495
 C -0.07339 -0.54581 -1.50358
 F 0.33888 1.59052 2.14742
 F 0.33909 1.59404 -2.15337
 H -0.96456 -0.98337 1.05394
 H -0.96377 -0.98233 -1.05295
 H 0.77580 -1.11582 1.13962
 H 0.77625 -1.11472 -1.13754
 H -0.13523 -0.64952 2.60095
 H -0.13401 -0.64866 -2.59935
13
bifur_IRC_Cartesians_MW_output/new_data/bifur_traj1_Cartesians_MW point 161
C 0.07067 0.90905 1.12168
 C 0.07092 0.91102 -1.12234
 C -0.02339 1.59381 0.00057
 C -0.07418 -0.54805 1.50061
 C -0.07351 -0.54682 -1.49923
 F 0.33783 1.59201 2.15275
 F 0.33803 1.59555 -2.15874
 H -0.96514 -0.98321 1.04715
 H -0.96434 -0.98216 -1.04616
 H 0.77600 -1.11610 1.13205
 H 0.77645 -1.11499 -1.12995
 H -0.13529 -0.65550 2.59820
 H -0.13406 -0.65462 -2.59659
13
bifur_IRC_Cartesians_MW_output/new_data/bifur_traj1_Cartesians_MW point 162
C 0.07071 0.91159 1.12236
 C 0.07096 0.91357 -1.12302
 C -0.02035 1.59965 0.00057
 C -0.07430 -0.54905 1.49638
 C -0.07363 -0.54781 -1.49498
 F 0.33681 1.59347 2.15797
 F 0.33700 1.59703 -2.16400
 H -0.96570 -0.98305 1.04051
 H -0.96491 -0.98199 -1.03952
 H 0.77620 -1.11638 1.12465
 H 0.77666 -1.11526 -1.12254
 H -0.13535 -0.66133 2.59550
 H -0.13410 -0.66045 -2.59389
13
bifur_IRC_Cartesians_MW_output/new_data/bifur_traj1_Cartesians_MW point 163
C 0.07076 0.91400 1.12301
 C 0.07100 0.91600 -1.12367
 C -0.01746 1.60520 0.00058
 C -0.07442 -0.55000 1.49235
 C -0.07374 -0.54874 -1.49095
 F 0.33584 1.59485 2.16292
 F 0.33602 1.59844 -2.16899
 H -0.96624 -0.98289 1.03421
 H -0.96544 -0.98184 -1.03321
 H 0.77638 -1.11664 1.11762
 H 0.77685 -1.11551 -1.11550
 H -0.13540 -0.66687 2.59295
 H -0.13415 -0.66599 -2.59133
13
bifur_IRC_Cartesians_MW_output/new_data/bifur_traj1_Cartesians_MW point 164
C 0.07080 0.91623 1.12361
 C 0.07104 0.91823 -1.12427
 C -0.01479 1.61032 0.00058
 C -0.07453 -0.55087 1.48864
 C -0.07384 -0.54961 -1.48723
 F 0.33494 1.59613 2.16749
 F 0.33512 1.59973 -2.17359
 H -0.96674 -0.98275 1.02840
 H -0.96593 -0.98169 -1.02739
 H 0.77656 -1.11688 1.11114
 H 0.77703 -1.11575 -1.10900
 H -0.13545 -0.67199 2.59059
 H -0.13419 -0.67109 -2.58896
13
bifur_IRC_Cartesians_MW_output/new_data/bifur_traj1_Cartesians_MW point 165
C 0.07083 0.91822 1.12415
 C 0.07108 0.92024 -1.12481
 C -0.01240 1.61492 0.00059
 C -0.07463 -0.55166 1.48530
 C -0.07394 -0.55039 -1.48388
 F 0.33413 1.59727 2.17159
 F 0.33430 1.60090 -2.17773
 H -0.96718 -0.98263 1.02317
 H -0.96638 -0.98156 -1.02216
 H 0.77671 -1.11710 1.10532
 H 0.77718 -1.11596 -1.10316
 H -0.13549 -0.67658 2.58847
 H -0.13422 -0.67568 -2.58683
13
bifur_IRC_Cartesians_MW_output/new_data/bifur_traj1_Cartesians_MW point 166
C 0.07083 0.91822 1.12415
 C 0.07108 0.92024 -1.12481
 C -0.01240 1.61492 0.00059
 C -0.07463 -0.55166 1.48530
 C -0.07394 -0.55039 -1.48388
 F 0.33413 1.59727 2.17159
 F 0.33430 1.60090 -2.17773
 H -0.96718 -0.98263 1.02317
 H -0.96638 -0.98156 -1.02216
 H 0.77671 -1.11710 1.10532
 H 0.77718 -1.11596 -1.10316
 H -0.13549 -0.67658 2.58847
 H -0.13422 -0.67568 -2.58683
13
bifur_IRC_Cartesians_MW_output/new_data/bifur_traj1_Cartesians_MW point 167
C 0.07089 0.92152 1.12503
 C 0.07113 0.92355 -1.12570
 C -0.00846 1.62250 0.00059
 C -0.07479 -0.55295 1.47980
 C -0.07409 -0.55167 -1.47837
 F 0.33280 1.59916 2.17836
 F 0.33296 1.60282 -2.18455
 H -0.96792 -0.98242 1.01456
 H -0.96711 -0.98134 -1.01354
 H 0.77696 -1.11746 1.09572
 H 0.77745 -1.11631 -1.09354
 H -0.13556 -0.68416 2.58498
 H -0.13428 -0.68325 -2.58333
13
bifur_IRC_Cartesians_MW_output/new_data/bifur_traj1_Cartesians_MW point 168
C 0.07091 0.92285 1.12539
 C 0.07116 0.92489 -1.12606
 C -0.00686 1.62557 0.00059
 C -0.07485 -0.55348 1.47758
 C -0.07415 -0.55219 -1.47614
 F 0.33226 1.59993 2.18109
 F 0.33242 1.60360 -2.18731
 H -0.96821 -0.98234 1.01108
 H -0.96740 -0.98125 -1.01005
 H 0.77707 -1.11760 1.09184
 H 0.77755 -1.11645 -1.08965
 H -0.13559 -0.68722 2.58357
 H -0.13430 -0.68631 -2.58191
13
bifur_IRC_Cartesians_MW_output/new_data/bifur_traj1_Cartesians_MW point 169
C 0.07094 0.92402 1.12570
 C 0.07118 0.92607 -1.12638
 C -0.00546 1.62825 0.00060
 C -0.07491 -0.55393 1.47563
 C -0.07421 -0.55264 -1.47419
 F 0.33179 1.60060 2.18349
 F 0.33195 1.60428 -2.18973
 H -0.96847 -0.98226 1.00802
 H -0.96766 -0.98118 -1.00700
 H 0.77716 -1.11773 1.08844
 H 0.77765 -1.11657 -1.08624
 H -0.13562 -0.68990 2.58233
 H -0.13432 -0.68899 -2.58067
13
bifur_IRC_Cartesians_MW_output/new_data/bifur_traj1_Cartesians_MW point 170
C 0.07095 0.92507 1.12599
 C 0.07120 0.92712 -1.12666
 C -0.00420 1.63067 0.00060
 C -0.07496 -0.55435 1.47388
 C -0.07426 -0.55305 -1.47243
 F 0.33136 1.60120 2.18565
 F 0.33152 1.60489 -2.19190
 H -0.96871 -0.98220 1.00527
 H -0.96790 -0.98111 -1.00425
 H 0.77724 -1.11784 1.08537
 H 0.77773 -1.11669 -1.08317
 H -0.13564 -0.69232 2.58121
 H -0.13434 -0.69140 -2.57955
13
bifur_IRC_Cartesians_MW_output/new_data/bifur_traj1_Cartesians_MW point 171
C 0.07097 0.92605 1.12625
 C 0.07121 0.92811 -1.12693
 C -0.00302 1.63294 0.00060
 C -0.07501 -0.55473 1.47223
 C -0.07431 -0.55344 -1.47078
 F 0.33097 1.60177 2.18767
 F 0.33112 1.60546 -2.19394
 H -0.96893 -0.98213 1.00270
 H -0.96811 -0.98104 -1.00167
 H 0.77731 -1.11795 1.08250
 H 0.77781 -1.11679 -1.08029
 H -0.13566 -0.69459 2.58017
 H -0.13436 -0.69367 -2.57850
13
bifur_IRC_Cartesians_MW_output/new_data/bifur_traj1_Cartesians_MW point 172
C 0.07099 0.92702 1.12651
 C 0.07123 0.92909 -1.12719
 C -0.00186 1.63517 0.00060
 C -0.07506 -0.55511 1.47062
 C -0.07435 -0.55381 -1.46916
 F 0.33058 1.60232 2.18966
 F 0.33073 1.60603 -2.19594
 H -0.96914 -0.98207 1.00017
 H -0.96833 -0.98098 -0.99914
 H 0.77739 -1.11805 1.07968
 H 0.77789 -1.11689 -1.07747
 H -0.13568 -0.69681 2.57914
 H -0.13438 -0.69589 -2.57748
13
bifur_IRC_Cartesians_MW_output/new_data/bifur_traj1_Cartesians_MW point 173
C 0.07101 0.92800 1.12677
 C 0.07125 0.93007 -1.12745
 C -0.00069 1.63742 0.00060
 C -0.07510 -0.55550 1.46898
 C -0.07440 -0.55419 -1.46752
 F 0.33018 1.60288 2.19167
 F 0.33033 1.60660 -2.19797
 H -0.96936 -0.98201 0.99761
 H -0.96855 -0.98091 -0.99658
 H 0.77746 -1.11816 1.07683
 H 0.77796 -1.11700 -1.07461
 H -0.13570 -0.69906 2.57811
 H -0.13439 -0.69813 -2.57644
13
bifur_IRC_Cartesians_MW_output/new_data/bifur_traj1_Cartesians_MW point 174
C 0.07103 0.92900 1.12704
 C 0.07126 0.93107 -1.12772
 C 0.00050 1.63972 0.00060
 C -0.07515 -0.55589 1.46732
 C -0.07444 -0.55458 -1.46585
 F 0.32978 1.60345 2.19372
 F 0.32992 1.60718 -2.20004
 H -0.96958 -0.98195 0.99500
 H -0.96877 -0.98085 -0.99396
 H 0.77754 -1.11827 1.07392
 H 0.77804 -1.11710 -1.07169
 H -0.13572 -0.70135 2.57705
 H -0.13441 -0.70043 -2.57537
13
bifur_IRC_Cartesians_MW_output/new_data/bifur_traj1_Cartesians_MW point 175
C 0.07104 0.93001 1.12731
 C 0.07128 0.93210 -1.12800
 C 0.00172 1.64206 0.00061
 C -0.07520 -0.55629 1.46562
 C -0.07449 -0.55498 -1.46415
 F 0.32937 1.60404 2.19581
 F 0.32951 1.60777 -2.20214
 H -0.96981 -0.98189 0.99234
 H -0.96899 -0.98078 -0.99130
 H 0.77762 -1.11838 1.07096
 H 0.77812 -1.11721 -1.06872
 H -0.13575 -0.70369 2.57597
 H -0.13443 -0.70277 -2.57429
13
bifur_IRC_Cartesians_MW_output/new_data/bifur_traj1_Cartesians_MW point 176
C 0.07106 0.93105 1.12759
 C 0.07130 0.93314 -1.12828
 C 0.00296 1.64444 0.00061
 C -0.07525 -0.55670 1.46389
 C -0.07454 -0.55538 -1.46242
 F 0.32895 1.60463 2.19793
 F 0.32909 1.60838 -2.20429
 H -0.97004 -0.98182 0.98963
 H -0.96922 -0.98071 -0.98859
 H 0.77770 -1.11849 1.06794
 H 0.77821 -1.11732 -1.06570
 H -0.13577 -0.70607 2.57487
 H -0.13445 -0.70514 -2.57319
13
bifur_IRC_Cartesians_MW_output/new_data/bifur_traj1_Cartesians_MW point 177
C 0.07106 0.93105 1.12759
 C 0.07130 0.93314 -1.12828
 C 0.00296 1.64444 0.00061
 C -0.07525 -0.55670 1.46389
 C -0.07454 -0.55538 -1.46242
 F 0.32895 1.60463 2.19793
 F 0.32909 1.60838 -2.20429
 H -0.97004 -0.98182 0.98963
 H -0.96922 -0.98071 -0.98859
 H 0.77770 -1.11849 1.06794
 H 0.77821 -1.11732 -1.06570
 H -0.13577 -0.70607 2.57487
 H -0.13445 -0.70514 -2.57319
13
bifur_IRC_Cartesians_MW_output/new_data/bifur_traj1_Cartesians_MW point 178
C 0.07110 0.93320 1.12817
 C 0.07134 0.93530 -1.12886
 C 0.00555 1.64941 0.00061
 C -0.07536 -0.55755 1.46029
 C -0.07464 -0.55622 -1.45881
 F 0.32808 1.60587 2.20236
 F 0.32821 1.60963 -2.20875
 H -0.97052 -0.98168 0.98399
 H -0.96970 -0.98057 -0.98295
 H 0.77787 -1.11873 1.06166
 H 0.77838 -1.11755 -1.05940
 H -0.13582 -0.71103 2.57258
 H -0.13448 -0.71009 -2.57090
13
bifur_IRC_Cartesians_MW_output/new_data/bifur_traj1_Cartesians_MW point 179
C 0.07112 0.93436 1.12848
 C 0.07136 0.93646 -1.12917
 C 0.00693 1.65206 0.00061
 C -0.07541 -0.55800 1.45837
 C -0.07469 -0.55667 -1.45688
 F 0.32761 1.60653 2.20473
 F 0.32775 1.61031 -2.21113
 H -0.97078 -0.98161 0.98098
 H -0.96996 -0.98049 -0.97994
 H 0.77795 -1.11885 1.05830
 H 0.77847 -1.11767 -1.05603
 H -0.13584 -0.71368 2.57136
 H -0.13450 -0.71274 -2.56967
13
bifur_IRC_Cartesians_MW_output/new_data/bifur_traj1_Cartesians_MW point 180
C 0.07114 0.93558 1.12881
 C 0.07138 0.93769 -1.12950
 C 0.00839 1.65486 0.00062
 C -0.07547 -0.55848 1.45633
 C -0.07475 -0.55715 -1.45484
 F 0.32712 1.60723 2.20723
 F 0.32725 1.61102 -2.21366
 H -0.97105 -0.98154 0.97780
 H -0.97023 -0.98041 -0.97675
 H 0.77805 -1.11898 1.05475
 H 0.77857 -1.11780 -1.05247
 H -0.13587 -0.71648 2.57007
 H -0.13453 -0.71554 -2.56837
13
bifur_IRC_Cartesians_MW_output/new_data/bifur_traj1_Cartesians_MW point 181
C 0.07117 0.93687 1.12916
 C 0.07140 0.93899 -1.12985
 C 0.00993 1.65783 0.00062
 C -0.07554 -0.55898 1.45418
 C -0.07481 -0.55765 -1.45268
 F 0.32660 1.60797 2.20988
 F 0.32673 1.61177 -2.21633
 H -0.97134 -0.98145 0.97442
 H -0.97051 -0.98033 -0.97337
 H 0.77815 -1.11912 1.05099
 H 0.77867 -1.11793 -1.04870
 H -0.13589 -0.71945 2.56870
 H -0.13455 -0.71850 -2.56700
13
bifur_IRC_Cartesians_MW_output/new_data/bifur_traj1_Cartesians_MW point 182
C 0.07119 0.93821 1.12952
 C 0.07143 0.94034 -1.13021
 C 0.01154 1.66093 0.00062
 C -0.07560 -0.55951 1.45193
 C -0.07488 -0.55817 -1.45043
 F 0.32605 1.60874 2.21264
 F 0.32618 1.61255 -2.21912
 H -0.97164 -0.98137 0.97090
 H -0.97081 -0.98024 -0.96985
 H 0.77825 -1.11927 1.04706
 H 0.77878 -1.11808 -1.04477
 H -0.13592 -0.72254 2.56727
 H -0.13457 -0.72159 -2.56557
13
bifur_IRC_Cartesians_MW_output/new_data/bifur_traj1_Cartesians_MW point 183
C 0.07121 0.93958 1.12989
 C 0.07145 0.94172 -1.13058
 C 0.01319 1.66408 0.00062
 C -0.07567 -0.56005 1.44964
 C -0.07494 -0.55871 -1.44814
 F 0.32550 1.60953 2.21546
 F 0.32562 1.61335 -2.22195
 H -0.97194 -0.98128 0.96732
 H -0.97112 -0.98015 -0.96626
 H 0.77836 -1.11942 1.04307
 H 0.77889 -1.11822 -1.04077
 H -0.13595 -0.72569 2.56582
 H -0.13460 -0.72474 -2.56411
13
bifur_IRC_Cartesians_MW_output/new_data/bifur_traj1_Cartesians_MW point 184
C 0.07124 0.94093 1.13025
 C 0.07147 0.94307 -1.13095
 C 0.01480 1.66719 0.00062
 C -0.07573 -0.56058 1.44739
 C -0.07500 -0.55923 -1.44588
 F 0.32495 1.61030 2.21823
 F 0.32507 1.61414 -2.22475
 H -0.97224 -0.98120 0.96379
 H -0.97141 -0.98006 -0.96273
 H 0.77846 -1.11957 1.03914
 H 0.77899 -1.11837 -1.03683
 H -0.13598 -0.72880 2.56439
 H -0.13462 -0.72784 -2.56268
13
bifur_IRC_Cartesians_MW_output/new_data/bifur_traj1_Cartesians_MW point 185
C 0.07126 0.94222 1.13060
 C 0.07150 0.94437 -1.13130
 C 0.01634 1.67015 0.00063
 C -0.07580 -0.56109 1.44524
 C -0.07506 -0.55973 -1.44373
 F 0.32443 1.61104 2.22087
 F 0.32455 1.61489 -2.22741
 H -0.97253 -0.98112 0.96043
 H -0.97170 -0.97998 -0.95937
 H 0.77856 -1.11971 1.03539
 H 0.77910 -1.11850 -1.03307
 H -0.13601 -0.73175 2.56303
 H -0.13464 -0.73079 -2.56131
13
bifur_IRC_Cartesians_MW_output/new_data/bifur_traj1_Cartesians_MW point 186
C 0.07128 0.94340 1.13091
 C 0.07152 0.94556 -1.13162
 C 0.01776 1.67288 0.00063
 C -0.07585 -0.56155 1.44326
 C -0.07512 -0.56019 -1.44174
 F 0.32396 1.61172 2.22331
 F 0.32407 1.61558 -2.22987
 H -0.97280 -0.98104 0.95733
 H -0.97196 -0.97990 -0.95626
 H 0.77865 -1.11983 1.03193
 H 0.77919 -1.11863 -1.02960
 H -0.13604 -0.73448 2.56177
 H -0.13466 -0.73352 -2.56005
13
bifur_IRC_Cartesians_MW_output/new_data/bifur_traj1_Cartesians_MW point 187
C 0.07130 0.94447 1.13120
 C 0.07153 0.94664 -1.13191
 C 0.01904 1.67534 0.00063
 C -0.07591 -0.56197 1.44148
 C -0.07517 -0.56061 -1.43995
 F 0.32352 1.61234 2.22550
 F 0.32364 1.61621 -2.23208
 H -0.97303 -0.98097 0.95453
 H -0.97220 -0.97983 -0.95346
 H 0.77874 -1.11995 1.02882
 H 0.77928 -1.11874 -1.02648
 H -0.13606 -0.73694 2.56063
 H -0.13468 -0.73597 -2.55891
13
bifur_IRC_Cartesians_MW_output/new_data/bifur_traj1_Cartesians_MW point 188
C 0.07130 0.94447 1.13120
 C 0.07153 0.94664 -1.13191
 C 0.01904 1.67534 0.00063
 C -0.07591 -0.56197 1.44148
 C -0.07517 -0.56061 -1.43995
 F 0.32352 1.61234 2.22550
 F 0.32364 1.61621 -2.23208
 H -0.97303 -0.98097 0.95453
 H -0.97220 -0.97983 -0.95346
 H 0.77874 -1.11995 1.02882
 H 0.77928 -1.11874 -1.02648
 H -0.13606 -0.73694 2.56063
 H -0.13468 -0.73597 -2.55891
13
bifur_IRC_Cartesians_MW_output/new_data/bifur_traj1_Cartesians_MW point 189
C 0.07133 0.94626 1.13168
 C 0.07157 0.94844 -1.13239
 C 0.02119 1.67947 0.00063
 C -0.07599 -0.56268 1.43848
 C -0.07525 -0.56131 -1.43695
 F 0.32280 1.61336 2.22918
 F 0.32291 1.61725 -2.23579
 H -0.97343 -0.98086 0.94984
 H -0.97260 -0.97971 -0.94877
 H 0.77887 -1.12015 1.02359
 H 0.77942 -1.11893 -1.02124
 H -0.13610 -0.74106 2.55873
 H -0.13471 -0.74009 -2.55700
13
bifur_IRC_Cartesians_MW_output/new_data/bifur_traj1_Cartesians_MW point 190
C 0.07135 0.94702 1.13189
 C 0.07158 0.94920 -1.13260
 C 0.02210 1.68121 0.00064
 C -0.07603 -0.56298 1.43722
 C -0.07529 -0.56160 -1.43568
 F 0.32249 1.61380 2.23074
 F 0.32260 1.61769 -2.23736
 H -0.97360 -0.98081 0.94786
 H -0.97277 -0.97966 -0.94679
 H 0.77893 -1.12023 1.02138
 H 0.77948 -1.11901 -1.01903
 H -0.13612 -0.74280 2.55793
 H -0.13473 -0.74183 -2.55620
13
bifur_IRC_Cartesians_MW_output/new_data/bifur_traj1_Cartesians_MW point 191
C 0.07136 0.94773 1.13208
 C 0.07159 0.94992 -1.13279
 C 0.02295 1.68285 0.00064
 C -0.07607 -0.56326 1.43603
 C -0.07532 -0.56188 -1.43449
 F 0.32221 1.61421 2.23220
 F 0.32231 1.61811 -2.23883
 H -0.97376 -0.98077 0.94600
 H -0.97292 -0.97961 -0.94493
 H 0.77899 -1.12031 1.01931
 H 0.77954 -1.11909 -1.01695
 H -0.13613 -0.74444 2.55717
 H -0.13474 -0.74347 -2.55544
13
bifur_IRC_Cartesians_MW_output/new_data/bifur_traj1_Cartesians_MW point 192
C 0.07137 0.94844 1.13227
 C 0.07160 0.95063 -1.13298
 C 0.02380 1.68449 0.00064
 C -0.07610 -0.56353 1.43484
 C -0.07536 -0.56216 -1.43330
 F 0.32192 1.61462 2.23366
 F 0.32202 1.61852 -2.24031
 H -0.97392 -0.98072 0.94414
 H -0.97308 -0.97956 -0.94307
 H 0.77904 -1.12038 1.01724
 H 0.77959 -1.11916 -1.01487
 H -0.13615 -0.74607 2.55642
 H -0.13475 -0.74510 -2.55468
13
bifur_IRC_Cartesians_MW_output/new_data/bifur_traj1_Cartesians_MW point 193
C 0.07139 0.94920 1.13247
 C 0.07162 0.95139 -1.13318
 C 0.02471 1.68623 0.00064
 C -0.07614 -0.56383 1.43358
 C -0.07539 -0.56245 -1.43204
 F 0.32161 1.61505 2.23521
 F 0.32171 1.61896 -2.24187
 H -0.97409 -0.98068 0.94217
 H -0.97325 -0.97952 -0.94109
 H 0.77910 -1.12046 1.01504
 H 0.77965 -1.11924 -1.01267
 H -0.13616 -0.74781 2.55562
 H -0.13477 -0.74683 -2.55388
13
bifur_IRC_Cartesians_MW_output/new_data/bifur_traj1_Cartesians_MW point 194
C 0.07140 0.95002 1.13269
 C 0.07163 0.95222 -1.13341
 C 0.02569 1.68812 0.00064
 C -0.07618 -0.56415 1.43221
 C -0.07543 -0.56277 -1.43066
 F 0.32128 1.61552 2.23690
 F 0.32138 1.61944 -2.24357
 H -0.97427 -0.98063 0.94002
 H -0.97343 -0.97946 -0.93894
 H 0.77916 -1.12055 1.01264
 H 0.77972 -1.11933 -1.01027
 H -0.13618 -0.74970 2.55475
 H -0.13478 -0.74872 -2.55300
13
bifur_IRC_Cartesians_MW_output/new_data/bifur_traj1_Cartesians_MW point 195
C 0.07142 0.95091 1.13293
 C 0.07165 0.95311 -1.13365
 C 0.02676 1.69016 0.00064
 C -0.07622 -0.56450 1.43073
 C -0.07547 -0.56312 -1.42918
 F 0.32092 1.61603 2.23872
 F 0.32102 1.61996 -2.24541
 H -0.97447 -0.98057 0.93770
 H -0.97363 -0.97940 -0.93662
 H 0.77923 -1.12065 1.01006
 H 0.77979 -1.11942 -1.00768
 H -0.13620 -0.75174 2.55381
 H -0.13480 -0.75076 -2.55206
13
bifur_IRC_Cartesians_MW_output/new_data/bifur_traj1_Cartesians_MW point 196
C 0.07144 0.95185 1.13319
 C 0.07166 0.95406 -1.13390
 C 0.02789 1.69233 0.00064
 C -0.07627 -0.56487 1.42915
 C -0.07552 -0.56349 -1.42760
 F 0.32054 1.61657 2.24066
 F 0.32064 1.62051 -2.24736
 H -0.97468 -0.98051 0.93523
 H -0.97384 -0.97934 -0.93415
 H 0.77930 -1.12075 1.00730
 H 0.77986 -1.11952 -1.00492
 H -0.13622 -0.75391 2.55281
 H -0.13481 -0.75293 -2.55106
13
bifur_IRC_Cartesians_MW_output/new_data/bifur_traj1_Cartesians_MW point 197
C 0.07145 0.95285 1.13345
 C 0.07168 0.95506 -1.13417
 C 0.02909 1.69464 0.00065
 C -0.07631 -0.56527 1.42748
 C -0.07556 -0.56388 -1.42592
 F 0.32014 1.61714 2.24272
 F 0.32023 1.62109 -2.24943
 H -0.97490 -0.98045 0.93261
 H -0.97406 -0.97927 -0.93153
 H 0.77938 -1.12086 1.00439
 H 0.77994 -1.11963 -1.00200
 H -0.13624 -0.75621 2.55175
 H -0.13483 -0.75522 -2.54999
13
bifur_IRC_Cartesians_MW_output/new_data/bifur_traj1_Cartesians_MW point 198
C 0.07147 0.95391 1.13374
 C 0.07170 0.95613 -1.13446
 C 0.03035 1.69707 0.00065
 C -0.07637 -0.56568 1.42572
 C -0.07561 -0.56429 -1.42415
 F 0.31971 1.61775 2.24489
 F 0.31980 1.62171 -2.25163
 H -0.97514 -0.98038 0.92985
 H -0.97429 -0.97920 -0.92876
 H 0.77946 -1.12098 1.00131
 H 0.78003 -1.11974 -0.99890
 H -0.13627 -0.75864 2.55062
 H -0.13485 -0.75765 -2.54887
13
bifur_IRC_Cartesians_MW_output/new_data/bifur_traj1_Cartesians_MW point 199
C 0.07147 0.95391 1.13374
 C 0.07170 0.95613 -1.13446
 C 0.03035 1.69707 0.00065
 C -0.07637 -0.56568 1.42572
 C -0.07561 -0.56429 -1.42415
 F 0.31971 1.61775 2.24489
 F 0.31980 1.62171 -2.25163
 H -0.97514 -0.98038 0.92985
 H -0.97429 -0.97920 -0.92876
 H 0.77946 -1.12098 1.00131
 H 0.78003 -1.11974 -0.99890
 H -0.13627 -0.75864 2.55062
 H -0.13485 -0.75765 -2.54887
13
bifur_IRC_Cartesians_MW_output/new_data/bifur_traj1_Cartesians_MW point 200
C 0.07151 0.95618 1.13435
 C 0.07174 0.95840 -1.13507
 C 0.03307 1.70228 0.00065
 C -0.07648 -0.56657 1.42193
 C -0.07572 -0.56517 -1.42036
 F 0.31879 1.61905 2.24954
 F 0.31888 1.62303 -2.25631
 H -0.97564 -0.98024 0.92392
 H -0.97480 -0.97906 -0.92283
 H 0.77964 -1.12122 0.99470
 H 0.78021 -1.11998 -0.99229
 H -0.13632 -0.76385 2.54822
 H -0.13489 -0.76286 -2.54646
13
bifur_IRC_Cartesians_MW_output/new_data/bifur_traj1_Cartesians_MW point 201
C 0.07153 0.95732 1.13466
 C 0.07176 0.95956 -1.13538
 C 0.03444 1.70492 0.00065
 C -0.07653 -0.56702 1.42002
 C -0.07577 -0.56562 -1.41845
 F 0.31833 1.61971 2.25189
 F 0.31841 1.62370 -2.25869
 H -0.97590 -0.98017 0.92093
 H -0.97505 -0.97898 -0.91984
 H 0.77973 -1.12135 0.99137
 H 0.78030 -1.12010 -0.98894
 H -0.13634 -0.76648 2.54701
 H -0.13491 -0.76549 -2.54524
13
bifur_IRC_Cartesians_MW_output/new_data/bifur_traj1_Cartesians_MW point 202
C 0.07155 0.95839 1.13494
 C 0.07178 0.96063 -1.13567
 C 0.03572 1.70738 0.00065
 C -0.07658 -0.56744 1.41823
 C -0.07582 -0.56603 -1.41665
 F 0.31790 1.62032 2.25409
 F 0.31798 1.62432 -2.26090
 H -0.97614 -0.98010 0.91813
 H -0.97529 -0.97891 -0.91703
 H 0.77981 -1.12146 0.98825
 H 0.78039 -1.12021 -0.98582
 H -0.13636 -0.76895 2.54587
 H -0.13493 -0.76795 -2.54410
13
bifur_IRC_Cartesians_MW_output/new_data/bifur_traj1_Cartesians_MW point 203
C 0.07157 0.95932 1.13519
 C 0.07179 0.96156 -1.13592
 C 0.03683 1.70952 0.00066
 C -0.07663 -0.56781 1.41669
 C -0.07587 -0.56639 -1.41510
 F 0.31752 1.62085 2.25600
 F 0.31760 1.62486 -2.26282
 H -0.97634 -0.98004 0.91571
 H -0.97549 -0.97885 -0.91461
 H 0.77988 -1.12156 0.98555
 H 0.78046 -1.12031 -0.98311
 H -0.13638 -0.77108 2.54489
 H -0.13494 -0.77007 -2.54311
13
bifur_IRC_Cartesians_MW_output/new_data/bifur_traj1_Cartesians_MW point 204
C 0.07158 0.96005 1.13539
 C 0.07181 0.96230 -1.13612
 C 0.03771 1.71120 0.00066
 C -0.07667 -0.56810 1.41547
 C -0.07590 -0.56668 -1.41388
 F 0.31723 1.62127 2.25750
 F 0.31730 1.62529 -2.26434
 H -0.97651 -0.97999 0.91379
 H -0.97566 -0.97880 -0.91269
 H 0.77994 -1.12164 0.98341
 H 0.78052 -1.12039 -0.98097
 H -0.13640 -0.77276 2.54411
 H -0.13496 -0.77176 -2.54234
13
bifur_IRC_Cartesians_MW_output/new_data/bifur_traj1_Cartesians_MW point 205
C 0.07159 0.96056 1.13553
 C 0.07182 0.96282 -1.13625
 C 0.03832 1.71238 0.00066
 C -0.07669 -0.56830 1.41461
 C -0.07592 -0.56688 -1.41302
 F 0.31702 1.62157 2.25855
 F 0.31710 1.62559 -2.26540
 H -0.97662 -0.97996 0.91245
 H -0.97577 -0.97877 -0.91135
 H 0.77998 -1.12170 0.98192
 H 0.78056 -1.12044 -0.97947
 H -0.13641 -0.77394 2.54357
 H -0.13497 -0.77293 -2.54179
13
bifur_IRC_Cartesians_MW_output/new_data/bifur_traj1_Cartesians_MW point 206
C 0.07160 0.96085 1.13560
 C 0.07182 0.96311 -1.13633
 C 0.03867 1.71305 0.00066
 C -0.07670 -0.56841 1.41413
 C -0.07594 -0.56699 -1.41254
 F 0.31690 1.62173 2.25915
 F 0.31698 1.62576 -2.26600
 H -0.97669 -0.97994 0.91170
 H -0.97583 -0.97875 -0.91060
 H 0.78000 -1.12173 0.98108
 H 0.78058 -1.12047 -0.97863
 H -0.13642 -0.77460 2.54326
 H -0.13497 -0.77360 -2.54148
13
bifur_IRC_Cartesians_MW_output/new_data/bifur_traj1_Cartesians_MW point 207
C 0.07160 0.96092 1.13562
 C 0.07182 0.96318 -1.13635
 C 0.03875 1.71321 0.00066
 C -0.07671 -0.56844 1.41401
 C -0.07594 -0.56702 -1.41242
 F 0.31688 1.62177 2.25929
 F 0.31695 1.62580 -2.26614
 H -0.97670 -0.97994 0.91151
 H -0.97585 -0.97874 -0.91041
 H 0.78000 -1.12174 0.98087
 H 0.78059 -1.12048 -0.97843
 H -0.13642 -0.77476 2.54319
 H -0.13497 -0.77376 -2.54141
13
bifur_IRC_Cartesians_MW_output/new_data/bifur_traj1_Cartesians_MW point 208
C 0.07160 0.96079 1.13559
 C 0.07182 0.96304 -1.13631
 C 0.03859 1.71290 0.00066
 C -0.07670 -0.56839 1.41423
 C -0.07594 -0.56697 -1.41264
 F 0.31693 1.62170 2.25901
 F 0.31700 1.62572 -2.26586
 H -0.97667 -0.97995 0.91186
 H -0.97582 -0.97875 -0.91076
 H 0.77999 -1.12172 0.98126
 H 0.78058 -1.12047 -0.97881
 H -0.13642 -0.77446 2.54333
 H -0.13497 -0.77345 -2.54155
13
bifur_IRC_Cartesians_MW_output/new_data/bifur_traj1_Cartesians_MW point 209
C 0.07159 0.96047 1.13550
 C 0.07181 0.96272 -1.13623
 C 0.03821 1.71218 0.00066
 C -0.07669 -0.56826 1.41476
 C -0.07592 -0.56684 -1.41317
 F 0.31706 1.62152 2.25837
 F 0.31713 1.62554 -2.26521
 H -0.97660 -0.97997 0.91269
 H -0.97575 -0.97877 -0.91159
 H 0.77997 -1.12169 0.98218
 H 0.78055 -1.12043 -0.97973
 H -0.13641 -0.77373 2.54366
 H -0.13496 -0.77273 -2.54189
13
bifur_IRC_Cartesians_MW_output/new_data/bifur_traj1_Cartesians_MW point 210
C 0.07159 0.96047 1.13550
 C 0.07181 0.96272 -1.13623
 C 0.03821 1.71218 0.00066
 C -0.07669 -0.56826 1.41476
 C -0.07592 -0.56684 -1.41317
 F 0.31706 1.62152 2.25837
 F 0.31713 1.62554 -2.26521
 H -0.97660 -0.97997 0.91269
 H -0.97575 -0.97877 -0.91159
 H 0.77997 -1.12169 0.98218
 H 0.78055 -1.12043 -0.97973
 H -0.13641 -0.77373 2.54366
 H -0.13496 -0.77273 -2.54189
13
bifur_IRC_Cartesians_MW_output/new_data/bifur_traj1_Cartesians_MW point 211
C 0.07157 0.95946 1.13523
 C 0.07180 0.96171 -1.13596
 C 0.03700 1.70984 0.00066
 C -0.07664 -0.56786 1.41645
 C -0.07587 -0.56645 -1.41487
 F 0.31747 1.62094 2.25629
 F 0.31754 1.62495 -2.26311
 H -0.97638 -0.98003 0.91533
 H -0.97553 -0.97884 -0.91424
 H 0.77989 -1.12158 0.98513
 H 0.78047 -1.12033 -0.98269
 H -0.13639 -0.77140 2.54474
 H -0.13495 -0.77040 -2.54296
13
bifur_IRC_Cartesians_MW_output/new_data/bifur_traj1_Cartesians_MW point 212
C 0.07156 0.95892 1.13509
 C 0.07179 0.96117 -1.13581
 C 0.03636 1.70861 0.00066
 C -0.07661 -0.56765 1.41735
 C -0.07585 -0.56624 -1.41576
 F 0.31768 1.62063 2.25519
 F 0.31776 1.62463 -2.26201
 H -0.97626 -0.98006 0.91674
 H -0.97541 -0.97887 -0.91564
 H 0.77985 -1.12152 0.98669
 H 0.78043 -1.12027 -0.98426
 H -0.13637 -0.77017 2.54531
 H -0.13494 -0.76917 -2.54353
13
bifur_IRC_Cartesians_MW_output/new_data/bifur_traj1_Cartesians_MW point 213
C 0.07155 0.95851 1.13498
 C 0.07178 0.96076 -1.13570
 C 0.03587 1.70767 0.00066
 C -0.07659 -0.56749 1.41803
 C -0.07583 -0.56608 -1.41645
 F 0.31785 1.62039 2.25435
 F 0.31793 1.62439 -2.26116
 H -0.97616 -0.98009 0.91780
 H -0.97532 -0.97890 -0.91671
 H 0.77982 -1.12148 0.98788
 H 0.78040 -1.12023 -0.98545
 H -0.13637 -0.76923 2.54574
 H -0.13493 -0.76823 -2.54397
13
bifur_IRC_Cartesians_MW_output/new_data/bifur_traj1_Cartesians_MW point 214
C 0.07155 0.95829 1.13492
 C 0.07178 0.96053 -1.13564
 C 0.03560 1.70714 0.00065
 C -0.07658 -0.56740 1.41841
 C -0.07582 -0.56599 -1.41683
 F 0.31794 1.62026 2.25388
 F 0.31802 1.62426 -2.26069
 H -0.97611 -0.98010 0.91840
 H -0.97526 -0.97892 -0.91731
 H 0.77980 -1.12145 0.98855
 H 0.78038 -1.12020 -0.98612
 H -0.13636 -0.76871 2.54598
 H -0.13493 -0.76771 -2.54421
13
bifur_IRC_Cartesians_MW_output/new_data/bifur_traj1_Cartesians_MW point 215
C 0.07155 0.95822 1.13490
 C 0.07178 0.96046 -1.13562
 C 0.03552 1.70699 0.00065
 C -0.07658 -0.56738 1.41852
 C -0.07582 -0.56597 -1.41694
 F 0.31797 1.62023 2.25375
 F 0.31805 1.62422 -2.26055
 H -0.97610 -0.98011 0.91857
 H -0.97525 -0.97892 -0.91748
 H 0.77980 -1.12145 0.98874
 H 0.78037 -1.12020 -0.98631
 H -0.13636 -0.76856 2.54605
 H -0.13492 -0.76756 -2.54428
13
bifur_IRC_Cartesians_MW_output/new_data/bifur_traj1_Cartesians_MW point 216
C 0.07155 0.95828 1.13491
 C 0.07178 0.96052 -1.13564
 C 0.03559 1.70713 0.00065
 C -0.07658 -0.56740 1.41842
 C -0.07582 -0.56599 -1.41684
 F 0.31794 1.62026 2.25386
 F 0.31802 1.62426 -2.26067
 H -0.97611 -0.98011 0.91842
 H -0.97526 -0.97892 -0.91733
 H 0.77980 -1.12145 0.98857
 H 0.78038 -1.12020 -0.98614
 H -0.13636 -0.76869 2.54599
 H -0.13493 -0.76769 -2.54422
13
bifur_IRC_Cartesians_MW_output/new_data/bifur_traj1_Cartesians_MW point 217
C 0.07155 0.95842 1.13495
 C 0.07178 0.96066 -1.13567
 C 0.03575 1.70745 0.00065
 C -0.07659 -0.56745 1.41819
 C -0.07582 -0.56604 -1.41661
 F 0.31789 1.62034 2.25415
 F 0.31797 1.62434 -2.26096
 H -0.97614 -0.98010 0.91806
 H -0.97529 -0.97891 -0.91696
 H 0.77981 -1.12147 0.98817
 H 0.78039 -1.12022 -0.98574
 H -0.13636 -0.76901 2.54584
 H -0.13493 -0.76801 -2.54407
13
bifur_IRC_Cartesians_MW_output/new_data/bifur_traj1_Cartesians_MW point 218
C 0.07156 0.95860 1.13500
 C 0.07178 0.96084 -1.13572
 C 0.03597 1.70786 0.00066
 C -0.07659 -0.56752 1.41789
 C -0.07583 -0.56611 -1.41631
 F 0.31782 1.62044 2.25452
 F 0.31789 1.62444 -2.26133
 H -0.97618 -0.98009 0.91759
 H -0.97533 -0.97890 -0.91650
 H 0.77983 -1.12149 0.98765
 H 0.78040 -1.12024 -0.98521
 H -0.13637 -0.76942 2.54565
 H -0.13493 -0.76842 -2.54388
13
bifur_IRC_Cartesians_MW_output/new_data/bifur_traj1_Cartesians_MW point 219
C 0.07156 0.95875 1.13504
 C 0.07178 0.96100 -1.13577
 C 0.03615 1.70822 0.00066
 C -0.07660 -0.56759 1.41763
 C -0.07584 -0.56617 -1.41605
 F 0.31775 1.62053 2.25484
 F 0.31783 1.62453 -2.26165
 H -0.97622 -0.98008 0.91718
 H -0.97537 -0.97889 -0.91608
 H 0.77984 -1.12150 0.98719
 H 0.78041 -1.12025 -0.98476
 H -0.13637 -0.76978 2.54549
 H -0.13493 -0.76878 -2.54371
13
bifur_IRC_Cartesians_MW_output/new_data/bifur_traj1_Cartesians_MW point 220
C 0.07156 0.95881 1.13506
 C 0.07179 0.96105 -1.13578
 C 0.03622 1.70835 0.00066
 C -0.07660 -0.56761 1.41753
 C -0.07584 -0.56620 -1.41595
 F 0.31773 1.62056 2.25495
 F 0.31781 1.62457 -2.26177
 H -0.97623 -0.98007 0.91703
 H -0.97538 -0.97888 -0.91594
 H 0.77984 -1.12151 0.98702
 H 0.78042 -1.12026 -0.98459
 H -0.13637 -0.76991 2.54543
 H -0.13493 -0.76891 -2.54365
13
bifur_IRC_Cartesians_MW_output/new_data/bifur_traj1_Cartesians_MW point 221
C 0.07156 0.95881 1.13506
 C 0.07179 0.96105 -1.13578
 C 0.03622 1.70835 0.00066
 C -0.07660 -0.56761 1.41753
 C -0.07584 -0.56620 -1.41595
 F 0.31773 1.62056 2.25495
 F 0.31781 1.62457 -2.26177
 H -0.97623 -0.98007 0.91703
 H -0.97538 -0.97888 -0.91594
 H 0.77984 -1.12151 0.98702
 H 0.78042 -1.12026 -0.98459
 H -0.13637 -0.76991 2.54543
 H -0.13493 -0.76891 -2.54365
13
bifur_IRC_Cartesians_MW_output/new_data/bifur_traj1_Cartesians_MW point 222
C 0.07155 0.95830 1.13492
 C 0.07178 0.96054 -1.13564
 C 0.03562 1.70718 0.00065
 C -0.07658 -0.56741 1.41838
 C -0.07582 -0.56600 -1.41680
 F 0.31793 1.62027 2.25391
 F 0.31801 1.62427 -2.26072
 H -0.97612 -0.98010 0.91836
 H -0.97527 -0.97891 -0.91726
 H 0.77980 -1.12145 0.98850
 H 0.78038 -1.12020 -0.98607
 H -0.13636 -0.76875 2.54596
 H -0.13493 -0.76775 -2.54419
13
bifur_IRC_Cartesians_MW_output/new_data/bifur_traj1_Cartesians_MW point 223
C 0.07154 0.95764 1.13474
 C 0.07177 0.95987 -1.13546
 C 0.03482 1.70565 0.00065
 C -0.07655 -0.56715 1.41949
 C -0.07579 -0.56574 -1.41791
 F 0.31820 1.61989 2.25255
 F 0.31828 1.62388 -2.25934
 H -0.97597 -0.98015 0.92010
 H -0.97512 -0.97896 -0.91900
 H 0.77975 -1.12138 0.99044
 H 0.78033 -1.12013 -0.98801
 H -0.13635 -0.76721 2.54667
 H -0.13491 -0.76622 -2.54490
13
bifur_IRC_Cartesians_MW_output/new_data/bifur_traj1_Cartesians_MW point 224
C 0.07152 0.95667 1.13448
 C 0.07175 0.95890 -1.13520
 C 0.03366 1.70343 0.00065
 C -0.07650 -0.56677 1.42110
 C -0.07574 -0.56536 -1.41953
 F 0.31859 1.61934 2.25056
 F 0.31868 1.62332 -2.25734
 H -0.97575 -0.98021 0.92262
 H -0.97491 -0.97902 -0.92153
 H 0.77968 -1.12128 0.99326
 H 0.78025 -1.12003 -0.99084
 H -0.13633 -0.76499 2.54769
 H -0.13490 -0.76400 -2.54593
13
bifur_IRC_Cartesians_MW_output/new_data/bifur_traj1_Cartesians_MW point 225
C 0.07150 0.95540 1.13414
 C 0.07173 0.95763 -1.13486
 C 0.03214 1.70051 0.00065
 C -0.07644 -0.56627 1.42322
 C -0.07568 -0.56487 -1.42165
 F 0.31911 1.61861 2.24796
 F 0.31919 1.62258 -2.25472
 H -0.97547 -0.98029 0.92594
 H -0.97463 -0.97911 -0.92485
 H 0.77958 -1.12114 0.99695
 H 0.78015 -1.11990 -0.99454
 H -0.13630 -0.76208 2.54904
 H -0.13487 -0.76108 -2.54728
13
bifur_IRC_Cartesians_MW_output/new_data/bifur_traj1_Cartesians_MW point 226
C 0.07147 0.95383 1.13372
 C 0.07170 0.95604 -1.13443
 C 0.03025 1.69688 0.00065
 C -0.07636 -0.56565 1.42585
 C -0.07561 -0.56426 -1.42429
 F 0.31974 1.61771 2.24472
 F 0.31983 1.62166 -2.25146
 H -0.97512 -0.98039 0.93006
 H -0.97428 -0.97921 -0.92897
 H 0.77946 -1.12097 1.00154
 H 0.78002 -1.11973 -0.99914
 H -0.13626 -0.75846 2.55071
 H -0.13485 -0.75747 -2.54895
13
bifur_IRC_Cartesians_MW_output/new_data/bifur_traj1_Cartesians_MW point 227
C 0.07144 0.95195 1.13321
 C 0.07167 0.95415 -1.13393
 C 0.02800 1.69255 0.00064
 C -0.07627 -0.56491 1.42900
 C -0.07552 -0.56352 -1.42744
 F 0.32050 1.61662 2.24085
 F 0.32060 1.62056 -2.24756
 H -0.97470 -0.98050 0.93498
 H -0.97386 -0.97933 -0.93390
 H 0.77931 -1.12076 1.00703
 H 0.77987 -1.11953 -1.00465
 H -0.13622 -0.75413 2.55271
 H -0.13481 -0.75314 -2.55096
13
bifur_IRC_Cartesians_MW_output/new_data/bifur_traj1_Cartesians_MW point 228
C 0.07140 0.94976 1.13262
 C 0.07163 0.95195 -1.13334
 C 0.02538 1.68752 0.00064
 C -0.07616 -0.56405 1.43265
 C -0.07542 -0.56267 -1.43110
 F 0.32139 1.61537 2.23637
 F 0.32149 1.61929 -2.24303
 H -0.97421 -0.98064 0.94070
 H -0.97337 -0.97948 -0.93962
 H 0.77914 -1.12053 1.01340
 H 0.77970 -1.11930 -1.01103
 H -0.13618 -0.74910 2.55502
 H -0.13478 -0.74812 -2.55328
13
bifur_IRC_Cartesians_MW_output/new_data/bifur_traj1_Cartesians_MW point 229
C 0.07135 0.94730 1.13196
 C 0.07158 0.94948 -1.13267
 C 0.02244 1.68186 0.00064
 C -0.07604 -0.56309 1.43675
 C -0.07530 -0.56171 -1.43521
 F 0.32238 1.61396 2.23132
 F 0.32248 1.61786 -2.23794
 H -0.97366 -0.98080 0.94713
 H -0.97283 -0.97964 -0.94605
 H 0.77895 -1.12026 1.02056
 H 0.77950 -1.11904 -1.01821
 H -0.13612 -0.74345 2.55763
 H -0.13473 -0.74248 -2.55590
13
bifur_IRC_Cartesians_MW_output/new_data/bifur_traj1_Cartesians_MW point 230
C 0.07131 0.94463 1.13124
 C 0.07154 0.94680 -1.13195
 C 0.01924 1.67571 0.00063
 C -0.07591 -0.56204 1.44121
 C -0.07518 -0.56067 -1.43968
 F 0.32346 1.61243 2.22583
 F 0.32357 1.61630 -2.23241
 H -0.97307 -0.98096 0.95411
 H -0.97224 -0.97982 -0.95305
 H 0.77875 -1.11997 1.02835
 H 0.77929 -1.11876 -1.02601
 H -0.13606 -0.73731 2.56046
 H -0.13469 -0.73634 -2.55874
13
bifur_IRC_Cartesians_MW_output/new_data/bifur_traj1_Cartesians_MW point 231
C 0.07126 0.94182 1.13049
 C 0.07149 0.94397 -1.13119
 C 0.01587 1.66924 0.00063
 C -0.07578 -0.56093 1.44591
 C -0.07505 -0.55958 -1.44439
 F 0.32459 1.61081 2.22005
 F 0.32471 1.61466 -2.22659
 H -0.97244 -0.98114 0.96147
 H -0.97161 -0.98000 -0.96041
 H 0.77853 -1.11966 1.03655
 H 0.77907 -1.11846 -1.03423
 H -0.13600 -0.73084 2.56345
 H -0.13464 -0.72988 -2.56173
13
bifur_IRC_Cartesians_MW_output/new_data/bifur_traj1_Cartesians_MW point 232
C 0.07126 0.94182 1.13049
 C 0.07149 0.94397 -1.13119
 C 0.01587 1.66924 0.00063
 C -0.07578 -0.56093 1.44591
 C -0.07505 -0.55958 -1.44439
 F 0.32459 1.61081 2.22005
 F 0.32471 1.61466 -2.22659
 H -0.97244 -0.98114 0.96147
 H -0.97161 -0.98000 -0.96041
 H 0.77853 -1.11966 1.03655
 H 0.77907 -1.11846 -1.03423
 H -0.13600 -0.73084 2.56345
 H -0.13464 -0.72988 -2.56173
13
bifur_IRC_Cartesians_MW_output/new_data/bifur_traj1_Cartesians_MW point 233
C 0.07115 0.93608 1.12895
 C 0.07139 0.93820 -1.12964
 C 0.00899 1.65603 0.00062
 C -0.07550 -0.55868 1.45548
 C -0.07478 -0.55734 -1.45399
 F 0.32691 1.60752 2.20827
 F 0.32704 1.61131 -2.21471
 H -0.97116 -0.98150 0.97647
 H -0.97034 -0.98038 -0.97542
 H 0.77809 -1.11904 1.05327
 H 0.77861 -1.11785 -1.05099
 H -0.13588 -0.71765 2.56953
 H -0.13453 -0.71670 -2.56783
13
bifur_IRC_Cartesians_MW_output/new_data/bifur_traj1_Cartesians_MW point 234
C 0.07110 0.93330 1.12820
 C 0.07134 0.93540 -1.12889
 C 0.00566 1.64963 0.00061
 C -0.07536 -0.55758 1.46012
 C -0.07465 -0.55626 -1.45864
 F 0.32804 1.60593 2.20256
 F 0.32817 1.60969 -2.20895
 H -0.97054 -0.98168 0.98374
 H -0.96972 -0.98056 -0.98269
 H 0.77787 -1.11874 1.06137
 H 0.77839 -1.11756 -1.05911
 H -0.13582 -0.71126 2.57248
 H -0.13449 -0.71032 -2.57079
13
bifur_IRC_Cartesians_MW_output/new_data/bifur_traj1_Cartesians_MW point 235
C 0.07105 0.93063 1.12748
 C 0.07129 0.93271 -1.12816
 C 0.00246 1.64347 0.00061
 C -0.07523 -0.55653 1.46460
 C -0.07452 -0.55522 -1.46313
 F 0.32912 1.60439 2.19706
 F 0.32926 1.60813 -2.20341
 H -0.96995 -0.98185 0.99074
 H -0.96913 -0.98074 -0.98970
 H 0.77767 -1.11845 1.06917
 H 0.77817 -1.11727 -1.06693
 H -0.13576 -0.70510 2.57532
 H -0.13444 -0.70417 -2.57364
13
bifur_IRC_Cartesians_MW_output/new_data/bifur_traj1_Cartesians_MW point 236
C 0.07101 0.92802 1.12678
 C 0.07125 0.93009 -1.12746
 C -0.00067 1.63747 0.00060
 C -0.07510 -0.55551 1.46895
 C -0.07440 -0.55420 -1.46749
 F 0.33017 1.60289 2.19171
 F 0.33032 1.60661 -2.19801
 H -0.96936 -0.98201 0.99756
 H -0.96855 -0.98091 -0.99653
 H 0.77747 -1.11816 1.07677
 H 0.77797 -1.11700 -1.07455
 H -0.13570 -0.69910 2.57808
 H -0.13439 -0.69818 -2.57641
13
bifur_IRC_Cartesians_MW_output/new_data/bifur_traj1_Cartesians_MW point 237
C 0.07096 0.92542 1.12608
 C 0.07120 0.92748 -1.12676
 C -0.00378 1.63149 0.00060
 C -0.07498 -0.55449 1.47329
 C -0.07428 -0.55319 -1.47184
 F 0.33122 1.60140 2.18637
 F 0.33138 1.60510 -2.19263
 H -0.96879 -0.98217 1.00435
 H -0.96797 -0.98108 -1.00332
 H 0.77727 -1.11788 1.08434
 H 0.77776 -1.11672 -1.08214
 H -0.13565 -0.69313 2.58084
 H -0.13435 -0.69221 -2.57918
13
bifur_IRC_Cartesians_MW_output/new_data/bifur_traj1_Cartesians_MW point 238
C 0.07091 0.92277 1.12537
 C 0.07116 0.92482 -1.12604
 C -0.00695 1.62539 0.00059
 C -0.07485 -0.55345 1.47771
 C -0.07415 -0.55216 -1.47627
 F 0.33229 1.59988 2.18093
 F 0.33245 1.60355 -2.18715
 H -0.96820 -0.98234 1.01127
 H -0.96739 -0.98126 -1.01025
 H 0.77706 -1.11759 1.09206
 H 0.77755 -1.11644 -1.08987
 H -0.13559 -0.68704 2.58365
 H -0.13430 -0.68613 -2.58199
13
bifur_IRC_Cartesians_MW_output/new_data/bifur_traj1_Cartesians_MW point 239
C 0.07086 0.92003 1.12463
 C 0.07111 0.92205 -1.12530
 C -0.01024 1.61907 0.00059
 C -0.07472 -0.55237 1.48230
 C -0.07402 -0.55109 -1.48087
 F 0.33340 1.59831 2.17529
 F 0.33357 1.60195 -2.18146
 H -0.96758 -0.98251 1.01846
 H -0.96678 -0.98144 -1.01744
 H 0.77685 -1.11729 1.10007
 H 0.77733 -1.11615 -1.09790
 H -0.13553 -0.68072 2.58656
 H -0.13425 -0.67982 -2.58492
13
bifur_IRC_Cartesians_MW_output/new_data/bifur_traj1_Cartesians_MW point 240
C 0.07081 0.91714 1.12386
 C 0.07106 0.91915 -1.12452
 C -0.01369 1.61243 0.00058
 C -0.07458 -0.55123 1.48711
 C -0.07389 -0.54997 -1.48569
 F 0.33457 1.59665 2.16937
 F 0.33474 1.60027 -2.17550
 H -0.96694 -0.98270 1.02599
 H -0.96614 -0.98163 -1.02498
 H 0.77663 -1.11698 1.10847
 H 0.77710 -1.11585 -1.10632
 H -0.13547 -0.67410 2.58962
 H -0.13420 -0.67320 -2.58798
13
bifur_IRC_Cartesians_MW_output/new_data/bifur_traj1_Cartesians_MW point 241
C 0.07076 0.91413 1.12304
 C 0.07100 0.91612 -1.12371
 C -0.01731 1.60548 0.00058
 C -0.07443 -0.55005 1.49215
 C -0.07375 -0.54879 -1.49074
 F 0.33579 1.59492 2.16317
 F 0.33597 1.59851 -2.16924
 H -0.96627 -0.98289 1.03389
 H -0.96547 -0.98183 -1.03289
 H 0.77639 -1.11665 1.11727
 H 0.77686 -1.11553 -1.11514
 H -0.13540 -0.66716 2.59282
 H -0.13415 -0.66627 -2.59120
13
bifur_IRC_Cartesians_MW_output/new_data/bifur_traj1_Cartesians_MW point 242
C 0.07070 0.91098 1.12220
 C 0.07095 0.91296 -1.12286
 C -0.02108 1.59825 0.00057
 C -0.07428 -0.54881 1.49740
 C -0.07360 -0.54757 -1.49601
 F 0.33706 1.59312 2.15671
 F 0.33725 1.59667 -2.16273
 H -0.96557 -0.98308 1.04211
 H -0.96477 -0.98203 -1.04111
 H 0.77615 -1.11631 1.12643
 H 0.77661 -1.11520 -1.12432
 H -0.13533 -0.65993 2.59615
 H -0.13409 -0.65905 -2.59454
13
bifur_IRC_Cartesians_MW_output/new_data/bifur_traj1_Cartesians_MW point 243
C 0.07070 0.91098 1.12220
 C 0.07095 0.91296 -1.12286
 C -0.02108 1.59825 0.00057
 C -0.07428 -0.54881 1.49740
 C -0.07360 -0.54757 -1.49601
 F 0.33706 1.59312 2.15671
 F 0.33725 1.59667 -2.16273
 H -0.96557 -0.98308 1.04211
 H -0.96477 -0.98203 -1.04111
 H 0.77615 -1.11631 1.12643
 H 0.77661 -1.11520 -1.12432
 H -0.13533 -0.65993 2.59615
 H -0.13409 -0.65905 -2.59454
13
bifur_IRC_Cartesians_MW_output/new_data/bifur_traj1_Cartesians_MW point 244
C 0.07058 0.90437 1.12042
 C 0.07083 0.90631 -1.12107
 C -0.02899 1.58304 0.00056
 C -0.07395 -0.54621 1.50843
 C -0.07329 -0.54499 -1.50706
 F 0.33973 1.58932 2.14314
 F 0.33993 1.59282 -2.14905
 H -0.96409 -0.98350 1.05939
 H -0.96330 -0.98247 -1.05841
 H 0.77564 -1.11559 1.14569
 H 0.77608 -1.11450 -1.14363
 H -0.13519 -0.64473 2.60316
 H -0.13398 -0.64387 -2.60157
13
bifur_IRC_Cartesians_MW_output/new_data/bifur_traj1_Cartesians_MW point 245
C 0.07052 0.90090 1.11949
 C 0.07077 0.90282 -1.12013
 C -0.03316 1.57504 0.00056
 C -0.07378 -0.54485 1.51423
 C -0.07312 -0.54364 -1.51288
 F 0.34113 1.58733 2.13600
 F 0.34134 1.59079 -2.14186
 H -0.96332 -0.98372 1.06848
 H -0.96253 -0.98270 -1.06750
 H 0.77537 -1.11521 1.15582
 H 0.77580 -1.11413 -1.15378
 H -0.13511 -0.63674 2.60685
 H -0.13392 -0.63589 -2.60527
13
bifur_IRC_Cartesians_MW_output/new_data/bifur_traj1_Cartesians_MW point 246
C 0.07046 0.89728 1.11852
 C 0.07071 0.89918 -1.11915
 C -0.03749 1.56671 0.00055
 C -0.07361 -0.54343 1.52027
 C -0.07295 -0.54223 -1.51893
 F 0.34259 1.58526 2.12858
 F 0.34281 1.58869 -2.13437
 H -0.96251 -0.98395 1.07793
 H -0.96173 -0.98294 -1.07696
 H 0.77509 -1.11482 1.16636
 H 0.77552 -1.11375 -1.16434
 H -0.13503 -0.62843 2.61068
 H -0.13385 -0.62758 -2.60911
13
bifur_IRC_Cartesians_MW_output/new_data/bifur_traj1_Cartesians_MW point 247
C 0.07039 0.89351 1.11750
 C 0.07064 0.89538 -1.11813
 C -0.04201 1.55802 0.00054
 C -0.07342 -0.54194 1.52657
 C -0.07278 -0.54076 -1.52525
 F 0.34412 1.58309 2.12082
 F 0.34435 1.58648 -2.12655
 H -0.96167 -0.98418 1.08781
 H -0.96089 -0.98319 -1.08685
 H 0.77480 -1.11441 1.17736
 H 0.77521 -1.11335 -1.17538
 H -0.13495 -0.61974 2.61468
 H -0.13379 -0.61891 -2.61313
13
bifur_IRC_Cartesians_MW_output/new_data/bifur_traj1_Cartesians_MW point 248
C 0.07032 0.88956 1.11644
 C 0.07058 0.89141 -1.11707
 C -0.04674 1.54893 0.00054
 C -0.07323 -0.54039 1.53317
 C -0.07259 -0.53922 -1.53186
 F 0.34571 1.58082 2.11271
 F 0.34595 1.58418 -2.11837
 H -0.96079 -0.98443 1.09814
 H -0.96002 -0.98345 -1.09718
 H 0.77450 -1.11398 1.18887
 H 0.77490 -1.11293 -1.18691
 H -0.13487 -0.61066 2.61887
 H -0.13372 -0.60984 -2.61733
13
bifur_IRC_Cartesians_MW_output/new_data/bifur_traj1_Cartesians_MW point 249
C 0.07024 0.88544 1.11533
 C 0.07050 0.88727 -1.11595
 C -0.05168 1.53945 0.00053
 C -0.07303 -0.53877 1.54004
 C -0.07240 -0.53762 -1.53876
 F 0.34738 1.57846 2.10425
 F 0.34763 1.58178 -2.10985
 H -0.95987 -0.98469 1.10891
 H -0.95910 -0.98372 -1.10796
 H 0.77418 -1.11353 1.20087
 H 0.77457 -1.11249 -1.19895
 H -0.13478 -0.60119 2.62324
 H -0.13364 -0.60038 -2.62171
13
bifur_IRC_Cartesians_MW_output/new_data/bifur_traj1_Cartesians_MW point 250
C 0.07017 0.88117 1.11418
 C 0.07043 0.88298 -1.11480
 C -0.05679 1.52963 0.00052
 C -0.07282 -0.53710 1.54717
 C -0.07220 -0.53596 -1.54590
 F 0.34910 1.57601 2.09549
 F 0.34936 1.57929 -2.10101
 H -0.95892 -0.98496 1.12007
 H -0.95816 -0.98400 -1.11913
 H 0.77385 -1.11307 1.21331
 H 0.77423 -1.11204 -1.21141
 H -0.13468 -0.59138 2.62777
 H -0.13357 -0.59058 -2.62625
13
bifur_IRC_Cartesians_MW_output/new_data/bifur_traj1_Cartesians_MW point 251
C 0.07009 0.87679 1.11301
 C 0.07035 0.87857 -1.11362
 C -0.06205 1.51953 0.00051
 C -0.07261 -0.53537 1.55449
 C -0.07199 -0.53425 -1.55324
 F 0.35087 1.57349 2.08648
 F 0.35114 1.57673 -2.09193
 H -0.95794 -0.98524 1.13154
 H -0.95718 -0.98429 -1.13061
 H 0.77351 -1.11259 1.22610
 H 0.77388 -1.11158 -1.22423
 H -0.13459 -0.58129 2.63242
 H -0.13349 -0.58050 -2.63092
13
bifur_IRC_Cartesians_MW_output/new_data/bifur_traj1_Cartesians_MW point 252
C 0.07001 0.87231 1.11180
 C 0.07027 0.87407 -1.11241
 C -0.06741 1.50923 0.00051
 C -0.07239 -0.53361 1.56197
 C -0.07178 -0.53251 -1.56073
 F 0.35268 1.57093 2.07728
 F 0.35296 1.57412 -2.08266
 H -0.95694 -0.98552 1.14324
 H -0.95619 -0.98458 -1.14232
 H 0.77317 -1.11210 1.23914
 H 0.77353 -1.11110 -1.23730
 H -0.13449 -0.57100 2.63716
 H -0.13341 -0.57022 -2.63568
13
bifur_IRC_Cartesians_MW_output/new_data/bifur_traj1_Cartesians_MW point 253
C 0.06993 0.86777 1.11058
 C 0.07019 0.86951 -1.11118
 C -0.07284 1.49878 0.00050
 C -0.07217 -0.53183 1.56954
 C -0.07157 -0.53074 -1.56833
 F 0.35452 1.56832 2.06796
 F 0.35481 1.57148 -2.07326
 H -0.95593 -0.98581 1.15511
 H -0.95518 -0.98488 -1.15420
 H 0.77282 -1.11161 1.25237
 H 0.77316 -1.11062 -1.25056
 H -0.13439 -0.56057 2.64198
 H -0.13333 -0.55980 -2.64051
13
bifur_IRC_Cartesians_MW_output/new_data/bifur_traj1_Cartesians_MW point 254
C 0.06993 0.86777 1.11058
 C 0.07019 0.86951 -1.11118
 C -0.07284 1.49878 0.00050
 C -0.07217 -0.53183 1.56954
 C -0.07157 -0.53074 -1.56833
 F 0.35452 1.56832 2.06796
 F 0.35481 1.57148 -2.07326
 H -0.95593 -0.98581 1.15511
 H -0.95518 -0.98488 -1.15420
 H 0.77282 -1.11161 1.25237
 H 0.77316 -1.11062 -1.25056
 H -0.13439 -0.56057 2.64198
 H -0.13333 -0.55980 -2.64051
13
bifur_IRC_Cartesians_MW_output/new_data/bifur_traj1_Cartesians_MW point 255
C 0.06976 0.85865 1.10813
 C 0.07004 0.86033 -1.10871
 C -0.08378 1.47777 0.00048
 C -0.07173 -0.52824 1.58478
 C -0.07114 -0.52718 -1.58360
 F 0.35820 1.56308 2.04921
 F 0.35852 1.56615 -2.05436
 H -0.95390 -0.98638 1.17898
 H -0.95316 -0.98548 -1.17809
 H 0.77211 -1.11062 1.27897
 H 0.77244 -1.10966 -1.27723
 H -0.13419 -0.53958 2.65166
 H -0.13317 -0.53883 -2.65022
13
bifur_IRC_Cartesians_MW_output/new_data/bifur_traj1_Cartesians_MW point 256
C 0.06968 0.85415 1.10692
 C 0.06996 0.85580 -1.10750
 C -0.08917 1.46741 0.00048
 C -0.07151 -0.52647 1.59230
 C -0.07093 -0.52543 -1.59113
 F 0.36002 1.56050 2.03997
 F 0.36035 1.56353 -2.04504
 H -0.95289 -0.98666 1.19075
 H -0.95216 -0.98578 -1.18987
 H 0.77177 -1.11013 1.29209
 H 0.77208 -1.10918 -1.29038
 H -0.13410 -0.52923 2.65643
 H -0.13309 -0.52850 -2.65501
13
bifur_IRC_Cartesians_MW_output/new_data/bifur_traj1_Cartesians_MW point 257
C 0.06960 0.84973 1.10573
 C 0.06988 0.85136 -1.10630
 C -0.09446 1.45725 0.00047
 C -0.07129 -0.52474 1.59967
 C -0.07072 -0.52371 -1.59853
 F 0.36181 1.55797 2.03090
 F 0.36214 1.56095 -2.03590
 H -0.95191 -0.98694 1.20229
 H -0.95118 -0.98607 -1.20142
 H 0.77142 -1.10965 1.30496
 H 0.77173 -1.10871 -1.30328
 H -0.13400 -0.51908 2.66111
 H -0.13302 -0.51836 -2.65971
13
bifur_IRC_Cartesians_MW_output/new_data/bifur_traj1_Cartesians_MW point 258
C 0.06952 0.84539 1.10457
 C 0.06980 0.84700 -1.10513
 C -0.09966 1.44726 0.00046
 C -0.07108 -0.52303 1.60692
 C -0.07052 -0.52202 -1.60579
 F 0.36356 1.55548 2.02199
 F 0.36390 1.55842 -2.02692
 H -0.95094 -0.98722 1.21364
 H -0.95022 -0.98636 -1.21278
 H 0.77109 -1.10918 1.31760
 H 0.77138 -1.10825 -1.31595
 H -0.13390 -0.50910 2.66571
 H -0.13294 -0.50839 -2.66432
13
bifur_IRC_Cartesians_MW_output/new_data/bifur_traj1_Cartesians_MW point 259
C 0.06945 0.84109 1.10341
 C 0.06973 0.84268 -1.10397
 C -0.10481 1.43736 0.00045
 C -0.07087 -0.52134 1.61409
 C -0.07032 -0.52035 -1.61298
 F 0.36530 1.55301 2.01316
 F 0.36565 1.55592 -2.01802
 H -0.94998 -0.98749 1.22488
 H -0.94927 -0.98664 -1.22403
 H 0.77076 -1.10871 1.33013
 H 0.77104 -1.10780 -1.32851
 H -0.13381 -0.49922 2.67027
 H -0.13286 -0.49852 -2.66890
13
bifur_IRC_Cartesians_MW_output/new_data/bifur_traj1_Cartesians_MW point 260
C 0.06937 0.83679 1.10225
 C 0.06965 0.83835 -1.10281
 C -0.10997 1.42745 0.00045
 C -0.07066 -0.51965 1.62128
 C -0.07011 -0.51867 -1.62019
 F 0.36704 1.55054 2.00431
 F 0.36740 1.55341 -2.00910
 H -0.94902 -0.98776 1.23614
 H -0.94831 -0.98693 -1.23530
 H 0.77043 -1.10824 1.34269
 H 0.77069 -1.10734 -1.34109
 H -0.13372 -0.48931 2.67484
 H -0.13279 -0.48862 -2.67348
13
bifur_IRC_Cartesians_MW_output/new_data/bifur_traj1_Cartesians_MW point 261
C 0.06929 0.83242 1.10108
 C 0.06958 0.83396 -1.10163
 C -0.11519 1.41741 0.00044
 C -0.07045 -0.51794 1.62857
 C -0.06991 -0.51697 -1.62749
 F 0.36880 1.54804 1.99535
 F 0.36917 1.55086 -2.00007
 H -0.94805 -0.98803 1.24755
 H -0.94734 -0.98721 -1.24671
 H 0.77009 -1.10777 1.35540
 H 0.77035 -1.10688 -1.35383
 H -0.13362 -0.47928 2.67947
 H -0.13271 -0.47861 -2.67812
13
bifur_IRC_Cartesians_MW_output/new_data/bifur_traj1_Cartesians_MW point 262
C 0.06921 0.82797 1.09988
 C 0.06950 0.82948 -1.10043
 C -0.12053 1.40715 0.00043
 C -0.07023 -0.51619 1.63600
 C -0.06970 -0.51524 -1.63494
 F 0.37060 1.54548 1.98621
 F 0.37098 1.54826 -1.99084
 H -0.94706 -0.98831 1.25920
 H -0.94635 -0.98751 -1.25837
 H 0.76975 -1.10728 1.36838
 H 0.76999 -1.10641 -1.36685
 H -0.13353 -0.46904 2.68419
 H -0.13263 -0.46838 -2.68286
13
bifur_IRC_Cartesians_MW_output/new_data/bifur_traj1_Cartesians_MW point 263
C 0.06913 0.82340 1.09865
 C 0.06942 0.82489 -1.09919
 C -0.12600 1.39664 0.00042
 C -0.07001 -0.51439 1.64363
 C -0.06949 -0.51346 -1.64259
 F 0.37245 1.54286 1.97682
 F 0.37284 1.54560 -1.98139
 H -0.94604 -0.98860 1.27114
 H -0.94534 -0.98781 -1.27033
 H 0.76939 -1.10679 1.38169
 H 0.76963 -1.10593 -1.38019
 H -0.13343 -0.45854 2.68903
 H -0.13255 -0.45788 -2.68772
13
bifur_IRC_Cartesians_MW_output/new_data/bifur_traj1_Cartesians_MW point 264
C 0.06905 0.81872 1.09739
 C 0.06934 0.82018 -1.09792
 C -0.13161 1.38585 0.00041
 C -0.06978 -0.51255 1.65145
 C -0.06927 -0.51163 -1.65043
 F 0.37434 1.54017 1.96720
 F 0.37474 1.54287 -1.97169
 H -0.94499 -0.98890 1.28340
 H -0.94430 -0.98812 -1.28259
 H 0.76903 -1.10628 1.39535
 H 0.76925 -1.10543 -1.39388
 H -0.13332 -0.44776 2.69400
 H -0.13247 -0.44712 -2.69270
13
bifur_IRC_Cartesians_MW_output/new_data/bifur_traj1_Cartesians_MW point 265
C 0.06905 0.81872 1.09739
 C 0.06934 0.82018 -1.09792
 C -0.13161 1.38585 0.00041
 C -0.06978 -0.51255 1.65145
 C -0.06927 -0.51163 -1.65043
 F 0.37434 1.54017 1.96720
 F 0.37474 1.54287 -1.97169
 H -0.94499 -0.98890 1.28340
 H -0.94430 -0.98812 -1.28259
 H 0.76903 -1.10628 1.39535
 H 0.76925 -1.10543 -1.39388
 H -0.13332 -0.44777 2.69400
 H -0.13247 -0.44712 -2.69270
13
bifur_IRC_Cartesians_MW_output/new_data/bifur_traj1_Cartesians_MW point 266
C 0.06887 0.80906 1.09480
 C 0.06917 0.81046 -1.09531
 C -0.14319 1.36361 0.00040
 C -0.06931 -0.50875 1.66758
 C -0.06881 -0.50787 -1.66660
 F 0.37824 1.53463 1.94736
 F 0.37867 1.53723 -1.95168
 H -0.94284 -0.98950 1.30866
 H -0.94216 -0.98875 -1.30787
 H 0.76829 -1.10523 1.42351
 H 0.76848 -1.10441 -1.42210
 H -0.13311 -0.42555 2.70425
 H -0.13230 -0.42493 -2.70298
13
bifur_IRC_Cartesians_MW_output/new_data/bifur_traj1_Cartesians_MW point 267
C 0.06878 0.80411 1.09347
 C 0.06908 0.80548 -1.09398
 C -0.14912 1.35222 0.00039
 C -0.06907 -0.50681 1.67585
 C -0.06858 -0.50594 -1.67489
 F 0.38024 1.53179 1.93719
 F 0.38068 1.53435 -1.94143
 H -0.94174 -0.98982 1.32161
 H -0.94106 -0.98908 -1.32083
 H 0.76790 -1.10469 1.43793
 H 0.76809 -1.10388 -1.43657
 H -0.13301 -0.41417 2.70950
 H -0.13221 -0.41356 -2.70825
13
bifur_IRC_Cartesians_MW_output/new_data/bifur_traj1_Cartesians_MW point 268
C 0.06869 0.79907 1.09211
 C 0.06899 0.80042 -1.09262
 C -0.15515 1.34062 0.00038
 C -0.06882 -0.50483 1.68426
 C -0.06834 -0.50398 -1.68332
 F 0.38228 1.52889 1.92684
 F 0.38273 1.53141 -1.93100
 H -0.94061 -0.99013 1.33478
 H -0.93994 -0.98941 -1.33401
 H 0.76752 -1.10414 1.45262
 H 0.76769 -1.10335 -1.45128
 H -0.13290 -0.40258 2.71484
 H -0.13213 -0.40199 -2.71361
13
bifur_IRC_Cartesians_MW_output/new_data/bifur_traj1_Cartesians_MW point 269
C 0.06860 0.79392 1.09073
 C 0.06890 0.79524 -1.09122
 C -0.16132 1.32876 0.00037
 C -0.06857 -0.50280 1.69286
 C -0.06810 -0.50197 -1.69194
 F 0.38436 1.52594 1.91626
 F 0.38482 1.52841 -1.92033
 H -0.93946 -0.99046 1.34825
 H -0.93880 -0.98975 -1.34749
 H 0.76712 -1.10358 1.46763
 H 0.76728 -1.10280 -1.46633
 H -0.13279 -0.39074 2.72030
 H -0.13203 -0.39016 -2.71909
13
bifur_IRC_Cartesians_MW_output/new_data/bifur_traj1_Cartesians_MW point 270
C 0.06851 0.78862 1.08930
 C 0.06881 0.78991 -1.08979
 C -0.16767 1.31657 0.00036
 C -0.06831 -0.50072 1.70171
 C -0.06785 -0.49991 -1.70081
 F 0.38650 1.52290 1.90538
 F 0.38698 1.52532 -1.90936
 H -0.93828 -0.99079 1.36211
 H -0.93762 -0.99010 -1.36136
 H 0.76671 -1.10301 1.48307
 H 0.76686 -1.10224 -1.48181
 H -0.13267 -0.37855 2.72592
 H -0.13194 -0.37799 -2.72472
13
bifur_IRC_Cartesians_MW_output/new_data/bifur_traj1_Cartesians_MW point 271
C 0.06841 0.78315 1.08783
 C 0.06872 0.78441 -1.08831
 C -0.17423 1.30397 0.00035
 C -0.06805 -0.49857 1.71084
 C -0.06760 -0.49778 -1.70997
 F 0.38871 1.51976 1.89414
 F 0.38920 1.52213 -1.89803
 H -0.93706 -0.99114 1.37641
 H -0.93641 -0.99046 -1.37568
 H 0.76629 -1.10241 1.49902
 H 0.76642 -1.10166 -1.49780
 H -0.13255 -0.36597 2.73173
 H -0.13185 -0.36542 -2.73055
13
bifur_IRC_Cartesians_MW_output/new_data/bifur_traj1_Cartesians_MW point 272
C 0.06831 0.77750 1.08631
 C 0.06862 0.77873 -1.08679
 C -0.18100 1.29097 0.00034
 C -0.06777 -0.49635 1.72028
 C -0.06733 -0.49558 -1.71942
 F 0.39099 1.51652 1.88253
 F 0.39150 1.51883 -1.88633
 H -0.93580 -0.99149 1.39119
 H -0.93516 -0.99083 -1.39047
 H 0.76585 -1.10180 1.51549
 H 0.76597 -1.10107 -1.51431
 H -0.13243 -0.35298 2.73772
 H -0.13175 -0.35244 -2.73656
13
bifur_IRC_Cartesians_MW_output/new_data/bifur_traj1_Cartesians_MW point 273
C 0.06820 0.77169 1.08475
 C 0.06852 0.77288 -1.08522
 C -0.18796 1.27758 0.00033
 C -0.06749 -0.49406 1.72999
 C -0.06706 -0.49331 -1.72915
 F 0.39334 1.51318 1.87060
 F 0.39386 1.51544 -1.87430
 H -0.93451 -0.99186 1.40639
 H -0.93387 -0.99122 -1.40568
 H 0.76540 -1.10116 1.53243
 H 0.76551 -1.10045 -1.53129
 H -0.13230 -0.33961 2.74388
 H -0.13164 -0.33909 -2.74274
13
bifur_IRC_Cartesians_MW_output/new_data/bifur_traj1_Cartesians_MW point 274
C 0.06810 0.76575 1.08315
 C 0.06841 0.76691 -1.08361
 C -0.19507 1.26392 0.00032
 C -0.06720 -0.49173 1.73990
 C -0.06678 -0.49100 -1.73909
 F 0.39574 1.50977 1.85840
 F 0.39627 1.51198 -1.86201
 H -0.93318 -0.99223 1.42192
 H -0.93255 -0.99161 -1.42121
 H 0.76494 -1.10052 1.54973
 H 0.76503 -1.09982 -1.54863
 H -0.13217 -0.32596 2.75018
 H -0.13154 -0.32546 -2.74906
13
bifur_IRC_Cartesians_MW_output/new_data/bifur_traj1_Cartesians_MW point 275
C 0.06799 0.75973 1.08154
 C 0.06831 0.76086 -1.08199
 C -0.20228 1.25007 0.00031
 C -0.06691 -0.48937 1.74994
 C -0.06650 -0.48866 -1.74916
 F 0.39817 1.50632 1.84605
 F 0.39872 1.50847 -1.84955
 H -0.93184 -0.99261 1.43765
 H -0.93122 -0.99201 -1.43696
 H 0.76448 -1.09986 1.56727
 H 0.76455 -1.09919 -1.56620
 H -0.13204 -0.31213 2.75656
 H -0.13143 -0.31164 -2.75546
13
bifur_IRC_Cartesians_MW_output/new_data/bifur_traj1_Cartesians_MW point 276
C 0.06799 0.75973 1.08154
 C 0.06831 0.76086 -1.08199
 C -0.20228 1.25007 0.00031
 C -0.06691 -0.48937 1.74994
 C -0.06650 -0.48866 -1.74916
 F 0.39817 1.50632 1.84605
 F 0.39872 1.50847 -1.84955
 H -0.93184 -0.99261 1.43765
 H -0.93122 -0.99201 -1.43696
 H 0.76448 -1.09986 1.56727
 H 0.76455 -1.09919 -1.56620
 H -0.13204 -0.31213 2.75656
 H -0.13143 -0.31164 -2.75546
13
bifur_IRC_Cartesians_MW_output/new_data/bifur_traj1_Cartesians_MW point 277
C 0.06777 0.74761 1.07828
 C 0.06809 0.74867 -1.07871
 C -0.21680 1.22217 0.00029
 C -0.06632 -0.48460 1.77018
 C -0.06593 -0.48394 -1.76945
 F 0.40307 1.49937 1.82115
 F 0.40364 1.50140 -1.82445
 H -0.92914 -0.99337 1.46935
 H -0.92853 -0.99280 -1.46869
 H 0.76354 -1.09855 1.60260
 H 0.76359 -1.09790 -1.60162
 H -0.13178 -0.28425 2.76941
 H -0.13122 -0.28379 -2.76835
13
bifur_IRC_Cartesians_MW_output/new_data/bifur_traj1_Cartesians_MW point 278
C 0.06766 0.74161 1.07666
 C 0.06799 0.74264 -1.07709
 C -0.22399 1.20835 0.00028
 C -0.06602 -0.48224 1.78021
 C -0.06565 -0.48160 -1.77949
 F 0.40550 1.49592 1.80882
 F 0.40608 1.49790 -1.81202
 H -0.92780 -0.99375 1.48505
 H -0.92719 -0.99320 -1.48440
 H 0.76308 -1.09789 1.62010
 H 0.76311 -1.09727 -1.61916
 H -0.13165 -0.27045 2.77578
 H -0.13112 -0.27000 -2.77474
13
bifur_IRC_Cartesians_MW_output/new_data/bifur_traj1_Cartesians_MW point 279
C 0.06756 0.73576 1.07509
 C 0.06789 0.73676 -1.07551
 C -0.23100 1.19489 0.00027
 C -0.06574 -0.47995 1.78997
 C -0.06537 -0.47932 -1.78928
 F 0.40786 1.49256 1.79681
 F 0.40846 1.49449 -1.79991
 H -0.92650 -0.99412 1.50034
 H -0.92590 -0.99359 -1.49970
 H 0.76263 -1.09726 1.63714
 H 0.76264 -1.09665 -1.63624
 H -0.13152 -0.25700 2.78198
 H -0.13101 -0.25657 -2.78096
13
bifur_IRC_Cartesians_MW_output/new_data/bifur_traj1_Cartesians_MW point 280
C 0.06746 0.73017 1.07359
 C 0.06779 0.73113 -1.07400
 C -0.23770 1.18201 0.00026
 C -0.06547 -0.47775 1.79931
 C -0.06511 -0.47714 -1.79864
 F 0.41012 1.48936 1.78532
 F 0.41073 1.49123 -1.78833
 H -0.92525 -0.99447 1.51496
 H -0.92466 -0.99395 -1.51434
 H 0.76220 -1.09665 1.65344
 H 0.76220 -1.09606 -1.65258
 H -0.13140 -0.24415 2.78791
 H -0.13091 -0.24373 -2.78691
13
bifur_IRC_Cartesians_MW_output/new_data/bifur_traj1_Cartesians_MW point 281
C 0.06736 0.72488 1.07217
 C 0.06770 0.72581 -1.07257
 C -0.24404 1.16983 0.00025
 C -0.06521 -0.47567 1.80814
 C -0.06486 -0.47508 -1.80750
 F 0.41226 1.48632 1.77445
 F 0.41288 1.48814 -1.77737
 H -0.92407 -0.99481 1.52880
 H -0.92348 -0.99430 -1.52819
 H 0.76179 -1.09607 1.66886
 H 0.76178 -1.09550 -1.66804
 H -0.13128 -0.23198 2.79353
 H -0.13082 -0.23158 -2.79254
13
bifur_IRC_Cartesians_MW_output/new_data/bifur_traj1_Cartesians_MW point 282
C 0.06727 0.71986 1.07082
 C 0.06761 0.72077 -1.07121
 C -0.25004 1.15829 0.00024
 C -0.06497 -0.47370 1.81651
 C -0.06463 -0.47313 -1.81589
 F 0.41428 1.48344 1.76415
 F 0.41492 1.48522 -1.76699
 H -0.92295 -0.99512 1.54191
 H -0.92237 -0.99463 -1.54131
 H 0.76140 -1.09553 1.68347
 H 0.76138 -1.09497 -1.68269
 H -0.13117 -0.22045 2.79884
 H -0.13073 -0.22006 -2.79788
13
bifur_IRC_Cartesians_MW_output/new_data/bifur_traj1_Cartesians_MW point 283
C 0.06719 0.71507 1.06953
 C 0.06753 0.71595 -1.06992
 C -0.25578 1.14727 0.00024
 C -0.06473 -0.47181 1.82451
 C -0.06440 -0.47126 -1.82390
 F 0.41622 1.48069 1.75432
 F 0.41687 1.48243 -1.75707
 H -0.92189 -0.99542 1.55444
 H -0.92131 -0.99495 -1.55384
 H 0.76103 -1.09501 1.69744
 H 0.76099 -1.09446 -1.69668
 H -0.13107 -0.20943 2.80392
 H -0.13065 -0.20906 -2.80297
13
bifur_IRC_Cartesians_MW_output/new_data/bifur_traj1_Cartesians_MW point 284
C 0.06710 0.71045 1.06829
 C 0.06745 0.71131 -1.06867
 C -0.26132 1.13663 0.00023
 C -0.06451 -0.47000 1.83223
 C -0.06418 -0.46946 -1.83164
 F 0.41809 1.47804 1.74482
 F 0.41875 1.47973 -1.74750
 H -0.92085 -0.99571 1.56653
 H -0.92028 -0.99525 -1.56594
 H 0.76068 -1.09451 1.71091
 H 0.76063 -1.09397 -1.71018
 H -0.13097 -0.19881 2.80882
 H -0.13057 -0.19844 -2.80789
13
bifur_IRC_Cartesians_MW_output/new_data/bifur_traj1_Cartesians_MW point 285
C 0.06702 0.70596 1.06708
 C 0.06737 0.70679 -1.06746
 C -0.26670 1.12629 0.00022
 C -0.06429 -0.46823 1.83972
 C -0.06397 -0.46772 -1.83915
 F 0.41990 1.47546 1.73560
 F 0.42057 1.47711 -1.73821
 H -0.91985 -0.99600 1.57827
 H -0.91929 -0.99555 -1.57769
 H 0.76033 -1.09402 1.72399
 H 0.76027 -1.09349 -1.72330
 H -0.13087 -0.18848 2.81358
 H -0.13049 -0.18813 -2.81267
13
bifur_IRC_Cartesians_MW_output/new_data/bifur_traj1_Cartesians_MW point 286
C 0.06694 0.70159 1.06591
 C 0.06729 0.70240 -1.06628
 C -0.27193 1.11623 0.00021
 C -0.06408 -0.46652 1.84702
 C -0.06377 -0.46601 -1.84647
 F 0.42167 1.47296 1.72662
 F 0.42235 1.47456 -1.72916
 H -0.91888 -0.99627 1.58970
 H -0.91832 -0.99584 -1.58913
 H 0.75999 -1.09354 1.73673
 H 0.75992 -1.09303 -1.73607
 H -0.13078 -0.17843 2.81822
 H -0.13041 -0.17809 -2.81732
13
bifur_IRC_Cartesians_MW_output/new_data/bifur_traj1_Cartesians_MW point 287
C 0.06694 0.70159 1.06591
 C 0.06729 0.70240 -1.06628
 C -0.27193 1.11623 0.00021
 C -0.06408 -0.46652 1.84702
 C -0.06377 -0.46601 -1.84647
 F 0.42167 1.47296 1.72662
 F 0.42235 1.47456 -1.72916
 H -0.91888 -0.99627 1.58970
 H -0.91832 -0.99584 -1.58913
 H 0.75999 -1.09354 1.73673
 H 0.75992 -1.09303 -1.73607
 H -0.13078 -0.17843 2.81822
 H -0.13041 -0.17809 -2.81732
13
bifur_IRC_Cartesians_MW_output/new_data/bifur_traj1_Cartesians_MW point 288
C 0.06679 0.69323 1.06366
 C 0.06714 0.69399 -1.06402
 C -0.28195 1.09698 0.00020
 C -0.06367 -0.46323 1.86098
 C -0.06338 -0.46276 -1.86046
 F 0.42505 1.46816 1.70945
 F 0.42575 1.46969 -1.71184
 H -0.91701 -0.99680 1.61156
 H -0.91646 -0.99639 -1.61101
 H 0.75935 -1.09263 1.76110
 H 0.75925 -1.09215 -1.76050
 H -0.13059 -0.15921 2.82709
 H -0.13026 -0.15889 -2.82621
13
bifur_IRC_Cartesians_MW_output/new_data/bifur_traj1_Cartesians_MW point 289
C 0.06672 0.68925 1.06259
 C 0.06707 0.68999 -1.06294
 C -0.28672 1.08782 0.00019
 C -0.06347 -0.46167 1.86763
 C -0.06319 -0.46121 -1.86713
 F 0.42665 1.46587 1.70127
 F 0.42736 1.46737 -1.70360
 H -0.91613 -0.99705 1.62197
 H -0.91558 -0.99665 -1.62143
 H 0.75904 -1.09220 1.77270
 H 0.75894 -1.09173 -1.77213
 H -0.13051 -0.15005 2.83131
 H -0.13019 -0.14974 -2.83045
13
bifur_IRC_Cartesians_MW_output/new_data/bifur_traj1_Cartesians_MW point 290
C 0.06665 0.68538 1.06155
 C 0.06701 0.68609 -1.06189
 C -0.29136 1.07891 0.00019
 C -0.06329 -0.46014 1.87409
 C -0.06301 -0.45970 -1.87361
 F 0.42822 1.46365 1.69332
 F 0.42894 1.46511 -1.69559
 H -0.91526 -0.99729 1.63209
 H -0.91472 -0.99691 -1.63156
 H 0.75874 -1.09178 1.78398
 H 0.75863 -1.09132 -1.78343
 H -0.13042 -0.14115 2.83541
 H -0.13013 -0.14085 -2.83456
13
bifur_IRC_Cartesians_MW_output/new_data/bifur_traj1_Cartesians_MW point 291
C 0.06659 0.68157 1.06052
 C 0.06694 0.68226 -1.06087
 C -0.29592 1.07014 0.00018
 C -0.06310 -0.45865 1.88045
 C -0.06283 -0.45822 -1.87998
 F 0.42976 1.46147 1.68550
 F 0.43048 1.46289 -1.68770
 H -0.91441 -0.99753 1.64206
 H -0.91388 -0.99716 -1.64153
 H 0.75845 -1.09137 1.79509
 H 0.75832 -1.09091 -1.79456
 H -0.13034 -0.13239 2.83945
 H -0.13006 -0.13210 -2.83862
13
bifur_IRC_Cartesians_MW_output/new_data/bifur_traj1_Cartesians_MW point 292
C 0.06652 0.67776 1.05950
 C 0.06687 0.67843 -1.05983
 C -0.30049 1.06136 0.00017
 C -0.06291 -0.45715 1.88682
 C -0.06265 -0.45673 -1.88636
 F 0.43130 1.45928 1.67767
 F 0.43203 1.46066 -1.67980
 H -0.91356 -0.99777 1.65203
 H -0.91303 -0.99741 -1.65151
 H 0.75815 -1.09095 1.80620
 H 0.75802 -1.09051 -1.80570
 H -0.13026 -0.12362 2.84350
 H -0.12999 -0.12334 -2.84267
13
bifur_IRC_Cartesians_MW_output/new_data/bifur_traj1_Cartesians_MW point 293
C 0.06645 0.67387 1.05846
 C 0.06681 0.67452 -1.05879
 C -0.30514 1.05242 0.00017
 C -0.06273 -0.45562 1.89331
 C -0.06247 -0.45522 -1.89287
 F 0.43287 1.45705 1.66969
 F 0.43361 1.45840 -1.67176
 H -0.91270 -0.99802 1.66219
 H -0.91217 -0.99767 -1.66167
 H 0.75786 -1.09053 1.81752
 H 0.75771 -1.09010 -1.81705
 H -0.13017 -0.11469 2.84762
 H -0.12992 -0.11442 -2.84681
13
bifur_IRC_Cartesians_MW_output/new_data/bifur_traj1_Cartesians_MW point 294
C 0.06637 0.66986 1.05738
 C 0.06674 0.67048 -1.05770
 C -0.30996 1.04317 0.00016
 C -0.06253 -0.45404 1.90001
 C -0.06228 -0.45365 -1.89959
 F 0.43449 1.45474 1.66144
 F 0.43525 1.45606 -1.66344
 H -0.91180 -0.99827 1.67269
 H -0.91128 -0.99793 -1.67219
 H 0.75755 -1.09009 1.82923
 H 0.75739 -1.08967 -1.82879
 H -0.13009 -0.10546 2.85188
 H -0.12985 -0.10519 -2.85108
13
bifur_IRC_Cartesians_MW_output/new_data/bifur_traj1_Cartesians_MW point 295
C 0.06630 0.66567 1.05625
 C 0.06666 0.66627 -1.05657
 C -0.31498 1.03353 0.00015
 C -0.06233 -0.45240 1.90701
 C -0.06208 -0.45202 -1.90660
 F 0.43618 1.45234 1.65283
 F 0.43695 1.45361 -1.65476
 H -0.91087 -0.99853 1.68365
 H -0.91035 -0.99821 -1.68316
 H 0.75722 -1.08964 1.84145
 H 0.75706 -1.08923 -1.84103
 H -0.13000 -0.09582 2.85632
 H -0.12978 -0.09557 -2.85554
13
bifur_IRC_Cartesians_MW_output/new_data/bifur_traj1_Cartesians_MW point 296
C 0.06622 0.66128 1.05507
 C 0.06659 0.66186 -1.05538
 C -0.32023 1.02343 0.00014
 C -0.06211 -0.45067 1.91433
 C -0.06188 -0.45031 -1.91394
 F 0.43796 1.44982 1.64382
 F 0.43873 1.45105 -1.64568
 H -0.90989 -0.99881 1.69512
 H -0.90937 -0.99850 -1.69463
 H 0.75688 -1.08916 1.85423
 H 0.75671 -1.08876 -1.85385
 H -0.12990 -0.08573 2.86097
 H -0.12970 -0.08549 -2.86021
13
bifur_IRC_Cartesians_MW_output/new_data/bifur_traj1_Cartesians_MW point 297
C 0.06614 0.65669 1.05384
 C 0.06651 0.65725 -1.05414
 C -0.32572 1.01287 0.00014
 C -0.06189 -0.44887 1.92199
 C -0.06166 -0.44853 -1.92162
 F 0.43981 1.44719 1.63440
 F 0.44060 1.44838 -1.63619
 H -0.90887 -0.99910 1.70711
 H -0.90836 -0.99880 -1.70663
 H 0.75653 -1.08866 1.86760
 H 0.75634 -1.08828 -1.86724
 H -0.12980 -0.07519 2.86584
 H -0.12962 -0.07496 -2.86508
13
bifur_IRC_Cartesians_MW_output/new_data/bifur_traj1_Cartesians_MW point 298
C 0.06614 0.65669 1.05384
 C 0.06651 0.65725 -1.05414
 C -0.32572 1.01287 0.00014
 C -0.06189 -0.44887 1.92199
 C -0.06166 -0.44853 -1.92162
 F 0.43981 1.44719 1.63440
 F 0.44060 1.44838 -1.63619
 H -0.90887 -0.99910 1.70711
 H -0.90836 -0.99880 -1.70663
 H 0.75653 -1.08866 1.86760
 H 0.75634 -1.08828 -1.86724
 H -0.12980 -0.07519 2.86584
 H -0.12962 -0.07496 -2.86508
13
bifur_IRC_Cartesians_MW_output/new_data/bifur_traj1_Cartesians_MW point 299
C 0.06596 0.64694 1.05121
 C 0.06634 0.64744 -1.05151
 C -0.33741 0.99041 0.00012
 C -0.06141 -0.44504 1.93828
 C -0.06120 -0.44473 -1.93795
 F 0.44375 1.44159 1.61436
 F 0.44456 1.44269 -1.61599
 H -0.90669 -0.99971 1.73263
 H -0.90619 -0.99944 -1.73217
 H 0.75578 -1.08760 1.89603
 H 0.75556 -1.08725 -1.89575
 H -0.12959 -0.05275 2.87618
 H -0.12945 -0.05255 -2.87546
13
bifur_IRC_Cartesians_MW_output/new_data/bifur_traj1_Cartesians_MW point 300
C 0.06587 0.64177 1.04982
 C 0.06624 0.64224 -1.05011
 C -0.34360 0.97852 0.00011
 C -0.06116 -0.44300 1.94691
 C -0.06096 -0.44271 -1.94660
 F 0.44584 1.43863 1.60375
 F 0.44666 1.43968 -1.60528
 H -0.90554 -1.00004 1.74614
 H -0.90505 -0.99978 -1.74570
 H 0.75538 -1.08704 1.91110
 H 0.75515 -1.08670 -1.91085
 H -0.12948 -0.04087 2.88167
 H -0.12936 -0.04068 -2.88096
13
bifur_IRC_Cartesians_MW_output/new_data/bifur_traj1_Cartesians_MW point 301
C 0.06577 0.63642 1.04839
 C 0.06615 0.63686 -1.04867
 C -0.35001 0.96621 0.00010
 C -0.06090 -0.44090 1.95584
 C -0.06071 -0.44063 -1.95555
 F 0.44800 1.43556 1.59276
 F 0.44883 1.43656 -1.59421
 H -0.90435 -1.00038 1.76013
 H -0.90386 -1.00014 -1.75969
 H 0.75497 -1.08646 1.92668
 H 0.75473 -1.08613 -1.92647
 H -0.12936 -0.02857 2.88734
 H -0.12927 -0.02840 -2.88665
13
bifur_IRC_Cartesians_MW_output/new_data/bifur_traj1_Cartesians_MW point 302
C 0.06568 0.63094 1.04691
 C 0.06606 0.63135 -1.04718
 C -0.35658 0.95359 0.00009
 C -0.06063 -0.43875 1.96499
 C -0.06045 -0.43850 -1.96472
 F 0.45022 1.43241 1.58150
 F 0.45106 1.43336 -1.58286
 H -0.90313 -1.00072 1.77446
 H -0.90264 -1.00050 -1.77404
 H 0.75454 -1.08586 1.94266
 H 0.75429 -1.08555 -1.94248
 H -0.12924 -0.01597 2.89315
 H -0.12917 -0.01581 -2.89248
13
bifur_IRC_Cartesians_MW_output/new_data/bifur_traj1_Cartesians_MW point 303
C 0.06558 0.62541 1.04543
 C 0.06596 0.62579 -1.04569
 C -0.36320 0.94086 0.00008
 C -0.06036 -0.43657 1.97423
 C -0.06019 -0.43634 -1.97398
 F 0.45245 1.42924 1.57014
 F 0.45331 1.43014 -1.57141
 H -0.90189 -1.00107 1.78892
 H -0.90142 -1.00086 -1.78851
 H 0.75412 -1.08526 1.95878
 H 0.75385 -1.08497 -1.95864
 H -0.12912 -0.00325 2.89902
 H -0.12907 -0.00310 -2.89837
13
bifur_IRC_Cartesians_MW_output/new_data/bifur_traj1_Cartesians_MW point 304
C 0.06548 0.61992 1.04395
 C 0.06586 0.62027 -1.04421
 C -0.36978 0.92822 0.00007
 C -0.06010 -0.43442 1.98340
 C -0.05993 -0.43420 -1.98317
 F 0.45467 1.42609 1.55886
 F 0.45554 1.42693 -1.56004
 H -0.90067 -1.00142 1.80328
 H -0.90020 -1.00122 -1.80288
 H 0.75369 -1.08466 1.97478
 H 0.75341 -1.08439 -1.97468
 H -0.12900 0.00938 2.90484
 H -0.12898 0.00951 -2.90421
13
bifur_IRC_Cartesians_MW_output/new_data/bifur_traj1_Cartesians_MW point 305
C 0.06538 0.61451 1.04250
 C 0.06577 0.61483 -1.04274
 C -0.37626 0.91577 0.00006
 C -0.05983 -0.43229 1.99242
 C -0.05968 -0.43210 -1.99222
 F 0.45685 1.42299 1.54776
 F 0.45774 1.42378 -1.54884
 H -0.89946 -1.00176 1.81742
 H -0.89900 -1.00158 -1.81703
 H 0.75327 -1.08408 1.99054
 H 0.75298 -1.08381 -1.99048
 H -0.12888 0.02181 2.91057
 H -0.12888 0.02193 -2.90996
13
bifur_IRC_Cartesians_MW_output/new_data/bifur_traj1_Cartesians_MW point 306
C 0.06529 0.60918 1.04106
 C 0.06568 0.60946 -1.04130
 C -0.38265 0.90349 0.00005
 C -0.05957 -0.43020 2.00133
 C -0.05943 -0.43002 -2.00115
 F 0.45901 1.41992 1.53680
 F 0.45991 1.42067 -1.53780
 H -0.89827 -1.00209 1.83137
 H -0.89782 -1.00193 -1.83099
 H 0.75286 -1.08350 2.00609
 H 0.75255 -1.08325 -2.00606
 H -0.12877 0.03407 2.91623
 H -0.12879 0.03418 -2.91564
13
bifur_IRC_Cartesians_MW_output/new_data/bifur_traj1_Cartesians_MW point 307
C 0.06519 0.60387 1.03964
 C 0.06558 0.60413 -1.03987
 C -0.38901 0.89128 0.00005
 C -0.05932 -0.42811 2.01019
 C -0.05918 -0.42795 -2.01003
 F 0.46115 1.41688 1.52590
 F 0.46206 1.41758 -1.52681
 H -0.89709 -1.00243 1.84525
 H -0.89664 -1.00228 -1.84488
 H 0.75245 -1.08292 2.02156
 H 0.75213 -1.08269 -2.02157
 H -0.12865 0.04628 2.92186
 H -0.12869 0.04637 -2.92128
13
bifur_IRC_Cartesians_MW_output/new_data/bifur_traj1_Cartesians_MW point 308
C 0.06510 0.59854 1.03820
 C 0.06549 0.59877 -1.03843
 C -0.39539 0.87901 0.00004
 C -0.05906 -0.42602 2.01909
 C -0.05893 -0.42588 -2.01895
 F 0.46331 1.41382 1.51496
 F 0.46423 1.41447 -1.51578
 H -0.89590 -1.00276 1.85918
 H -0.89546 -1.00263 -1.85883
 H 0.75204 -1.08234 2.03708
 H 0.75171 -1.08212 -2.03713
 H -0.12853 0.05853 2.92751
 H -0.12860 0.05861 -2.92695
13
bifur_IRC_Cartesians_MW_output/new_data/bifur_traj1_Cartesians_MW point 309
C 0.06510 0.59854 1.03820
 C 0.06549 0.59877 -1.03843
 C -0.39539 0.87901 0.00004
 C -0.05906 -0.42602 2.01909
 C -0.05893 -0.42588 -2.01895
 F 0.46331 1.41382 1.51496
 F 0.46423 1.41447 -1.51578
 H -0.89590 -1.00276 1.85919
 H -0.89546 -1.00263 -1.85883
 H 0.75204 -1.08234 2.03709
 H 0.75171 -1.08212 -2.03713
 H -0.12853 0.05853 2.92751
 H -0.12860 0.05861 -2.92695
13
bifur_IRC_Cartesians_MW_output/new_data/bifur_traj1_Cartesians_MW point 310
C 0.06490 0.58774 1.03530
 C 0.06530 0.58791 -1.03551
 C -0.40833 0.85415 0.00002
 C -0.05853 -0.42177 2.03712
 C -0.05842 -0.42167 -2.03702
 F 0.46767 1.40762 1.49278
 F 0.46862 1.40817 -1.49342
 H -0.89349 -1.00344 1.88743
 H -0.89306 -1.00334 -1.88709
 H 0.75121 -1.08116 2.06856
 H 0.75085 -1.08098 -2.06868
 H -0.12830 0.08336 2.93896
 H -0.12841 0.08341 -2.93844
13
bifur_IRC_Cartesians_MW_output/new_data/bifur_traj1_Cartesians_MW point 311
C 0.06480 0.58231 1.03384
 C 0.06521 0.58245 -1.03404
 C -0.41484 0.84164 0.00001
 C -0.05827 -0.41964 2.04619
 C -0.05817 -0.41956 -2.04612
 F 0.46987 1.40451 1.48162
 F 0.47083 1.40500 -1.48216
 H -0.89228 -1.00378 1.90163
 H -0.89185 -1.00370 -1.90131
 H 0.75079 -1.08057 2.08440
 H 0.75041 -1.08041 -2.08456
 H -0.12818 0.09586 2.94472
 H -0.12831 0.09589 -2.94422
13
bifur_IRC_Cartesians_MW_output/new_data/bifur_traj1_Cartesians_MW point 312
C 0.06471 0.57689 1.03238
 C 0.06511 0.57700 -1.03258
 C -0.42133 0.82917 -0.00000
 C -0.05800 -0.41751 2.05524
 C -0.05791 -0.41745 -2.05518
 F 0.47206 1.40140 1.47049
 F 0.47303 1.40184 -1.47095
 H -0.89108 -1.00413 1.91580
 H -0.89065 -1.00406 -1.91549
 H 0.75037 -1.07999 2.10019
 H 0.74998 -1.07983 -2.10038
 H -0.12806 0.10831 2.95047
 H -0.12822 0.10834 -2.94999
13
bifur_IRC_Cartesians_MW_output/new_data/bifur_traj1_Cartesians_MW point 313
C 0.06461 0.57148 1.03093
 C 0.06502 0.57156 -1.03112
 C -0.42781 0.81672 -0.00001
 C -0.05774 -0.41538 2.06427
 C -0.05766 -0.41534 -2.06424
 F 0.47424 1.39829 1.45938
 F 0.47523 1.39869 -1.45974
 H -0.88987 -1.00447 1.92995
 H -0.88945 -1.00442 -1.92965
 H 0.74995 -1.07940 2.11596
 H 0.74955 -1.07926 -2.11619
 H -0.12795 0.12075 2.95621
 H -0.12812 0.12076 -2.95574
13
bifur_IRC_Cartesians_MW_output/new_data/bifur_traj1_Cartesians_MW point 314
C 0.06451 0.56604 1.02947
 C 0.06492 0.56609 -1.02965
 C -0.43433 0.80419 -0.00002
 C -0.05747 -0.41324 2.07336
 C -0.05740 -0.41322 -2.07335
 F 0.47644 1.39517 1.44820
 F 0.47744 1.39552 -1.44848
 H -0.88866 -1.00481 1.94418
 H -0.88825 -1.00478 -1.94389
 H 0.74953 -1.07881 2.13181
 H 0.74912 -1.07868 -2.13209
 H -0.12783 0.13327 2.96198
 H -0.12803 0.13326 -2.96153
13
bifur_IRC_Cartesians_MW_output/new_data/bifur_traj1_Cartesians_MW point 315
C 0.06441 0.56053 1.02798
 C 0.06483 0.56054 -1.02816
 C -0.44093 0.79150 -0.00003
 C -0.05720 -0.41107 2.08256
 C -0.05715 -0.41107 -2.08258
 F 0.47867 1.39201 1.43687
 F 0.47968 1.39230 -1.43706
 H -0.88743 -1.00516 1.95860
 H -0.88702 -1.00514 -1.95832
 H 0.74911 -1.07821 2.14789
 H 0.74868 -1.07810 -2.14820
 H -0.12771 0.14595 2.96783
 H -0.12793 0.14593 -2.96740
13
bifur_IRC_Cartesians_MW_output/new_data/bifur_traj1_Cartesians_MW point 316
C 0.06431 0.55492 1.02648
 C 0.06473 0.55490 -1.02664
 C -0.44766 0.77858 -0.00004
 C -0.05693 -0.40887 2.09193
 C -0.05688 -0.40889 -2.09197
 F 0.48094 1.38878 1.42535
 F 0.48196 1.38903 -1.42544
 H -0.88618 -1.00551 1.97328
 H -0.88578 -1.00551 -1.97301
 H 0.74868 -1.07760 2.16425
 H 0.74823 -1.07751 -2.16459
 H -0.12759 0.15885 2.97378
 H -0.12783 0.15882 -2.97337
13
bifur_IRC_Cartesians_MW_output/new_data/bifur_traj1_Cartesians_MW point 317
C 0.06421 0.54922 1.02494
 C 0.06463 0.54917 -1.02510
 C -0.45448 0.76546 -0.00005
 C -0.05665 -0.40663 2.10145
 C -0.05661 -0.40667 -2.10151
 F 0.48324 1.38552 1.41364
 F 0.48428 1.38570 -1.41364
 H -0.88490 -1.00587 1.98818
 H -0.88451 -1.00588 -1.98792
 H 0.74824 -1.07698 2.18085
 H 0.74778 -1.07690 -2.18124
 H -0.12746 0.17195 2.97982
 H -0.12773 0.17191 -2.97943
13
bifur_IRC_Cartesians_MW_output/new_data/bifur_traj1_Cartesians_MW point 318
C 0.06411 0.54347 1.02340
 C 0.06453 0.54339 -1.02355
 C -0.46137 0.75224 -0.00006
 C -0.05637 -0.40437 2.11104
 C -0.05635 -0.40443 -2.11112
 F 0.48556 1.38222 1.40184
 F 0.48661 1.38235 -1.40174
 H -0.88362 -1.00623 2.00320
 H -0.88324 -1.00626 -2.00296
 H 0.74779 -1.07635 2.19760
 H 0.74732 -1.07630 -2.19803
 H -0.12734 0.18517 2.98591
 H -0.12763 0.18510 -2.98554
13
bifur_IRC_Cartesians_MW_output/new_data/bifur_traj1_Cartesians_MW point 319
C 0.06400 0.53773 1.02185
 C 0.06443 0.53761 -1.02200
 C -0.46825 0.73901 -0.00007
 C -0.05609 -0.40211 2.12063
 C -0.05608 -0.40219 -2.12074
 F 0.48788 1.37892 1.39004
 F 0.48895 1.37900 -1.38985
 H -0.88234 -1.00659 2.01823
 H -0.88196 -1.00664 -2.01799
 H 0.74735 -1.07573 2.21434
 H 0.74686 -1.07569 -2.21481
 H -0.12721 0.19838 2.99201
 H -0.12753 0.19830 -2.99166
13
bifur_IRC_Cartesians_MW_output/new_data/bifur_traj1_Cartesians_MW point 320
C 0.06400 0.53773 1.02185
 C 0.06443 0.53761 -1.02200
 C -0.46825 0.73901 -0.00007
 C -0.05609 -0.40211 2.12063
 C -0.05608 -0.40219 -2.12074
 F 0.48788 1.37892 1.39004
 F 0.48895 1.37900 -1.38985
 H -0.88234 -1.00659 2.01823
 H -0.88196 -1.00664 -2.01799
 H 0.74735 -1.07573 2.21434
 H 0.74686 -1.07569 -2.21481
 H -0.12721 0.19838 2.99201
 H -0.12753 0.19830 -2.99166
13
bifur_IRC_Cartesians_MW_output/new_data/bifur_traj1_Cartesians_MW point 321
C 0.06380 0.52640 1.01881
 C 0.06423 0.52622 -1.01894
 C -0.48182 0.71294 -0.00009
 C -0.05554 -0.39766 2.13955
 C -0.05554 -0.39778 -2.13970
 F 0.49246 1.37242 1.36677
 F 0.49355 1.37240 -1.36639
 H -0.87982 -1.00731 2.04785
 H -0.87945 -1.00739 -2.04764
 H 0.74648 -1.07450 2.24736
 H 0.74596 -1.07449 -2.24790
 H -0.12697 0.22442 3.00402
 H -0.12733 0.22432 -3.00371
13
bifur_IRC_Cartesians_MW_output/new_data/bifur_traj1_Cartesians_MW point 322
C 0.06370 0.52089 1.01733
 C 0.06413 0.52068 -1.01745
 C -0.48843 0.70024 -0.00010
 C -0.05527 -0.39549 2.14875
 C -0.05528 -0.39563 -2.14893
 F 0.49469 1.36926 1.35545
 F 0.49579 1.36918 -1.35497
 H -0.87859 -1.00765 2.06227
 H -0.87823 -1.00775 -2.06207
 H 0.74605 -1.07390 2.26343
 H 0.74552 -1.07390 -2.26401
 H -0.12685 0.23710 3.00987
 H -0.12723 0.23698 -3.00957
13
bifur_IRC_Cartesians_MW_output/new_data/bifur_traj1_Cartesians_MW point 323
C 0.06361 0.51554 1.01589
 C 0.06404 0.51530 -1.01600
 C -0.49483 0.68794 -0.00011
 C -0.05501 -0.39339 2.15768
 C -0.05503 -0.39355 -2.15787
 F 0.49685 1.36619 1.34447
 F 0.49796 1.36606 -1.34390
 H -0.87740 -1.00799 2.07625
 H -0.87704 -1.00810 -2.07606
 H 0.74564 -1.07331 2.27901
 H 0.74509 -1.07334 -2.27963
 H -0.12673 0.24940 3.01554
 H -0.12714 0.24926 -3.01526
13
bifur_IRC_Cartesians_MW_output/new_data/bifur_traj1_Cartesians_MW point 324
C 0.06351 0.51046 1.01452
 C 0.06395 0.51019 -1.01463
 C -0.50092 0.67624 -0.00012
 C -0.05477 -0.39140 2.16616
 C -0.05480 -0.39157 -2.16638
 F 0.49890 1.36327 1.33403
 F 0.50003 1.36310 -1.33338
 H -0.87626 -1.00831 2.08954
 H -0.87591 -1.00844 -2.08936
 H 0.74525 -1.07276 2.29382
 H 0.74469 -1.07280 -2.29447
 H -0.12662 0.26108 3.02093
 H -0.12705 0.26093 -3.02067
13
bifur_IRC_Cartesians_MW_output/new_data/bifur_traj1_Cartesians_MW point 325
C 0.06343 0.50577 1.01326
 C 0.06387 0.50547 -1.01336
 C -0.50654 0.66543 -0.00012
 C -0.05454 -0.38955 2.17400
 C -0.05458 -0.38974 -2.17423
 F 0.50080 1.36058 1.32439
 F 0.50194 1.36036 -1.32366
 H -0.87522 -1.00861 2.10181
 H -0.87487 -1.00875 -2.10164
 H 0.74488 -1.07225 2.30750
 H 0.74431 -1.07230 -2.30819
 H -0.12652 0.27187 3.02590
 H -0.12697 0.27171 -3.02566
13
bifur_IRC_Cartesians_MW_output/new_data/bifur_traj1_Cartesians_MW point 326
C 0.06335 0.50153 1.01212
 C 0.06379 0.50121 -1.01222
 C -0.51161 0.65569 -0.00013
 C -0.05433 -0.38789 2.18107
 C -0.05438 -0.38809 -2.18132
 F 0.50251 1.35815 1.31569
 F 0.50366 1.35789 -1.31490
 H -0.87427 -1.00887 2.11289
 H -0.87393 -1.00903 -2.11273
 H 0.74456 -1.07179 2.31984
 H 0.74398 -1.07186 -2.32056
 H -0.12642 0.28161 3.03040
 H -0.12689 0.28144 -3.03017
13
bifur_IRC_Cartesians_MW_output/new_data/bifur_traj1_Cartesians_MW point 327
C 0.06329 0.49774 1.01110
 C 0.06373 0.49740 -1.01119
 C -0.51616 0.64696 -0.00014
 C -0.05415 -0.38640 2.18741
 C -0.05420 -0.38662 -2.18767
 F 0.50404 1.35597 1.30790
 F 0.50520 1.35568 -1.30704
 H -0.87343 -1.00911 2.12281
 H -0.87309 -1.00928 -2.12265
 H 0.74426 -1.07138 2.33090
 H 0.74367 -1.07145 -2.33164
 H -0.12634 0.29033 3.03442
 H -0.12683 0.29015 -3.03420
13
bifur_IRC_Cartesians_MW_output/new_data/bifur_traj1_Cartesians_MW point 328
C 0.06322 0.49431 1.01018
 C 0.06367 0.49395 -1.01026
 C -0.52027 0.63906 -0.00014
 C -0.05398 -0.38505 2.19313
 C -0.05404 -0.38528 -2.19341
 F 0.50543 1.35400 1.30086
 F 0.50659 1.35368 -1.29994
 H -0.87266 -1.00933 2.13177
 H -0.87233 -1.00950 -2.13163
 H 0.74400 -1.07101 2.34090
 H 0.74340 -1.07109 -2.34166
 H -0.12627 0.29822 3.03805
 H -0.12677 0.29803 -3.03785
13
bifur_IRC_Cartesians_MW_output/new_data/bifur_traj1_Cartesians_MW point 329
C 0.06317 0.49115 1.00933
 C 0.06361 0.49078 -1.00941
 C -0.52405 0.63180 -0.00015
 C -0.05383 -0.38381 2.19840
 C -0.05389 -0.38405 -2.19869
 F 0.50670 1.35219 1.29438
 F 0.50787 1.35184 -1.29341
 H -0.87196 -1.00953 2.14003
 H -0.87163 -1.00971 -2.13989
 H 0.74376 -1.07066 2.35009
 H 0.74315 -1.07076 -2.35088
 H -0.12620 0.30547 3.04140
 H -0.12671 0.30528 -3.04121
13
bifur_IRC_Cartesians_MW_output/new_data/bifur_traj1_Cartesians_MW point 330
C 0.06312 0.48820 1.00854
 C 0.06356 0.48781 -1.00861
 C -0.52758 0.62501 -0.00015
 C -0.05368 -0.38265 2.20333
 C -0.05375 -0.38290 -2.20363
 F 0.50789 1.35050 1.28832
 F 0.50907 1.35012 -1.28730
 H -0.87130 -1.00971 2.14774
 H -0.87098 -1.00991 -2.14761
 H 0.74353 -1.07034 2.35869
 H 0.74291 -1.07045 -2.35950
 H -0.12613 0.31226 3.04453
 H -0.12666 0.31206 -3.04435
13
bifur_IRC_Cartesians_MW_output/new_data/bifur_traj1_Cartesians_MW point 331
C 0.06312 0.48820 1.00854
 C 0.06356 0.48781 -1.00861
 C -0.52758 0.62501 -0.00015
 C -0.05368 -0.38265 2.20333
 C -0.05375 -0.38290 -2.20363
 F 0.50789 1.35050 1.28832
 F 0.50907 1.35012 -1.28730
 H -0.87130 -1.00971 2.14774
 H -0.87098 -1.00991 -2.14761
 H 0.74353 -1.07034 2.35869
 H 0.74291 -1.07045 -2.35950
 H -0.12613 0.31226 3.04453
 H -0.12666 0.31206 -3.04435
13
bifur_IRC_Cartesians_MW_output/new_data/bifur_traj1_Cartesians_MW point 332
C 0.06302 0.48276 1.00708
 C 0.06347 0.48234 -1.00714
 C -0.53411 0.61247 -0.00016
 C -0.05342 -0.38051 2.21242
 C -0.05350 -0.38078 -2.21274
 F 0.51009 1.34738 1.27713
 F 0.51129 1.34695 -1.27602
 H -0.87009 -1.01005 2.16198
 H -0.86977 -1.01027 -2.16186
 H 0.74311 -1.06975 2.37456
 H 0.74248 -1.06987 -2.37541
 H -0.12602 0.32478 3.05031
 H -0.12656 0.32456 -3.05014
13
bifur_IRC_Cartesians_MW_output/new_data/bifur_traj1_Cartesians_MW point 333
C 0.06297 0.48022 1.00639
 C 0.06342 0.47978 -1.00646
 C -0.53715 0.60662 -0.00017
 C -0.05329 -0.37951 2.21666
 C -0.05338 -0.37979 -2.21699
 F 0.51112 1.34592 1.27192
 F 0.51232 1.34546 -1.27076
 H -0.86952 -1.01021 2.16862
 H -0.86921 -1.01043 -2.16851
 H 0.74291 -1.06947 2.38197
 H 0.74228 -1.06960 -2.38283
 H -0.12596 0.33062 3.05300
 H -0.12652 0.33040 -3.05284
13
bifur_IRC_Cartesians_MW_output/new_data/bifur_traj1_Cartesians_MW point 334
C 0.06293 0.47776 1.00573
 C 0.06338 0.47731 -1.00579
 C -0.54009 0.60097 -0.00017
 C -0.05317 -0.37855 2.22076
 C -0.05326 -0.37883 -2.22111
 F 0.51211 1.34451 1.26687
 F 0.51332 1.34403 -1.26567
 H -0.86897 -1.01037 2.17505
 H -0.86866 -1.01060 -2.17494
 H 0.74272 -1.06921 2.38913
 H 0.74208 -1.06934 -2.39001
 H -0.12591 0.33627 3.05561
 H -0.12648 0.33604 -3.05546
13
bifur_IRC_Cartesians_MW_output/new_data/bifur_traj1_Cartesians_MW point 335
C 0.06288 0.47534 1.00508
 C 0.06334 0.47488 -1.00514
 C -0.54299 0.59539 -0.00018
 C -0.05306 -0.37759 2.22481
 C -0.05315 -0.37789 -2.22516
 F 0.51309 1.34312 1.26189
 F 0.51430 1.34262 -1.26066
 H -0.86843 -1.01052 2.18138
 H -0.86812 -1.01075 -2.18128
 H 0.74254 -1.06894 2.39619
 H 0.74189 -1.06908 -2.39708
 H -0.12585 0.34184 3.05817
 H -0.12643 0.34160 -3.05803
13
bifur_IRC_Cartesians_MW_output/new_data/bifur_traj1_Cartesians_MW point 336
C 0.06284 0.47291 1.00443
 C 0.06329 0.47243 -1.00448
 C -0.54591 0.58979 -0.00018
 C -0.05294 -0.37664 2.22887
 C -0.05303 -0.37694 -2.22923
 F 0.51408 1.34172 1.25689
 F 0.51529 1.34120 -1.25562
 H -0.86789 -1.01067 2.18775
 H -0.86758 -1.01092 -2.18765
 H 0.74235 -1.06868 2.40328
 H 0.74169 -1.06883 -2.40419
 H -0.12580 0.34744 3.06075
 H -0.12639 0.34719 -3.06062
13
bifur_IRC_Cartesians_MW_output/new_data/bifur_traj1_Cartesians_MW point 337
C 0.06280 0.47042 1.00376
 C 0.06325 0.46993 -1.00381
 C -0.54889 0.58407 -0.00018
 C -0.05282 -0.37566 2.23302
 C -0.05292 -0.37598 -2.23339
 F 0.51508 1.34030 1.25179
 F 0.51630 1.33975 -1.25048
 H -0.86734 -1.01083 2.19425
 H -0.86703 -1.01108 -2.19415
 H 0.74216 -1.06841 2.41052
 H 0.74150 -1.06856 -2.41145
 H -0.12575 0.35315 3.06339
 H -0.12635 0.35290 -3.06327
13
bifur_IRC_Cartesians_MW_output/new_data/bifur_traj1_Cartesians_MW point 338
C 0.06275 0.46787 1.00307
 C 0.06321 0.46736 -1.00312
 C -0.55194 0.57820 -0.00019
 C -0.05269 -0.37466 2.23728
 C -0.05280 -0.37498 -2.23766
 F 0.51611 1.33883 1.24655
 F 0.51734 1.33826 -1.24519
 H -0.86677 -1.01099 2.20092
 H -0.86647 -1.01125 -2.20083
 H 0.74196 -1.06813 2.41796
 H 0.74129 -1.06829 -2.41891
 H -0.12569 0.35902 3.06610
 H -0.12630 0.35876 -3.06598
13
bifur_IRC_Cartesians_MW_output/new_data/bifur_traj1_Cartesians_MW point 339
C 0.06270 0.46525 1.00237
 C 0.06316 0.46473 -1.00241
 C -0.55508 0.57217 -0.00019
 C -0.05256 -0.37363 2.24165
 C -0.05267 -0.37396 -2.24204
 F 0.51717 1.33733 1.24117
 F 0.51840 1.33674 -1.23977
 H -0.86618 -1.01116 2.20776
 H -0.86589 -1.01142 -2.20768
 H 0.74176 -1.06785 2.42559
 H 0.74108 -1.06802 -2.42655
 H -0.12564 0.36504 3.06887
 H -0.12626 0.36477 -3.06877
13
bifur_IRC_Cartesians_MW_output/new_data/bifur_traj1_Cartesians_MW point 340
C 0.06266 0.46258 1.00165
 C 0.06311 0.46205 -1.00169
 C -0.55827 0.56603 -0.00020
 C -0.05243 -0.37258 2.24610
 C -0.05255 -0.37292 -2.24651
 F 0.51825 1.33580 1.23570
 F 0.51949 1.33518 -1.23425
 H -0.86559 -1.01132 2.21474
 H -0.86529 -1.01160 -2.21466
 H 0.74155 -1.06756 2.43336
 H 0.74087 -1.06773 -2.43435
 H -0.12558 0.37117 3.07170
 H -0.12621 0.37090 -3.07160
13
bifur_IRC_Cartesians_MW_output/new_data/bifur_traj1_Cartesians_MW point 341
C 0.06261 0.45989 1.00093
 C 0.06307 0.45934 -1.00096
 C -0.56151 0.55982 -0.00020
 C -0.05230 -0.37152 2.25061
 C -0.05242 -0.37187 -2.25102
 F 0.51934 1.33425 1.23015
 F 0.52058 1.33361 -1.22866
 H -0.86499 -1.01149 2.22179
 H -0.86470 -1.01177 -2.22172
 H 0.74134 -1.06726 2.44123
 H 0.74066 -1.06745 -2.44223
 H -0.12552 0.37737 3.07456
 H -0.12616 0.37710 -3.07447
13
bifur_IRC_Cartesians_MW_output/new_data/bifur_traj1_Cartesians_MW point 342
C 0.06261 0.45989 1.00093
 C 0.06307 0.45934 -1.00096
 C -0.56151 0.55982 -0.00020
 C -0.05230 -0.37152 2.25061
 C -0.05242 -0.37187 -2.25102
 F 0.51934 1.33425 1.23015
 F 0.52058 1.33361 -1.22866
 H -0.86499 -1.01149 2.22179
 H -0.86470 -1.01177 -2.22172
 H 0.74134 -1.06726 2.44123
 H 0.74066 -1.06745 -2.44223
 H -0.12552 0.37737 3.07456
 H -0.12616 0.37710 -3.07447
13
bifur_IRC_Cartesians_MW_output/new_data/bifur_traj1_Cartesians_MW point 343
C 0.06251 0.45450 0.99948
 C 0.06297 0.45392 -0.99951
 C -0.56796 0.54742 -0.00021
 C -0.05204 -0.36940 2.25960
 C -0.05217 -0.36978 -2.26004
 F 0.52151 1.33116 1.21909
 F 0.52277 1.33047 -1.21751
 H -0.86379 -1.01183 2.23588
 H -0.86350 -1.01213 -2.23581
 H 0.74093 -1.06668 2.45692
 H 0.74023 -1.06688 -2.45796
 H -0.12540 0.38976 3.08027
 H -0.12607 0.38947 -3.08020
13
bifur_IRC_Cartesians_MW_output/new_data/bifur_traj1_Cartesians_MW point 344
C 0.06246 0.45189 0.99878
 C 0.06293 0.45129 -0.99880
 C -0.57109 0.54141 -0.00022
 C -0.05191 -0.36838 2.26396
 C -0.05205 -0.36876 -2.26441
 F 0.52257 1.32966 1.21373
 F 0.52383 1.32894 -1.21210
 H -0.86320 -1.01200 2.24271
 H -0.86292 -1.01230 -2.24265
 H 0.74073 -1.06639 2.46453
 H 0.74002 -1.06660 -2.46559
 H -0.12534 0.39576 3.08304
 H -0.12602 0.39547 -3.08298
13
bifur_IRC_Cartesians_MW_output/new_data/bifur_traj1_Cartesians_MW point 345
C 0.06242 0.44941 0.99811
 C 0.06288 0.44880 -0.99813
 C -0.57406 0.53570 -0.00022
 C -0.05179 -0.36740 2.26811
 C -0.05193 -0.36779 -2.26856
 F 0.52357 1.32824 1.20863
 F 0.52484 1.32750 -1.20696
 H -0.86265 -1.01215 2.24920
 H -0.86237 -1.01246 -2.24915
 H 0.74053 -1.06612 2.47177
 H 0.73982 -1.06634 -2.47284
 H -0.12529 0.40147 3.08568
 H -0.12598 0.40117 -3.08562
13
bifur_IRC_Cartesians_MW_output/new_data/bifur_traj1_Cartesians_MW point 346
C 0.06238 0.44714 0.99750
 C 0.06284 0.44652 -0.99752
 C -0.57678 0.53047 -0.00022
 C -0.05168 -0.36651 2.27190
 C -0.05182 -0.36691 -2.27236
 F 0.52449 1.32694 1.20397
 F 0.52576 1.32617 -1.20227
 H -0.86214 -1.01230 2.25513
 H -0.86187 -1.01261 -2.25508
 H 0.74036 -1.06588 2.47838
 H 0.73964 -1.06610 -2.47947
 H -0.12524 0.40669 3.08808
 H -0.12594 0.40638 -3.08804
13
bifur_IRC_Cartesians_MW_output/new_data/bifur_traj1_Cartesians_MW point 347
C 0.06234 0.44517 0.99697
 C 0.06281 0.44454 -0.99699
 C -0.57914 0.52595 -0.00023
 C -0.05159 -0.36574 2.27518
 C -0.05173 -0.36614 -2.27565
 F 0.52528 1.32581 1.19993
 F 0.52656 1.32503 -1.19819
 H -0.86171 -1.01242 2.26028
 H -0.86143 -1.01274 -2.26023
 H 0.74021 -1.06566 2.48411
 H 0.73948 -1.06589 -2.48522
 H -0.12520 0.41121 3.09017
 H -0.12590 0.41090 -3.09013
13
bifur_IRC_Cartesians_MW_output/new_data/bifur_traj1_Cartesians_MW point 348
C 0.06231 0.44357 0.99654
 C 0.06278 0.44293 -0.99655
 C -0.58105 0.52226 -0.00023
 C -0.05151 -0.36511 2.27785
 C -0.05166 -0.36552 -2.27833
 F 0.52593 1.32489 1.19664
 F 0.52721 1.32409 -1.19488
 H -0.86135 -1.01252 2.26446
 H -0.86108 -1.01285 -2.26442
 H 0.74008 -1.06549 2.48878
 H 0.73936 -1.06572 -2.48989
 H -0.12516 0.41489 3.09186
 H -0.12587 0.41457 -3.09183
13
bifur_IRC_Cartesians_MW_output/new_data/bifur_traj1_Cartesians_MW point 349
C 0.06229 0.44235 0.99621
 C 0.06276 0.44170 -0.99622
 C -0.58252 0.51945 -0.00023
 C -0.05145 -0.36463 2.27989
 C -0.05160 -0.36504 -2.28038
 F 0.52642 1.32419 1.19413
 F 0.52771 1.32338 -1.19235
 H -0.86108 -1.01260 2.26766
 H -0.86080 -1.01293 -2.26762
 H 0.73999 -1.06536 2.49234
 H 0.73926 -1.06559 -2.49347
 H -0.12514 0.41770 3.09316
 H -0.12585 0.41738 -3.09313
13
bifur_IRC_Cartesians_MW_output/new_data/bifur_traj1_Cartesians_MW point 350
C 0.06228 0.44145 0.99597
 C 0.06274 0.44080 -0.99598
 C -0.58359 0.51738 -0.00023
 C -0.05140 -0.36427 2.28139
 C -0.05156 -0.36469 -2.28188
 F 0.52679 1.32367 1.19229
 F 0.52808 1.32286 -1.19049
 H -0.86088 -1.01266 2.27001
 H -0.86061 -1.01299 -2.26997
 H 0.73992 -1.06526 2.49496
 H 0.73919 -1.06550 -2.49609
 H -0.12512 0.41977 3.09411
 H -0.12584 0.41944 -3.09409
13
bifur_IRC_Cartesians_MW_output/new_data/bifur_traj1_Cartesians_MW point 351
C 0.06226 0.44080 0.99580
 C 0.06273 0.44014 -0.99580
 C -0.58437 0.51588 -0.00023
 C -0.05137 -0.36402 2.28248
 C -0.05153 -0.36444 -2.28297
 F 0.52705 1.32330 1.19095
 F 0.52834 1.32248 -1.18914
 H -0.86073 -1.01270 2.27171
 H -0.86046 -1.01303 -2.27168
 H 0.73987 -1.06519 2.49686
 H 0.73914 -1.06543 -2.49799
 H -0.12510 0.42127 3.09481
 H -0.12583 0.42094 -3.09478
13
bifur_IRC_Cartesians_MW_output/new_data/bifur_traj1_Cartesians_MW point 352
C 0.06226 0.44030 0.99566
 C 0.06272 0.43964 -0.99567
 C -0.58497 0.51473 -0.00024
 C -0.05135 -0.36382 2.28331
 C -0.05150 -0.36424 -2.28381
 F 0.52725 1.32301 1.18992
 F 0.52854 1.32219 -1.18811
 H -0.86062 -1.01273 2.27301
 H -0.86035 -1.01306 -2.27298
 H 0.73983 -1.06513 2.49831
 H 0.73910 -1.06538 -2.49945
 H -0.12509 0.42241 3.09533
 H -0.12582 0.42208 -3.09531
13
bifur_IRC_Cartesians_MW_output/new_data/bifur_traj1_Cartesians_MW point 353
C 0.06226 0.44030 0.99566
 C 0.06272 0.43964 -0.99567
 C -0.58497 0.51473 -0.00024
 C -0.05135 -0.36382 2.28331
 C -0.05150 -0.36424 -2.28381
 F 0.52725 1.32301 1.18992
 F 0.52854 1.32219 -1.18811
 H -0.86062 -1.01273 2.27301
 H -0.86035 -1.01306 -2.27298
 H 0.73983 -1.06513 2.49831
 H 0.73910 -1.06538 -2.49945
 H -0.12509 0.42241 3.09533
 H -0.12582 0.42208 -3.09531
13
bifur_IRC_Cartesians_MW_output/new_data/bifur_traj1_Cartesians_MW point 354
C 0.06224 0.43943 0.99543
 C 0.06271 0.43876 -0.99543
 C -0.58602 0.51273 -0.00024
 C -0.05131 -0.36348 2.28477
 C -0.05146 -0.36390 -2.28527
 F 0.52760 1.32251 1.18813
 F 0.52890 1.32168 -1.18630
 H -0.86043 -1.01278 2.27530
 H -0.86016 -1.01312 -2.27526
 H 0.73976 -1.06504 2.50085
 H 0.73903 -1.06528 -2.50200
 H -0.12507 0.42442 3.09626
 H -0.12580 0.42409 -3.09624
13
bifur_IRC_Cartesians_MW_output/new_data/bifur_traj1_Cartesians_MW point 355
C 0.06223 0.43890 0.99529
 C 0.06270 0.43823 -0.99529
 C -0.58665 0.51150 -0.00024
 C -0.05128 -0.36327 2.28566
 C -0.05144 -0.36370 -2.28615
 F 0.52782 1.32221 1.18704
 F 0.52911 1.32137 -1.18520
 H -0.86031 -1.01282 2.27668
 H -0.86004 -1.01316 -2.27665
 H 0.73972 -1.06498 2.50240
 H 0.73898 -1.06523 -2.50355
 H -0.12506 0.42564 3.09682
 H -0.12579 0.42531 -3.09681
13
bifur_IRC_Cartesians_MW_output/new_data/bifur_traj1_Cartesians_MW point 356
C 0.06222 0.43821 0.99510
 C 0.06269 0.43754 -0.99510
 C -0.58748 0.50992 -0.00024
 C -0.05125 -0.36300 2.28680
 C -0.05140 -0.36343 -2.28731
 F 0.52810 1.32181 1.18563
 F 0.52939 1.32097 -1.18378
 H -0.86015 -1.01286 2.27848
 H -0.85989 -1.01320 -2.27845
 H 0.73967 -1.06491 2.50441
 H 0.73893 -1.06515 -2.50556
 H -0.12505 0.42722 3.09755
 H -0.12578 0.42689 -3.09754
13
bifur_IRC_Cartesians_MW_output/new_data/bifur_traj1_Cartesians_MW point 357
C 0.06220 0.43731 0.99486
 C 0.06267 0.43663 -0.99486
 C -0.58856 0.50784 -0.00024
 C -0.05120 -0.36265 2.28831
 C -0.05136 -0.36308 -2.28882
 F 0.52846 1.32129 1.18377
 F 0.52976 1.32044 -1.18191
 H -0.85995 -1.01292 2.28085
 H -0.85969 -1.01326 -2.28082
 H 0.73960 -1.06481 2.50704
 H 0.73886 -1.06506 -2.50820
 H -0.12503 0.42930 3.09851
 H -0.12576 0.42896 -3.09850
13
bifur_IRC_Cartesians_MW_output/new_data/bifur_traj1_Cartesians_MW point 358
C 0.06218 0.43614 0.99454
 C 0.06265 0.43546 -0.99455
 C -0.58995 0.50516 -0.00024
 C -0.05115 -0.36219 2.29025
 C -0.05131 -0.36262 -2.29076
 F 0.52893 1.32063 1.18139
 F 0.53023 1.31976 -1.17950
 H -0.85969 -1.01299 2.28389
 H -0.85943 -1.01334 -2.28386
 H 0.73951 -1.06468 2.51043
 H 0.73876 -1.06494 -2.51160
 H -0.12500 0.43197 3.09974
 H -0.12574 0.43163 -3.09974
13
bifur_IRC_Cartesians_MW_output/new_data/bifur_traj1_Cartesians_MW point 359
C 0.06216 0.43470 0.99416
 C 0.06263 0.43400 -0.99415
 C -0.59169 0.50183 -0.00025
 C -0.05108 -0.36162 2.29267
 C -0.05124 -0.36206 -2.29319
 F 0.52952 1.31979 1.17841
 F 0.53082 1.31892 -1.17650
 H -0.85937 -1.01308 2.28767
 H -0.85911 -1.01343 -2.28765
 H 0.73940 -1.06452 2.51465
 H 0.73865 -1.06478 -2.51583
 H -0.12497 0.43530 3.10128
 H -0.12572 0.43496 -3.10128
13
bifur_IRC_Cartesians_MW_output/new_data/bifur_traj1_Cartesians_MW point 360
C 0.06212 0.43296 0.99369
 C 0.06260 0.43226 -0.99369
 C -0.59377 0.49783 -0.00025
 C -0.05099 -0.36094 2.29557
 C -0.05116 -0.36138 -2.29610
 F 0.53022 1.31880 1.17484
 F 0.53153 1.31790 -1.17290
 H -0.85898 -1.01319 2.29222
 H -0.85872 -1.01355 -2.29220
 H 0.73927 -1.06434 2.51972
 H 0.73851 -1.06460 -2.52090
 H -0.12493 0.43930 3.10312
 H -0.12569 0.43895 -3.10313
13
bifur_IRC_Cartesians_MW_output/new_data/bifur_traj1_Cartesians_MW point 361
C 0.06209 0.43095 0.99315
 C 0.06256 0.43024 -0.99314
 C -0.59617 0.49321 -0.00025
 C -0.05089 -0.36015 2.29893
 C -0.05106 -0.36060 -2.29946
 F 0.53103 1.31765 1.17072
 F 0.53234 1.31673 -1.16874
 H -0.85853 -1.01332 2.29747
 H -0.85828 -1.01368 -2.29745
 H 0.73911 -1.06412 2.52557
 H 0.73835 -1.06439 -2.52677
 H -0.12489 0.44391 3.10525
 H -0.12565 0.44356 -3.10526
13
bifur_IRC_Cartesians_MW_output/new_data/bifur_traj1_Cartesians_MW point 362
C 0.06205 0.42872 0.99255
 C 0.06252 0.42800 -0.99254
 C -0.59884 0.48808 -0.00026
 C -0.05078 -0.35927 2.30265
 C -0.05096 -0.35973 -2.30319
 F 0.53193 1.31637 1.16614
 F 0.53325 1.31543 -1.16413
 H -0.85804 -1.01346 2.30330
 H -0.85778 -1.01383 -2.30328
 H 0.73894 -1.06387 2.53206
 H 0.73817 -1.06415 -2.53328
 H -0.12484 0.44904 3.10761
 H -0.12561 0.44868 -3.10763
13
bifur_IRC_Cartesians_MW_output/new_data/bifur_traj1_Cartesians_MW point 363
C 0.06201 0.42634 0.99191
 C 0.06248 0.42560 -0.99190
 C -0.60169 0.48260 -0.00026
 C -0.05067 -0.35834 2.30662
 C -0.05085 -0.35881 -2.30717
 F 0.53289 1.31500 1.16125
 F 0.53422 1.31404 -1.15920
 H -0.85751 -1.01361 2.30952
 H -0.85725 -1.01399 -2.30951
 H 0.73876 -1.06362 2.53900
 H 0.73798 -1.06390 -2.54023
 H -0.12479 0.45451 3.11014
 H -0.12557 0.45415 -3.11016
13
bifur_IRC_Cartesians_MW_output/new_data/bifur_traj1_Cartesians_MW point 364
C 0.06201 0.42634 0.99191
 C 0.06248 0.42560 -0.99190
 C -0.60170 0.48260 -0.00026
 C -0.05067 -0.35834 2.30662
 C -0.05085 -0.35881 -2.30717
 F 0.53289 1.31500 1.16125
 F 0.53422 1.31404 -1.15920
 H -0.85751 -1.01361 2.30952
 H -0.85725 -1.01399 -2.30951
 H 0.73876 -1.06362 2.53900
 H 0.73798 -1.06390 -2.54023
 H -0.12479 0.45451 3.11014
 H -0.12557 0.45415 -3.11016
13
bifur_IRC_Cartesians_MW_output/new_data/bifur_traj1_Cartesians_MW point 365
C 0.06192 0.42146 0.99060
 C 0.06239 0.42070 -0.99058
 C -0.60754 0.47137 -0.00027
 C -0.05043 -0.35642 2.31477
 C -0.05062 -0.35691 -2.31534
 F 0.53486 1.31220 1.15123
 F 0.53620 1.31120 -1.14910
 H -0.85642 -1.01391 2.32228
 H -0.85617 -1.01431 -2.32228
 H 0.73838 -1.06309 2.55322
 H 0.73759 -1.06338 -2.55449
 H -0.12468 0.46573 3.11531
 H -0.12549 0.46536 -3.11536
13
bifur_IRC_Cartesians_MW_output/new_data/bifur_traj1_Cartesians_MW point 366
C 0.06188 0.41915 0.98998
 C 0.06235 0.41838 -0.98996
 C -0.61031 0.46605 -0.00027
 C -0.05032 -0.35551 2.31862
 C -0.05051 -0.35601 -2.31920
 F 0.53579 1.31088 1.14649
 F 0.53714 1.30985 -1.14432
 H -0.85590 -1.01406 2.32831
 H -0.85566 -1.01446 -2.32832
 H 0.73820 -1.06283 2.55995
 H 0.73741 -1.06314 -2.56123
 H -0.12463 0.47104 3.11776
 H -0.12545 0.47066 -3.11781
13
bifur_IRC_Cartesians_MW_output/new_data/bifur_traj1_Cartesians_MW point 367
C 0.06184 0.41708 0.98942
 C 0.06232 0.41629 -0.98940
 C -0.61279 0.46128 -0.00028
 C -0.05022 -0.35470 2.32208
 C -0.05041 -0.35520 -2.32267
 F 0.53663 1.30969 1.14223
 F 0.53798 1.30864 -1.14003
 H -0.85544 -1.01419 2.33374
 H -0.85520 -1.01460 -2.33375
 H 0.73804 -1.06261 2.56599
 H 0.73725 -1.06292 -2.56729
 H -0.12459 0.47581 3.11996
 H -0.12541 0.47542 -3.12002
13
bifur_IRC_Cartesians_MW_output/new_data/bifur_traj1_Cartesians_MW point 368
C 0.06181 0.41537 0.98896
 C 0.06229 0.41457 -0.98893
 C -0.61484 0.45733 -0.00028
 C -0.05013 -0.35402 2.32495
 C -0.05033 -0.35453 -2.32554
 F 0.53733 1.30870 1.13871
 F 0.53868 1.30764 -1.13647
 H -0.85506 -1.01430 2.33822
 H -0.85482 -1.01471 -2.33824
 H 0.73791 -1.06242 2.57099
 H 0.73711 -1.06274 -2.57230
 H -0.12455 0.47975 3.12178
 H -0.12538 0.47936 -3.12184
13
bifur_IRC_Cartesians_MW_output/new_data/bifur_traj1_Cartesians_MW point 369
C 0.06179 0.41415 0.98863
 C 0.06227 0.41334 -0.98860
 C -0.61631 0.45452 -0.00028
 C -0.05007 -0.35354 2.32698
 C -0.05027 -0.35406 -2.32758
 F 0.53782 1.30800 1.13620
 F 0.53917 1.30693 -1.13395
 H -0.85479 -1.01438 2.34141
 H -0.85455 -1.01479 -2.34143
 H 0.73781 -1.06229 2.57455
 H 0.73701 -1.06261 -2.57586
 H -0.12452 0.48256 3.12307
 H -0.12536 0.48216 -3.12314
13
bifur_IRC_Cartesians_MW_output/new_data/bifur_traj1_Cartesians_MW point 370
C 0.06178 0.41355 0.98847
 C 0.06226 0.41274 -0.98844
 C -0.61702 0.45315 -0.00028
 C -0.05005 -0.35331 2.32798
 C -0.05025 -0.35382 -2.32858
 F 0.53806 1.30766 1.13497
 F 0.53942 1.30658 -1.13271
 H -0.85465 -1.01441 2.34298
 H -0.85441 -1.01483 -2.34300
 H 0.73777 -1.06222 2.57629
 H 0.73696 -1.06254 -2.57761
 H -0.12451 0.48393 3.12371
 H -0.12535 0.48354 -3.12378
13
bifur_IRC_Cartesians_MW_output/new_data/bifur_traj1_Cartesians_MW point 371
C 0.06178 0.41362 0.98849
 C 0.06226 0.41282 -0.98846
 C -0.61693 0.45332 -0.00028
 C -0.05005 -0.35334 2.32785
 C -0.05025 -0.35385 -2.32846
 F 0.53803 1.30770 1.13513
 F 0.53938 1.30663 -1.13287
 H -0.85467 -1.01441 2.34278
 H -0.85443 -1.01482 -2.34280
 H 0.73777 -1.06223 2.57606
 H 0.73697 -1.06255 -2.57739
 H -0.12451 0.48375 3.12363
 H -0.12535 0.48336 -3.12369
13
bifur_IRC_Cartesians_MW_output/new_data/bifur_traj1_Cartesians_MW point 372
C 0.06179 0.41430 0.98867
 C 0.06227 0.41349 -0.98864
 C -0.61613 0.45487 -0.00028
 C -0.05008 -0.35360 2.32673
 C -0.05028 -0.35412 -2.32733
 F 0.53776 1.30809 1.13651
 F 0.53911 1.30702 -1.13426
 H -0.85482 -1.01437 2.34102
 H -0.85458 -1.01478 -2.34104
 H 0.73783 -1.06231 2.57411
 H 0.73702 -1.06262 -2.57542
 H -0.12453 0.48221 3.12291
 H -0.12536 0.48182 -3.12298
13
bifur_IRC_Cartesians_MW_output/new_data/bifur_traj1_Cartesians_MW point 373
C 0.06181 0.41536 0.98896
 C 0.06229 0.41456 -0.98893
 C -0.61486 0.45731 -0.00028
 C -0.05013 -0.35402 2.32496
 C -0.05033 -0.35453 -2.32556
 F 0.53733 1.30870 1.13869
 F 0.53868 1.30764 -1.13645
 H -0.85506 -1.01430 2.33825
 H -0.85482 -1.01471 -2.33827
 H 0.73791 -1.06242 2.57102
 H 0.73711 -1.06273 -2.57233
 H -0.12455 0.47977 3.12179
 H -0.12538 0.47938 -3.12185
13
bifur_IRC_Cartesians_MW_output/new_data/bifur_traj1_Cartesians_MW point 374
C 0.06183 0.41657 0.98928
 C 0.06231 0.41577 -0.98926
 C -0.61341 0.46010 -0.00028
 C -0.05019 -0.35449 2.32294
 C -0.05039 -0.35500 -2.32353
 F 0.53684 1.30939 1.14117
 F 0.53819 1.30834 -1.13896
 H -0.85533 -1.01422 2.33509
 H -0.85508 -1.01463 -2.33510
 H 0.73800 -1.06255 2.56749
 H 0.73720 -1.06286 -2.56879
 H -0.12458 0.47699 3.12051
 H -0.12540 0.47660 -3.12056
13
bifur_IRC_Cartesians_MW_output/new_data/bifur_traj1_Cartesians_MW point 375
C 0.06183 0.41657 0.98928
 C 0.06231 0.41577 -0.98926
 C -0.61341 0.46010 -0.00028
 C -0.05019 -0.35449 2.32294
 C -0.05039 -0.35500 -2.32353
 F 0.53684 1.30939 1.14117
 F 0.53819 1.30834 -1.13896
 H -0.85533 -1.01422 2.33509
 H -0.85508 -1.01463 -2.33510
 H 0.73800 -1.06255 2.56749
 H 0.73720 -1.06286 -2.56879
 H -0.12458 0.47699 3.12051
 H -0.12540 0.47660 -3.12056
13
bifur_IRC_Cartesians_MW_output/new_data/bifur_traj1_Cartesians_MW point 376
C 0.06187 0.41878 0.98988
 C 0.06235 0.41800 -0.98985
 C -0.61075 0.46519 -0.00027
 C -0.05030 -0.35536 2.31925
 C -0.05049 -0.35586 -2.31983
 F 0.53595 1.31066 1.14572
 F 0.53729 1.30964 -1.14355
 H -0.85582 -1.01408 2.32929
 H -0.85558 -1.01448 -2.32930
 H 0.73817 -1.06279 2.56104
 H 0.73738 -1.06310 -2.56232
 H -0.12462 0.47190 3.11816
 H -0.12544 0.47152 -3.11821
13
bifur_IRC_Cartesians_MW_output/new_data/bifur_traj1_Cartesians_MW point 377
C 0.06188 0.41961 0.99010
 C 0.06236 0.41884 -0.99008
 C -0.60976 0.46711 -0.00027
 C -0.05034 -0.35569 2.31786
 C -0.05053 -0.35619 -2.31844
 F 0.53561 1.31114 1.14743
 F 0.53695 1.31012 -1.14527
 H -0.85601 -1.01403 2.32712
 H -0.85576 -1.01443 -2.32713
 H 0.73824 -1.06288 2.55862
 H 0.73745 -1.06319 -2.55990
 H -0.12464 0.46999 3.11728
 H -0.12545 0.46961 -3.11732
13
bifur_IRC_Cartesians_MW_output/new_data/bifur_traj1_Cartesians_MW point 378
C 0.06190 0.42021 0.99026
 C 0.06237 0.41943 -0.99024
 C -0.60905 0.46847 -0.00027
 C -0.05037 -0.35592 2.31687
 C -0.05056 -0.35642 -2.31744
 F 0.53537 1.31148 1.14865
 F 0.53671 1.31047 -1.14650
 H -0.85614 -1.01399 2.32557
 H -0.85589 -1.01439 -2.32557
 H 0.73828 -1.06295 2.55688
 H 0.73749 -1.06325 -2.55816
 H -0.12466 0.46862 3.11665
 H -0.12546 0.46824 -3.11669
13
bifur_IRC_Cartesians_MW_output/new_data/bifur_traj1_Cartesians_MW point 379
C 0.06190 0.42055 0.99035
 C 0.06238 0.41978 -0.99033
 C -0.60864 0.46926 -0.00027
 C -0.05039 -0.35606 2.31630
 C -0.05057 -0.35655 -2.31687
 F 0.53523 1.31168 1.14935
 F 0.53657 1.31067 -1.14720
 H -0.85622 -1.01397 2.32467
 H -0.85597 -1.01437 -2.32468
 H 0.73831 -1.06299 2.55589
 H 0.73752 -1.06328 -2.55716
 H -0.12466 0.46784 3.11628
 H -0.12547 0.46746 -3.11633
13
bifur_IRC_Cartesians_MW_output/new_data/bifur_traj1_Cartesians_MW point 380
C 0.06190 0.42062 0.99037
 C 0.06238 0.41985 -0.99035
 C -0.60854 0.46944 -0.00027
 C -0.05039 -0.35609 2.31617
 C -0.05058 -0.35658 -2.31674
 F 0.53520 1.31172 1.14951
 F 0.53654 1.31071 -1.14736
 H -0.85623 -1.01397 2.32447
 H -0.85598 -1.01436 -2.32448
 H 0.73831 -1.06299 2.55566
 H 0.73753 -1.06329 -2.55694
 H -0.12466 0.46766 3.11620
 H -0.12547 0.46728 -3.11625
13
bifur_IRC_Cartesians_MW_output/new_data/bifur_traj1_Cartesians_MW point 381
C 0.06190 0.42042 0.99032
 C 0.06238 0.41965 -0.99030
 C -0.60878 0.46898 -0.00027
 C -0.05038 -0.35601 2.31650
 C -0.05057 -0.35650 -2.31707
 F 0.53528 1.31161 1.14910
 F 0.53662 1.31059 -1.14695
 H -0.85619 -1.01398 2.32500
 H -0.85594 -1.01438 -2.32500
 H 0.73830 -1.06297 2.55625
 H 0.73751 -1.06327 -2.55752
 H -0.12466 0.46812 3.11641
 H -0.12547 0.46774 -3.11646
13
bifur_IRC_Cartesians_MW_output/new_data/bifur_traj1_Cartesians_MW point 382
C 0.06189 0.41994 0.99019
 C 0.06237 0.41917 -0.99017
 C -0.60936 0.46786 -0.00027
 C -0.05036 -0.35582 2.31731
 C -0.05055 -0.35631 -2.31788
 F 0.53548 1.31133 1.14810
 F 0.53682 1.31031 -1.14595
 H -0.85608 -1.01401 2.32626
 H -0.85583 -1.01441 -2.32627
 H 0.73826 -1.06292 2.55765
 H 0.73747 -1.06322 -2.55893
 H -0.12465 0.46923 3.11693
 H -0.12546 0.46885 -3.11697
13
bifur_IRC_Cartesians_MW_output/new_data/bifur_traj1_Cartesians_MW point 383
C 0.06188 0.41920 0.98999
 C 0.06236 0.41842 -0.98997
 C -0.61025 0.46615 -0.00027
 C -0.05032 -0.35553 2.31855
 C -0.05051 -0.35602 -2.31913
 F 0.53578 1.31090 1.14658
 F 0.53712 1.30988 -1.14441
 H -0.85591 -1.01406 2.32821
 H -0.85567 -1.01446 -2.32821
 H 0.73820 -1.06284 2.55982
 H 0.73741 -1.06314 -2.56111
 H -0.12463 0.47094 3.11772
 H -0.12545 0.47056 -3.11777
13
bifur_IRC_Cartesians_MW_output/new_data/bifur_traj1_Cartesians_MW point 384
C 0.06186 0.41827 0.98974
 C 0.06234 0.41748 -0.98972
 C -0.61137 0.46401 -0.00027
 C -0.05028 -0.35516 2.32010
 C -0.05047 -0.35566 -2.32068
 F 0.53615 1.31037 1.14467
 F 0.53750 1.30934 -1.14248
 H -0.85571 -1.01412 2.33063
 H -0.85546 -1.01452 -2.33064
 H 0.73813 -1.06274 2.56253
 H 0.73734 -1.06304 -2.56382
 H -0.12461 0.47308 3.11870
 H -0.12543 0.47269 -3.11875
13
bifur_IRC_Cartesians_MW_output/new_data/bifur_traj1_Cartesians_MW point 385
C 0.06184 0.41728 0.98947
 C 0.06232 0.41649 -0.98945
 C -0.61255 0.46173 -0.00028
 C -0.05023 -0.35477 2.32175
 C -0.05042 -0.35528 -2.32234
 F 0.53655 1.30980 1.14263
 F 0.53790 1.30876 -1.14043
 H -0.85549 -1.01418 2.33322
 H -0.85524 -1.01458 -2.33324
 H 0.73806 -1.06263 2.56542
 H 0.73726 -1.06294 -2.56671
 H -0.12459 0.47535 3.11975
 H -0.12541 0.47497 -3.11981
13
bifur_IRC_Cartesians_MW_output/new_data/bifur_traj1_Cartesians_MW point 386
C 0.06184 0.41728 0.98947
 C 0.06232 0.41649 -0.98945
 C -0.61255 0.46173 -0.00028
 C -0.05023 -0.35477 2.32175
 C -0.05042 -0.35528 -2.32234
 F 0.53655 1.30980 1.14263
 F 0.53790 1.30876 -1.14043
 H -0.85549 -1.01418 2.33322
 H -0.85524 -1.01458 -2.33324
 H 0.73806 -1.06263 2.56542
 H 0.73726 -1.06294 -2.56671
 H -0.12459 0.47535 3.11975
 H -0.12541 0.47497 -3.11981
13
bifur_IRC_Cartesians_MW_output/new_data/bifur_traj1_Cartesians_MW point 387
C 0.06181 0.41559 0.98902
 C 0.06229 0.41479 -0.98899
 C -0.61458 0.45784 -0.00028
 C -0.05014 -0.35411 2.32458
 C -0.05034 -0.35462 -2.32517
 F 0.53724 1.30883 1.13916
 F 0.53859 1.30777 -1.13694
 H -0.85511 -1.01428 2.33764
 H -0.85487 -1.01469 -2.33766
 H 0.73793 -1.06245 2.57034
 H 0.73713 -1.06276 -2.57165
 H -0.12455 0.47924 3.12154
 H -0.12538 0.47885 -3.12160
13
bifur_IRC_Cartesians_MW_output/new_data/bifur_traj1_Cartesians_MW point 388
C 0.06180 0.41504 0.98887
 C 0.06228 0.41424 -0.98884
 C -0.61524 0.45658 -0.00028
 C -0.05012 -0.35389 2.32549
 C -0.05032 -0.35440 -2.32609
 F 0.53746 1.30851 1.13803
 F 0.53881 1.30745 -1.13580
 H -0.85499 -1.01432 2.33908
 H -0.85475 -1.01473 -2.33910
 H 0.73788 -1.06239 2.57194
 H 0.73708 -1.06270 -2.57326
 H -0.12454 0.48050 3.12213
 H -0.12537 0.48011 -3.12219
13
bifur_IRC_Cartesians_MW_output/new_data/bifur_traj1_Cartesians_MW point 389
C 0.06180 0.41471 0.98878
 C 0.06228 0.41391 -0.98876
 C -0.61563 0.45583 -0.00028
 C -0.05010 -0.35377 2.32604
 C -0.05030 -0.35428 -2.32663
 F 0.53759 1.30833 1.13737
 F 0.53894 1.30726 -1.13512
 H -0.85491 -1.01434 2.33993
 H -0.85467 -1.01475 -2.33995
 H 0.73786 -1.06235 2.57289
 H 0.73706 -1.06267 -2.57421
 H -0.12454 0.48125 3.12247
 H -0.12537 0.48086 -3.12254
13
bifur_IRC_Cartesians_MW_output/new_data/bifur_traj1_Cartesians_MW point 390
C 0.06179 0.41457 0.98874
 C 0.06227 0.41376 -0.98872
 C -0.61580 0.45549 -0.00028
 C -0.05009 -0.35371 2.32628
 C -0.05029 -0.35422 -2.32688
 F 0.53765 1.30824 1.13707
 F 0.53900 1.30718 -1.13482
 H -0.85488 -1.01435 2.34031
 H -0.85464 -1.01476 -2.34033
 H 0.73785 -1.06234 2.57332
 H 0.73705 -1.06265 -2.57463
 H -0.12453 0.48159 3.12263
 H -0.12536 0.48119 -3.12269
13
bifur_IRC_Cartesians_MW_output/new_data/bifur_traj1_Cartesians_MW point 391
C 0.06179 0.41448 0.98872
 C 0.06227 0.41368 -0.98869
 C -0.61591 0.45529 -0.00028
 C -0.05009 -0.35367 2.32643
 C -0.05029 -0.35419 -2.32702
 F 0.53768 1.30819 1.13689
 F 0.53904 1.30713 -1.13464
 H -0.85486 -1.01435 2.34054
 H -0.85462 -1.01477 -2.34056
 H 0.73784 -1.06233 2.57357
 H 0.73704 -1.06264 -2.57489
 H -0.12453 0.48179 3.12272
 H -0.12536 0.48140 -3.12278
13
bifur_IRC_Cartesians_MW_output/new_data/bifur_traj1_Cartesians_MW point 392
C 0.06179 0.41427 0.98866
 C 0.06227 0.41346 -0.98864
 C -0.61616 0.45481 -0.00028
 C -0.05008 -0.35359 2.32678
 C -0.05028 -0.35411 -2.32738
 F 0.53777 1.30807 1.13645
 F 0.53912 1.30700 -1.13420
 H -0.85482 -1.01437 2.34109
 H -0.85457 -1.01478 -2.34111
 H 0.73782 -1.06230 2.57419
 H 0.73702 -1.06262 -2.57550
 H -0.12453 0.48227 3.12294
 H -0.12536 0.48188 -3.12301
13
bifur_IRC_Cartesians_MW_output/new_data/bifur_traj1_Cartesians_MW point 393
C 0.06178 0.41380 0.98854
 C 0.06226 0.41300 -0.98851
 C -0.61672 0.45374 -0.00028
 C -0.05006 -0.35341 2.32755
 C -0.05026 -0.35392 -2.32815
 F 0.53796 1.30781 1.13550
 F 0.53931 1.30673 -1.13324
 H -0.85471 -1.01440 2.34231
 H -0.85447 -1.01481 -2.34233
 H 0.73779 -1.06225 2.57554
 H 0.73698 -1.06257 -2.57686
 H -0.12452 0.48334 3.12343
 H -0.12535 0.48295 -3.12350
13
bifur_IRC_Cartesians_MW_output/new_data/bifur_traj1_Cartesians_MW point 394
C 0.06177 0.41305 0.98834
 C 0.06225 0.41224 -0.98831
 C -0.61762 0.45201 -0.00028
 C -0.05002 -0.35311 2.32881
 C -0.05022 -0.35363 -2.32941
 F 0.53826 1.30737 1.13395
 F 0.53962 1.30629 -1.13168
 H -0.85454 -1.01444 2.34428
 H -0.85430 -1.01486 -2.34430
 H 0.73773 -1.06217 2.57774
 H 0.73692 -1.06249 -2.57906
 H -0.12450 0.48507 3.12423
 H -0.12534 0.48468 -3.12430
13
bifur_IRC_Cartesians_MW_output/new_data/bifur_traj1_Cartesians_MW point 395
C 0.06175 0.41203 0.98806
 C 0.06223 0.41121 -0.98803
 C -0.61885 0.44964 -0.00028
 C -0.04997 -0.35271 2.33052
 C -0.05017 -0.35323 -2.33113
 F 0.53868 1.30679 1.13185
 F 0.54003 1.30570 -1.12956
 H -0.85432 -1.01451 2.34696
 H -0.85408 -1.01493 -2.34698
 H 0.73765 -1.06206 2.58073
 H 0.73684 -1.06238 -2.58206
 H -0.12448 0.48743 3.12532
 H -0.12532 0.48703 -3.12539
13
bifur_IRC_Cartesians_MW_output/new_data/bifur_traj1_Cartesians_MW point 396
C 0.06173 0.41075 0.98772
 C 0.06221 0.40992 -0.98768
 C -0.62038 0.44670 -0.00029
 C -0.04991 -0.35221 2.33266
 C -0.05011 -0.35273 -2.33327
 F 0.53919 1.30605 1.12922
 F 0.54055 1.30495 -1.12691
 H -0.85403 -1.01459 2.35030
 H -0.85379 -1.01501 -2.35032
 H 0.73755 -1.06192 2.58445
 H 0.73674 -1.06225 -2.58579
 H -0.12445 0.49037 3.12668
 H -0.12530 0.48997 -3.12675
13
bifur_IRC_Cartesians_MW_output/new_data/bifur_traj1_Cartesians_MW point 397
C 0.06173 0.41075 0.98772
 C 0.06221 0.40992 -0.98768
 C -0.62038 0.44670 -0.00029
 C -0.04991 -0.35221 2.33266
 C -0.05011 -0.35273 -2.33327
 F 0.53919 1.30605 1.12922
 F 0.54055 1.30495 -1.12691
 H -0.85403 -1.01459 2.35030
 H -0.85379 -1.01501 -2.35032
 H 0.73755 -1.06192 2.58445
 H 0.73674 -1.06225 -2.58579
 H -0.12445 0.49037 3.12668
 H -0.12530 0.48997 -3.12675
13
bifur_IRC_Cartesians_MW_output/new_data/bifur_traj1_Cartesians_MW point 398
C 0.06167 0.40751 0.98685
 C 0.06215 0.40667 -0.98681
 C -0.62425 0.43926 -0.00029
 C -0.04975 -0.35094 2.33806
 C -0.04996 -0.35147 -2.33868
 F 0.54050 1.30420 1.12258
 F 0.54187 1.30307 -1.12022
 H -0.85331 -1.01479 2.35875
 H -0.85308 -1.01523 -2.35879
 H 0.73730 -1.06157 2.59387
 H 0.73648 -1.06190 -2.59524
 H -0.12438 0.49780 3.13010
 H -0.12524 0.49739 -3.13019
13
bifur_IRC_Cartesians_MW_output/new_data/bifur_traj1_Cartesians_MW point 399
C 0.06163 0.40562 0.98634
 C 0.06212 0.40477 -0.98630
 C -0.62652 0.43490 -0.00030
 C -0.04966 -0.35019 2.34122
 C -0.04987 -0.35074 -2.34185
 F 0.54126 1.30311 1.11869
 F 0.54264 1.30196 -1.11630
 H -0.85289 -1.01491 2.36370
 H -0.85266 -1.01535 -2.36374
 H 0.73716 -1.06136 2.59939
 H 0.73633 -1.06170 -2.60076
 H -0.12434 0.50216 3.13211
 H -0.12521 0.50174 -3.13221
13
bifur_IRC_Cartesians_MW_output/new_data/bifur_traj1_Cartesians_MW point 400
C 0.06160 0.40364 0.98581
 C 0.06208 0.40278 -0.98576
 C -0.62889 0.43034 -0.00030
 C -0.04956 -0.34941 2.34453
 C -0.04978 -0.34997 -2.34517
 F 0.54206 1.30197 1.11462
 F 0.54344 1.30081 -1.11220
 H -0.85245 -1.01504 2.36889
 H -0.85222 -1.01548 -2.36893
 H 0.73700 -1.06115 2.60517
 H 0.73617 -1.06149 -2.60656
 H -0.12429 0.50671 3.13421
 H -0.12517 0.50629 -3.13432
13
bifur_IRC_Cartesians_MW_output/new_data/bifur_traj1_Cartesians_MW point 401
C 0.06156 0.40170 0.98529
 C 0.06205 0.40083 -0.98524
 C -0.63121 0.42588 -0.00030
 C -0.04947 -0.34865 2.34776
 C -0.04969 -0.34921 -2.34841
 F 0.54285 1.30086 1.11064
 F 0.54423 1.29968 -1.10818
 H -0.85201 -1.01516 2.37396
 H -0.85179 -1.01561 -2.37400
 H 0.73685 -1.06094 2.61082
 H 0.73602 -1.06129 -2.61222
 H -0.12425 0.51117 3.13627
 H -0.12514 0.51075 -3.13638
13
bifur_IRC_Cartesians_MW_output/new_data/bifur_traj1_Cartesians_MW point 402
C 0.06153 0.39996 0.98482
 C 0.06202 0.39907 -0.98477
 C -0.63330 0.42186 -0.00030
 C -0.04938 -0.34797 2.35067
 C -0.04961 -0.34853 -2.35133
 F 0.54355 1.29986 1.10706
 F 0.54494 1.29866 -1.10457
 H -0.85162 -1.01527 2.37852
 H -0.85140 -1.01572 -2.37856
 H 0.73672 -1.06075 2.61590
 H 0.73588 -1.06111 -2.61731
 H -0.12421 0.51518 3.13812
 H -0.12511 0.51475 -3.13823
13
bifur_IRC_Cartesians_MW_output/new_data/bifur_traj1_Cartesians_MW point 403
C 0.06151 0.39850 0.98442
 C 0.06199 0.39761 -0.98437
 C -0.63505 0.41851 -0.00031
 C -0.04931 -0.34739 2.35311
 C -0.04954 -0.34796 -2.35377
 F 0.54414 1.29902 1.10406
 F 0.54553 1.29781 -1.10155
 H -0.85130 -1.01536 2.38233
 H -0.85108 -1.01582 -2.38238
 H 0.73661 -1.06059 2.62015
 H 0.73576 -1.06095 -2.62157
 H -0.12418 0.51853 3.13967
 H -0.12508 0.51810 -3.13979
13
bifur_IRC_Cartesians_MW_output/new_data/bifur_traj1_Cartesians_MW point 404
C 0.06148 0.39729 0.98410
 C 0.06197 0.39639 -0.98405
 C -0.63650 0.41573 -0.00031
 C -0.04925 -0.34692 2.35513
 C -0.04948 -0.34749 -2.35579
 F 0.54463 1.29833 1.10158
 F 0.54602 1.29710 -1.09905
 H -0.85103 -1.01544 2.38549
 H -0.85081 -1.01590 -2.38554
 H 0.73651 -1.06046 2.62367
 H 0.73567 -1.06082 -2.62510
 H -0.12416 0.52131 3.14095
 H -0.12506 0.52087 -3.14107
13
bifur_IRC_Cartesians_MW_output/new_data/bifur_traj1_Cartesians_MW point 405
C 0.06146 0.39617 0.98380
 C 0.06195 0.39526 -0.98374
 C -0.63784 0.41314 -0.00031
 C -0.04920 -0.34648 2.35700
 C -0.04943 -0.34705 -2.35767
 F 0.54508 1.29769 1.09927
 F 0.54648 1.29645 -1.09672
 H -0.85078 -1.01551 2.38843
 H -0.85056 -1.01597 -2.38848
 H 0.73643 -1.06034 2.62695
 H 0.73558 -1.06070 -2.62839
 H -0.12413 0.52390 3.14214
 H -0.12504 0.52346 -3.14227
13
bifur_IRC_Cartesians_MW_output/new_data/bifur_traj1_Cartesians_MW point 406
C 0.06144 0.39486 0.98345
 C 0.06193 0.39395 -0.98339
 C -0.63941 0.41013 -0.00031
 C -0.04913 -0.34596 2.35919
 C -0.04937 -0.34655 -2.35986
 F 0.54561 1.29693 1.09659
 F 0.54701 1.29569 -1.09401
 H -0.85049 -1.01559 2.39185
 H -0.85027 -1.01606 -2.39191
 H 0.73633 -1.06019 2.63076
 H 0.73547 -1.06057 -2.63221
 H -0.12410 0.52690 3.14353
 H -0.12502 0.52646 -3.14366
13
bifur_IRC_Cartesians_MW_output/new_data/bifur_traj1_Cartesians_MW point 407
C 0.06141 0.39307 0.98296
 C 0.06190 0.39214 -0.98291
 C -0.64156 0.40600 -0.00032
 C -0.04905 -0.34526 2.36218
 C -0.04928 -0.34585 -2.36286
 F 0.54634 1.29591 1.09291
 F 0.54774 1.29464 -1.09030
 H -0.85009 -1.01570 2.39654
 H -0.84987 -1.01618 -2.39660
 H 0.73619 -1.06000 2.63598
 H 0.73533 -1.06038 -2.63744
 H -0.12406 0.53103 3.14543
 H -0.12499 0.53058 -3.14557
13
bifur_IRC_Cartesians_MW_output/new_data/bifur_traj1_Cartesians_MW point 408
C 0.06141 0.39307 0.98296
 C 0.06190 0.39214 -0.98291
 C -0.64156 0.40600 -0.00032
 C -0.04905 -0.34526 2.36218
 C -0.04928 -0.34585 -2.36286
 F 0.54634 1.29591 1.09291
 F 0.54774 1.29464 -1.09030
 H -0.85009 -1.01570 2.39654
 H -0.84987 -1.01618 -2.39660
 H 0.73619 -1.06000 2.63598
 H 0.73533 -1.06038 -2.63745
 H -0.12406 0.53103 3.14543
 H -0.12499 0.53058 -3.14557
13
bifur_IRC_Cartesians_MW_output/new_data/bifur_traj1_Cartesians_MW point 409
C 0.06131 0.38740 0.98144
 C 0.06180 0.38644 -0.98137
 C -0.64835 0.39295 -0.00033
 C -0.04877 -0.34303 2.37164
 C -0.04902 -0.34364 -2.37235
 F 0.54863 1.29265 1.08126
 F 0.55004 1.29134 -1.07857
 H -0.84882 -1.01606 2.41136
 H -0.84861 -1.01655 -2.41143
 H 0.73575 -1.05938 2.65250
 H 0.73488 -1.05978 -2.65400
 H -0.12394 0.54406 3.15144
 H -0.12489 0.54360 -3.15160
13
bifur_IRC_Cartesians_MW_output/new_data/bifur_traj1_Cartesians_MW point 410
C 0.06124 0.38352 0.98040
 C 0.06173 0.38254 -0.98033
 C -0.65300 0.38402 -0.00033
 C -0.04858 -0.34151 2.37813
 C -0.04884 -0.34213 -2.37885
 F 0.55020 1.29043 1.07329
 F 0.55162 1.28907 -1.07053
 H -0.84796 -1.01630 2.42151
 H -0.84775 -1.01681 -2.42159
 H 0.73545 -1.05896 2.66382
 H 0.73457 -1.05936 -2.66535
 H -0.12386 0.55299 3.15556
 H -0.12482 0.55251 -3.15573
13
bifur_IRC_Cartesians_MW_output/new_data/bifur_traj1_Cartesians_MW point 411
C 0.06115 0.37872 0.97911
 C 0.06165 0.37772 -0.97903
 C -0.65874 0.37298 -0.00034
 C -0.04835 -0.33962 2.38613
 C -0.04861 -0.34026 -2.38687
 F 0.55213 1.28767 1.06344
 F 0.55357 1.28628 -1.06060
 H -0.84689 -1.01661 2.43405
 H -0.84669 -1.01712 -2.43414
 H 0.73508 -1.05844 2.67779
 H 0.73419 -1.05886 -2.67935
 H -0.12375 0.56401 3.16064
 H -0.12473 0.56352 -3.16083
13
bifur_IRC_Cartesians_MW_output/new_data/bifur_traj1_Cartesians_MW point 412
C 0.06104 0.37263 0.97747
 C 0.06154 0.37160 -0.97738
 C -0.66604 0.35896 -0.00035
 C -0.04805 -0.33723 2.39630
 C -0.04833 -0.33789 -2.39706
 F 0.55459 1.28418 1.05093
 F 0.55604 1.28272 -1.04799
 H -0.84553 -1.01699 2.44997
 H -0.84534 -1.01753 -2.45008
 H 0.73461 -1.05778 2.69554
 H 0.73370 -1.05821 -2.69714
 H -0.12362 0.57801 3.16710
 H -0.12463 0.57751 -3.16731
13
bifur_IRC_Cartesians_MW_output/new_data/bifur_traj1_Cartesians_MW point 413
C 0.06090 0.36493 0.97540
 C 0.06141 0.36385 -0.97530
 C -0.67527 0.34122 -0.00037
 C -0.04768 -0.33420 2.40916
 C -0.04796 -0.33489 -2.40996
 F 0.55771 1.27976 1.03511
 F 0.55918 1.27823 -1.03204
 H -0.84381 -1.01748 2.47013
 H -0.84363 -1.01803 -2.47024
 H 0.73402 -1.05694 2.71800
 H 0.73309 -1.05740 -2.71966
 H -0.12345 0.59573 3.17527
 H -0.12449 0.59521 -3.17550
13
bifur_IRC_Cartesians_MW_output/new_data/bifur_traj1_Cartesians_MW point 414
C 0.06073 0.35553 0.97287
 C 0.06124 0.35439 -0.97276
 C -0.68653 0.31959 -0.00038
 C -0.04722 -0.33051 2.42486
 C -0.04752 -0.33123 -2.42569
 F 0.56151 1.27436 1.01580
 F 0.56300 1.27275 -1.01257
 H -0.84172 -1.01807 2.49471
 H -0.84154 -1.01865 -2.49485
 H 0.73329 -1.05592 2.74540
 H 0.73234 -1.05640 -2.74712
 H -0.12325 0.61735 3.18524
 H -0.12433 0.61680 -3.18550
13
bifur_IRC_Cartesians_MW_output/new_data/bifur_traj1_Cartesians_MW point 415
C 0.06054 0.34468 0.96996
 C 0.06105 0.34349 -0.96983
 C -0.69953 0.29462 -0.00040
 C -0.04669 -0.32624 2.44297
 C -0.04701 -0.32700 -2.44385
 F 0.56589 1.26814 0.99352
 F 0.56740 1.26642 -0.99011
 H -0.83930 -1.01875 2.52307
 H -0.83914 -1.01937 -2.52323
 H 0.73245 -1.05474 2.77701
 H 0.73148 -1.05525 -2.77881
 H -0.12301 0.64229 3.19674
 H -0.12414 0.64172 -3.19704
13
bifur_IRC_Cartesians_MW_output/new_data/bifur_traj1_Cartesians_MW point 416
C 0.06033 0.33300 0.96682
 C 0.06085 0.33174 -0.96667
 C -0.71352 0.26772 -0.00042
 C -0.04612 -0.32165 2.46248
 C -0.04646 -0.32245 -2.46340
 F 0.57061 1.26144 0.96952
 F 0.57215 1.25961 -0.96592
 H -0.83669 -1.01949 2.55363
 H -0.83655 -1.02014 -2.55381
 H 0.73155 -1.05347 2.81106
 H 0.73054 -1.05402 -2.81294
 H -0.12276 0.66915 3.20913
 H -0.12393 0.66855 -3.20947
13
bifur_IRC_Cartesians_MW_output/new_data/bifur_traj1_Cartesians_MW point 417
C 0.06012 0.32140 0.96370
 C 0.06065 0.32007 -0.96354
 C -0.72742 0.24102 -0.00044
 C -0.04556 -0.31709 2.48185
 C -0.04592 -0.31793 -2.48282
 F 0.57530 1.25478 0.94570
 F 0.57687 1.25285 -0.94190
 H -0.83411 -1.02022 2.58396
 H -0.83397 -1.02090 -2.58417
 H 0.73066 -1.05221 2.84487
 H 0.72962 -1.05279 -2.84683
 H -0.12251 0.69583 3.22143
 H -0.12373 0.69520 -3.22181
13
bifur_IRC_Cartesians_MW_output/new_data/bifur_traj1_Cartesians_MW point 418
C 0.05993 0.31082 0.96085
 C 0.06046 0.30943 -0.96068
 C -0.74010 0.21666 -0.00046
 C -0.04504 -0.31293 2.49952
 C -0.04542 -0.31381 -2.50053
 F 0.57957 1.24871 0.92396
 F 0.58117 1.24667 -0.91999
 H -0.83175 -1.02088 2.61163
 H -0.83162 -1.02160 -2.61186
 H 0.72984 -1.05106 2.87571
 H 0.72878 -1.05167 -2.87774
 H -0.12228 0.72016 3.23266
 H -0.12354 0.71950 -3.23307
13
bifur_IRC_Cartesians_MW_output/new_data/bifur_traj1_Cartesians_MW point 419
C 0.05993 0.31082 0.96085
 C 0.06046 0.30943 -0.96068
 C -0.74010 0.21666 -0.00046
 C -0.04504 -0.31293 2.49952
 C -0.04542 -0.31381 -2.50053
 F 0.57957 1.24871 0.92396
 F 0.58117 1.24667 -0.91999
 H -0.83175 -1.02088 2.61163
 H -0.83162 -1.02160 -2.61186
 H 0.72984 -1.05106 2.87571
 H 0.72878 -1.05167 -2.87774
 H -0.12228 0.72016 3.23266
 H -0.12354 0.71950 -3.23307
13
bifur_IRC_Cartesians_MW_output/new_data/bifur_traj1_Cartesians_MW point 420
C 0.05963 0.29398 0.95633
 C 0.06017 0.29250 -0.95613
 C -0.76027 0.17790 -0.00049
 C -0.04422 -0.30632 2.52763
 C -0.04463 -0.30725 -2.52871
 F 0.58638 1.23904 0.88938
 F 0.58801 1.23686 -0.88513
 H -0.82800 -1.02194 2.65566
 H -0.82789 -1.02271 -2.65593
 H 0.72854 -1.04922 2.92479
 H 0.72743 -1.04989 -2.92693
 H -0.12191 0.75888 3.25051
 H -0.12324 0.75818 -3.25099
13
bifur_IRC_Cartesians_MW_output/new_data/bifur_traj1_Cartesians_MW point 421
C 0.05951 0.28705 0.95446
 C 0.06005 0.28553 -0.95426
 C -0.76858 0.16194 -0.00050
 C -0.04388 -0.30359 2.53921
 C -0.04431 -0.30455 -2.54032
 F 0.58918 1.23506 0.87513
 F 0.59083 1.23281 -0.87076
 H -0.82645 -1.02238 2.67380
 H -0.82635 -1.02317 -2.67408
 H 0.72801 -1.04847 2.94500
 H 0.72688 -1.04915 -2.94720
 H -0.12176 0.77483 3.25787
 H -0.12312 0.77411 -3.25837
13
bifur_IRC_Cartesians_MW_output/new_data/bifur_traj1_Cartesians_MW point 422
C 0.05938 0.28010 0.95259
 C 0.05992 0.27854 -0.95238
 C -0.77690 0.14594 -0.00051
 C -0.04354 -0.30086 2.55081
 C -0.04398 -0.30185 -2.55195
 F 0.59199 1.23108 0.86086
 F 0.59365 1.22876 -0.85638
 H -0.82490 -1.02282 2.69197
 H -0.82481 -1.02363 -2.69227
 H 0.72747 -1.04772 2.96526
 H 0.72633 -1.04842 -2.96750
 H -0.12161 0.79081 3.26524
 H -0.12300 0.79007 -3.26576
13
bifur_IRC_Cartesians_MW_output/new_data/bifur_traj1_Cartesians_MW point 423
C 0.05923 0.27191 0.95039
 C 0.05978 0.27031 -0.95017
 C -0.78671 0.12710 -0.00053
 C -0.04315 -0.29764 2.56448
 C -0.04360 -0.29866 -2.56565
 F 0.59529 1.22638 0.84405
 F 0.59698 1.22399 -0.83943
 H -0.82307 -1.02333 2.71338
 H -0.82299 -1.02417 -2.71368
 H 0.72684 -1.04683 2.98911
 H 0.72568 -1.04755 -2.99141
 H -0.12143 0.80962 3.27392
 H -0.12286 0.80886 -3.27447
13
bifur_IRC_Cartesians_MW_output/new_data/bifur_traj1_Cartesians_MW point 424
C 0.05903 0.26068 0.94737
 C 0.05959 0.25902 -0.94713
 C -0.80016 0.10125 -0.00054
 C -0.04260 -0.29323 2.58323
 C -0.04307 -0.29429 -2.58444
 F 0.59983 1.21994 0.82098
 F 0.60154 1.21744 -0.81618
 H -0.82057 -1.02404 2.74275
 H -0.82050 -1.02491 -2.74308
 H 0.72597 -1.04560 3.02184
 H 0.72478 -1.04636 -3.02422
 H -0.12118 0.83545 3.28583
 H -0.12266 0.83466 -3.28641
13
bifur_IRC_Cartesians_MW_output/new_data/bifur_traj1_Cartesians_MW point 425
C 0.05874 0.24430 0.94297
 C 0.05930 0.24254 -0.94271
 C -0.81979 0.06354 -0.00057
 C -0.04180 -0.28679 2.61058
 C -0.04230 -0.28791 -2.61186
 F 0.60645 1.21053 0.78734
 F 0.60820 1.20788 -0.78225
 H -0.81692 -1.02507 2.78559
 H -0.81687 -1.02599 -2.78595
 H 0.72471 -1.04382 3.06959
 H 0.72348 -1.04463 -3.07208
 H -0.12083 0.87312 3.30320
 H -0.12237 0.87229 -3.30384
13
bifur_IRC_Cartesians_MW_output/new_data/bifur_traj1_Cartesians_MW point 426
C 0.05834 0.22225 0.93704
 C 0.05891 0.22037 -0.93675
 C -0.84621 0.01277 -0.00061
 C -0.04073 -0.27812 2.64740
 C -0.04127 -0.27932 -2.64877
 F 0.61536 1.19788 0.74204
 F 0.61716 1.19502 -0.73659
 H -0.81200 -1.02646 2.84326
 H -0.81198 -1.02744 -2.84367
 H 0.72301 -1.04143 3.13386
 H 0.72172 -1.04230 -3.13650
 H -0.12035 0.92383 3.32659
 H -0.12198 0.92294 -3.32730
13
bifur_IRC_Cartesians_MW_output/new_data/bifur_traj1_Cartesians_MW point 427
C 0.05791 0.19809 0.93055
 C 0.05849 0.19607 -0.93022
 C -0.87515 -0.04284 -0.00065
 C -0.03955 -0.26863 2.68774
 C -0.04013 -0.26991 -2.68921
 F 0.62512 1.18402 0.69242
 F 0.62698 1.18093 -0.68657
 H -0.80661 -1.02798 2.90643
 H -0.80662 -1.02903 -2.90689
 H 0.72114 -1.03880 3.20428
 H 0.71979 -1.03974 -3.20709
 H -0.11982 0.97938 3.35221
 H -0.12156 0.97843 -3.35301
13
bifur_IRC_Cartesians_MW_output/new_data/bifur_traj1_Cartesians_MW point 428
C 0.05754 0.17729 0.92496
 C 0.05813 0.17516 -0.92460
 C -0.90007 -0.09073 -0.00069
 C -0.03854 -0.26045 2.72248
 C -0.03916 -0.26180 -2.72402
 F 0.63353 1.17208 0.64969
 F 0.63544 1.16880 -0.64349
 H -0.80198 -1.02929 2.96083
 H -0.80200 -1.03040 -2.96134
 H 0.71954 -1.03654 3.26491
 H 0.71813 -1.03754 -3.26786
 H -0.11937 1.02721 3.37427
 H -0.12119 1.02621 -3.37514
13
bifur_IRC_Cartesians_MW_output/new_data/bifur_traj1_Cartesians_MW point 429
C 0.05726 0.16210 0.92087
 C 0.05786 0.15988 -0.92049
 C -0.91827 -0.12569 -0.00071
 C -0.03780 -0.25448 2.74783
 C -0.03844 -0.25589 -2.74944
 F 0.63967 1.16336 0.61849
 F 0.64161 1.15995 -0.61205
 H -0.79859 -1.03025 3.00055
 H -0.79863 -1.03141 -3.00108
 H 0.71837 -1.03489 3.30918
 H 0.71692 -1.03593 -3.31223
 H -0.11904 1.06214 3.39038
 H -0.12093 1.06110 -3.39130
13
bifur_IRC_Cartesians_MW_output/new_data/bifur_traj1_Cartesians_MW point 430
C 0.05726 0.16210 0.92087
 C 0.05786 0.15988 -0.92049
 C -0.91827 -0.12569 -0.00071
 C -0.03780 -0.25448 2.74784
 C -0.03844 -0.25589 -2.74944
 F 0.63967 1.16336 0.61849
 F 0.64161 1.15995 -0.61204
 H -0.79859 -1.03025 3.00055
 H -0.79863 -1.03141 -3.00109
 H 0.71837 -1.03489 3.30918
 H 0.71692 -1.03593 -3.31223
 H -0.11904 1.06214 3.39038
 H -0.12093 1.06110 -3.39130
13
bifur_IRC_Cartesians_MW_output/new_data/bifur_traj1_Cartesians_MW point 431
C 0.05694 0.14422 0.91607
 C 0.05755 0.14191 -0.91566
 C -0.93968 -0.16684 -0.00074
 C -0.03693 -0.24746 2.77768
 C -0.03760 -0.24893 -2.77936
 F 0.64689 1.15310 0.58178
 F 0.64888 1.14952 -0.57503
 H -0.79460 -1.03138 3.04730
 H -0.79467 -1.03258 -3.04787
 H 0.71699 -1.03294 3.36128
 H 0.71550 -1.03404 -3.36446
 H -0.11865 1.10325 3.40934
 H -0.12061 1.10216 -3.41032
13
bifur_IRC_Cartesians_MW_output/new_data/bifur_traj1_Cartesians_MW point 432
C 0.05685 0.13897 0.91466
 C 0.05746 0.13663 -0.91425
 C -0.94597 -0.17892 -0.00075
 C -0.03667 -0.24539 2.78645
 C -0.03736 -0.24688 -2.78815
 F 0.64901 1.15009 0.57099
 F 0.65101 1.14646 -0.56416
 H -0.79343 -1.03171 3.06103
 H -0.79350 -1.03293 -3.06161
 H 0.71658 -1.03237 3.37658
 H 0.71508 -1.03348 -3.37979
 H -0.11854 1.11532 3.41491
 H -0.12052 1.11422 -3.41590
13
bifur_IRC_Cartesians_MW_output/new_data/bifur_traj1_Cartesians_MW point 433
C 0.05678 0.13534 0.91368
 C 0.05739 0.13298 -0.91326
 C -0.95032 -0.18728 -0.00076
 C -0.03649 -0.24397 2.79251
 C -0.03719 -0.24547 -2.79422
 F 0.65048 1.14801 0.56354
 F 0.65248 1.14434 -0.55664
 H -0.79262 -1.03194 3.07052
 H -0.79270 -1.03317 -3.07111
 H 0.71630 -1.03198 3.38716
 H 0.71479 -1.03310 -3.39040
 H -0.11846 1.12366 3.41876
 H -0.12045 1.12255 -3.41976
13
bifur_IRC_Cartesians_MW_output/new_data/bifur_traj1_Cartesians_MW point 434
C 0.05674 0.13314 0.91309
 C 0.05736 0.13076 -0.91267
 C -0.95296 -0.19235 -0.00076
 C -0.03639 -0.24310 2.79619
 C -0.03708 -0.24461 -2.79791
 F 0.65137 1.14674 0.55901
 F 0.65338 1.14306 -0.55208
 H -0.79213 -1.03207 3.07629
 H -0.79221 -1.03331 -3.07688
 H 0.71613 -1.03174 3.39359
 H 0.71462 -1.03286 -3.39684
 H -0.11841 1.12873 3.42109
 H -0.12042 1.12762 -3.42211
13
bifur_IRC_Cartesians_MW_output/new_data/bifur_traj1_Cartesians_MW point 435
C 0.05673 0.13227 0.91285
 C 0.05734 0.12989 -0.91243
 C -0.95400 -0.19435 -0.00077
 C -0.03634 -0.24276 2.79764
 C -0.03704 -0.24427 -2.79937
 F 0.65172 1.14625 0.55723
 F 0.65373 1.14255 -0.55028
 H -0.79194 -1.03213 3.07855
 H -0.79201 -1.03337 -3.07915
 H 0.71606 -1.03164 3.39611
 H 0.71455 -1.03277 -3.39937
 H -0.11839 1.13073 3.42201
 H -0.12040 1.12961 -3.42303
13
bifur_IRC_Cartesians_MW_output/new_data/bifur_traj1_Cartesians_MW point 436
C 0.05674 0.13267 0.91296
 C 0.05735 0.13029 -0.91254
 C -0.95352 -0.19344 -0.00076
 C -0.03636 -0.24292 2.79698
 C -0.03706 -0.24443 -2.79870
 F 0.65156 1.14647 0.55804
 F 0.65357 1.14278 -0.55110
 H -0.79203 -1.03210 3.07752
 H -0.79210 -1.03335 -3.07811
 H 0.71609 -1.03169 3.39496
 H 0.71458 -1.03281 -3.39821
 H -0.11840 1.12982 3.42159
 H -0.12041 1.12870 -3.42261
13
bifur_IRC_Cartesians_MW_output/new_data/bifur_traj1_Cartesians_MW point 437
C 0.05676 0.13424 0.91338
 C 0.05738 0.13187 -0.91297
 C -0.95164 -0.18982 -0.00076
 C -0.03644 -0.24353 2.79435
 C -0.03713 -0.24504 -2.79607
 F 0.65092 1.14738 0.56127
 F 0.65293 1.14370 -0.55436
 H -0.79238 -1.03200 3.07341
 H -0.79245 -1.03324 -3.07400
 H 0.71622 -1.03186 3.39038
 H 0.71470 -1.03298 -3.39363
 H -0.11843 1.12620 3.41993
 H -0.12044 1.12509 -3.42094
13
bifur_IRC_Cartesians_MW_output/new_data/bifur_traj1_Cartesians_MW point 438
C 0.05681 0.13685 0.91408
 C 0.05742 0.13449 -0.91367
 C -0.94851 -0.18381 -0.00076
 C -0.03657 -0.24456 2.78999
 C -0.03726 -0.24606 -2.79170
 F 0.64987 1.14887 0.56663
 F 0.65187 1.14522 -0.55976
 H -0.79296 -1.03184 3.06658
 H -0.79303 -1.03307 -3.06716
 H 0.71642 -1.03214 3.38277
 H 0.71491 -1.03326 -3.38599
 H -0.11849 1.12020 3.41716
 H -0.12048 1.11909 -3.41816
13
bifur_IRC_Cartesians_MW_output/new_data/bifur_traj1_Cartesians_MW point 439
C 0.05687 0.14030 0.91501
 C 0.05748 0.13796 -0.91460
 C -0.94438 -0.17586 -0.00075
 C -0.03674 -0.24592 2.78423
 C -0.03742 -0.24740 -2.78593
 F 0.64847 1.15085 0.57372
 F 0.65047 1.14723 -0.56691
 H -0.79373 -1.03162 3.05755
 H -0.79380 -1.03284 -3.05813
 H 0.71668 -1.03252 3.37271
 H 0.71519 -1.03362 -3.37591
 H -0.11857 1.11226 3.41350
 H -0.12054 1.11117 -3.41449
13
bifur_IRC_Cartesians_MW_output/new_data/bifur_traj1_Cartesians_MW point 440
C 0.05694 0.14432 0.91609
 C 0.05755 0.14200 -0.91569
 C -0.93957 -0.16662 -0.00074
 C -0.03693 -0.24750 2.77753
 C -0.03761 -0.24896 -2.77921
 F 0.64685 1.15316 0.58197
 F 0.64884 1.14958 -0.57522
 H -0.79463 -1.03137 3.04705
 H -0.79469 -1.03258 -3.04762
 H 0.71699 -1.03295 3.36101
 H 0.71551 -1.03405 -3.36418
 H -0.11865 1.10303 3.40924
 H -0.12061 1.10194 -3.41022
13
bifur_IRC_Cartesians_MW_output/new_data/bifur_traj1_Cartesians_MW point 441
C 0.05694 0.14432 0.91609
 C 0.05755 0.14200 -0.91569
 C -0.93957 -0.16662 -0.00074
 C -0.03693 -0.24750 2.77753
 C -0.03761 -0.24896 -2.77921
 F 0.64685 1.15316 0.58197
 F 0.64884 1.14958 -0.57522
 H -0.79463 -1.03137 3.04705
 H -0.79469 -1.03258 -3.04762
 H 0.71699 -1.03295 3.36100
 H 0.71551 -1.03405 -3.36418
 H -0.11865 1.10303 3.40924
 H -0.12061 1.10194 -3.41022
13
bifur_IRC_Cartesians_MW_output/new_data/bifur_traj1_Cartesians_MW point 442
C 0.05710 0.15277 0.91837
 C 0.05770 0.15050 -0.91797
 C -0.92944 -0.14716 -0.00073
 C -0.03734 -0.25082 2.76341
 C -0.03800 -0.25226 -2.76505
 F 0.64343 1.15801 0.59934
 F 0.64540 1.15451 -0.59273
 H -0.79651 -1.03084 3.02494
 H -0.79656 -1.03202 -3.02549
 H 0.71765 -1.03387 3.33636
 H 0.71618 -1.03494 -3.33948
 H -0.11884 1.08358 3.40027
 H -0.12076 1.08252 -3.40122
13
bifur_IRC_Cartesians_MW_output/new_data/bifur_traj1_Cartesians_MW point 443
C 0.05717 0.15662 0.91940
 C 0.05777 0.15437 -0.91901
 C -0.92484 -0.13832 -0.00072
 C -0.03753 -0.25233 2.75699
 C -0.03818 -0.25375 -2.75862
 F 0.64188 1.16022 0.60723
 F 0.64384 1.15675 -0.60069
 H -0.79737 -1.03060 3.01490
 H -0.79741 -1.03177 -3.01544
 H 0.71794 -1.03429 3.32516
 H 0.71649 -1.03535 -3.32826
 H -0.11892 1.07475 3.39620
 H -0.12083 1.07370 -3.39713
13
bifur_IRC_Cartesians_MW_output/new_data/bifur_traj1_Cartesians_MW point 444
C 0.05722 0.15986 0.92027
 C 0.05782 0.15763 -0.91989
 C -0.92095 -0.13085 -0.00072
 C -0.03769 -0.25360 2.75158
 C -0.03834 -0.25502 -2.75320
 F 0.64057 1.16208 0.61389
 F 0.64252 1.15864 -0.60740
 H -0.79809 -1.03039 3.00642
 H -0.79813 -1.03155 -3.00696
 H 0.71819 -1.03464 3.31571
 H 0.71675 -1.03569 -3.31878
 H -0.11899 1.06730 3.39276
 H -0.12089 1.06625 -3.39368
13
bifur_IRC_Cartesians_MW_output/new_data/bifur_traj1_Cartesians_MW point 445
C 0.05727 0.16230 0.92093
 C 0.05787 0.16008 -0.92055
 C -0.91803 -0.12523 -0.00071
 C -0.03781 -0.25456 2.74750
 C -0.03845 -0.25597 -2.74911
 F 0.63959 1.16348 0.61891
 F 0.64153 1.16006 -0.61246
 H -0.79863 -1.03024 3.00003
 H -0.79868 -1.03139 -3.00056
 H 0.71838 -1.03491 3.30859
 H 0.71694 -1.03595 -3.31164
 H -0.11904 1.06168 3.39017
 H -0.12093 1.06064 -3.39108
13
bifur_IRC_Cartesians_MW_output/new_data/bifur_traj1_Cartesians_MW point 446
C 0.05730 0.16385 0.92134
 C 0.05789 0.16165 -0.92097
 C -0.91617 -0.12165 -0.00071
 C -0.03788 -0.25517 2.74491
 C -0.03852 -0.25657 -2.74651
 F 0.63896 1.16437 0.62209
 F 0.64090 1.16097 -0.61567
 H -0.79898 -1.03014 2.99597
 H -0.79902 -1.03129 -2.99650
 H 0.71850 -1.03508 3.30407
 H 0.71706 -1.03611 -3.30711
 H -0.11908 1.05811 3.38852
 H -0.12096 1.05707 -3.38943
13
bifur_IRC_Cartesians_MW_output/new_data/bifur_traj1_Cartesians_MW point 447
C 0.05731 0.16463 0.92155
 C 0.05791 0.16242 -0.92118
 C -0.91524 -0.11987 -0.00071
 C -0.03792 -0.25548 2.74362
 C -0.03856 -0.25687 -2.74522
 F 0.63865 1.16481 0.62368
 F 0.64058 1.16142 -0.61728
 H -0.79915 -1.03009 2.99395
 H -0.79919 -1.03124 -2.99447
 H 0.71856 -1.03516 3.30181
 H 0.71713 -1.03620 -3.30485
 H -0.11910 1.05633 3.38770
 H -0.12097 1.05530 -3.38861
13
bifur_IRC_Cartesians_MW_output/new_data/bifur_traj1_Cartesians_MW point 448
C 0.05731 0.16489 0.92162
 C 0.05791 0.16269 -0.92125
 C -0.91493 -0.11927 -0.00071
 C -0.03793 -0.25558 2.74318
 C -0.03857 -0.25698 -2.74478
 F 0.63854 1.16496 0.62422
 F 0.64048 1.16157 -0.61782
 H -0.79921 -1.03007 2.99326
 H -0.79925 -1.03122 -2.99379
 H 0.71858 -1.03519 3.30105
 H 0.71715 -1.03622 -3.30408
 H -0.11910 1.05573 3.38742
 H -0.12097 1.05469 -3.38833
13
bifur_IRC_Cartesians_MW_output/new_data/bifur_traj1_Cartesians_MW point 449
C 0.05731 0.16492 0.92163
 C 0.05791 0.16272 -0.92126
 C -0.91488 -0.11919 -0.00071
 C -0.03793 -0.25559 2.74312
 C -0.03857 -0.25699 -2.74472
 F 0.63852 1.16498 0.62430
 F 0.64046 1.16159 -0.61789
 H -0.79922 -1.03007 2.99317
 H -0.79926 -1.03122 -2.99369
 H 0.71858 -1.03519 3.30094
 H 0.71715 -1.03623 -3.30398
 H -0.11910 1.05564 3.38738
 H -0.12097 1.05461 -3.38829
13
bifur_IRC_Cartesians_MW_output/new_data/bifur_traj1_Cartesians_MW point 450
C 0.05732 0.16497 0.92164
 C 0.05791 0.16277 -0.92127
 C -0.91482 -0.11907 -0.00071
 C -0.03794 -0.25561 2.74304
 C -0.03858 -0.25701 -2.74464
 F 0.63851 1.16501 0.62439
 F 0.64044 1.16162 -0.61799
 H -0.79923 -1.03007 2.99304
 H -0.79927 -1.03122 -2.99357
 H 0.71859 -1.03520 3.30080
 H 0.71715 -1.03623 -3.30384
 H -0.11910 1.05553 3.38733
 H -0.12098 1.05450 -3.38824
13
bifur_IRC_Cartesians_MW_output/new_data/bifur_traj1_Cartesians_MW point 451
C 0.05732 0.16521 0.92171
 C 0.05792 0.16301 -0.92134
 C -0.91454 -0.11852 -0.00071
 C -0.03795 -0.25571 2.74264
 C -0.03859 -0.25710 -2.74423
 F 0.63841 1.16515 0.62489
 F 0.64034 1.16176 -0.61849
 H -0.79928 -1.03005 2.99241
 H -0.79932 -1.03120 -2.99294
 H 0.71861 -1.03522 3.30010
 H 0.71717 -1.03626 -3.30313
 H -0.11911 1.05498 3.38708
 H -0.12098 1.05395 -3.38799
13
bifur_IRC_Cartesians_MW_output/new_data/bifur_traj1_Cartesians_MW point 452
C 0.05732 0.16521 0.92171
 C 0.05792 0.16301 -0.92134
 C -0.91454 -0.11852 -0.00071
 C -0.03795 -0.25571 2.74264
 C -0.03859 -0.25710 -2.74423
 F 0.63841 1.16515 0.62489
 F 0.64034 1.16176 -0.61849
 H -0.79928 -1.03005 2.99241
 H -0.79932 -1.03120 -2.99294
 H 0.71861 -1.03522 3.30010
 H 0.71717 -1.03626 -3.30313
 H -0.11911 1.05498 3.38708
 H -0.12098 1.05395 -3.38799
13
bifur_IRC_Cartesians_MW_output/new_data/bifur_traj1_Cartesians_MW point 453
C 0.05735 0.16667 0.92210
 C 0.05794 0.16448 -0.92173
 C -0.91279 -0.11516 -0.00071
 C -0.03802 -0.25628 2.74020
 C -0.03866 -0.25767 -2.74179
 F 0.63782 1.16599 0.62789
 F 0.63975 1.16261 -0.62152
 H -0.79961 -1.02996 2.98859
 H -0.79965 -1.03110 -2.98912
 H 0.71872 -1.03538 3.29585
 H 0.71729 -1.03641 -3.29887
 H -0.11914 1.05162 3.38553
 H -0.12101 1.05059 -3.38643
13
bifur_IRC_Cartesians_MW_output/new_data/bifur_traj1_Cartesians_MW point 454
C 0.05737 0.16793 0.92244
 C 0.05796 0.16574 -0.92207
 C -0.91129 -0.11228 -0.00070
 C -0.03808 -0.25677 2.73811
 C -0.03872 -0.25816 -2.73969
 F 0.63731 1.16671 0.63046
 F 0.63924 1.16334 -0.62411
 H -0.79989 -1.02988 2.98532
 H -0.79992 -1.03102 -2.98584
 H 0.71882 -1.03552 3.29220
 H 0.71739 -1.03655 -3.29521
 H -0.11917 1.04874 3.38420
 H -0.12103 1.04772 -3.38510
13
bifur_IRC_Cartesians_MW_output/new_data/bifur_traj1_Cartesians_MW point 455
C 0.05740 0.16946 0.92285
 C 0.05799 0.16729 -0.92248
 C -0.90944 -0.10874 -0.00070
 C -0.03816 -0.25738 2.73554
 C -0.03879 -0.25876 -2.73712
 F 0.63669 1.16759 0.63362
 F 0.63862 1.16424 -0.62729
 H -0.80023 -1.02979 2.98129
 H -0.80027 -1.03092 -2.98181
 H 0.71893 -1.03569 3.28771
 H 0.71751 -1.03671 -3.29072
 H -0.11920 1.04521 3.38257
 H -0.12105 1.04418 -3.38346
13
bifur_IRC_Cartesians_MW_output/new_data/bifur_traj1_Cartesians_MW point 456
C 0.05743 0.17121 0.92332
 C 0.05802 0.16904 -0.92296
 C -0.90735 -0.10472 -0.00070
 C -0.03824 -0.25806 2.73263
 C -0.03887 -0.25944 -2.73420
 F 0.63599 1.16859 0.63720
 F 0.63791 1.16526 -0.63091
 H -0.80062 -1.02968 2.97673
 H -0.80065 -1.03081 -2.97725
 H 0.71907 -1.03588 3.28263
 H 0.71765 -1.03689 -3.28562
 H -0.11924 1.04119 3.38072
 H -0.12109 1.04018 -3.38161
13
bifur_IRC_Cartesians_MW_output/new_data/bifur_traj1_Cartesians_MW point 457
C 0.05746 0.17308 0.92383
 C 0.05805 0.17093 -0.92346
 C -0.90511 -0.10040 -0.00069
 C -0.03833 -0.25880 2.72949
 C -0.03896 -0.26017 -2.73106
 F 0.63523 1.16967 0.64106
 F 0.63715 1.16635 -0.63479
 H -0.80104 -1.02956 2.97183
 H -0.80107 -1.03068 -2.97234
 H 0.71921 -1.03608 3.27716
 H 0.71780 -1.03709 -3.28014
 H -0.11928 1.03688 3.37873
 H -0.12112 1.03587 -3.37961
13
bifur_IRC_Cartesians_MW_output/new_data/bifur_traj1_Cartesians_MW point 458
C 0.05750 0.17504 0.92435
 C 0.05809 0.17289 -0.92399
 C -0.90277 -0.09591 -0.00069
 C -0.03843 -0.25957 2.72623
 C -0.03905 -0.26093 -2.72779
 F 0.63444 1.17079 0.64507
 F 0.63635 1.16749 -0.63883
 H -0.80147 -1.02944 2.96672
 H -0.80150 -1.03055 -2.96723
 H 0.71936 -1.03629 3.27147
 H 0.71796 -1.03730 -3.27443
 H -0.11932 1.03239 3.37666
 H -0.12115 1.03138 -3.37753
13
bifur_IRC_Cartesians_MW_output/new_data/bifur_traj1_Cartesians_MW point 459
C 0.05753 0.17704 0.92489
 C 0.05812 0.17491 -0.92453
 C -0.90037 -0.09129 -0.00069
 C -0.03853 -0.26036 2.72289
 C -0.03914 -0.26171 -2.72444
 F 0.63363 1.17194 0.64918
 F 0.63554 1.16866 -0.64298
 H -0.80192 -1.02931 2.96148
 H -0.80195 -1.03042 -2.96198
 H 0.71952 -1.03651 3.26563
 H 0.71812 -1.03751 -3.26858
 H -0.11937 1.02778 3.37453
 H -0.12119 1.02678 -3.37540
13
bifur_IRC_Cartesians_MW_output/new_data/bifur_traj1_Cartesians_MW point 460
C 0.05757 0.17909 0.92544
 C 0.05816 0.17697 -0.92509
 C -0.89791 -0.08658 -0.00068
 C -0.03862 -0.26116 2.71947
 C -0.03924 -0.26251 -2.72101
 F 0.63280 1.17311 0.65339
 F 0.63470 1.16985 -0.64723
 H -0.80238 -1.02918 2.95612
 H -0.80240 -1.03029 -2.95662
 H 0.71968 -1.03673 3.25966
 H 0.71828 -1.03773 -3.26259
 H -0.11941 1.02307 3.37236
 H -0.12122 1.02207 -3.37322
13
bifur_IRC_Cartesians_MW_output/new_data/bifur_traj1_Cartesians_MW point 461
C 0.05761 0.18119 0.92600
 C 0.05820 0.17908 -0.92565
 C -0.89540 -0.08175 -0.00068
 C -0.03873 -0.26198 2.71597
 C -0.03934 -0.26332 -2.71750
 F 0.63195 1.17432 0.65770
 F 0.63385 1.17108 -0.65156
 H -0.80285 -1.02905 2.95064
 H -0.80287 -1.03015 -2.95114
 H 0.71984 -1.03696 3.25355
 H 0.71845 -1.03795 -3.25647
 H -0.11946 1.01825 3.37014
 H -0.12126 1.01726 -3.37099
13
bifur_IRC_Cartesians_MW_output/new_data/bifur_traj1_Cartesians_MW point 462
C 0.05764 0.18333 0.92658
 C 0.05823 0.18123 -0.92623
 C -0.89283 -0.07682 -0.00068
 C -0.03883 -0.26283 2.71239
 C -0.03944 -0.26416 -2.71391
 F 0.63109 1.17555 0.66210
 F 0.63298 1.17233 -0.65600
 H -0.80332 -1.02891 2.94504
 H -0.80334 -1.03001 -2.94553
 H 0.72000 -1.03719 3.24730
 H 0.71862 -1.03818 -3.25021
 H -0.11950 1.01332 3.36787
 H -0.12130 1.01234 -3.36871
13
bifur_IRC_Cartesians_MW_output/new_data/bifur_traj1_Cartesians_MW point 463
C 0.05764 0.18333 0.92658
 C 0.05823 0.18123 -0.92623
 C -0.89283 -0.07682 -0.00068
 C -0.03883 -0.26283 2.71239
 C -0.03944 -0.26416 -2.71391
 F 0.63109 1.17555 0.66210
 F 0.63298 1.17233 -0.65600
 H -0.80332 -1.02891 2.94504
 H -0.80334 -1.03001 -2.94553
 H 0.72000 -1.03719 3.24730
 H 0.71862 -1.03818 -3.25021
 H -0.11950 1.01332 3.36787
 H -0.12130 1.01234 -3.36871
13
bifur_IRC_Cartesians_MW_output/new_data/bifur_traj1_Cartesians_MW point 464
C 0.05772 0.18776 0.92777
 C 0.05831 0.18568 -0.92743
 C -0.88753 -0.06662 -0.00067
 C -0.03905 -0.26457 2.70499
 C -0.03965 -0.26588 -2.70650
 F 0.62930 1.17809 0.67120
 F 0.63118 1.17491 -0.66517
 H -0.80431 -1.02863 2.93345
 H -0.80432 -1.02971 -2.93394
 H 0.72035 -1.03768 3.23439
 H 0.71897 -1.03864 -3.23727
 H -0.11960 1.00314 3.36317
 H -0.12138 1.00216 -3.36400
13
bifur_IRC_Cartesians_MW_output/new_data/bifur_traj1_Cartesians_MW point 465
C 0.05776 0.19004 0.92838
 C 0.05835 0.18798 -0.92804
 C -0.88480 -0.06138 -0.00067
 C -0.03916 -0.26546 2.70119
 C -0.03975 -0.26677 -2.70268
 F 0.62838 1.17940 0.67588
 F 0.63026 1.17624 -0.66989
 H -0.80482 -1.02849 2.92749
 H -0.80483 -1.02956 -2.92797
 H 0.72052 -1.03792 3.22775
 H 0.71915 -1.03889 -3.23061
 H -0.11965 0.99790 3.36075
 H -0.12142 0.99693 -3.36157
13
bifur_IRC_Cartesians_MW_output/new_data/bifur_traj1_Cartesians_MW point 466
C 0.05781 0.19235 0.92900
 C 0.05839 0.19030 -0.92867
 C -0.88203 -0.05606 -0.00066
 C -0.03927 -0.26637 2.69733
 C -0.03986 -0.26767 -2.69882
 F 0.62744 1.18072 0.68062
 F 0.62932 1.17758 -0.67467
 H -0.80533 -1.02835 2.92146
 H -0.80534 -1.02941 -2.92193
 H 0.72070 -1.03817 3.22102
 H 0.71933 -1.03913 -3.22387
 H -0.11970 0.99259 3.35830
 H -0.12146 0.99163 -3.35912
13
bifur_IRC_Cartesians_MW_output/new_data/bifur_traj1_Cartesians_MW point 467
C 0.05785 0.19464 0.92962
 C 0.05843 0.19261 -0.92929
 C -0.87928 -0.05078 -0.00066
 C -0.03938 -0.26727 2.69350
 C -0.03997 -0.26856 -2.69498
 F 0.62652 1.18204 0.68533
 F 0.62838 1.17892 -0.67943
 H -0.80585 -1.02820 2.91545
 H -0.80585 -1.02926 -2.91592
 H 0.72088 -1.03842 3.21433
 H 0.71952 -1.03937 -3.21716
 H -0.11975 0.98731 3.35587
 H -0.12150 0.98636 -3.35668
13
bifur_IRC_Cartesians_MW_output/new_data/bifur_traj1_Cartesians_MW point 468
C 0.05789 0.19689 0.93023
 C 0.05847 0.19487 -0.92990
 C -0.87658 -0.04559 -0.00065
 C -0.03949 -0.26816 2.68974
 C -0.04008 -0.26944 -2.69121
 F 0.62561 1.18333 0.68996
 F 0.62747 1.18024 -0.68409
 H -0.80635 -1.02806 2.90956
 H -0.80635 -1.02911 -2.91002
 H 0.72105 -1.03867 3.20777
 H 0.71970 -1.03961 -3.21058
 H -0.11980 0.98213 3.35348
 H -0.12154 0.98118 -3.35428
13
bifur_IRC_Cartesians_MW_output/new_data/bifur_traj1_Cartesians_MW point 469
C 0.05793 0.19912 0.93083
 C 0.05851 0.19711 -0.93050
 C -0.87391 -0.04046 -0.00065
 C -0.03960 -0.26904 2.68601
 C -0.04018 -0.27031 -2.68747
 F 0.62471 1.18461 0.69454
 F 0.62656 1.18154 -0.68871
 H -0.80685 -1.02792 2.90373
 H -0.80685 -1.02896 -2.90419
 H 0.72122 -1.03891 3.20126
 H 0.71988 -1.03985 -3.20406
 H -0.11985 0.97700 3.35111
 H -0.12158 0.97606 -3.35191
13
bifur_IRC_Cartesians_MW_output/new_data/bifur_traj1_Cartesians_MW point 470
C 0.05797 0.20139 0.93143
 C 0.05855 0.19939 -0.93111
 C -0.87120 -0.03525 -0.00065
 C -0.03971 -0.26992 2.68224
 C -0.04029 -0.27119 -2.68369
 F 0.62379 1.18591 0.69919
 F 0.62564 1.18286 -0.69340
 H -0.80735 -1.02778 2.89781
 H -0.80735 -1.02882 -2.89826
 H 0.72140 -1.03916 3.19467
 H 0.72006 -1.04009 -3.19745
 H -0.11990 0.97180 3.34871
 H -0.12162 0.97086 -3.34950
13
bifur_IRC_Cartesians_MW_output/new_data/bifur_traj1_Cartesians_MW point 471
C 0.05801 0.20373 0.93206
 C 0.05859 0.20175 -0.93174
 C -0.86839 -0.02985 -0.00064
 C -0.03983 -0.27085 2.67832
 C -0.04040 -0.27210 -2.67976
 F 0.62284 1.18725 0.70401
 F 0.62469 1.18422 -0.69825
 H -0.80787 -1.02763 2.89168
 H -0.80787 -1.02866 -2.89213
 H 0.72158 -1.03941 3.18783
 H 0.72024 -1.04034 -3.19060
 H -0.11995 0.96641 3.34623
 H -0.12166 0.96547 -3.34701
13
bifur_IRC_Cartesians_MW_output/new_data/bifur_traj1_Cartesians_MW point 472
C 0.05805 0.20618 0.93272
 C 0.05863 0.20421 -0.93240
 C -0.86546 -0.02422 -0.00064
 C -0.03994 -0.27181 2.67424
 C -0.04051 -0.27306 -2.67567
 F 0.62186 1.18866 0.70903
 F 0.62370 1.18565 -0.70331
 H -0.80842 -1.02747 2.88529
 H -0.80841 -1.02850 -2.88573
 H 0.72177 -1.03968 3.18071
 H 0.72044 -1.04059 -3.18346
 H -0.12000 0.96079 3.34364
 H -0.12170 0.95986 -3.34440
13
bifur_IRC_Cartesians_MW_output/new_data/bifur_traj1_Cartesians_MW point 473
C 0.05810 0.20871 0.93340
 C 0.05868 0.20675 -0.93309
 C -0.86243 -0.01840 -0.00063
 C -0.04007 -0.27280 2.67002
 C -0.04063 -0.27404 -2.67144
 F 0.62083 1.19011 0.71422
 F 0.62267 1.18713 -0.70855
 H -0.80898 -1.02731 2.87867
 H -0.80897 -1.02833 -2.87911
 H 0.72196 -1.03995 3.17334
 H 0.72064 -1.04086 -3.17607
 H -0.12005 0.95497 3.34095
 H -0.12174 0.95405 -3.34171
13
bifur_IRC_Cartesians_MW_output/new_data/bifur_traj1_Cartesians_MW point 474
C 0.05810 0.20871 0.93340
 C 0.05868 0.20675 -0.93309
 C -0.86243 -0.01840 -0.00063
 C -0.04007 -0.27280 2.67002
 C -0.04063 -0.27404 -2.67144
 F 0.62083 1.19011 0.71422
 F 0.62267 1.18713 -0.70855
 H -0.80898 -1.02731 2.87867
 H -0.80897 -1.02833 -2.87911
 H 0.72196 -1.03995 3.17334
 H 0.72064 -1.04086 -3.17607
 H -0.12005 0.95497 3.34095
 H -0.12174 0.95405 -3.34171
13
bifur_IRC_Cartesians_MW_output/new_data/bifur_traj1_Cartesians_MW point 475
C 0.05819 0.21384 0.93478
 C 0.05877 0.21191 -0.93448
 C -0.85628 -0.00658 -0.00062
 C -0.04032 -0.27482 2.66144
 C -0.04087 -0.27604 -2.66284
 F 0.61876 1.19306 0.72477
 F 0.62058 1.19012 -0.71919
 H -0.81013 -1.02699 2.86524
 H -0.81011 -1.02799 -2.86567
 H 0.72236 -1.04051 3.15837
 H 0.72105 -1.04141 -3.16106
 H -0.12017 0.94316 3.33550
 H -0.12183 0.94225 -3.33625
13
bifur_IRC_Cartesians_MW_output/new_data/bifur_traj1_Cartesians_MW point 476
C 0.05824 0.21636 0.93546
 C 0.05881 0.21444 -0.93516
 C -0.85327 -0.00079 -0.00062
 C -0.04044 -0.27581 2.65724
 C -0.04099 -0.27702 -2.65863
 F 0.61774 1.19450 0.72994
 F 0.61956 1.19159 -0.72439
 H -0.81069 -1.02683 2.85866
 H -0.81067 -1.02783 -2.85909
 H 0.72255 -1.04079 3.15104
 H 0.72125 -1.04167 -3.15372
 H -0.12022 0.93738 3.33284
 H -0.12188 0.93648 -3.33357
13
bifur_IRC_Cartesians_MW_output/new_data/bifur_traj1_Cartesians_MW point 477
C 0.05828 0.21881 0.93612
 C 0.05885 0.21691 -0.93582
 C -0.85032 0.00487 -0.00062
 C -0.04056 -0.27677 2.65314
 C -0.04110 -0.27798 -2.65452
 F 0.61675 1.19591 0.73498
 F 0.61856 1.19302 -0.72948
 H -0.81124 -1.02668 2.85224
 H -0.81121 -1.02767 -2.85266
 H 0.72274 -1.04105 3.14388
 H 0.72144 -1.04193 -3.14654
 H -0.12027 0.93173 3.33023
 H -0.12192 0.93083 -3.33096
13
bifur_IRC_Cartesians_MW_output/new_data/bifur_traj1_Cartesians_MW point 478
C 0.05832 0.22123 0.93677
 C 0.05890 0.21935 -0.93647
 C -0.84742 0.01044 -0.00061
 C -0.04068 -0.27772 2.64910
 C -0.04122 -0.27892 -2.65047
 F 0.61577 1.19730 0.73995
 F 0.61758 1.19443 -0.73449
 H -0.81177 -1.02653 2.84591
 H -0.81175 -1.02751 -2.84632
 H 0.72293 -1.04132 3.13682
 H 0.72164 -1.04219 -3.13947
 H -0.12033 0.92616 3.32767
 H -0.12196 0.92527 -3.32838
13
bifur_IRC_Cartesians_MW_output/new_data/bifur_traj1_Cartesians_MW point 479
C 0.05837 0.22364 0.93742
 C 0.05894 0.22177 -0.93712
 C -0.84454 0.01597 -0.00061
 C -0.04079 -0.27867 2.64508
 C -0.04133 -0.27986 -2.64644
 F 0.61480 1.19868 0.74490
 F 0.61660 1.19583 -0.73947
 H -0.81231 -1.02637 2.83962
 H -0.81228 -1.02735 -2.84003
 H 0.72311 -1.04158 3.12981
 H 0.72183 -1.04244 -3.13244
 H -0.12038 0.92063 3.32512
 H -0.12201 0.91975 -3.32583
13
bifur_IRC_Cartesians_MW_output/new_data/bifur_traj1_Cartesians_MW point 480
C 0.05841 0.22604 0.93806
 C 0.05898 0.22418 -0.93777
 C -0.84167 0.02149 -0.00060
 C -0.04091 -0.27961 2.64108
 C -0.04144 -0.28079 -2.64243
 F 0.61383 1.20005 0.74982
 F 0.61562 1.19723 -0.74443
 H -0.81285 -1.02622 2.83335
 H -0.81282 -1.02719 -2.83375
 H 0.72330 -1.04184 3.12283
 H 0.72202 -1.04270 -3.12544
 H -0.12043 0.91512 3.32257
 H -0.12205 0.91424 -3.32328
13
bifur_IRC_Cartesians_MW_output/new_data/bifur_traj1_Cartesians_MW point 481
C 0.05845 0.22841 0.93870
 C 0.05902 0.22656 -0.93841
 C -0.83883 0.02695 -0.00060
 C -0.04103 -0.28054 2.63712
 C -0.04155 -0.28171 -2.63846
 F 0.61287 1.20141 0.75469
 F 0.61466 1.19861 -0.74934
 H -0.81337 -1.02607 2.82715
 H -0.81334 -1.02703 -2.82755
 H 0.72348 -1.04210 3.11592
 H 0.72221 -1.04295 -3.11851
 H -0.12048 0.90967 3.32006
 H -0.12209 0.90880 -3.32075
13
bifur_IRC_Cartesians_MW_output/new_data/bifur_traj1_Cartesians_MW point 482
C 0.05849 0.23071 0.93932
 C 0.05906 0.22888 -0.93904
 C -0.83607 0.03226 -0.00060
 C -0.04114 -0.28145 2.63327
 C -0.04166 -0.28261 -2.63460
 F 0.61194 1.20274 0.75943
 F 0.61372 1.19996 -0.75412
 H -0.81389 -1.02593 2.82112
 H -0.81385 -1.02688 -2.82151
 H 0.72366 -1.04235 3.10919
 H 0.72239 -1.04319 -3.11177
 H -0.12053 0.90436 3.31761
 H -0.12213 0.90350 -3.31830
13
bifur_IRC_Cartesians_MW_output/new_data/bifur_traj1_Cartesians_MW point 483
C 0.05853 0.23293 0.93991
 C 0.05910 0.23111 -0.93963
 C -0.83341 0.03735 -0.00059
 C -0.04125 -0.28232 2.62957
 C -0.04177 -0.28347 -2.63090
 F 0.61105 1.20401 0.76397
 F 0.61282 1.20125 -0.75870
 H -0.81438 -1.02579 2.81533
 H -0.81434 -1.02674 -2.81572
 H 0.72383 -1.04259 3.10274
 H 0.72257 -1.04343 -3.10531
 H -0.12058 0.89927 3.31527
 H -0.12217 0.89842 -3.31594
13
bifur_IRC_Cartesians_MW_output/new_data/bifur_traj1_Cartesians_MW point 484
C 0.05857 0.23504 0.94048
 C 0.05914 0.23323 -0.94020
 C -0.83088 0.04222 -0.00059
 C -0.04135 -0.28315 2.62605
 C -0.04187 -0.28430 -2.62736
 F 0.61019 1.20522 0.76831
 F 0.61197 1.20248 -0.76307
 H -0.81485 -1.02566 2.80981
 H -0.81481 -1.02660 -2.81019
 H 0.72399 -1.04282 3.09659
 H 0.72274 -1.04365 -3.09914
 H -0.12063 0.89442 3.31303
 H -0.12221 0.89356 -3.31370
13
bifur_IRC_Cartesians_MW_output/new_data/bifur_traj1_Cartesians_MW point 485
C 0.05857 0.23504 0.94048
 C 0.05914 0.23323 -0.94020
 C -0.83088 0.04221 -0.00059
 C -0.04135 -0.28315 2.62605
 C -0.04187 -0.28430 -2.62736
 F 0.61019 1.20522 0.76831
 F 0.61197 1.20248 -0.76307
 H -0.81485 -1.02566 2.80981
 H -0.81481 -1.02660 -2.81019
 H 0.72399 -1.04282 3.09659
 H 0.72274 -1.04365 -3.09914
 H -0.12063 0.89442 3.31303
 H -0.12221 0.89357 -3.31370
13
bifur_IRC_Cartesians_MW_output/new_data/bifur_traj1_Cartesians_MW point 486
C 0.05865 0.23911 0.94158
 C 0.05921 0.23733 -0.94130
 C -0.82600 0.05159 -0.00058
 C -0.04155 -0.28475 2.61925
 C -0.04206 -0.28588 -2.62055
 F 0.60855 1.20756 0.77668
 F 0.61031 1.20486 -0.77151
 H -0.81576 -1.02540 2.79916
 H -0.81572 -1.02633 -2.79953
 H 0.72431 -1.04326 3.08471
 H 0.72306 -1.04408 -3.08724
 H -0.12072 0.88505 3.30871
 H -0.12228 0.88421 -3.30936
13
bifur_IRC_Cartesians_MW_output/new_data/bifur_traj1_Cartesians_MW point 487
C 0.05868 0.24123 0.94214
 C 0.05924 0.23945 -0.94188
 C -0.82347 0.05646 -0.00058
 C -0.04165 -0.28558 2.61572
 C -0.04216 -0.28671 -2.61701
 F 0.60769 1.20877 0.78102
 F 0.60945 1.20609 -0.77589
 H -0.81623 -1.02527 2.79363
 H -0.81619 -1.02619 -2.79400
 H 0.72447 -1.04349 3.07855
 H 0.72323 -1.04430 -3.08106
 H -0.12076 0.88019 3.30646
 H -0.12232 0.87935 -3.30711
13
bifur_IRC_Cartesians_MW_output/new_data/bifur_traj1_Cartesians_MW point 488
C 0.05872 0.24350 0.94276
 C 0.05928 0.24174 -0.94249
 C -0.82075 0.06169 -0.00057
 C -0.04176 -0.28648 2.61192
 C -0.04226 -0.28759 -2.61320
 F 0.60677 1.21008 0.78569
 F 0.60853 1.20742 -0.78060
 H -0.81674 -1.02512 2.78768
 H -0.81669 -1.02604 -2.78805
 H 0.72465 -1.04374 3.07192
 H 0.72341 -1.04454 -3.07442
 H -0.12081 0.87496 3.30405
 H -0.12236 0.87413 -3.30469
13
bifur_IRC_Cartesians_MW_output/new_data/bifur_traj1_Cartesians_MW point 489
C 0.05877 0.24600 0.94343
 C 0.05933 0.24425 -0.94317
 C -0.81775 0.06744 -0.00057
 C -0.04188 -0.28746 2.60775
 C -0.04238 -0.28857 -2.60902
 F 0.60576 1.21151 0.79082
 F 0.60751 1.20887 -0.78577
 H -0.81730 -1.02497 2.78115
 H -0.81724 -1.02587 -2.78151
 H 0.72484 -1.04401 3.06464
 H 0.72361 -1.04481 -3.06712
 H -0.12087 0.86922 3.30140
 H -0.12240 0.86839 -3.30204
13
bifur_IRC_Cartesians_MW_output/new_data/bifur_traj1_Cartesians_MW point 490
C 0.05882 0.24875 0.94417
 C 0.05938 0.24702 -0.94391
 C -0.81445 0.07379 -0.00056
 C -0.04202 -0.28854 2.60315
 C -0.04251 -0.28964 -2.60441
 F 0.60465 1.21309 0.79648
 F 0.60639 1.21048 -0.79148
 H -0.81791 -1.02479 2.77394
 H -0.81786 -1.02569 -2.77430
 H 0.72505 -1.04431 3.05661
 H 0.72383 -1.04510 -3.05907
 H -0.12093 0.86288 3.29848
 H -0.12245 0.86206 -3.29910
13
bifur_IRC_Cartesians_MW_output/new_data/bifur_traj1_Cartesians_MW point 491
C 0.05887 0.25178 0.94498
 C 0.05943 0.25007 -0.94473
 C -0.81082 0.08076 -0.00056
 C -0.04217 -0.28973 2.59809
 C -0.04265 -0.29082 -2.59934
 F 0.60343 1.21483 0.80270
 F 0.60516 1.21225 -0.79775
 H -0.81859 -1.02460 2.76602
 H -0.81853 -1.02549 -2.76637
 H 0.72529 -1.04464 3.04779
 H 0.72407 -1.04542 -3.05022
 H -0.12099 0.85592 3.29527
 H -0.12250 0.85511 -3.29588
13
bifur_IRC_Cartesians_MW_output/new_data/bifur_traj1_Cartesians_MW point 492
C 0.05893 0.25507 0.94587
 C 0.05949 0.25337 -0.94562
 C -0.80689 0.08833 -0.00055
 C -0.04233 -0.29102 2.59260
 C -0.04281 -0.29210 -2.59384
 F 0.60210 1.21671 0.80945
 F 0.60382 1.21416 -0.80455
 H -0.81932 -1.02439 2.75742
 H -0.81926 -1.02528 -2.75777
 H 0.72554 -1.04499 3.03820
 H 0.72433 -1.04577 -3.04062
 H -0.12106 0.84836 3.29178
 H -0.12256 0.84755 -3.29239
13
bifur_IRC_Cartesians_MW_output/new_data/bifur_traj1_Cartesians_MW point 493
C 0.05900 0.25859 0.94681
 C 0.05955 0.25691 -0.94657
 C -0.80267 0.09643 -0.00055
 C -0.04250 -0.29241 2.58673
 C -0.04297 -0.29347 -2.58795
 F 0.60068 1.21873 0.81668
 F 0.60240 1.21622 -0.81184
 H -0.82010 -1.02417 2.74822
 H -0.82004 -1.02504 -2.74856
 H 0.72581 -1.04538 3.02795
 H 0.72461 -1.04614 -3.03034
 H -0.12114 0.84026 3.28805
 H -0.12262 0.83947 -3.28864
13
bifur_IRC_Cartesians_MW_output/new_data/bifur_traj1_Cartesians_MW point 494
C 0.05906 0.26229 0.94781
 C 0.05961 0.26063 -0.94757
 C -0.79823 0.10495 -0.00054
 C -0.04268 -0.29386 2.58054
 C -0.04315 -0.29491 -2.58175
 F 0.59918 1.22086 0.82429
 F 0.60089 1.21837 -0.81951
 H -0.82093 -1.02394 2.73854
 H -0.82086 -1.02480 -2.73887
 H 0.72610 -1.04578 3.01715
 H 0.72491 -1.04653 -3.01952
 H -0.12122 0.83175 3.28412
 H -0.12269 0.83097 -3.28470
13
bifur_IRC_Cartesians_MW_output/new_data/bifur_traj1_Cartesians_MW point 495
C 0.05913 0.26612 0.94884
 C 0.05968 0.26448 -0.94860
 C -0.79365 0.11377 -0.00054
 C -0.04286 -0.29537 2.57415
 C -0.04333 -0.29640 -2.57534
 F 0.59763 1.22306 0.83215
 F 0.59933 1.22061 -0.82744
 H -0.82178 -1.02370 2.72852
 H -0.82171 -1.02455 -2.72885
 H 0.72639 -1.04620 3.00599
 H 0.72521 -1.04694 -3.00833
 H -0.12130 0.82294 3.28006
 H -0.12275 0.82217 -3.28063
13
bifur_IRC_Cartesians_MW_output/new_data/bifur_traj1_Cartesians_MW point 496
C 0.05913 0.26612 0.94884
 C 0.05968 0.26448 -0.94860
 C -0.79365 0.11377 -0.00054
 C -0.04286 -0.29537 2.57415
 C -0.04333 -0.29640 -2.57534
 F 0.59763 1.22306 0.83215
 F 0.59933 1.22061 -0.82744
 H -0.82178 -1.02370 2.72852
 H -0.82171 -1.02455 -2.72885
 H 0.72639 -1.04620 3.00599
 H 0.72521 -1.04694 -3.00833
 H -0.12130 0.82294 3.28006
 H -0.12275 0.82217 -3.28063
13
bifur_IRC_Cartesians_MW_output/new_data/bifur_traj1_Cartesians_MW point 497
C 0.05927 0.27388 0.95092
 C 0.05982 0.27229 -0.95070
 C -0.78435 0.13163 -0.00052
 C -0.04324 -0.29842 2.56119
 C -0.04369 -0.29943 -2.56235
 F 0.59450 1.22751 0.84809
 F 0.59618 1.22513 -0.84350
 H -0.82351 -1.02321 2.70823
 H -0.82343 -1.02404 -2.70854
 H 0.72699 -1.04704 2.98337
 H 0.72583 -1.04776 -2.98566
 H -0.12147 0.80510 3.27183
 H -0.12289 0.80435 -3.27237
13
bifur_IRC_Cartesians_MW_output/new_data/bifur_traj1_Cartesians_MW point 498
C 0.05934 0.27770 0.95195
 C 0.05988 0.27613 -0.95173
 C -0.77977 0.14043 -0.00052
 C -0.04343 -0.29992 2.55481
 C -0.04387 -0.30091 -2.55595
 F 0.59295 1.22970 0.85595
 F 0.59463 1.22736 -0.85142
 H -0.82437 -1.02297 2.69823
 H -0.82428 -1.02378 -2.69853
 H 0.72729 -1.04746 2.97223
 H 0.72614 -1.04816 -2.97449
 H -0.12156 0.79631 3.26778
 H -0.12296 0.79556 -3.26830
13
bifur_IRC_Cartesians_MW_output/new_data/bifur_traj1_Cartesians_MW point 499
C 0.05941 0.28145 0.95296
 C 0.05995 0.27991 -0.95275
 C -0.77528 0.14907 -0.00051
 C -0.04361 -0.30139 2.54854
 C -0.04405 -0.30238 -2.54967
 F 0.59144 1.23186 0.86365
 F 0.59310 1.22955 -0.85919
 H -0.82520 -1.02273 2.68842
 H -0.82511 -1.02354 -2.68871
 H 0.72758 -1.04786 2.96130
 H 0.72644 -1.04856 -2.96353
 H -0.12164 0.78768 3.26380
 H -0.12302 0.78695 -3.26431
13
bifur_IRC_Cartesians_MW_output/new_data/bifur_traj1_Cartesians_MW point 500
C 0.05947 0.28513 0.95395
 C 0.06001 0.28361 -0.95374
 C -0.77087 0.15754 -0.00050
 C -0.04379 -0.30284 2.54240
 C -0.04422 -0.30381 -2.54352
 F 0.58995 1.23397 0.87121
 F 0.59161 1.23170 -0.86681
 H -0.82602 -1.02250 2.67880
 H -0.82593 -1.02329 -2.67908
 H 0.72786 -1.04826 2.95057
 H 0.72673 -1.04895 -2.95278
 H -0.12172 0.77922 3.25990
 H -0.12309 0.77850 -3.26040
