# Supplementary material for: Low dimensional representations along intrinsic reaction coordinates and molecular dynamics trajectories using interatomic distance matrices
Source: Chem Sci. 2019 Sep 18;10(43):9954–68. doi: 10.1039/c9sc02742d (PMC6991188; doi:10.1039/c9sc02742d)
Supplement: Supplementary file 1 [file SC-010-C9SC02742D-s001.zip › C9SC02742D-SI/ESI_xyz_files/bifur_IRC_Cartesians_MW_output/new_data/bifur_traj_D_Cartesians_MW_PC1.xyz]

13
bifur_IRC_Cartesians_MW_output/new_data/bifur_traj1_Cartesians_MW point 1
C 0.10313 0.73795 1.07625
 C 0.03232 0.74608 -1.07735
 C -0.22461 1.20814 -0.00017
 C -0.07481 -0.48007 1.78059
 C -0.05687 -0.48369 -1.77944
 F 0.53175 1.48192 1.80780
 F 0.28048 1.51173 -1.81245
 H -0.93470 -0.98797 1.45514
 H -0.92024 -0.99910 -1.51495
 H 0.75525 -1.09990 1.65166
 H 0.77095 -1.09516 -1.58815
 H -0.17104 -0.26394 2.77589
 H -0.09160 -0.27599 -2.77481
13
bifur_IRC_Cartesians_MW_output/new_data/bifur_traj1_Cartesians_MW point 2
C 0.10039 0.73822 1.07628
 C 0.03508 0.74581 -1.07733
 C -0.22458 1.20814 -0.00014
 C -0.07413 -0.48023 1.78057
 C -0.05755 -0.48353 -1.77946
 F 0.52200 1.48300 1.80786
 F 0.29019 1.51066 -1.81240
 H -0.93416 -0.98842 1.45748
 H -0.92077 -0.99865 -1.51261
 H 0.75585 -1.09975 1.64925
 H 0.77034 -1.09533 -1.59057
 H -0.16800 -0.26442 2.77589
 H -0.09465 -0.27550 -2.77482
13
bifur_IRC_Cartesians_MW_output/new_data/bifur_traj1_Cartesians_MW point 3
C 0.09739 0.73852 1.07631
 C 0.03810 0.74550 -1.07731
 C -0.22454 1.20813 -0.00010
 C -0.07339 -0.48041 1.78056
 C -0.05829 -0.48335 -1.77948
 F 0.51132 1.48418 1.80793
 F 0.30081 1.50948 -1.81234
 H -0.93358 -0.98891 1.46004
 H -0.92136 -0.99815 -1.51006
 H 0.75651 -1.09957 1.64661
 H 0.76968 -1.09550 -1.59323
 H -0.16467 -0.26495 2.77589
 H -0.09799 -0.27497 -2.77482
13
bifur_IRC_Cartesians_MW_output/new_data/bifur_traj1_Cartesians_MW point 4
C 0.09432 0.73882 1.07635
 C 0.04118 0.74519 -1.07728
 C -0.22450 1.20812 -0.00006
 C -0.07263 -0.48060 1.78054
 C -0.05905 -0.48316 -1.77950
 F 0.50040 1.48538 1.80799
 F 0.31169 1.50828 -1.81228
 H -0.93298 -0.98941 1.46265
 H -0.92196 -0.99764 -1.50744
 H 0.75719 -1.09940 1.64391
 H 0.76900 -1.09568 -1.59594
 H -0.16125 -0.26549 2.77589
 H -0.10141 -0.27443 -2.77483
13
bifur_IRC_Cartesians_MW_output/new_data/bifur_traj1_Cartesians_MW point 5
C 0.09155 0.73910 1.07638
 C 0.04397 0.74492 -1.07726
 C -0.22446 1.20812 -0.00002
 C -0.07194 -0.48076 1.78053
 C -0.05974 -0.48299 -1.77952
 F 0.49054 1.48647 1.80805
 F 0.32151 1.50719 -1.81223
 H -0.93244 -0.98986 1.46501
 H -0.92250 -0.99718 -1.50508
 H 0.75780 -1.09924 1.64147
 H 0.76838 -1.09585 -1.59839
 H -0.15818 -0.26597 2.77590
 H -0.10450 -0.27394 -2.77483
13
bifur_IRC_Cartesians_MW_output/new_data/bifur_traj1_Cartesians_MW point 6
C 0.08952 0.73930 1.07640
 C 0.04601 0.74471 -1.07724
 C -0.22443 1.20811 0.00000
 C -0.07144 -0.48088 1.78052
 C -0.06024 -0.48287 -1.77954
 F 0.48333 1.48727 1.80809
 F 0.32868 1.50640 -1.81219
 H -0.93204 -0.99019 1.46674
 H -0.92290 -0.99684 -1.50335
 H 0.75825 -1.09913 1.63969
 H 0.76794 -1.09597 -1.60018
 H -0.15593 -0.26633 2.77590
 H -0.10676 -0.27358 -2.77484
13
bifur_IRC_Cartesians_MW_output/new_data/bifur_traj1_Cartesians_MW point 7
C 0.08832 0.73942 1.07641
 C 0.04721 0.74459 -1.07723
 C -0.22442 1.20811 0.00002
 C -0.07114 -0.48096 1.78051
 C -0.06053 -0.48280 -1.77955
 F 0.47906 1.48774 1.80812
 F 0.33293 1.50593 -1.81216
 H -0.93181 -0.99039 1.46776
 H -0.92313 -0.99664 -1.50233
 H 0.75851 -1.09906 1.63863
 H 0.76767 -1.09604 -1.60125
 H -0.15459 -0.26654 2.77590
 H -0.10809 -0.27337 -2.77484
13
bifur_IRC_Cartesians_MW_output/new_data/bifur_traj1_Cartesians_MW point 8
C 0.08765 0.73949 1.07642
 C 0.04789 0.74452 -1.07722
 C -0.22441 1.20811 0.00003
 C -0.07097 -0.48100 1.78051
 C -0.06070 -0.48276 -1.77955
 F 0.47667 1.48800 1.80813
 F 0.33532 1.50566 -1.81215
 H -0.93168 -0.99050 1.46834
 H -0.92326 -0.99653 -1.50175
 H 0.75866 -1.09902 1.63804
 H 0.76752 -1.09608 -1.60184
 H -0.15385 -0.26666 2.77590
 H -0.10884 -0.27325 -2.77484
13
bifur_IRC_Cartesians_MW_output/new_data/bifur_traj1_Cartesians_MW point 9
C 0.08716 0.73954 1.07642
 C 0.04838 0.74447 -1.07722
 C -0.22440 1.20811 0.00003
 C -0.07085 -0.48103 1.78051
 C -0.06082 -0.48273 -1.77956
 F 0.47492 1.48820 1.80815
 F 0.33706 1.50547 -1.81214
 H -0.93158 -0.99058 1.46876
 H -0.92336 -0.99645 -1.50134
 H 0.75877 -1.09899 1.63761
 H 0.76741 -1.09611 -1.60228
 H -0.15330 -0.26674 2.77590
 H -0.10939 -0.27317 -2.77484
13
bifur_IRC_Cartesians_MW_output/new_data/bifur_traj1_Cartesians_MW point 10
C 0.08654 0.73960 1.07643
 C 0.04900 0.74441 -1.07721
 C -0.22439 1.20811 0.00004
 C -0.07070 -0.48106 1.78050
 C -0.06097 -0.48269 -1.77956
 F 0.47272 1.48844 1.80816
 F 0.33925 1.50523 -1.81213
 H -0.93146 -0.99068 1.46928
 H -0.92348 -0.99635 -1.50081
 H 0.75891 -1.09896 1.63706
 H 0.76728 -1.09614 -1.60282
 H -0.15262 -0.26685 2.77590
 H -0.11008 -0.27306 -2.77484
13
bifur_IRC_Cartesians_MW_output/new_data/bifur_traj1_Cartesians_MW point 11
C 0.08540 0.73971 1.07644
 C 0.05015 0.74430 -1.07721
 C -0.22438 1.20810 0.00005
 C -0.07042 -0.48113 1.78050
 C -0.06125 -0.48262 -1.77957
 F 0.46868 1.48888 1.80818
 F 0.34327 1.50479 -1.81211
 H -0.93124 -0.99087 1.47025
 H -0.92370 -0.99616 -1.49984
 H 0.75916 -1.09889 1.63607
 H 0.76703 -1.09621 -1.60383
 H -0.15135 -0.26705 2.77590
 H -0.11134 -0.27286 -2.77484
13
bifur_IRC_Cartesians_MW_output/new_data/bifur_traj1_Cartesians_MW point 12
C 0.08540 0.73971 1.07644
 C 0.05015 0.74430 -1.07721
 C -0.22438 1.20810 0.00005
 C -0.07042 -0.48113 1.78050
 C -0.06125 -0.48262 -1.77957
 F 0.46868 1.48888 1.80818
 F 0.34327 1.50478 -1.81211
 H -0.93124 -0.99087 1.47025
 H -0.92370 -0.99616 -1.49984
 H 0.75916 -1.09889 1.63607
 H 0.76702 -1.09621 -1.60383
 H -0.15135 -0.26705 2.77590
 H -0.11134 -0.27286 -2.77484
13
bifur_IRC_Cartesians_MW_output/new_data/bifur_traj1_Cartesians_MW point 13
C 0.08151 0.74010 1.07648
 C 0.05406 0.74391 -1.07717
 C -0.22433 1.20810 0.00010
 C -0.06945 -0.48136 1.78048
 C -0.06222 -0.48239 -1.77960
 F 0.45484 1.49041 1.80827
 F 0.35706 1.50326 -1.81203
 H -0.93048 -0.99150 1.47357
 H -0.92446 -0.99551 -1.49653
 H 0.76002 -1.09867 1.63264
 H 0.76616 -1.09644 -1.60727
 H -0.14703 -0.26773 2.77590
 H -0.11568 -0.27217 -2.77485
13
bifur_IRC_Cartesians_MW_output/new_data/bifur_traj1_Cartesians_MW point 14
C 0.07960 0.74029 1.07650
 C 0.05598 0.74371 -1.07716
 C -0.22430 1.20809 0.00013
 C -0.06898 -0.48148 1.78047
 C -0.06269 -0.48227 -1.77961
 F 0.44804 1.49116 1.80831
 F 0.36383 1.50251 -1.81199
 H -0.93011 -0.99181 1.47519
 H -0.92483 -0.99519 -1.49490
 H 0.76044 -1.09856 1.63096
 H 0.76574 -1.09655 -1.60896
 H -0.14491 -0.26807 2.77590
 H -0.11781 -0.27183 -2.77485
13
bifur_IRC_Cartesians_MW_output/new_data/bifur_traj1_Cartesians_MW point 15
C 0.07775 0.74048 1.07652
 C 0.05784 0.74353 -1.07714
 C -0.22428 1.20809 0.00015
 C -0.06852 -0.48159 1.78046
 C -0.06315 -0.48216 -1.77963
 F 0.44145 1.49189 1.80835
 F 0.37039 1.50178 -1.81196
 H -0.92974 -0.99211 1.47677
 H -0.92520 -0.99489 -1.49332
 H 0.76085 -1.09846 1.62933
 H 0.76533 -1.09666 -1.61060
 H -0.14285 -0.26839 2.77590
 H -0.11987 -0.27150 -2.77486
13
bifur_IRC_Cartesians_MW_output/new_data/bifur_traj1_Cartesians_MW point 16
C 0.07598 0.74065 1.07654
 C 0.05962 0.74335 -1.07713
 C -0.22425 1.20808 0.00018
 C -0.06808 -0.48170 1.78045
 C -0.06358 -0.48205 -1.77964
 F 0.43514 1.49258 1.80838
 F 0.37667 1.50109 -1.81192
 H -0.92940 -0.99240 1.47828
 H -0.92554 -0.99459 -1.49181
 H 0.76124 -1.09835 1.62777
 H 0.76494 -1.09676 -1.61216
 H -0.14088 -0.26871 2.77591
 H -0.12185 -0.27119 -2.77486
13
bifur_IRC_Cartesians_MW_output/new_data/bifur_traj1_Cartesians_MW point 17
C 0.07436 0.74082 1.07656
 C 0.06125 0.74319 -1.07711
 C -0.22423 1.20808 0.00020
 C -0.06768 -0.48179 1.78044
 C -0.06398 -0.48196 -1.77965
 F 0.42940 1.49322 1.80842
 F 0.38238 1.50046 -1.81189
 H -0.92908 -0.99267 1.47966
 H -0.92586 -0.99432 -1.49043
 H 0.76159 -1.09826 1.62635
 H 0.76458 -1.09686 -1.61359
 H -0.13909 -0.26899 2.77591
 H -0.12364 -0.27091 -2.77486
13
bifur_IRC_Cartesians_MW_output/new_data/bifur_traj1_Cartesians_MW point 18
C 0.07303 0.74095 1.07657
 C 0.06259 0.74305 -1.07710
 C -0.22421 1.20808 0.00021
 C -0.06735 -0.48187 1.78044
 C -0.06431 -0.48187 -1.77966
 F 0.42465 1.49374 1.80845
 F 0.38712 1.49993 -1.81187
 H -0.92882 -0.99288 1.48080
 H -0.92612 -0.99410 -1.48930
 H 0.76189 -1.09819 1.62518
 H 0.76429 -1.09694 -1.61477
 H -0.13761 -0.26922 2.77591
 H -0.12513 -0.27067 -2.77486
13
bifur_IRC_Cartesians_MW_output/new_data/bifur_traj1_Cartesians_MW point 19
C 0.07207 0.74104 1.07658
 C 0.06355 0.74296 -1.07709
 C -0.22420 1.20807 0.00023
 C -0.06711 -0.48193 1.78043
 C -0.06455 -0.48182 -1.77967
 F 0.42125 1.49412 1.80847
 F 0.39050 1.49956 -1.81185
 H -0.92864 -0.99304 1.48161
 H -0.92631 -0.99394 -1.48848
 H 0.76210 -1.09813 1.62434
 H 0.76408 -1.09699 -1.61562
 H -0.13655 -0.26939 2.77591
 H -0.12620 -0.27050 -2.77487
13
bifur_IRC_Cartesians_MW_output/new_data/bifur_traj1_Cartesians_MW point 20
C 0.07152 0.74110 1.07659
 C 0.06411 0.74290 -1.07709
 C -0.22419 1.20807 0.00023
 C -0.06698 -0.48196 1.78043
 C -0.06469 -0.48178 -1.77967
 F 0.41928 1.49433 1.80848
 F 0.39246 1.49934 -1.81184
 H -0.92853 -0.99313 1.48208
 H -0.92641 -0.99385 -1.48801
 H 0.76222 -1.09810 1.62385
 H 0.76395 -1.09703 -1.61611
 H -0.13593 -0.26949 2.77591
 H -0.12681 -0.27040 -2.77487
13
bifur_IRC_Cartesians_MW_output/new_data/bifur_traj1_Cartesians_MW point 21
C 0.07129 0.74112 1.07659
 C 0.06434 0.74288 -1.07709
 C -0.22419 1.20807 0.00024
 C -0.06692 -0.48198 1.78043
 C -0.06474 -0.48177 -1.77967
 F 0.41847 1.49442 1.80849
 F 0.39327 1.49925 -1.81183
 H -0.92848 -0.99317 1.48228
 H -0.92646 -0.99381 -1.48782
 H 0.76227 -1.09809 1.62365
 H 0.76390 -1.09704 -1.61631
 H -0.13568 -0.26953 2.77591
 H -0.12707 -0.27036 -2.77487
13
bifur_IRC_Cartesians_MW_output/new_data/bifur_traj1_Cartesians_MW point 22
C 0.07123 0.74113 1.07659
 C 0.06439 0.74287 -1.07709
 C -0.22419 1.20807 0.00024
 C -0.06691 -0.48198 1.78043
 C -0.06476 -0.48177 -1.77967
 F 0.41826 1.49445 1.80849
 F 0.39347 1.49923 -1.81183
 H -0.92847 -0.99318 1.48233
 H -0.92647 -0.99380 -1.48777
 H 0.76228 -1.09808 1.62360
 H 0.76389 -1.09704 -1.61636
 H -0.13561 -0.26954 2.77591
 H -0.12713 -0.27035 -2.77487
13
bifur_IRC_Cartesians_MW_output/new_data/bifur_traj1_Cartesians_MW point 23
C 0.07123 0.74113 1.07659
 C 0.06439 0.74287 -1.07709
 C -0.22419 1.20807 0.00024
 C -0.06691 -0.48198 1.78043
 C -0.06476 -0.48177 -1.77967
 F 0.41827 1.49445 1.80849
 F 0.39347 1.49923 -1.81183
 H -0.92847 -0.99318 1.48233
 H -0.92647 -0.99380 -1.48777
 H 0.76228 -1.09808 1.62360
 H 0.76389 -1.09704 -1.61636
 H -0.13561 -0.26954 2.77591
 H -0.12713 -0.27035 -2.77487
13
bifur_IRC_Cartesians_MW_output/new_data/bifur_traj1_Cartesians_MW point 24
C 0.07094 0.74116 1.07660
 C 0.06469 0.74284 -1.07708
 C -0.22419 1.20807 0.00024
 C -0.06683 -0.48200 1.78043
 C -0.06483 -0.48175 -1.77968
 F 0.41721 1.49456 1.80849
 F 0.39452 1.49911 -1.81182
 H -0.92841 -0.99322 1.48258
 H -0.92653 -0.99375 -1.48751
 H 0.76235 -1.09807 1.62334
 H 0.76382 -1.09706 -1.61662
 H -0.13529 -0.26959 2.77591
 H -0.12746 -0.27030 -2.77487
13
bifur_IRC_Cartesians_MW_output/new_data/bifur_traj1_Cartesians_MW point 25
C 0.07027 0.74122 1.07660
 C 0.06537 0.74277 -1.07708
 C -0.22418 1.20807 0.00025
 C -0.06667 -0.48204 1.78042
 C -0.06500 -0.48171 -1.77968
 F 0.41483 1.49483 1.80851
 F 0.39689 1.49885 -1.81181
 H -0.92828 -0.99333 1.48315
 H -0.92666 -0.99364 -1.48694
 H 0.76250 -1.09803 1.62275
 H 0.76368 -1.09710 -1.61721
 H -0.13454 -0.26971 2.77591
 H -0.12821 -0.27018 -2.77487
13
bifur_IRC_Cartesians_MW_output/new_data/bifur_traj1_Cartesians_MW point 26
C 0.06879 0.74137 1.07662
 C 0.06686 0.74262 -1.07706
 C -0.22416 1.20807 0.00027
 C -0.06630 -0.48213 1.78042
 C -0.06536 -0.48162 -1.77969
 F 0.40955 1.49541 1.80854
 F 0.40215 1.49827 -1.81178
 H -0.92799 -0.99358 1.48441
 H -0.92695 -0.99340 -1.48568
 H 0.76282 -1.09794 1.62145
 H 0.76335 -1.09719 -1.61852
 H -0.13290 -0.26997 2.77591
 H -0.12986 -0.26992 -2.77487
13
bifur_IRC_Cartesians_MW_output/new_data/bifur_traj1_Cartesians_MW point 27
C 0.06658 0.74159 1.07664
 C 0.06908 0.74240 -1.07705
 C -0.22413 1.20806 0.00030
 C -0.06575 -0.48226 1.78041
 C -0.06591 -0.48149 -1.77971
 F 0.40169 1.49627 1.80859
 F 0.40997 1.49740 -1.81174
 H -0.92756 -0.99394 1.48630
 H -0.92738 -0.99303 -1.48380
 H 0.76331 -1.09782 1.61950
 H 0.76286 -1.09732 -1.62048
 H -0.13044 -0.27036 2.77591
 H -0.13232 -0.26953 -2.77487
13
bifur_IRC_Cartesians_MW_output/new_data/bifur_traj1_Cartesians_MW point 28
C 0.06420 0.74183 1.07667
 C 0.07146 0.74216 -1.07703
 C -0.22410 1.20806 0.00033
 C -0.06516 -0.48240 1.78040
 C -0.06649 -0.48134 -1.77973
 F 0.39325 1.49721 1.80864
 F 0.41838 1.49647 -1.81169
 H -0.92710 -0.99432 1.48832
 H -0.92784 -0.99263 -1.48177
 H 0.76383 -1.09768 1.61742
 H 0.76233 -1.09746 -1.62258
 H -0.12781 -0.27077 2.77591
 H -0.13496 -0.26911 -2.77488
13
bifur_IRC_Cartesians_MW_output/new_data/bifur_traj1_Cartesians_MW point 29
C 0.06181 0.74207 1.07669
 C 0.07387 0.74192 -1.07701
 C -0.22406 1.20805 0.00036
 C -0.06457 -0.48255 1.78038
 C -0.06709 -0.48120 -1.77974
 F 0.38472 1.49815 1.80869
 F 0.42687 1.49553 -1.81165
 H -0.92663 -0.99471 1.49036
 H -0.92831 -0.99224 -1.47973
 H 0.76436 -1.09755 1.61531
 H 0.76180 -1.09760 -1.62470
 H -0.12514 -0.27119 2.77592
 H -0.13764 -0.26869 -2.77488
13
bifur_IRC_Cartesians_MW_output/new_data/bifur_traj1_Cartesians_MW point 30
C 0.05940 0.74231 1.07672
 C 0.07629 0.74168 -1.07699
 C -0.22403 1.20804 0.00039
 C -0.06397 -0.48269 1.78037
 C -0.06768 -0.48105 -1.77976
 F 0.37615 1.49909 1.80874
 F 0.43540 1.49459 -1.81160
 H -0.92616 -0.99511 1.49241
 H -0.92878 -0.99184 -1.47768
 H 0.76489 -1.09741 1.61319
 H 0.76127 -1.09774 -1.62683
 H -0.12247 -0.27162 2.77592
 H -0.14032 -0.26826 -2.77489
13
bifur_IRC_Cartesians_MW_output/new_data/bifur_traj1_Cartesians_MW point 31
C 0.05704 0.74254 1.07674
 C 0.07867 0.74144 -1.07697
 C -0.22400 1.20804 0.00042
 C -0.06339 -0.48283 1.78036
 C -0.06827 -0.48091 -1.77978
 F 0.36776 1.50002 1.80879
 F 0.44376 1.49366 -1.81155
 H -0.92570 -0.99549 1.49442
 H -0.92924 -0.99144 -1.47567
 H 0.76542 -1.09728 1.61112
 H 0.76075 -1.09788 -1.62891
 H -0.11985 -0.27203 2.77592
 H -0.14295 -0.26785 -2.77489
13
bifur_IRC_Cartesians_MW_output/new_data/bifur_traj1_Cartesians_MW point 32
C 0.05485 0.74276 1.07677
 C 0.08087 0.74122 -1.07695
 C -0.22397 1.20803 0.00045
 C -0.06284 -0.48296 1.78035
 C -0.06881 -0.48078 -1.77979
 F 0.35996 1.50088 1.80884
 F 0.45152 1.49281 -1.81151
 H -0.92527 -0.99585 1.49629
 H -0.92967 -0.99108 -1.47380
 H 0.76590 -1.09715 1.60919
 H 0.76026 -1.09801 -1.63085
 H -0.11742 -0.27242 2.77592
 H -0.14539 -0.26746 -2.77489
13
bifur_IRC_Cartesians_MW_output/new_data/bifur_traj1_Cartesians_MW point 33
C 0.05299 0.74295 1.07679
 C 0.08274 0.74103 -1.07693
 C -0.22395 1.20803 0.00047
 C -0.06238 -0.48307 1.78034
 C -0.06927 -0.48066 -1.77981
 F 0.35334 1.50161 1.80888
 F 0.45811 1.49208 -1.81148
 H -0.92491 -0.99615 1.49787
 H -0.93003 -0.99077 -1.47222
 H 0.76631 -1.09704 1.60755
 H 0.75985 -1.09812 -1.63250
 H -0.11535 -0.27274 2.77592
 H -0.14746 -0.26713 -2.77490
13
bifur_IRC_Cartesians_MW_output/new_data/bifur_traj1_Cartesians_MW point 34
C 0.05299 0.74295 1.07679
 C 0.08274 0.74103 -1.07693
 C -0.22395 1.20803 0.00047
 C -0.06238 -0.48307 1.78034
 C -0.06927 -0.48066 -1.77981
 F 0.35334 1.50161 1.80888
 F 0.45811 1.49208 -1.81148
 H -0.92491 -0.99615 1.49787
 H -0.93003 -0.99077 -1.47222
 H 0.76631 -1.09704 1.60755
 H 0.75985 -1.09812 -1.63250
 H -0.11535 -0.27274 2.77592
 H -0.14746 -0.26713 -2.77490
13
bifur_IRC_Cartesians_MW_output/new_data/bifur_traj1_Cartesians_MW point 35
C 0.05071 0.74318 1.07681
 C 0.08503 0.74081 -1.07691
 C -0.22392 1.20802 0.00050
 C -0.06182 -0.48321 1.78033
 C -0.06983 -0.48053 -1.77982
 F 0.34524 1.50250 1.80893
 F 0.46618 1.49118 -1.81143
 H -0.92447 -0.99652 1.49982
 H -0.93048 -0.99039 -1.47028
 H 0.76681 -1.09692 1.60555
 H 0.75935 -1.09825 -1.63451
 H -0.11282 -0.27314 2.77592
 H -0.15000 -0.26673 -2.77490
13
bifur_IRC_Cartesians_MW_output/new_data/bifur_traj1_Cartesians_MW point 36
C 0.05027 0.74322 1.07682
 C 0.08547 0.74076 -1.07691
 C -0.22391 1.20802 0.00050
 C -0.06171 -0.48324 1.78033
 C -0.06994 -0.48050 -1.77983
 F 0.34368 1.50267 1.80894
 F 0.46773 1.49101 -1.81142
 H -0.92438 -0.99659 1.50019
 H -0.93056 -0.99032 -1.46990
 H 0.76691 -1.09689 1.60516
 H 0.75925 -1.09828 -1.63490
 H -0.11233 -0.27322 2.77592
 H -0.15048 -0.26665 -2.77490
13
bifur_IRC_Cartesians_MW_output/new_data/bifur_traj1_Cartesians_MW point 37
C 0.05012 0.74324 1.07682
 C 0.08563 0.74075 -1.07691
 C -0.22391 1.20802 0.00051
 C -0.06167 -0.48325 1.78033
 C -0.06998 -0.48049 -1.77983
 F 0.34313 1.50274 1.80894
 F 0.46829 1.49095 -1.81142
 H -0.92435 -0.99662 1.50032
 H -0.93060 -0.99029 -1.46977
 H 0.76694 -1.09688 1.60503
 H 0.75922 -1.09829 -1.63504
 H -0.11216 -0.27325 2.77592
 H -0.15066 -0.26662 -2.77490
13
bifur_IRC_Cartesians_MW_output/new_data/bifur_traj1_Cartesians_MW point 38
C 0.05004 0.74324 1.07682
 C 0.08570 0.74074 -1.07691
 C -0.22391 1.20802 0.00051
 C -0.06165 -0.48325 1.78033
 C -0.07000 -0.48049 -1.77983
 F 0.34286 1.50277 1.80894
 F 0.46855 1.49092 -1.81142
 H -0.92433 -0.99663 1.50039
 H -0.93061 -0.99028 -1.46971
 H 0.76696 -1.09688 1.60496
 H 0.75920 -1.09829 -1.63510
 H -0.11208 -0.27326 2.77592
 H -0.15074 -0.26661 -2.77490
13
bifur_IRC_Cartesians_MW_output/new_data/bifur_traj1_Cartesians_MW point 39
C 0.04984 0.74326 1.07682
 C 0.08591 0.74072 -1.07690
 C -0.22390 1.20802 0.00051
 C -0.06160 -0.48326 1.78032
 C -0.07005 -0.48047 -1.77983
 F 0.34213 1.50285 1.80895
 F 0.46928 1.49084 -1.81141
 H -0.92429 -0.99667 1.50056
 H -0.93065 -0.99025 -1.46953
 H 0.76700 -1.09687 1.60478
 H 0.75916 -1.09831 -1.63528
 H -0.11185 -0.27330 2.77592
 H -0.15097 -0.26657 -2.77490
13
bifur_IRC_Cartesians_MW_output/new_data/bifur_traj1_Cartesians_MW point 40
C 0.04921 0.74333 1.07683
 C 0.08654 0.74065 -1.07690
 C -0.22390 1.20802 0.00052
 C -0.06144 -0.48330 1.78032
 C -0.07020 -0.48044 -1.77984
 F 0.33990 1.50309 1.80896
 F 0.47149 1.49060 -1.81140
 H -0.92417 -0.99677 1.50109
 H -0.93077 -0.99014 -1.46900
 H 0.76714 -1.09683 1.60423
 H 0.75902 -1.09834 -1.63584
 H -0.11115 -0.27341 2.77592
 H -0.15167 -0.26646 -2.77490
13
bifur_IRC_Cartesians_MW_output/new_data/bifur_traj1_Cartesians_MW point 41
C 0.04780 0.74347 1.07684
 C 0.08796 0.74051 -1.07689
 C -0.22388 1.20802 0.00054
 C -0.06109 -0.48339 1.78031
 C -0.07055 -0.48035 -1.77985
 F 0.33489 1.50365 1.80899
 F 0.47649 1.49004 -1.81137
 H -0.92390 -0.99700 1.50230
 H -0.93105 -0.98991 -1.46780
 H 0.76745 -1.09675 1.60299
 H 0.75871 -1.09842 -1.63708
 H -0.10959 -0.27365 2.77593
 H -0.15324 -0.26621 -2.77491
13
bifur_IRC_Cartesians_MW_output/new_data/bifur_traj1_Cartesians_MW point 42
C 0.04583 0.74366 1.07686
 C 0.08994 0.74031 -1.07687
 C -0.22385 1.20801 0.00056
 C -0.06061 -0.48350 1.78031
 C -0.07104 -0.48023 -1.77986
 F 0.32786 1.50442 1.80903
 F 0.48349 1.48927 -1.81134
 H -0.92351 -0.99732 1.50398
 H -0.93143 -0.98958 -1.46611
 H 0.76789 -1.09664 1.60125
 H 0.75827 -1.09854 -1.63883
 H -0.10739 -0.27400 2.77593
 H -0.15544 -0.26586 -2.77491
13
bifur_IRC_Cartesians_MW_output/new_data/bifur_traj1_Cartesians_MW point 43
C 0.04387 0.74386 1.07688
 C 0.09191 0.74012 -1.07685
 C -0.22383 1.20801 0.00059
 C -0.06012 -0.48362 1.78030
 C -0.07152 -0.48011 -1.77987
 F 0.32091 1.50519 1.80907
 F 0.49041 1.48850 -1.81130
 H -0.92313 -0.99764 1.50564
 H -0.93182 -0.98925 -1.46445
 H 0.76832 -1.09653 1.59953
 H 0.75784 -1.09866 -1.64056
 H -0.10522 -0.27434 2.77593
 H -0.15762 -0.26552 -2.77491
13
bifur_IRC_Cartesians_MW_output/new_data/bifur_traj1_Cartesians_MW point 44
C 0.04217 0.74403 1.07690
 C 0.09362 0.73995 -1.07684
 C -0.22380 1.20801 0.00061
 C -0.05970 -0.48372 1.78029
 C -0.07194 -0.48001 -1.77989
 F 0.31485 1.50586 1.80911
 F 0.49644 1.48783 -1.81127
 H -0.92280 -0.99792 1.50710
 H -0.93215 -0.98897 -1.46300
 H 0.76870 -1.09643 1.59804
 H 0.75746 -1.09876 -1.64207
 H -0.10333 -0.27464 2.77593
 H -0.15951 -0.26522 -2.77492
13
bifur_IRC_Cartesians_MW_output/new_data/bifur_traj1_Cartesians_MW point 45
C 0.04217 0.74403 1.07690
 C 0.09362 0.73995 -1.07684
 C -0.22380 1.20801 0.00061
 C -0.05970 -0.48372 1.78029
 C -0.07194 -0.48001 -1.77989
 F 0.31484 1.50586 1.80911
 F 0.49644 1.48783 -1.81127
 H -0.92280 -0.99792 1.50710
 H -0.93215 -0.98897 -1.46300
 H 0.76870 -1.09643 1.59803
 H 0.75746 -1.09876 -1.64207
 H -0.10333 -0.27464 2.77593
 H -0.15951 -0.26522 -2.77492
13
bifur_IRC_Cartesians_MW_output/new_data/bifur_traj1_Cartesians_MW point 46
C 0.04019 0.74423 1.07692
 C 0.09561 0.73975 -1.07682
 C -0.22378 1.20800 0.00063
 C -0.05921 -0.48384 1.78028
 C -0.07243 -0.47989 -1.77990
 F 0.30779 1.50663 1.80915
 F 0.50347 1.48706 -1.81123
 H -0.92241 -0.99824 1.50879
 H -0.93254 -0.98864 -1.46131
 H 0.76913 -1.09632 1.59629
 H 0.75702 -1.09887 -1.64382
 H -0.10113 -0.27499 2.77593
 H -0.16172 -0.26487 -2.77492
13
bifur_IRC_Cartesians_MW_output/new_data/bifur_traj1_Cartesians_MW point 47
C 0.04018 0.74423 1.07692
 C 0.09562 0.73975 -1.07682
 C -0.22378 1.20800 0.00063
 C -0.05920 -0.48384 1.78028
 C -0.07243 -0.47989 -1.77990
 F 0.30776 1.50664 1.80915
 F 0.50349 1.48705 -1.81123
 H -0.92241 -0.99824 1.50879
 H -0.93254 -0.98864 -1.46130
 H 0.76914 -1.09632 1.59628
 H 0.75702 -1.09887 -1.64383
 H -0.10112 -0.27499 2.77593
 H -0.16173 -0.26487 -2.77492
13
bifur_IRC_Cartesians_MW_output/new_data/bifur_traj1_Cartesians_MW point 48
C 0.04079 0.74417 1.07692
 C 0.09501 0.73981 -1.07683
 C -0.22378 1.20800 0.00063
 C -0.05936 -0.48381 1.78028
 C -0.07228 -0.47993 -1.77990
 F 0.30994 1.50640 1.80914
 F 0.50133 1.48729 -1.81124
 H -0.92253 -0.99814 1.50827
 H -0.93242 -0.98874 -1.46182
 H 0.76900 -1.09635 1.59682
 H 0.75715 -1.09884 -1.64329
 H -0.10180 -0.27489 2.77593
 H -0.16105 -0.26498 -2.77492
13
bifur_IRC_Cartesians_MW_output/new_data/bifur_traj1_Cartesians_MW point 49
C 0.04187 0.74406 1.07691
 C 0.09392 0.73992 -1.07684
 C -0.22380 1.20800 0.00061
 C -0.05962 -0.48374 1.78029
 C -0.07202 -0.47999 -1.77989
 F 0.31376 1.50598 1.80912
 F 0.49752 1.48772 -1.81126
 H -0.92274 -0.99797 1.50735
 H -0.93221 -0.98892 -1.46274
 H 0.76876 -1.09641 1.59777
 H 0.75739 -1.09877 -1.64233
 H -0.10299 -0.27470 2.77593
 H -0.15985 -0.26517 -2.77492
13
bifur_IRC_Cartesians_MW_output/new_data/bifur_traj1_Cartesians_MW point 50
C 0.04323 0.74392 1.07689
 C 0.09255 0.74005 -1.07685
 C -0.22382 1.20801 0.00059
 C -0.05996 -0.48366 1.78029
 C -0.07168 -0.48008 -1.77988
 F 0.31864 1.50544 1.80909
 F 0.49267 1.48825 -1.81129
 H -0.92301 -0.99774 1.50619
 H -0.93194 -0.98915 -1.46390
 H 0.76846 -1.09649 1.59897
 H 0.75769 -1.09869 -1.64112
 H -0.10451 -0.27446 2.77593
 H -0.15833 -0.26541 -2.77491
13
bifur_IRC_Cartesians_MW_output/new_data/bifur_traj1_Cartesians_MW point 51
C 0.04473 0.74377 1.07688
 C 0.09104 0.74020 -1.07686
 C -0.22384 1.20801 0.00058
 C -0.06033 -0.48357 1.78030
 C -0.07131 -0.48017 -1.77987
 F 0.32397 1.50485 1.80905
 F 0.48735 1.48884 -1.81132
 H -0.92330 -0.99750 1.50491
 H -0.93165 -0.98940 -1.46518
 H 0.76813 -1.09657 1.60029
 H 0.75803 -1.09861 -1.63980
 H -0.10618 -0.27419 2.77593
 H -0.15666 -0.26567 -2.77491
13
bifur_IRC_Cartesians_MW_output/new_data/bifur_traj1_Cartesians_MW point 52
C 0.04622 0.74362 1.07686
 C 0.08955 0.74035 -1.07687
 C -0.22386 1.20801 0.00056
 C -0.06070 -0.48348 1.78031
 C -0.07094 -0.48026 -1.77986
 F 0.32925 1.50427 1.80902
 F 0.48210 1.48942 -1.81134
 H -0.92359 -0.99726 1.50364
 H -0.93136 -0.98964 -1.46645
 H 0.76780 -1.09666 1.60160
 H 0.75836 -1.09852 -1.63848
 H -0.10783 -0.27393 2.77593
 H -0.15500 -0.26593 -2.77491
13
bifur_IRC_Cartesians_MW_output/new_data/bifur_traj1_Cartesians_MW point 53
C 0.04755 0.74349 1.07685
 C 0.08821 0.74049 -1.07689
 C -0.22387 1.20802 0.00054
 C -0.06103 -0.48340 1.78031
 C -0.07061 -0.48034 -1.77985
 F 0.33397 1.50375 1.80899
 F 0.47740 1.48994 -1.81137
 H -0.92385 -0.99704 1.50251
 H -0.93110 -0.98987 -1.46758
 H 0.76751 -1.09673 1.60276
 H 0.75865 -1.09844 -1.63731
 H -0.10930 -0.27370 2.77593
 H -0.15352 -0.26617 -2.77491
13
bifur_IRC_Cartesians_MW_output/new_data/bifur_traj1_Cartesians_MW point 54
C 0.04855 0.74339 1.07684
 C 0.08720 0.74059 -1.07689
 C -0.22389 1.20802 0.00053
 C -0.06128 -0.48334 1.78032
 C -0.07036 -0.48040 -1.77984
 F 0.33755 1.50335 1.80897
 F 0.47384 1.49034 -1.81139
 H -0.92404 -0.99688 1.50166
 H -0.93090 -0.99003 -1.46843
 H 0.76729 -1.09679 1.60365
 H 0.75887 -1.09838 -1.63642
 H -0.11042 -0.27352 2.77593
 H -0.15241 -0.26635 -2.77490
13
bifur_IRC_Cartesians_MW_output/new_data/bifur_traj1_Cartesians_MW point 55
C 0.04898 0.74335 1.07683
 C 0.08677 0.74063 -1.07690
 C -0.22389 1.20802 0.00052
 C -0.06139 -0.48332 1.78032
 C -0.07026 -0.48042 -1.77984
 F 0.33908 1.50318 1.80896
 F 0.47231 1.49051 -1.81140
 H -0.92413 -0.99681 1.50129
 H -0.93082 -0.99010 -1.46880
 H 0.76719 -1.09682 1.60403
 H 0.75897 -1.09836 -1.63604
 H -0.11090 -0.27345 2.77592
 H -0.15192 -0.26642 -2.77490
13
bifur_IRC_Cartesians_MW_output/new_data/bifur_traj1_Cartesians_MW point 56
C 0.04898 0.74335 1.07683
 C 0.08677 0.74063 -1.07690
 C -0.22389 1.20802 0.00052
 C -0.06139 -0.48332 1.78032
 C -0.07026 -0.48042 -1.77984
 F 0.33909 1.50318 1.80896
 F 0.47231 1.49051 -1.81140
 H -0.92413 -0.99681 1.50129
 H -0.93082 -0.99010 -1.46880
 H 0.76719 -1.09682 1.60403
 H 0.75897 -1.09836 -1.63604
 H -0.11090 -0.27345 2.77592
 H -0.15192 -0.26642 -2.77490
13
bifur_IRC_Cartesians_MW_output/new_data/bifur_traj1_Cartesians_MW point 57
C 0.04720 0.74353 1.07685
 C 0.08856 0.74045 -1.07688
 C -0.22387 1.20802 0.00054
 C -0.06095 -0.48342 1.78031
 C -0.07070 -0.48032 -1.77985
 F 0.33276 1.50388 1.80900
 F 0.47861 1.48981 -1.81136
 H -0.92378 -0.99710 1.50281
 H -0.93116 -0.98981 -1.46729
 H 0.76759 -1.09672 1.60246
 H 0.75857 -1.09846 -1.63761
 H -0.10892 -0.27376 2.77593
 H -0.15390 -0.26611 -2.77491
13
bifur_IRC_Cartesians_MW_output/new_data/bifur_traj1_Cartesians_MW point 58
C 0.04551 0.74370 1.07687
 C 0.09026 0.74028 -1.07687
 C -0.22385 1.20801 0.00057
 C -0.06053 -0.48352 1.78030
 C -0.07112 -0.48021 -1.77986
 F 0.32673 1.50455 1.80904
 F 0.48461 1.48914 -1.81133
 H -0.92345 -0.99737 1.50425
 H -0.93150 -0.98953 -1.46584
 H 0.76796 -1.09662 1.60097
 H 0.75820 -1.09856 -1.63911
 H -0.10704 -0.27406 2.77593
 H -0.15579 -0.26581 -2.77491
13
bifur_IRC_Cartesians_MW_output/new_data/bifur_traj1_Cartesians_MW point 59
C 0.04373 0.74387 1.07689
 C 0.09205 0.74010 -1.07685
 C -0.22382 1.20801 0.00059
 C -0.06009 -0.48363 1.78029
 C -0.07156 -0.48011 -1.77988
 F 0.32040 1.50524 1.80908
 F 0.49091 1.48845 -1.81130
 H -0.92310 -0.99766 1.50576
 H -0.93184 -0.98923 -1.46433
 H 0.76835 -1.09652 1.59941
 H 0.75780 -1.09866 -1.64068
 H -0.10506 -0.27437 2.77593
 H -0.15777 -0.26549 -2.77491
13
bifur_IRC_Cartesians_MW_output/new_data/bifur_traj1_Cartesians_MW point 60
C 0.04209 0.74404 1.07690
 C 0.09370 0.73994 -1.07684
 C -0.22380 1.20800 0.00061
 C -0.05968 -0.48373 1.78029
 C -0.07196 -0.48001 -1.77989
 F 0.31457 1.50589 1.80911
 F 0.49672 1.48780 -1.81126
 H -0.92278 -0.99793 1.50716
 H -0.93216 -0.98896 -1.46293
 H 0.76871 -1.09642 1.59797
 H 0.75744 -1.09876 -1.64213
 H -0.10324 -0.27466 2.77593
 H -0.15960 -0.26521 -2.77492
13
bifur_IRC_Cartesians_MW_output/new_data/bifur_traj1_Cartesians_MW point 61
C 0.04083 0.74416 1.07692
 C 0.09497 0.73981 -1.07683
 C -0.22378 1.20800 0.00063
 C -0.05937 -0.48380 1.78028
 C -0.07227 -0.47993 -1.77990
 F 0.31007 1.50638 1.80914
 F 0.50120 1.48731 -1.81124
 H -0.92254 -0.99814 1.50824
 H -0.93241 -0.98875 -1.46185
 H 0.76899 -1.09635 1.59685
 H 0.75716 -1.09884 -1.64325
 H -0.10184 -0.27488 2.77593
 H -0.16101 -0.26498 -2.77492
13
bifur_IRC_Cartesians_MW_output/new_data/bifur_traj1_Cartesians_MW point 62
C 0.04008 0.74424 1.07693
 C 0.09571 0.73974 -1.07682
 C -0.22377 1.20800 0.00064
 C -0.05918 -0.48385 1.78028
 C -0.07246 -0.47989 -1.77990
 F 0.30743 1.50667 1.80915
 F 0.50383 1.48702 -1.81122
 H -0.92239 -0.99826 1.50887
 H -0.93256 -0.98863 -1.46122
 H 0.76916 -1.09631 1.59620
 H 0.75700 -1.09888 -1.64391
 H -0.10102 -0.27501 2.77593
 H -0.16184 -0.26485 -2.77492
13
bifur_IRC_Cartesians_MW_output/new_data/bifur_traj1_Cartesians_MW point 63
C 0.03988 0.74426 1.07693
 C 0.09592 0.73972 -1.07682
 C -0.22377 1.20800 0.00064
 C -0.05913 -0.48386 1.78028
 C -0.07251 -0.47987 -1.77990
 F 0.30670 1.50675 1.80916
 F 0.50455 1.48694 -1.81122
 H -0.92235 -0.99829 1.50905
 H -0.93259 -0.98859 -1.46105
 H 0.76920 -1.09630 1.59602
 H 0.75695 -1.09889 -1.64409
 H -0.10079 -0.27504 2.77593
 H -0.16206 -0.26481 -2.77492
13
bifur_IRC_Cartesians_MW_output/new_data/bifur_traj1_Cartesians_MW point 64
C 0.04012 0.74423 1.07692
 C 0.09568 0.73974 -1.07682
 C -0.22378 1.20800 0.00063
 C -0.05919 -0.48385 1.78028
 C -0.07245 -0.47989 -1.77990
 F 0.30754 1.50666 1.80915
 F 0.50371 1.48703 -1.81123
 H -0.92240 -0.99825 1.50885
 H -0.93255 -0.98863 -1.46125
 H 0.76915 -1.09631 1.59623
 H 0.75701 -1.09888 -1.64388
 H -0.10105 -0.27500 2.77593
 H -0.16180 -0.26486 -2.77492
13
bifur_IRC_Cartesians_MW_output/new_data/bifur_traj1_Cartesians_MW point 65
C 0.04062 0.74418 1.07692
 C 0.09518 0.73979 -1.07683
 C -0.22378 1.20800 0.00063
 C -0.05931 -0.48382 1.78028
 C -0.07233 -0.47992 -1.77990
 F 0.30932 1.50647 1.80914
 F 0.50194 1.48723 -1.81123
 H -0.92249 -0.99817 1.50842
 H -0.93245 -0.98871 -1.46167
 H 0.76904 -1.09634 1.59667
 H 0.75712 -1.09885 -1.64344
 H -0.10161 -0.27492 2.77593
 H -0.16124 -0.26494 -2.77492
13
bifur_IRC_Cartesians_MW_output/new_data/bifur_traj1_Cartesians_MW point 66
C 0.04118 0.74413 1.07691
 C 0.09462 0.73985 -1.07683
 C -0.22379 1.20800 0.00062
 C -0.05945 -0.48378 1.78028
 C -0.07219 -0.47995 -1.77989
 F 0.31132 1.50625 1.80913
 F 0.49996 1.48745 -1.81125
 H -0.92260 -0.99808 1.50794
 H -0.93234 -0.98881 -1.46215
 H 0.76891 -1.09637 1.59716
 H 0.75724 -1.09882 -1.64294
 H -0.10223 -0.27482 2.77593
 H -0.16062 -0.26504 -2.77492
13
bifur_IRC_Cartesians_MW_output/new_data/bifur_traj1_Cartesians_MW point 67
C 0.04118 0.74413 1.07691
 C 0.09462 0.73985 -1.07683
 C -0.22379 1.20800 0.00062
 C -0.05945 -0.48378 1.78028
 C -0.07219 -0.47995 -1.77989
 F 0.31132 1.50625 1.80913
 F 0.49995 1.48745 -1.81125
 H -0.92260 -0.99808 1.50794
 H -0.93234 -0.98881 -1.46215
 H 0.76891 -1.09637 1.59716
 H 0.75724 -1.09882 -1.64294
 H -0.10223 -0.27482 2.77593
 H -0.16062 -0.26504 -2.77492
13
bifur_IRC_Cartesians_MW_output/new_data/bifur_traj1_Cartesians_MW point 68
C 0.04168 0.74408 1.07691
 C 0.09411 0.73990 -1.07684
 C -0.22380 1.20800 0.00061
 C -0.05958 -0.48375 1.78028
 C -0.07206 -0.47998 -1.77989
 F 0.31311 1.50605 1.80912
 F 0.49817 1.48764 -1.81126
 H -0.92270 -0.99800 1.50751
 H -0.93224 -0.98889 -1.46258
 H 0.76880 -1.09640 1.59761
 H 0.75735 -1.09879 -1.64250
 H -0.10279 -0.27473 2.77593
 H -0.16006 -0.26513 -2.77492
13
bifur_IRC_Cartesians_MW_output/new_data/bifur_traj1_Cartesians_MW point 69
C 0.04119 0.74413 1.07691
 C 0.09460 0.73985 -1.07683
 C -0.22379 1.20800 0.00062
 C -0.05946 -0.48378 1.78028
 C -0.07218 -0.47995 -1.77989
 F 0.31138 1.50624 1.80913
 F 0.49990 1.48745 -1.81125
 H -0.92261 -0.99808 1.50793
 H -0.93234 -0.98881 -1.46216
 H 0.76891 -1.09637 1.59718
 H 0.75724 -1.09881 -1.64293
 H -0.10225 -0.27481 2.77593
 H -0.16060 -0.26505 -2.77492
13
bifur_IRC_Cartesians_MW_output/new_data/bifur_traj1_Cartesians_MW point 70
C 0.03989 0.74426 1.07693
 C 0.09591 0.73972 -1.07682
 C -0.22377 1.20800 0.00064
 C -0.05913 -0.48386 1.78028
 C -0.07250 -0.47987 -1.77990
 F 0.30674 1.50675 1.80916
 F 0.50451 1.48694 -1.81122
 H -0.92235 -0.99829 1.50904
 H -0.93259 -0.98859 -1.46105
 H 0.76920 -1.09630 1.59603
 H 0.75696 -1.09889 -1.64408
 H -0.10080 -0.27504 2.77593
 H -0.16205 -0.26482 -2.77492
13
bifur_IRC_Cartesians_MW_output/new_data/bifur_traj1_Cartesians_MW point 71
C 0.03780 0.74447 1.07695
 C 0.09802 0.73951 -1.07680
 C -0.22374 1.20800 0.00066
 C -0.05861 -0.48399 1.78027
 C -0.07302 -0.47975 -1.77992
 F 0.29928 1.50757 1.80920
 F 0.51194 1.48612 -1.81118
 H -0.92194 -0.99863 1.51082
 H -0.93300 -0.98824 -1.45927
 H 0.76966 -1.09618 1.59419
 H 0.75649 -1.09901 -1.64593
 H -0.09847 -0.27541 2.77593
 H -0.16439 -0.26445 -2.77492
13
bifur_IRC_Cartesians_MW_output/new_data/bifur_traj1_Cartesians_MW point 72
C 0.03538 0.74471 1.07698
 C 0.10045 0.73926 -1.07678
 C -0.22371 1.20799 0.00070
 C -0.05801 -0.48413 1.78025
 C -0.07362 -0.47960 -1.77994
 F 0.29068 1.50852 1.80926
 F 0.52050 1.48517 -1.81113
 H -0.92147 -0.99902 1.51288
 H -0.93347 -0.98784 -1.45721
 H 0.77019 -1.09604 1.59206
 H 0.75596 -1.09916 -1.64807
 H -0.09579 -0.27584 2.77593
 H -0.16708 -0.26402 -2.77493
13
bifur_IRC_Cartesians_MW_output/new_data/bifur_traj1_Cartesians_MW point 73
C 0.03303 0.74494 1.07700
 C 0.10280 0.73903 -1.07676
 C -0.22368 1.20798 0.00073
 C -0.05743 -0.48427 1.78024
 C -0.07420 -0.47946 -1.77995
 F 0.28234 1.50944 1.80931
 F 0.52881 1.48425 -1.81109
 H -0.92101 -0.99941 1.51488
 H -0.93393 -0.98745 -1.45521
 H 0.77071 -1.09591 1.59000
 H 0.75544 -1.09930 -1.65015
 H -0.09318 -0.27625 2.77594
 H -0.16969 -0.26360 -2.77493
13
bifur_IRC_Cartesians_MW_output/new_data/bifur_traj1_Cartesians_MW point 74
C 0.03105 0.74514 1.07702
 C 0.10479 0.73883 -1.07675
 C -0.22365 1.20798 0.00075
 C -0.05694 -0.48439 1.78023
 C -0.07469 -0.47934 -1.77997
 F 0.27530 1.51022 1.80935
 F 0.53582 1.48348 -1.81105
 H -0.92063 -0.99973 1.51657
 H -0.93432 -0.98712 -1.45352
 H 0.77115 -1.09580 1.58826
 H 0.75500 -1.09941 -1.65190
 H -0.09099 -0.27659 2.77594
 H -0.17190 -0.26326 -2.77493
13
bifur_IRC_Cartesians_MW_output/new_data/bifur_traj1_Cartesians_MW point 75
C 0.02972 0.74527 1.07704
 C 0.10614 0.73869 -1.07673
 C -0.22364 1.20798 0.00077
 C -0.05661 -0.48447 1.78023
 C -0.07502 -0.47926 -1.77998
 F 0.27055 1.51074 1.80938
 F 0.54054 1.48295 -1.81102
 H -0.92037 -0.99995 1.51770
 H -0.93458 -0.98690 -1.45239
 H 0.77144 -1.09572 1.58709
 H 0.75471 -1.09949 -1.65307
 H -0.08950 -0.27683 2.77594
 H -0.17338 -0.26302 -2.77494
13
bifur_IRC_Cartesians_MW_output/new_data/bifur_traj1_Cartesians_MW point 76
C 0.02914 0.74533 1.07704
 C 0.10672 0.73864 -1.07673
 C -0.22363 1.20798 0.00078
 C -0.05647 -0.48451 1.78022
 C -0.07516 -0.47922 -1.77998
 F 0.26850 1.51097 1.80939
 F 0.54258 1.48273 -1.81101
 H -0.92026 -1.00004 1.51820
 H -0.93469 -0.98681 -1.45190
 H 0.77157 -1.09569 1.58658
 H 0.75458 -1.09952 -1.65358
 H -0.08886 -0.27693 2.77594
 H -0.17402 -0.26292 -2.77494
13
bifur_IRC_Cartesians_MW_output/new_data/bifur_traj1_Cartesians_MW point 77
C 0.02920 0.74532 1.07704
 C 0.10666 0.73864 -1.07673
 C -0.22363 1.20798 0.00077
 C -0.05648 -0.48450 1.78022
 C -0.07515 -0.47923 -1.77998
 F 0.26868 1.51095 1.80939
 F 0.54240 1.48275 -1.81101
 H -0.92027 -1.00003 1.51815
 H -0.93468 -0.98682 -1.45194
 H 0.77156 -1.09569 1.58662
 H 0.75459 -1.09952 -1.65354
 H -0.08892 -0.27692 2.77594
 H -0.17397 -0.26293 -2.77494
13
bifur_IRC_Cartesians_MW_output/new_data/bifur_traj1_Cartesians_MW point 78
C 0.02919 0.74532 1.07704
 C 0.10666 0.73864 -1.07673
 C -0.22363 1.20798 0.00077
 C -0.05648 -0.48450 1.78022
 C -0.07515 -0.47923 -1.77998
 F 0.26868 1.51095 1.80939
 F 0.54241 1.48275 -1.81101
 H -0.92027 -1.00003 1.51815
 H -0.93468 -0.98682 -1.45194
 H 0.77156 -1.09569 1.58662
 H 0.75459 -1.09952 -1.65354
 H -0.08892 -0.27692 2.77594
 H -0.17397 -0.26293 -2.77494
13
bifur_IRC_Cartesians_MW_output/new_data/bifur_traj1_Cartesians_MW point 79
C 0.03025 0.74522 1.07703
 C 0.10561 0.73875 -1.07674
 C -0.22364 1.20798 0.00076
 C -0.05674 -0.48444 1.78023
 C -0.07489 -0.47929 -1.77998
 F 0.27243 1.51054 1.80937
 F 0.53868 1.48316 -1.81103
 H -0.92047 -0.99986 1.51726
 H -0.93448 -0.98699 -1.45284
 H 0.77133 -1.09575 1.58755
 H 0.75482 -1.09946 -1.65261
 H -0.09009 -0.27674 2.77594
 H -0.17280 -0.26311 -2.77493
13
bifur_IRC_Cartesians_MW_output/new_data/bifur_traj1_Cartesians_MW point 80
C 0.03084 0.74516 1.07702
 C 0.10501 0.73881 -1.07674
 C -0.22365 1.20798 0.00075
 C -0.05689 -0.48440 1.78023
 C -0.07474 -0.47933 -1.77997
 F 0.27453 1.51031 1.80935
 F 0.53659 1.48339 -1.81104
 H -0.92059 -0.99976 1.51675
 H -0.93436 -0.98709 -1.45334
 H 0.77120 -1.09578 1.58807
 H 0.75495 -1.09942 -1.65209
 H -0.09074 -0.27663 2.77594
 H -0.17214 -0.26322 -2.77493
13
bifur_IRC_Cartesians_MW_output/new_data/bifur_traj1_Cartesians_MW point 81
C 0.03125 0.74512 1.07702
 C 0.10460 0.73885 -1.07675
 C -0.22366 1.20798 0.00075
 C -0.05699 -0.48438 1.78023
 C -0.07464 -0.47935 -1.77997
 F 0.27599 1.51014 1.80934
 F 0.53513 1.48355 -1.81105
 H -0.92067 -0.99970 1.51640
 H -0.93428 -0.98716 -1.45369
 H 0.77111 -1.09581 1.58843
 H 0.75504 -1.09940 -1.65172
 H -0.09120 -0.27656 2.77594
 H -0.17168 -0.26329 -2.77493
13
bifur_IRC_Cartesians_MW_output/new_data/bifur_traj1_Cartesians_MW point 82
C 0.03136 0.74511 1.07702
 C 0.10449 0.73886 -1.07675
 C -0.22366 1.20798 0.00075
 C -0.05702 -0.48437 1.78023
 C -0.07461 -0.47936 -1.77997
 F 0.27637 1.51010 1.80934
 F 0.53475 1.48360 -1.81105
 H -0.92069 -0.99968 1.51631
 H -0.93426 -0.98717 -1.45378
 H 0.77108 -1.09581 1.58852
 H 0.75507 -1.09939 -1.65163
 H -0.09132 -0.27654 2.77594
 H -0.17156 -0.26331 -2.77493
13
bifur_IRC_Cartesians_MW_output/new_data/bifur_traj1_Cartesians_MW point 83
C 0.03105 0.74514 1.07702
 C 0.10480 0.73883 -1.07675
 C -0.22365 1.20798 0.00075
 C -0.05694 -0.48439 1.78023
 C -0.07469 -0.47934 -1.77997
 F 0.27527 1.51022 1.80935
 F 0.53584 1.48347 -1.81105
 H -0.92063 -0.99973 1.51657
 H -0.93432 -0.98712 -1.45352
 H 0.77115 -1.09579 1.58825
 H 0.75500 -1.09941 -1.65190
 H -0.09098 -0.27660 2.77594
 H -0.17190 -0.26325 -2.77493
13
bifur_IRC_Cartesians_MW_output/new_data/bifur_traj1_Cartesians_MW point 84
C 0.03021 0.74522 1.07703
 C 0.10565 0.73874 -1.07674
 C -0.22364 1.20798 0.00076
 C -0.05673 -0.48444 1.78023
 C -0.07490 -0.47929 -1.77998
 F 0.27229 1.51055 1.80937
 F 0.53881 1.48315 -1.81103
 H -0.92046 -0.99987 1.51729
 H -0.93448 -0.98698 -1.45280
 H 0.77133 -1.09575 1.58751
 H 0.75481 -1.09946 -1.65264
 H -0.09005 -0.27674 2.77594
 H -0.17284 -0.26311 -2.77493
13
bifur_IRC_Cartesians_MW_output/new_data/bifur_traj1_Cartesians_MW point 85
C 0.02872 0.74537 1.07705
 C 0.10715 0.73859 -1.07673
 C -0.22362 1.20797 0.00078
 C -0.05636 -0.48453 1.78022
 C -0.07527 -0.47920 -1.77999
 F 0.26698 1.51114 1.80940
 F 0.54410 1.48256 -1.81100
 H -0.92017 -1.00011 1.51856
 H -0.93478 -0.98674 -1.45153
 H 0.77166 -1.09566 1.58620
 H 0.75448 -1.09955 -1.65396
 H -0.08839 -0.27701 2.77594
 H -0.17450 -0.26284 -2.77494
13
bifur_IRC_Cartesians_MW_output/new_data/bifur_traj1_Cartesians_MW point 86
C 0.02654 0.74559 1.07707
 C 0.10934 0.73837 -1.07671
 C -0.22359 1.20797 0.00081
 C -0.05582 -0.48466 1.78021
 C -0.07581 -0.47907 -1.78000
 F 0.25922 1.51199 1.80944
 F 0.55182 1.48171 -1.81096
 H -0.91975 -1.00047 1.52042
 H -0.93520 -0.98637 -1.44967
 H 0.77214 -1.09554 1.58428
 H 0.75400 -1.09968 -1.65589
 H -0.08597 -0.27739 2.77594
 H -0.17693 -0.26246 -2.77494
13
bifur_IRC_Cartesians_MW_output/new_data/bifur_traj1_Cartesians_MW point 87
C 0.02386 0.74586 1.07710
 C 0.11203 0.73810 -1.07669
 C -0.22356 1.20796 0.00084
 C -0.05516 -0.48482 1.78020
 C -0.07647 -0.47891 -1.78002
 F 0.24971 1.51304 1.80950
 F 0.56129 1.48066 -1.81091
 H -0.91922 -1.00090 1.52270
 H -0.93572 -0.98593 -1.44740
 H 0.77273 -1.09539 1.58193
 H 0.75341 -1.09984 -1.65826
 H -0.08300 -0.27786 2.77594
 H -0.17991 -0.26199 -2.77495
13
bifur_IRC_Cartesians_MW_output/new_data/bifur_traj1_Cartesians_MW point 88
C 0.02099 0.74614 1.07713
 C 0.11491 0.73781 -1.07666
 C -0.22352 1.20796 0.00088
 C -0.05445 -0.48499 1.78018
 C -0.07718 -0.47873 -1.78004
 F 0.23950 1.51417 1.80956
 F 0.57147 1.47953 -1.81085
 H -0.91866 -1.00137 1.52514
 H -0.93629 -0.98545 -1.44495
 H 0.77337 -1.09522 1.57941
 H 0.75277 -1.10000 -1.66080
 H -0.07981 -0.27836 2.77594
 H -0.18311 -0.26148 -2.77495
13
bifur_IRC_Cartesians_MW_output/new_data/bifur_traj1_Cartesians_MW point 89
C 0.02099 0.74614 1.07713
 C 0.11491 0.73781 -1.07666
 C -0.22352 1.20796 0.00088
 C -0.05445 -0.48499 1.78018
 C -0.07718 -0.47873 -1.78004
 F 0.23950 1.51417 1.80956
 F 0.57147 1.47953 -1.81085
 H -0.91866 -1.00137 1.52514
 H -0.93629 -0.98545 -1.44495
 H 0.77337 -1.09522 1.57941
 H 0.75277 -1.10000 -1.66080
 H -0.07981 -0.27836 2.77594
 H -0.18311 -0.26148 -2.77495
13
bifur_IRC_Cartesians_MW_output/new_data/bifur_traj1_Cartesians_MW point 90
C 0.01564 0.74668 1.07719
 C 0.12030 0.73728 -1.07662
 C -0.22345 1.20794 0.00095
 C -0.05312 -0.48532 1.78016
 C -0.07850 -0.47841 -1.78008
 F 0.22044 1.51627 1.80968
 F 0.59044 1.47743 -1.81075
 H -0.91762 -1.00224 1.52971
 H -0.93733 -0.98456 -1.44038
 H 0.77455 -1.09492 1.57470
 H 0.75159 -1.10032 -1.66553
 H -0.07386 -0.27930 2.77595
 H -0.18907 -0.26053 -2.77496
13
bifur_IRC_Cartesians_MW_output/new_data/bifur_traj1_Cartesians_MW point 91
C 0.01363 0.74688 1.07721
 C 0.12231 0.73707 -1.07660
 C -0.22342 1.20794 0.00097
 C -0.05262 -0.48544 1.78015
 C -0.07899 -0.47829 -1.78010
 F 0.21332 1.51706 1.80972
 F 0.59753 1.47665 -1.81071
 H -0.91723 -1.00257 1.53141
 H -0.93772 -0.98423 -1.43868
 H 0.77499 -1.09480 1.57294
 H 0.75115 -1.10044 -1.66730
 H -0.07164 -0.27965 2.77595
 H -0.19131 -0.26018 -2.77496
13
bifur_IRC_Cartesians_MW_output/new_data/bifur_traj1_Cartesians_MW point 92
C 0.01230 0.74701 1.07722
 C 0.12366 0.73694 -1.07659
 C -0.22340 1.20794 0.00099
 C -0.05229 -0.48552 1.78014
 C -0.07932 -0.47821 -1.78011
 F 0.20856 1.51758 1.80975
 F 0.60227 1.47612 -1.81068
 H -0.91697 -1.00279 1.53255
 H -0.93798 -0.98401 -1.43754
 H 0.77529 -1.09473 1.57176
 H 0.75085 -1.10052 -1.66849
 H -0.07015 -0.27989 2.77595
 H -0.19280 -0.25994 -2.77496
13
bifur_IRC_Cartesians_MW_output/new_data/bifur_traj1_Cartesians_MW point 93
C 0.01162 0.74708 1.07723
 C 0.12434 0.73687 -1.07658
 C -0.22340 1.20794 0.00100
 C -0.05212 -0.48556 1.78014
 C -0.07949 -0.47817 -1.78011
 F 0.20614 1.51785 1.80976
 F 0.60467 1.47586 -1.81067
 H -0.91683 -1.00290 1.53313
 H -0.93812 -0.98389 -1.43696
 H 0.77544 -1.09469 1.57116
 H 0.75070 -1.10056 -1.66909
 H -0.06940 -0.28001 2.77595
 H -0.19355 -0.25982 -2.77497
13
bifur_IRC_Cartesians_MW_output/new_data/bifur_traj1_Cartesians_MW point 94
C 0.01150 0.74709 1.07723
 C 0.12446 0.73686 -1.07658
 C -0.22339 1.20793 0.00100
 C -0.05209 -0.48556 1.78014
 C -0.07952 -0.47816 -1.78011
 F 0.20572 1.51790 1.80977
 F 0.60510 1.47581 -1.81067
 H -0.91681 -1.00292 1.53323
 H -0.93814 -0.98387 -1.43686
 H 0.77546 -1.09468 1.57106
 H 0.75067 -1.10056 -1.66919
 H -0.06926 -0.28003 2.77595
 H -0.19368 -0.25980 -2.77497
13
bifur_IRC_Cartesians_MW_output/new_data/bifur_traj1_Cartesians_MW point 95
C 0.01177 0.74706 1.07723
 C 0.12418 0.73689 -1.07658
 C -0.22340 1.20794 0.00100
 C -0.05216 -0.48555 1.78014
 C -0.07945 -0.47818 -1.78011
 F 0.20669 1.51779 1.80976
 F 0.60413 1.47592 -1.81067
 H -0.91686 -1.00287 1.53300
 H -0.93809 -0.98392 -1.43709
 H 0.77540 -1.09470 1.57130
 H 0.75073 -1.10055 -1.66895
 H -0.06957 -0.27998 2.77595
 H -0.19338 -0.25985 -2.77497
13
bifur_IRC_Cartesians_MW_output/new_data/bifur_traj1_Cartesians_MW point 96
C 0.01225 0.74701 1.07722
 C 0.12371 0.73693 -1.07659
 C -0.22340 1.20794 0.00099
 C -0.05228 -0.48552 1.78014
 C -0.07934 -0.47820 -1.78011
 F 0.20838 1.51760 1.80975
 F 0.60245 1.47610 -1.81068
 H -0.91696 -1.00280 1.53260
 H -0.93799 -0.98400 -1.43749
 H 0.77530 -1.09472 1.57171
 H 0.75084 -1.10052 -1.66853
 H -0.07009 -0.27990 2.77595
 H -0.19285 -0.25993 -2.77496
13
bifur_IRC_Cartesians_MW_output/new_data/bifur_traj1_Cartesians_MW point 97
C 0.01274 0.74697 1.07722
 C 0.12321 0.73698 -1.07659
 C -0.22341 1.20794 0.00099
 C -0.05240 -0.48549 1.78014
 C -0.07922 -0.47823 -1.78010
 F 0.21013 1.51741 1.80974
 F 0.60071 1.47630 -1.81069
 H -0.91705 -1.00272 1.53218
 H -0.93790 -0.98408 -1.43791
 H 0.77519 -1.09475 1.57215
 H 0.75095 -1.10049 -1.66810
 H -0.07064 -0.27981 2.77595
 H -0.19230 -0.26002 -2.77496
13
bifur_IRC_Cartesians_MW_output/new_data/bifur_traj1_Cartesians_MW point 98
C 0.01312 0.74693 1.07721
 C 0.12283 0.73702 -1.07659
 C -0.22342 1.20794 0.00098
 C -0.05250 -0.48547 1.78014
 C -0.07912 -0.47826 -1.78010
 F 0.21148 1.51726 1.80973
 F 0.59936 1.47645 -1.81070
 H -0.91713 -1.00265 1.53185
 H -0.93782 -0.98414 -1.43824
 H 0.77511 -1.09477 1.57248
 H 0.75103 -1.10047 -1.66776
 H -0.07106 -0.27974 2.77595
 H -0.19188 -0.26009 -2.77496
13
bifur_IRC_Cartesians_MW_output/new_data/bifur_traj1_Cartesians_MW point 99
C 0.01330 0.74691 1.07721
 C 0.12265 0.73704 -1.07660
 C -0.22342 1.20794 0.00098
 C -0.05254 -0.48546 1.78015
 C -0.07908 -0.47827 -1.78010
 F 0.21211 1.51719 1.80973
 F 0.59873 1.47652 -1.81070
 H -0.91716 -1.00263 1.53170
 H -0.93779 -0.98417 -1.43839
 H 0.77507 -1.09478 1.57264
 H 0.75107 -1.10046 -1.66760
 H -0.07126 -0.27971 2.77595
 H -0.19168 -0.26012 -2.77496
13
bifur_IRC_Cartesians_MW_output/new_data/bifur_traj1_Cartesians_MW point 100
C 0.01330 0.74691 1.07721
 C 0.12265 0.73704 -1.07660
 C -0.22342 1.20794 0.00098
 C -0.05254 -0.48546 1.78015
 C -0.07908 -0.47827 -1.78010
 F 0.21212 1.51719 1.80973
 F 0.59873 1.47652 -1.81070
 H -0.91716 -1.00263 1.53170
 H -0.93779 -0.98417 -1.43839
 H 0.77507 -1.09478 1.57264
 H 0.75107 -1.10046 -1.66760
 H -0.07126 -0.27971 2.77595
 H -0.19168 -0.26012 -2.77496
13
bifur_IRC_Cartesians_MW_output/new_data/bifur_traj1_Cartesians_MW point 101
C 0.01295 0.74694 1.07721
 C 0.12300 0.73701 -1.07659
 C -0.22341 1.20794 0.00098
 C -0.05245 -0.48548 1.78014
 C -0.07916 -0.47825 -1.78010
 F 0.21087 1.51733 1.80974
 F 0.59996 1.47638 -1.81070
 H -0.91709 -1.00268 1.53200
 H -0.93786 -0.98411 -1.43809
 H 0.77514 -1.09476 1.57233
 H 0.75099 -1.10048 -1.66791
 H -0.07087 -0.27977 2.77595
 H -0.19207 -0.26006 -2.77496
13
bifur_IRC_Cartesians_MW_output/new_data/bifur_traj1_Cartesians_MW point 102
C 0.01264 0.74698 1.07722
 C 0.12331 0.73697 -1.07659
 C -0.22341 1.20794 0.00099
 C -0.05238 -0.48550 1.78014
 C -0.07924 -0.47823 -1.78010
 F 0.20977 1.51745 1.80974
 F 0.60106 1.47626 -1.81069
 H -0.91703 -1.00273 1.53226
 H -0.93792 -0.98406 -1.43783
 H 0.77521 -1.09475 1.57206
 H 0.75093 -1.10050 -1.66818
 H -0.07053 -0.27983 2.77595
 H -0.19242 -0.26000 -2.77496
13
bifur_IRC_Cartesians_MW_output/new_data/bifur_traj1_Cartesians_MW point 103
C 0.01257 0.74698 1.07722
 C 0.12338 0.73697 -1.07659
 C -0.22341 1.20794 0.00099
 C -0.05236 -0.48550 1.78014
 C -0.07926 -0.47822 -1.78011
 F 0.20954 1.51747 1.80974
 F 0.60129 1.47623 -1.81069
 H -0.91702 -1.00274 1.53232
 H -0.93793 -0.98405 -1.43777
 H 0.77523 -1.09474 1.57200
 H 0.75091 -1.10050 -1.66824
 H -0.07046 -0.27984 2.77595
 H -0.19249 -0.25999 -2.77496
13
bifur_IRC_Cartesians_MW_output/new_data/bifur_traj1_Cartesians_MW point 104
C 0.01301 0.74694 1.07721
 C 0.12294 0.73701 -1.07659
 C -0.22341 1.20794 0.00098
 C -0.05247 -0.48547 1.78014
 C -0.07915 -0.47825 -1.78010
 F 0.21109 1.51730 1.80973
 F 0.59975 1.47640 -1.81070
 H -0.91711 -1.00267 1.53195
 H -0.93784 -0.98412 -1.43814
 H 0.77513 -1.09477 1.57239
 H 0.75101 -1.10048 -1.66786
 H -0.07094 -0.27976 2.77595
 H -0.19200 -0.26007 -2.77496
13
bifur_IRC_Cartesians_MW_output/new_data/bifur_traj1_Cartesians_MW point 105
C 0.01410 0.74683 1.07720
 C 0.12185 0.73712 -1.07660
 C -0.22343 1.20794 0.00097
 C -0.05274 -0.48541 1.78015
 C -0.07888 -0.47832 -1.78009
 F 0.21495 1.51688 1.80971
 F 0.59590 1.47683 -1.81072
 H -0.91732 -1.00250 1.53102
 H -0.93763 -0.98431 -1.43907
 H 0.77489 -1.09483 1.57334
 H 0.75125 -1.10041 -1.66690
 H -0.07215 -0.27957 2.77595
 H -0.19079 -0.26026 -2.77496
13
bifur_IRC_Cartesians_MW_output/new_data/bifur_traj1_Cartesians_MW point 106
C 0.01585 0.74665 1.07718
 C 0.12008 0.73730 -1.07662
 C -0.22345 1.20794 0.00095
 C -0.05317 -0.48530 1.78016
 C -0.07845 -0.47842 -1.78008
 F 0.22121 1.51619 1.80967
 F 0.58967 1.47752 -1.81075
 H -0.91766 -1.00221 1.52952
 H -0.93729 -0.98460 -1.44057
 H 0.77450 -1.09493 1.57489
 H 0.75164 -1.10031 -1.66534
 H -0.07410 -0.27926 2.77595
 H -0.18883 -0.26057 -2.77496
13
bifur_IRC_Cartesians_MW_output/new_data/bifur_traj1_Cartesians_MW point 107
C 0.01819 0.74642 1.07716
 C 0.11773 0.73753 -1.07664
 C -0.22348 1.20795 0.00092
 C -0.05375 -0.48516 1.78017
 C -0.07787 -0.47856 -1.78006
 F 0.22954 1.51527 1.80962
 F 0.58138 1.47844 -1.81080
 H -0.91812 -1.00183 1.52753
 H -0.93683 -0.98499 -1.44256
 H 0.77399 -1.09506 1.57695
 H 0.75215 -1.10017 -1.66327
 H -0.07670 -0.27885 2.77595
 H -0.18623 -0.26098 -2.77495
13
bifur_IRC_Cartesians_MW_output/new_data/bifur_traj1_Cartesians_MW point 108
C 0.02095 0.74615 1.07713
 C 0.11496 0.73781 -1.07666
 C -0.22352 1.20796 0.00088
 C -0.05444 -0.48500 1.78018
 C -0.07719 -0.47873 -1.78004
 F 0.23934 1.51419 1.80956
 F 0.57162 1.47951 -1.81085
 H -0.91866 -1.00138 1.52518
 H -0.93629 -0.98544 -1.44491
 H 0.77338 -1.09522 1.57937
 H 0.75276 -1.10001 -1.66083
 H -0.07976 -0.27837 2.77594
 H -0.18316 -0.26147 -2.77495
13
bifur_IRC_Cartesians_MW_output/new_data/bifur_traj1_Cartesians_MW point 109
C 0.02392 0.74585 1.07710
 C 0.11197 0.73811 -1.07669
 C -0.22356 1.20796 0.00084
 C -0.05517 -0.48482 1.78020
 C -0.07645 -0.47891 -1.78002
 F 0.24990 1.51302 1.80950
 F 0.56111 1.48068 -1.81091
 H -0.91923 -1.00089 1.52265
 H -0.93571 -0.98594 -1.44744
 H 0.77272 -1.09539 1.58198
 H 0.75342 -1.09983 -1.65821
 H -0.08306 -0.27785 2.77594
 H -0.17985 -0.26199 -2.77495
13
bifur_IRC_Cartesians_MW_output/new_data/bifur_traj1_Cartesians_MW point 110
C 0.02688 0.74555 1.07707
 C 0.10899 0.73841 -1.07671
 C -0.22360 1.20797 0.00080
 C -0.05591 -0.48464 1.78021
 C -0.07572 -0.47909 -1.78000
 F 0.26046 1.51186 1.80944
 F 0.55060 1.48184 -1.81097
 H -0.91981 -1.00041 1.52012
 H -0.93513 -0.98643 -1.44997
 H 0.77207 -1.09556 1.58459
 H 0.75408 -1.09966 -1.65558
 H -0.08635 -0.27733 2.77594
 H -0.17654 -0.26252 -2.77494
13
bifur_IRC_Cartesians_MW_output/new_data/bifur_traj1_Cartesians_MW point 111
C 0.02688 0.74555 1.07707
 C 0.10899 0.73841 -1.07671
 C -0.22360 1.20797 0.00080
 C -0.05591 -0.48464 1.78021
 C -0.07572 -0.47909 -1.78000
 F 0.26046 1.51186 1.80944
 F 0.55060 1.48184 -1.81097
 H -0.91981 -1.00041 1.52012
 H -0.93513 -0.98643 -1.44997
 H 0.77207 -1.09556 1.58459
 H 0.75408 -1.09966 -1.65559
 H -0.08635 -0.27733 2.77594
 H -0.17654 -0.26252 -2.77494
13
bifur_IRC_Cartesians_MW_output/new_data/bifur_traj1_Cartesians_MW point 112
C 0.03200 0.74504 1.07701
 C 0.10385 0.73892 -1.07675
 C -0.22367 1.20798 0.00074
 C -0.05718 -0.48433 1.78024
 C -0.07446 -0.47940 -1.77996
 F 0.27865 1.50985 1.80933
 F 0.53248 1.48385 -1.81107
 H -0.92081 -0.99958 1.51576
 H -0.93414 -0.98728 -1.45433
 H 0.77094 -1.09585 1.58909
 H 0.75521 -1.09936 -1.65106
 H -0.09203 -0.27643 2.77594
 H -0.17085 -0.26342 -2.77493
13
bifur_IRC_Cartesians_MW_output/new_data/bifur_traj1_Cartesians_MW point 113
C 0.03385 0.74486 1.07699
 C 0.10198 0.73911 -1.07677
 C -0.22369 1.20799 0.00071
 C -0.05764 -0.48422 1.78025
 C -0.07400 -0.47951 -1.77995
 F 0.28526 1.50912 1.80929
 F 0.52590 1.48457 -1.81110
 H -0.92117 -0.99927 1.51418
 H -0.93377 -0.98759 -1.45591
 H 0.77053 -1.09595 1.59072
 H 0.75562 -1.09925 -1.64942
 H -0.09409 -0.27610 2.77594
 H -0.16878 -0.26375 -2.77493
13
bifur_IRC_Cartesians_MW_output/new_data/bifur_traj1_Cartesians_MW point 114
C 0.03519 0.74473 1.07698
 C 0.10064 0.73924 -1.07678
 C -0.22371 1.20799 0.00070
 C -0.05797 -0.48414 1.78025
 C -0.07367 -0.47959 -1.77994
 F 0.29002 1.50860 1.80926
 F 0.52116 1.48510 -1.81113
 H -0.92144 -0.99905 1.51304
 H -0.93351 -0.98781 -1.45705
 H 0.77024 -1.09603 1.59190
 H 0.75592 -1.09917 -1.64824
 H -0.09558 -0.27587 2.77593
 H -0.16729 -0.26399 -2.77493
13
bifur_IRC_Cartesians_MW_output/new_data/bifur_traj1_Cartesians_MW point 115
C 0.03605 0.74464 1.07697
 C 0.09977 0.73933 -1.07679
 C -0.22372 1.20799 0.00069
 C -0.05818 -0.48409 1.78026
 C -0.07345 -0.47964 -1.77993
 F 0.29308 1.50826 1.80924
 F 0.51812 1.48544 -1.81115
 H -0.92160 -0.99891 1.51231
 H -0.93334 -0.98795 -1.45778
 H 0.77005 -1.09608 1.59265
 H 0.75611 -1.09912 -1.64748
 H -0.09653 -0.27572 2.77593
 H -0.16633 -0.26414 -2.77493
13
bifur_IRC_Cartesians_MW_output/new_data/bifur_traj1_Cartesians_MW point 116
C 0.03651 0.74459 1.07696
 C 0.09931 0.73938 -1.07679
 C -0.22373 1.20799 0.00068
 C -0.05830 -0.48406 1.78026
 C -0.07334 -0.47967 -1.77993
 F 0.29471 1.50808 1.80923
 F 0.51649 1.48562 -1.81116
 H -0.92169 -0.99884 1.51192
 H -0.93325 -0.98803 -1.45817
 H 0.76994 -1.09611 1.59306
 H 0.75621 -1.09909 -1.64707
 H -0.09704 -0.27564 2.77593
 H -0.16582 -0.26422 -2.77492
13
bifur_IRC_Cartesians_MW_output/new_data/bifur_traj1_Cartesians_MW point 117
C 0.03668 0.74458 1.07696
 C 0.09913 0.73939 -1.07679
 C -0.22373 1.20799 0.00068
 C -0.05834 -0.48405 1.78026
 C -0.07330 -0.47968 -1.77993
 F 0.29533 1.50801 1.80923
 F 0.51587 1.48568 -1.81116
 H -0.92173 -0.99881 1.51177
 H -0.93322 -0.98806 -1.45832
 H 0.76991 -1.09612 1.59321
 H 0.75625 -1.09908 -1.64692
 H -0.09724 -0.27561 2.77593
 H -0.16562 -0.26425 -2.77492
13
bifur_IRC_Cartesians_MW_output/new_data/bifur_traj1_Cartesians_MW point 118
C 0.03675 0.74457 1.07696
 C 0.09907 0.73940 -1.07679
 C -0.22373 1.20799 0.00068
 C -0.05835 -0.48405 1.78026
 C -0.07328 -0.47968 -1.77993
 F 0.29556 1.50798 1.80923
 F 0.51565 1.48571 -1.81116
 H -0.92174 -0.99880 1.51172
 H -0.93321 -0.98807 -1.45838
 H 0.76989 -1.09612 1.59327
 H 0.75626 -1.09908 -1.64686
 H -0.09731 -0.27559 2.77593
 H -0.16555 -0.26426 -2.77492
13
bifur_IRC_Cartesians_MW_output/new_data/bifur_traj1_Cartesians_MW point 119
C 0.03692 0.74455 1.07696
 C 0.09890 0.73942 -1.07680
 C -0.22373 1.20799 0.00068
 C -0.05840 -0.48404 1.78026
 C -0.07324 -0.47969 -1.77993
 F 0.29616 1.50792 1.80922
 F 0.51504 1.48578 -1.81116
 H -0.92177 -0.99877 1.51157
 H -0.93317 -0.98810 -1.45852
 H 0.76985 -1.09613 1.59342
 H 0.75630 -1.09907 -1.64671
 H -0.09750 -0.27557 2.77593
 H -0.16536 -0.26429 -2.77492
13
bifur_IRC_Cartesians_MW_output/new_data/bifur_traj1_Cartesians_MW point 120
C 0.03737 0.74451 1.07695
 C 0.09844 0.73946 -1.07680
 C -0.22374 1.20799 0.00067
 C -0.05851 -0.48401 1.78026
 C -0.07313 -0.47972 -1.77992
 F 0.29778 1.50774 1.80921
 F 0.51343 1.48595 -1.81117
 H -0.92186 -0.99870 1.51118
 H -0.93308 -0.98817 -1.45891
 H 0.76975 -1.09616 1.59382
 H 0.75640 -1.09904 -1.64631
 H -0.09800 -0.27549 2.77593
 H -0.16486 -0.26437 -2.77492
13
bifur_IRC_Cartesians_MW_output/new_data/bifur_traj1_Cartesians_MW point 121
C 0.03817 0.74443 1.07695
 C 0.09764 0.73954 -1.07681
 C -0.22375 1.20800 0.00066
 C -0.05871 -0.48396 1.78027
 C -0.07293 -0.47977 -1.77992
 F 0.30062 1.50743 1.80920
 F 0.51060 1.48627 -1.81119
 H -0.92202 -0.99857 1.51050
 H -0.93293 -0.98831 -1.45959
 H 0.76958 -1.09620 1.59452
 H 0.75658 -1.09899 -1.64560
 H -0.09889 -0.27534 2.77593
 H -0.16397 -0.26451 -2.77492
13
bifur_IRC_Cartesians_MW_output/new_data/bifur_traj1_Cartesians_MW point 122
C 0.03817 0.74443 1.07695
 C 0.09764 0.73954 -1.07681
 C -0.22375 1.20800 0.00066
 C -0.05871 -0.48396 1.78027
 C -0.07293 -0.47977 -1.77992
 F 0.30063 1.50743 1.80920
 F 0.51060 1.48627 -1.81119
 H -0.92202 -0.99857 1.51050
 H -0.93293 -0.98831 -1.45959
 H 0.76958 -1.09620 1.59452
 H 0.75658 -1.09899 -1.64560
 H -0.09889 -0.27534 2.77593
 H -0.16397 -0.26451 -2.77492
13
bifur_IRC_Cartesians_MW_output/new_data/bifur_traj1_Cartesians_MW point 123
C 0.04048 0.74420 1.07692
 C 0.09532 0.73978 -1.07683
 C -0.22378 1.20800 0.00063
 C -0.05928 -0.48383 1.78028
 C -0.07236 -0.47991 -1.77990
 F 0.30883 1.50652 1.80915
 F 0.50243 1.48717 -1.81123
 H -0.92247 -0.99819 1.50854
 H -0.93248 -0.98869 -1.46156
 H 0.76907 -1.09633 1.59655
 H 0.75709 -1.09886 -1.64356
 H -0.10145 -0.27494 2.77593
 H -0.16140 -0.26492 -2.77492
13
bifur_IRC_Cartesians_MW_output/new_data/bifur_traj1_Cartesians_MW point 124
C 0.04171 0.74407 1.07691
 C 0.09408 0.73990 -1.07684
 C -0.22380 1.20800 0.00061
 C -0.05959 -0.48375 1.78028
 C -0.07205 -0.47998 -1.77989
 F 0.31323 1.50603 1.80912
 F 0.49805 1.48766 -1.81126
 H -0.92271 -0.99799 1.50748
 H -0.93224 -0.98890 -1.46261
 H 0.76880 -1.09640 1.59764
 H 0.75736 -1.09878 -1.64247
 H -0.10283 -0.27472 2.77593
 H -0.16002 -0.26514 -2.77492
13
bifur_IRC_Cartesians_MW_output/new_data/bifur_traj1_Cartesians_MW point 125
C 0.04280 0.74397 1.07690
 C 0.09299 0.74001 -1.07685
 C -0.22381 1.20801 0.00060
 C -0.05985 -0.48369 1.78029
 C -0.07179 -0.48005 -1.77988
 F 0.31707 1.50561 1.80910
 F 0.49422 1.48808 -1.81128
 H -0.92292 -0.99781 1.50656
 H -0.93203 -0.98908 -1.46353
 H 0.76856 -1.09646 1.59859
 H 0.75760 -1.09872 -1.64151
 H -0.10403 -0.27453 2.77593
 H -0.15882 -0.26533 -2.77491
13
bifur_IRC_Cartesians_MW_output/new_data/bifur_traj1_Cartesians_MW point 126
C 0.04355 0.74389 1.07689
 C 0.09223 0.74009 -1.07685
 C -0.22382 1.20801 0.00059
 C -0.06004 -0.48364 1.78029
 C -0.07160 -0.48010 -1.77988
 F 0.31978 1.50531 1.80908
 F 0.49153 1.48838 -1.81129
 H -0.92307 -0.99769 1.50591
 H -0.93188 -0.98920 -1.46418
 H 0.76839 -1.09651 1.59925
 H 0.75777 -1.09868 -1.64084
 H -0.10487 -0.27440 2.77593
 H -0.15797 -0.26546 -2.77491
13
bifur_IRC_Cartesians_MW_output/new_data/bifur_traj1_Cartesians_MW point 127
C 0.04385 0.74386 1.07689
 C 0.09193 0.74012 -1.07685
 C -0.22382 1.20801 0.00059
 C -0.06012 -0.48362 1.78030
 C -0.07153 -0.48011 -1.77988
 F 0.32083 1.50520 1.80907
 F 0.49048 1.48849 -1.81130
 H -0.92313 -0.99764 1.50566
 H -0.93182 -0.98925 -1.46443
 H 0.76833 -1.09652 1.59951
 H 0.75783 -1.09866 -1.64058
 H -0.10520 -0.27435 2.77593
 H -0.15764 -0.26552 -2.77491
13
bifur_IRC_Cartesians_MW_output/new_data/bifur_traj1_Cartesians_MW point 128
C 0.04360 0.74389 1.07689
 C 0.09218 0.74009 -1.07685
 C -0.22382 1.20801 0.00059
 C -0.06005 -0.48364 1.78029
 C -0.07159 -0.48010 -1.77988
 F 0.31993 1.50530 1.80908
 F 0.49138 1.48840 -1.81129
 H -0.92308 -0.99768 1.50588
 H -0.93187 -0.98921 -1.46421
 H 0.76838 -1.09651 1.59929
 H 0.75778 -1.09867 -1.64080
 H -0.10492 -0.27439 2.77593
 H -0.15792 -0.26547 -2.77491
13
bifur_IRC_Cartesians_MW_output/new_data/bifur_traj1_Cartesians_MW point 129
C 0.04280 0.74397 1.07690
 C 0.09299 0.74001 -1.07685
 C -0.22381 1.20801 0.00060
 C -0.05985 -0.48369 1.78029
 C -0.07179 -0.48005 -1.77988
 F 0.31707 1.50561 1.80910
 F 0.49422 1.48808 -1.81128
 H -0.92292 -0.99781 1.50656
 H -0.93203 -0.98908 -1.46353
 H 0.76856 -1.09646 1.59859
 H 0.75760 -1.09872 -1.64151
 H -0.10403 -0.27453 2.77593
 H -0.15882 -0.26533 -2.77491
13
bifur_IRC_Cartesians_MW_output/new_data/bifur_traj1_Cartesians_MW point 130
C 0.04150 0.74410 1.07691
 C 0.09430 0.73988 -1.07683
 C -0.22379 1.20800 0.00062
 C -0.05953 -0.48376 1.78028
 C -0.07211 -0.47997 -1.77989
 F 0.31245 1.50612 1.80912
 F 0.49883 1.48757 -1.81125
 H -0.92267 -0.99803 1.50767
 H -0.93228 -0.98886 -1.46242
 H 0.76884 -1.09639 1.59744
 H 0.75731 -1.09880 -1.64266
 H -0.10258 -0.27476 2.77593
 H -0.16026 -0.26510 -2.77492
13
bifur_IRC_Cartesians_MW_output/new_data/bifur_traj1_Cartesians_MW point 131
C 0.03978 0.74427 1.07693
 C 0.09602 0.73971 -1.07682
 C -0.22377 1.20800 0.00064
 C -0.05911 -0.48387 1.78028
 C -0.07253 -0.47987 -1.77991
 F 0.30635 1.50679 1.80916
 F 0.50490 1.48690 -1.81122
 H -0.92233 -0.99831 1.50913
 H -0.93261 -0.98857 -1.46096
 H 0.76922 -1.09629 1.59594
 H 0.75693 -1.09890 -1.64418
 H -0.10068 -0.27506 2.77593
 H -0.16217 -0.26480 -2.77492
13
bifur_IRC_Cartesians_MW_output/new_data/bifur_traj1_Cartesians_MW point 132
C 0.03774 0.74447 1.07695
 C 0.09807 0.73950 -1.07680
 C -0.22374 1.20799 0.00067
 C -0.05860 -0.48399 1.78027
 C -0.07304 -0.47974 -1.77992
 F 0.29909 1.50760 1.80920
 F 0.51213 1.48610 -1.81118
 H -0.92193 -0.99864 1.51087
 H -0.93301 -0.98824 -1.45922
 H 0.76967 -1.09618 1.59414
 H 0.75648 -1.09902 -1.64598
 H -0.09841 -0.27542 2.77593
 H -0.16445 -0.26444 -2.77492
13
bifur_IRC_Cartesians_MW_output/new_data/bifur_traj1_Cartesians_MW point 133
C 0.03774 0.74447 1.07695
 C 0.09807 0.73950 -1.07680
 C -0.22374 1.20799 0.00067
 C -0.05860 -0.48399 1.78027
 C -0.07304 -0.47974 -1.77992
 F 0.29909 1.50760 1.80920
 F 0.51213 1.48610 -1.81118
 H -0.92193 -0.99864 1.51087
 H -0.93301 -0.98824 -1.45922
 H 0.76967 -1.09618 1.59414
 H 0.75648 -1.09902 -1.64598
 H -0.09841 -0.27542 2.77593
 H -0.16445 -0.26444 -2.77492
13
bifur_IRC_Cartesians_MW_output/new_data/bifur_traj1_Cartesians_MW point 134
C 0.03314 0.74493 1.07700
 C 0.10270 0.73904 -1.07676
 C -0.22368 1.20798 0.00072
 C -0.05746 -0.48427 1.78024
 C -0.07417 -0.47947 -1.77995
 F 0.28270 1.50940 1.80930
 F 0.52845 1.48429 -1.81109
 H -0.92103 -0.99939 1.51479
 H -0.93391 -0.98747 -1.45530
 H 0.77069 -1.09591 1.59009
 H 0.75546 -1.09929 -1.65006
 H -0.09330 -0.27623 2.77594
 H -0.16958 -0.26362 -2.77493
13
bifur_IRC_Cartesians_MW_output/new_data/bifur_traj1_Cartesians_MW point 135
C 0.03094 0.74515 1.07702
 C 0.10491 0.73882 -1.07674
 C -0.22365 1.20798 0.00075
 C -0.05691 -0.48440 1.78023
 C -0.07472 -0.47933 -1.77997
 F 0.27488 1.51027 1.80935
 F 0.53624 1.48343 -1.81105
 H -0.92061 -0.99975 1.51667
 H -0.93434 -0.98710 -1.45342
 H 0.77117 -1.09579 1.58815
 H 0.75497 -1.09942 -1.65200
 H -0.09085 -0.27662 2.77594
 H -0.17203 -0.26323 -2.77493
13
bifur_IRC_Cartesians_MW_output/new_data/bifur_traj1_Cartesians_MW point 136
C 0.02911 0.74533 1.07704
 C 0.10675 0.73863 -1.07673
 C -0.22363 1.20798 0.00078
 C -0.05646 -0.48451 1.78022
 C -0.07517 -0.47922 -1.77998
 F 0.26837 1.51098 1.80939
 F 0.54272 1.48271 -1.81101
 H -0.92025 -1.00005 1.51823
 H -0.93470 -0.98680 -1.45186
 H 0.77158 -1.09568 1.58655
 H 0.75457 -1.09953 -1.65362
 H -0.08882 -0.27694 2.77594
 H -0.17407 -0.26291 -2.77494
13
bifur_IRC_Cartesians_MW_output/new_data/bifur_traj1_Cartesians_MW point 137
C 0.02784 0.74546 1.07706
 C 0.10802 0.73850 -1.07672
 C -0.22361 1.20797 0.00079
 C -0.05615 -0.48458 1.78022
 C -0.07548 -0.47915 -1.77999
 F 0.26388 1.51148 1.80942
 F 0.54719 1.48222 -1.81099
 H -0.92000 -1.00025 1.51930
 H -0.93495 -0.98659 -1.45079
 H 0.77186 -1.09561 1.58544
 H 0.75429 -1.09960 -1.65473
 H -0.08742 -0.27716 2.77594
 H -0.17547 -0.26269 -2.77494
13
bifur_IRC_Cartesians_MW_output/new_data/bifur_traj1_Cartesians_MW point 138
C 0.02727 0.74552 1.07706
 C 0.10860 0.73845 -1.07671
 C -0.22360 1.20797 0.00080
 C -0.05600 -0.48462 1.78021
 C -0.07562 -0.47911 -1.78000
 F 0.26183 1.51171 1.80943
 F 0.54923 1.48199 -1.81098
 H -0.91989 -1.00035 1.51979
 H -0.93506 -0.98649 -1.45030
 H 0.77198 -1.09558 1.58493
 H 0.75416 -1.09964 -1.65524
 H -0.08678 -0.27726 2.77594
 H -0.17611 -0.26259 -2.77494
13
bifur_IRC_Cartesians_MW_output/new_data/bifur_traj1_Cartesians_MW point 139
C 0.02741 0.74550 1.07706
 C 0.10846 0.73846 -1.07672
 C -0.22361 1.20797 0.00080
 C -0.05604 -0.48461 1.78021
 C -0.07559 -0.47912 -1.78000
 F 0.26233 1.51165 1.80943
 F 0.54873 1.48205 -1.81098
 H -0.91992 -1.00032 1.51967
 H -0.93503 -0.98652 -1.45042
 H 0.77195 -1.09559 1.58505
 H 0.75419 -1.09963 -1.65512
 H -0.08694 -0.27723 2.77594
 H -0.17596 -0.26261 -2.77494
13
bifur_IRC_Cartesians_MW_output/new_data/bifur_traj1_Cartesians_MW point 140
C 0.02823 0.74542 1.07705
 C 0.10764 0.73854 -1.07672
 C -0.22362 1.20797 0.00079
 C -0.05624 -0.48456 1.78022
 C -0.07539 -0.47917 -1.77999
 F 0.26525 1.51133 1.80941
 F 0.54583 1.48237 -1.81099
 H -0.92008 -1.00019 1.51898
 H -0.93487 -0.98665 -1.45112
 H 0.77177 -1.09563 1.58577
 H 0.75438 -1.09958 -1.65439
 H -0.08785 -0.27709 2.77594
 H -0.17504 -0.26276 -2.77494
13
bifur_IRC_Cartesians_MW_output/new_data/bifur_traj1_Cartesians_MW point 141
C 0.02963 0.74528 1.07704
 C 0.10622 0.73868 -1.07673
 C -0.22364 1.20798 0.00077
 C -0.05659 -0.48448 1.78023
 C -0.07504 -0.47925 -1.77998
 F 0.27025 1.51078 1.80938
 F 0.54085 1.48292 -1.81102
 H -0.92035 -0.99996 1.51778
 H -0.93460 -0.98689 -1.45231
 H 0.77146 -1.09571 1.58701
 H 0.75469 -1.09950 -1.65315
 H -0.08941 -0.27684 2.77594
 H -0.17348 -0.26300 -2.77494
13
bifur_IRC_Cartesians_MW_output/new_data/bifur_traj1_Cartesians_MW point 142
C 0.03149 0.74509 1.07702
 C 0.10436 0.73887 -1.07675
 C -0.22366 1.20798 0.00075
 C -0.05705 -0.48436 1.78023
 C -0.07458 -0.47937 -1.77997
 F 0.27684 1.51005 1.80934
 F 0.53429 1.48365 -1.81106
 H -0.92071 -0.99966 1.51620
 H -0.93423 -0.98720 -1.45389
 H 0.77105 -1.09582 1.58864
 H 0.75510 -1.09939 -1.65151
 H -0.09147 -0.27652 2.77594
 H -0.17141 -0.26333 -2.77493
13
bifur_IRC_Cartesians_MW_output/new_data/bifur_traj1_Cartesians_MW point 143
C 0.03360 0.74488 1.07699
 C 0.10223 0.73908 -1.07677
 C -0.22369 1.20799 0.00072
 C -0.05757 -0.48424 1.78025
 C -0.07406 -0.47949 -1.77995
 F 0.28437 1.50922 1.80929
 F 0.52679 1.48448 -1.81110
 H -0.92113 -0.99931 1.51440
 H -0.93382 -0.98755 -1.45570
 H 0.77059 -1.09594 1.59050
 H 0.75556 -1.09926 -1.64964
 H -0.09382 -0.27615 2.77594
 H -0.16906 -0.26371 -2.77493
13
bifur_IRC_Cartesians_MW_output/new_data/bifur_traj1_Cartesians_MW point 144
C 0.03360 0.74488 1.07699
 C 0.10223 0.73908 -1.07677
 C -0.22369 1.20799 0.00072
 C -0.05757 -0.48424 1.78025
 C -0.07406 -0.47949 -1.77995
 F 0.28437 1.50922 1.80929
 F 0.52679 1.48448 -1.81110
 H -0.92113 -0.99931 1.51440
 H -0.93382 -0.98755 -1.45570
 H 0.77059 -1.09594 1.59050
 H 0.75556 -1.09926 -1.64964
 H -0.09382 -0.27615 2.77594
 H -0.16906 -0.26371 -2.77493
13
bifur_IRC_Cartesians_MW_output/new_data/bifur_traj1_Cartesians_MW point 145
C 0.03781 0.74446 1.07695
 C 0.09800 0.73951 -1.07680
 C -0.22374 1.20800 0.00066
 C -0.05862 -0.48399 1.78027
 C -0.07302 -0.47975 -1.77992
 F 0.29933 1.50757 1.80920
 F 0.51189 1.48613 -1.81118
 H -0.92195 -0.99863 1.51081
 H -0.93300 -0.98825 -1.45928
 H 0.76966 -1.09618 1.59420
 H 0.75649 -1.09901 -1.64592
 H -0.09849 -0.27541 2.77593
 H -0.16437 -0.26445 -2.77492
13
bifur_IRC_Cartesians_MW_output/new_data/bifur_traj1_Cartesians_MW point 146
C 0.03955 0.74429 1.07693
 C 0.09625 0.73968 -1.07682
 C -0.22377 1.20800 0.00064
 C -0.05905 -0.48388 1.78027
 C -0.07259 -0.47985 -1.77991
 F 0.30553 1.50688 1.80917
 F 0.50572 1.48681 -1.81121
 H -0.92229 -0.99834 1.50933
 H -0.93266 -0.98854 -1.46076
 H 0.76927 -1.09628 1.59573
 H 0.75688 -1.09891 -1.64438
 H -0.10042 -0.27510 2.77593
 H -0.16243 -0.26476 -2.77492
13
bifur_IRC_Cartesians_MW_output/new_data/bifur_traj1_Cartesians_MW point 147
C 0.04091 0.74415 1.07692
 C 0.09488 0.73982 -1.07683
 C -0.22379 1.20800 0.00062
 C -0.05939 -0.48380 1.78028
 C -0.07225 -0.47994 -1.77990
 F 0.31038 1.50635 1.80914
 F 0.50089 1.48734 -1.81124
 H -0.92255 -0.99812 1.50817
 H -0.93239 -0.98876 -1.46193
 H 0.76897 -1.09636 1.59693
 H 0.75718 -1.09883 -1.64318
 H -0.10194 -0.27486 2.77593
 H -0.16091 -0.26500 -2.77492
13
bifur_IRC_Cartesians_MW_output/new_data/bifur_traj1_Cartesians_MW point 148
C 0.04187 0.74406 1.07691
 C 0.09392 0.73992 -1.07684
 C -0.22380 1.20800 0.00061
 C -0.05963 -0.48374 1.78029
 C -0.07201 -0.47999 -1.77989
 F 0.31380 1.50597 1.80912
 F 0.49749 1.48772 -1.81126
 H -0.92274 -0.99796 1.50735
 H -0.93221 -0.98892 -1.46274
 H 0.76876 -1.09641 1.59778
 H 0.75739 -1.09877 -1.64233
 H -0.10300 -0.27469 2.77593
 H -0.15984 -0.26517 -2.77492
13
bifur_IRC_Cartesians_MW_output/new_data/bifur_traj1_Cartesians_MW point 149
C 0.04246 0.74400 1.07690
 C 0.09333 0.73998 -1.07684
 C -0.22381 1.20801 0.00060
 C -0.05977 -0.48371 1.78029
 C -0.07187 -0.48003 -1.77989
 F 0.31589 1.50574 1.80910
 F 0.49541 1.48795 -1.81127
 H -0.92285 -0.99787 1.50685
 H -0.93209 -0.98902 -1.46324
 H 0.76863 -1.09645 1.59829
 H 0.75752 -1.09874 -1.64181
 H -0.10365 -0.27459 2.77593
 H -0.15919 -0.26527 -2.77491
13
bifur_IRC_Cartesians_MW_output/new_data/bifur_traj1_Cartesians_MW point 150
C 0.04273 0.74397 1.07690
 C 0.09306 0.74000 -1.07684
 C -0.22381 1.20801 0.00060
 C -0.05984 -0.48369 1.78029
 C -0.07180 -0.48005 -1.77988
 F 0.31684 1.50564 1.80910
 F 0.49446 1.48805 -1.81128
 H -0.92291 -0.99783 1.50662
 H -0.93204 -0.98906 -1.46347
 H 0.76857 -1.09646 1.59853
 H 0.75758 -1.09872 -1.64157
 H -0.10395 -0.27454 2.77593
 H -0.15889 -0.26532 -2.77491
13
bifur_IRC_Cartesians_MW_output/new_data/bifur_traj1_Cartesians_MW point 151
C 0.04275 0.74397 1.07690
 C 0.09303 0.74000 -1.07684
 C -0.22381 1.20801 0.00060
 C -0.05984 -0.48369 1.78029
 C -0.07180 -0.48005 -1.77988
 F 0.31692 1.50563 1.80910
 F 0.49438 1.48806 -1.81128
 H -0.92291 -0.99782 1.50660
 H -0.93203 -0.98907 -1.46349
 H 0.76857 -1.09646 1.59855
 H 0.75759 -1.09872 -1.64155
 H -0.10398 -0.27454 2.77593
 H -0.15886 -0.26532 -2.77491
13
bifur_IRC_Cartesians_MW_output/new_data/bifur_traj1_Cartesians_MW point 152
C 0.04263 0.74398 1.07690
 C 0.09315 0.73999 -1.07684
 C -0.22381 1.20801 0.00060
 C -0.05981 -0.48370 1.78029
 C -0.07183 -0.48004 -1.77988
 F 0.31650 1.50567 1.80910
 F 0.49480 1.48802 -1.81127
 H -0.92289 -0.99784 1.50670
 H -0.93206 -0.98905 -1.46339
 H 0.76859 -1.09645 1.59844
 H 0.75756 -1.09873 -1.64166
 H -0.10385 -0.27456 2.77593
 H -0.15900 -0.26530 -2.77491
13
bifur_IRC_Cartesians_MW_output/new_data/bifur_traj1_Cartesians_MW point 153
C 0.04252 0.74399 1.07690
 C 0.09327 0.73998 -1.07684
 C -0.22381 1.20801 0.00060
 C -0.05978 -0.48370 1.78029
 C -0.07186 -0.48003 -1.77988
 F 0.31608 1.50572 1.80910
 F 0.49521 1.48797 -1.81127
 H -0.92287 -0.99786 1.50680
 H -0.93208 -0.98903 -1.46329
 H 0.76862 -1.09645 1.59834
 H 0.75754 -1.09874 -1.64176
 H -0.10372 -0.27458 2.77593
 H -0.15913 -0.26528 -2.77491
13
bifur_IRC_Cartesians_MW_output/new_data/bifur_traj1_Cartesians_MW point 154
C 0.04257 0.74399 1.07690
 C 0.09321 0.73999 -1.07684
 C -0.22381 1.20801 0.00060
 C -0.05980 -0.48370 1.78029
 C -0.07184 -0.48004 -1.77988
 F 0.31628 1.50570 1.80910
 F 0.49501 1.48799 -1.81127
 H -0.92288 -0.99785 1.50675
 H -0.93207 -0.98904 -1.46334
 H 0.76861 -1.09645 1.59839
 H 0.75755 -1.09873 -1.64171
 H -0.10378 -0.27457 2.77593
 H -0.15906 -0.26529 -2.77491
13
bifur_IRC_Cartesians_MW_output/new_data/bifur_traj1_Cartesians_MW point 155
C 0.04257 0.74399 1.07690
 C 0.09321 0.73999 -1.07684
 C -0.22381 1.20801 0.00060
 C -0.05980 -0.48370 1.78029
 C -0.07184 -0.48004 -1.77988
 F 0.31628 1.50570 1.80910
 F 0.49501 1.48799 -1.81127
 H -0.92288 -0.99785 1.50675
 H -0.93207 -0.98904 -1.46334
 H 0.76861 -1.09645 1.59839
 H 0.75755 -1.09873 -1.64171
 H -0.10378 -0.27457 2.77593
 H -0.15906 -0.26529 -2.77491
13
bifur_IRC_Cartesians_MW_output/new_data/bifur_traj1_Cartesians_MW point 156
C 0.04363 0.74388 1.07689
 C 0.09215 0.74009 -1.07685
 C -0.22382 1.20801 0.00059
 C -0.06006 -0.48364 1.78029
 C -0.07158 -0.48010 -1.77988
 F 0.32004 1.50528 1.80908
 F 0.49127 1.48841 -1.81129
 H -0.92308 -0.99768 1.50585
 H -0.93186 -0.98921 -1.46424
 H 0.76837 -1.09651 1.59932
 H 0.75778 -1.09867 -1.64077
 H -0.10495 -0.27439 2.77593
 H -0.15789 -0.26548 -2.77491
13
bifur_IRC_Cartesians_MW_output/new_data/bifur_traj1_Cartesians_MW point 157
C 0.04463 0.74378 1.07688
 C 0.09114 0.74019 -1.07686
 C -0.22384 1.20801 0.00058
 C -0.06031 -0.48358 1.78030
 C -0.07133 -0.48016 -1.77987
 F 0.32361 1.50489 1.80906
 F 0.48771 1.48880 -1.81131
 H -0.92328 -0.99751 1.50500
 H -0.93167 -0.98938 -1.46510
 H 0.76815 -1.09657 1.60020
 H 0.75800 -1.09861 -1.63989
 H -0.10607 -0.27421 2.77593
 H -0.15677 -0.26565 -2.77491
13
bifur_IRC_Cartesians_MW_output/new_data/bifur_traj1_Cartesians_MW point 158
C 0.04589 0.74366 1.07686
 C 0.08988 0.74032 -1.07687
 C -0.22385 1.20801 0.00056
 C -0.06062 -0.48350 1.78031
 C -0.07102 -0.48024 -1.77986
 F 0.32808 1.50440 1.80903
 F 0.48327 1.48929 -1.81134
 H -0.92352 -0.99731 1.50393
 H -0.93142 -0.98959 -1.46617
 H 0.76788 -1.09664 1.60131
 H 0.75828 -1.09854 -1.63878
 H -0.10746 -0.27399 2.77593
 H -0.15537 -0.26588 -2.77491
13
bifur_IRC_Cartesians_MW_output/new_data/bifur_traj1_Cartesians_MW point 159
C 0.04734 0.74351 1.07685
 C 0.08842 0.74047 -1.07688
 C -0.22387 1.20802 0.00054
 C -0.06098 -0.48341 1.78031
 C -0.07066 -0.48032 -1.77985
 F 0.33323 1.50383 1.80900
 F 0.47814 1.48986 -1.81137
 H -0.92381 -0.99707 1.50269
 H -0.93114 -0.98983 -1.46740
 H 0.76756 -1.09672 1.60258
 H 0.75860 -1.09845 -1.63750
 H -0.10907 -0.27374 2.77593
 H -0.15376 -0.26613 -2.77491
13
bifur_IRC_Cartesians_MW_output/new_data/bifur_traj1_Cartesians_MW point 160
C 0.04891 0.74336 1.07683
 C 0.08684 0.74062 -1.07690
 C -0.22389 1.20802 0.00052
 C -0.06137 -0.48332 1.78032
 C -0.07028 -0.48042 -1.77984
 F 0.33883 1.50321 1.80897
 F 0.47256 1.49048 -1.81140
 H -0.92411 -0.99682 1.50135
 H -0.93083 -0.99009 -1.46874
 H 0.76721 -1.09681 1.60396
 H 0.75895 -1.09836 -1.63610
 H -0.11082 -0.27346 2.77592
 H -0.15200 -0.26641 -2.77490
13
bifur_IRC_Cartesians_MW_output/new_data/bifur_traj1_Cartesians_MW point 161
C 0.05051 0.74320 1.07681
 C 0.08523 0.74079 -1.07691
 C -0.22391 1.20802 0.00050
 C -0.06177 -0.48322 1.78033
 C -0.06988 -0.48052 -1.77983
 F 0.34452 1.50258 1.80893
 F 0.46689 1.49110 -1.81143
 H -0.92443 -0.99656 1.49999
 H -0.93052 -0.99036 -1.47010
 H 0.76686 -1.09690 1.60537
 H 0.75930 -1.09827 -1.63469
 H -0.11260 -0.27318 2.77592
 H -0.15022 -0.26669 -2.77490
13
bifur_IRC_Cartesians_MW_output/new_data/bifur_traj1_Cartesians_MW point 162
C 0.05200 0.74305 1.07680
 C 0.08373 0.74094 -1.07692
 C -0.22393 1.20803 0.00048
 C -0.06214 -0.48313 1.78034
 C -0.06951 -0.48061 -1.77982
 F 0.34984 1.50200 1.80890
 F 0.46160 1.49169 -1.81146
 H -0.92472 -0.99631 1.49871
 H -0.93023 -0.99061 -1.47138
 H 0.76653 -1.09699 1.60669
 H 0.75964 -1.09818 -1.63337
 H -0.11425 -0.27292 2.77592
 H -0.14856 -0.26696 -2.77490
13
bifur_IRC_Cartesians_MW_output/new_data/bifur_traj1_Cartesians_MW point 163
C 0.05326 0.74292 1.07678
 C 0.08247 0.74106 -1.07693
 C -0.22395 1.20803 0.00047
 C -0.06245 -0.48306 1.78034
 C -0.06920 -0.48068 -1.77981
 F 0.35430 1.50150 1.80887
 F 0.45716 1.49218 -1.81148
 H -0.92496 -0.99611 1.49765
 H -0.92998 -0.99082 -1.47245
 H 0.76625 -1.09706 1.60779
 H 0.75991 -1.09810 -1.63226
 H -0.11565 -0.27270 2.77592
 H -0.14716 -0.26718 -2.77490
13
bifur_IRC_Cartesians_MW_output/new_data/bifur_traj1_Cartesians_MW point 164
C 0.05417 0.74283 1.07678
 C 0.08155 0.74115 -1.07694
 C -0.22396 1.20803 0.00045
 C -0.06267 -0.48300 1.78035
 C -0.06897 -0.48074 -1.77980
 F 0.35756 1.50114 1.80885
 F 0.45392 1.49254 -1.81150
 H -0.92514 -0.99596 1.49687
 H -0.92980 -0.99097 -1.47323
 H 0.76605 -1.09711 1.60859
 H 0.76012 -1.09805 -1.63145
 H -0.11666 -0.27253 2.77592
 H -0.14614 -0.26734 -2.77490
13
bifur_IRC_Cartesians_MW_output/new_data/bifur_traj1_Cartesians_MW point 165
C 0.05470 0.74278 1.07677
 C 0.08101 0.74121 -1.07695
 C -0.22397 1.20803 0.00045
 C -0.06281 -0.48297 1.78035
 C -0.06884 -0.48077 -1.77980
 F 0.35945 1.50094 1.80884
 F 0.45203 1.49275 -1.81151
 H -0.92524 -0.99587 1.49641
 H -0.92970 -0.99106 -1.47368
 H 0.76593 -1.09714 1.60906
 H 0.76023 -1.09802 -1.63098
 H -0.11725 -0.27244 2.77592
 H -0.14555 -0.26743 -2.77489
13
bifur_IRC_Cartesians_MW_output/new_data/bifur_traj1_Cartesians_MW point 166
C 0.05470 0.74278 1.07677
 C 0.08101 0.74121 -1.07695
 C -0.22397 1.20803 0.00045
 C -0.06281 -0.48297 1.78035
 C -0.06884 -0.48077 -1.77980
 F 0.35945 1.50094 1.80884
 F 0.45203 1.49275 -1.81151
 H -0.92524 -0.99587 1.49641
 H -0.92970 -0.99106 -1.47368
 H 0.76593 -1.09714 1.60906
 H 0.76023 -1.09802 -1.63098
 H -0.11725 -0.27244 2.77592
 H -0.14555 -0.26743 -2.77489
13
bifur_IRC_Cartesians_MW_output/new_data/bifur_traj1_Cartesians_MW point 167
C 0.05468 0.74278 1.07677
 C 0.08104 0.74121 -1.07695
 C -0.22397 1.20803 0.00045
 C -0.06280 -0.48297 1.78035
 C -0.06885 -0.48077 -1.77980
 F 0.35937 1.50094 1.80884
 F 0.45211 1.49274 -1.81151
 H -0.92524 -0.99588 1.49643
 H -0.92970 -0.99105 -1.47366
 H 0.76594 -1.09714 1.60904
 H 0.76023 -1.09802 -1.63100
 H -0.11723 -0.27245 2.77592
 H -0.14557 -0.26743 -2.77489
13
bifur_IRC_Cartesians_MW_output/new_data/bifur_traj1_Cartesians_MW point 168
C 0.05422 0.74283 1.07677
 C 0.08150 0.74116 -1.07694
 C -0.22396 1.20803 0.00045
 C -0.06269 -0.48300 1.78035
 C -0.06896 -0.48074 -1.77980
 F 0.35774 1.50112 1.80885
 F 0.45373 1.49256 -1.81150
 H -0.92515 -0.99595 1.49682
 H -0.92979 -0.99098 -1.47327
 H 0.76604 -1.09712 1.60864
 H 0.76013 -1.09805 -1.63140
 H -0.11672 -0.27253 2.77592
 H -0.14608 -0.26735 -2.77490
13
bifur_IRC_Cartesians_MW_output/new_data/bifur_traj1_Cartesians_MW point 169
C 0.05355 0.74289 1.07678
 C 0.08217 0.74109 -1.07694
 C -0.22395 1.20803 0.00046
 C -0.06252 -0.48304 1.78034
 C -0.06913 -0.48070 -1.77980
 F 0.35536 1.50139 1.80887
 F 0.45611 1.49230 -1.81149
 H -0.92502 -0.99606 1.49739
 H -0.92992 -0.99086 -1.47270
 H 0.76618 -1.09708 1.60805
 H 0.75998 -1.09809 -1.63200
 H -0.11598 -0.27264 2.77592
 H -0.14683 -0.26723 -2.77490
13
bifur_IRC_Cartesians_MW_output/new_data/bifur_traj1_Cartesians_MW point 170
C 0.05275 0.74297 1.07679
 C 0.08298 0.74101 -1.07693
 C -0.22394 1.20803 0.00047
 C -0.06232 -0.48309 1.78034
 C -0.06933 -0.48065 -1.77981
 F 0.35248 1.50170 1.80888
 F 0.45897 1.49198 -1.81147
 H -0.92486 -0.99619 1.49808
 H -0.93008 -0.99073 -1.47201
 H 0.76636 -1.09703 1.60734
 H 0.75980 -1.09813 -1.63271
 H -0.11508 -0.27279 2.77592
 H -0.14773 -0.26709 -2.77490
13
bifur_IRC_Cartesians_MW_output/new_data/bifur_traj1_Cartesians_MW point 171
C 0.05190 0.74306 1.07680
 C 0.08384 0.74093 -1.07692
 C -0.22393 1.20803 0.00048
 C -0.06211 -0.48314 1.78033
 C -0.06954 -0.48060 -1.77982
 F 0.34946 1.50204 1.80890
 F 0.46197 1.49165 -1.81145
 H -0.92470 -0.99633 1.49880
 H -0.93025 -0.99059 -1.47129
 H 0.76655 -1.09698 1.60659
 H 0.75961 -1.09818 -1.63346
 H -0.11414 -0.27293 2.77592
 H -0.14867 -0.26694 -2.77490
13
bifur_IRC_Cartesians_MW_output/new_data/bifur_traj1_Cartesians_MW point 172
C 0.05114 0.74313 1.07681
 C 0.08460 0.74085 -1.07692
 C -0.22392 1.20803 0.00049
 C -0.06192 -0.48319 1.78033
 C -0.06972 -0.48055 -1.77982
 F 0.34678 1.50233 1.80892
 F 0.46465 1.49135 -1.81144
 H -0.92455 -0.99645 1.49945
 H -0.93039 -0.99046 -1.47064
 H 0.76672 -1.09694 1.60593
 H 0.75944 -1.09823 -1.63413
 H -0.11330 -0.27307 2.77592
 H -0.14952 -0.26680 -2.77490
13
bifur_IRC_Cartesians_MW_output/new_data/bifur_traj1_Cartesians_MW point 173
C 0.05064 0.74318 1.07681
 C 0.08511 0.74080 -1.07691
 C -0.22391 1.20802 0.00050
 C -0.06180 -0.48322 1.78033
 C -0.06985 -0.48052 -1.77983
 F 0.34497 1.50253 1.80893
 F 0.46645 1.49115 -1.81143
 H -0.92445 -0.99654 1.49988
 H -0.93049 -0.99038 -1.47021
 H 0.76683 -1.09691 1.60548
 H 0.75933 -1.09826 -1.63458
 H -0.11273 -0.27316 2.77592
 H -0.15008 -0.26671 -2.77490
13
bifur_IRC_Cartesians_MW_output/new_data/bifur_traj1_Cartesians_MW point 174
C 0.05050 0.74320 1.07681
 C 0.08524 0.74078 -1.07691
 C -0.22391 1.20802 0.00050
 C -0.06176 -0.48322 1.78033
 C -0.06988 -0.48051 -1.77983
 F 0.34449 1.50259 1.80893
 F 0.46692 1.49110 -1.81143
 H -0.92442 -0.99656 1.50000
 H -0.93052 -0.99036 -1.47010
 H 0.76686 -1.09690 1.60536
 H 0.75930 -1.09827 -1.63470
 H -0.11258 -0.27318 2.77592
 H -0.15023 -0.26669 -2.77490
13
bifur_IRC_Cartesians_MW_output/new_data/bifur_traj1_Cartesians_MW point 175
C 0.05079 0.74317 1.07681
 C 0.08496 0.74081 -1.07691
 C -0.22392 1.20802 0.00050
 C -0.06183 -0.48321 1.78033
 C -0.06981 -0.48053 -1.77982
 F 0.34550 1.50247 1.80892
 F 0.46592 1.49121 -1.81143
 H -0.92448 -0.99651 1.49975
 H -0.93046 -0.99040 -1.47034
 H 0.76680 -1.09692 1.60561
 H 0.75937 -1.09825 -1.63445
 H -0.11290 -0.27313 2.77592
 H -0.14991 -0.26674 -2.77490
13
bifur_IRC_Cartesians_MW_output/new_data/bifur_traj1_Cartesians_MW point 176
C 0.05147 0.74310 1.07680
 C 0.08427 0.74088 -1.07692
 C -0.22393 1.20803 0.00049
 C -0.06200 -0.48317 1.78033
 C -0.06964 -0.48057 -1.77982
 F 0.34795 1.50220 1.80891
 F 0.46349 1.49148 -1.81145
 H -0.92461 -0.99640 1.49917
 H -0.93033 -0.99052 -1.47092
 H 0.76664 -1.09696 1.60622
 H 0.75952 -1.09821 -1.63384
 H -0.11366 -0.27301 2.77592
 H -0.14915 -0.26686 -2.77490
13
bifur_IRC_Cartesians_MW_output/new_data/bifur_traj1_Cartesians_MW point 177
C 0.05147 0.74310 1.07680
 C 0.08427 0.74088 -1.07692
 C -0.22393 1.20803 0.00049
 C -0.06200 -0.48317 1.78033
 C -0.06964 -0.48057 -1.77982
 F 0.34794 1.50220 1.80891
 F 0.46349 1.49148 -1.81145
 H -0.92461 -0.99640 1.49917
 H -0.93033 -0.99052 -1.47092
 H 0.76664 -1.09696 1.60622
 H 0.75952 -1.09821 -1.63384
 H -0.11366 -0.27301 2.77592
 H -0.14915 -0.26686 -2.77490
13
bifur_IRC_Cartesians_MW_output/new_data/bifur_traj1_Cartesians_MW point 178
C 0.05390 0.74286 1.07678
 C 0.08183 0.74113 -1.07694
 C -0.22396 1.20803 0.00046
 C -0.06261 -0.48302 1.78034
 C -0.06904 -0.48072 -1.77980
 F 0.35657 1.50125 1.80886
 F 0.45490 1.49243 -1.81149
 H -0.92509 -0.99600 1.49710
 H -0.92986 -0.99092 -1.47299
 H 0.76611 -1.09710 1.60835
 H 0.76005 -1.09807 -1.63169
 H -0.11636 -0.27258 2.77592
 H -0.14645 -0.26729 -2.77490
13
bifur_IRC_Cartesians_MW_output/new_data/bifur_traj1_Cartesians_MW point 179
C 0.05556 0.74269 1.07676
 C 0.08015 0.74129 -1.07695
 C -0.22398 1.20804 0.00044
 C -0.06302 -0.48292 1.78035
 C -0.06863 -0.48082 -1.77979
 F 0.36249 1.50060 1.80882
 F 0.44900 1.49308 -1.81153
 H -0.92541 -0.99573 1.49568
 H -0.92953 -0.99120 -1.47441
 H 0.76574 -1.09719 1.60981
 H 0.76042 -1.09797 -1.63022
 H -0.11820 -0.27229 2.77592
 H -0.14459 -0.26758 -2.77489
13
bifur_IRC_Cartesians_MW_output/new_data/bifur_traj1_Cartesians_MW point 180
C 0.05745 0.74250 1.07674
 C 0.07825 0.74148 -1.07697
 C -0.22401 1.20804 0.00041
 C -0.06349 -0.48281 1.78036
 C -0.06816 -0.48093 -1.77978
 F 0.36923 1.49986 1.80878
 F 0.44229 1.49383 -1.81156
 H -0.92578 -0.99542 1.49407
 H -0.92916 -0.99151 -1.47602
 H 0.76532 -1.09730 1.61148
 H 0.76084 -1.09786 -1.62855
 H -0.12031 -0.27196 2.77592
 H -0.14248 -0.26792 -2.77489
13
bifur_IRC_Cartesians_MW_output/new_data/bifur_traj1_Cartesians_MW point 181
C 0.05948 0.74230 1.07672
 C 0.07622 0.74169 -1.07699
 C -0.22403 1.20804 0.00039
 C -0.06399 -0.48269 1.78037
 C -0.06766 -0.48106 -1.77976
 F 0.37642 1.49906 1.80874
 F 0.43513 1.49462 -1.81160
 H -0.92618 -0.99509 1.49235
 H -0.92877 -0.99185 -1.47774
 H 0.76488 -1.09741 1.61326
 H 0.76129 -1.09774 -1.62676
 H -0.12255 -0.27160 2.77592
 H -0.14023 -0.26828 -2.77489
13
bifur_IRC_Cartesians_MW_output/new_data/bifur_traj1_Cartesians_MW point 182
C 0.06146 0.74210 1.07670
 C 0.07422 0.74189 -1.07700
 C -0.22406 1.20805 0.00036
 C -0.06448 -0.48257 1.78038
 C -0.06717 -0.48118 -1.77975
 F 0.38349 1.49828 1.80870
 F 0.42810 1.49540 -1.81164
 H -0.92656 -0.99477 1.49066
 H -0.92838 -0.99218 -1.47944
 H 0.76444 -1.09753 1.61500
 H 0.76173 -1.09762 -1.62500
 H -0.12476 -0.27126 2.77592
 H -0.13802 -0.26863 -2.77488
13
bifur_IRC_Cartesians_MW_output/new_data/bifur_traj1_Cartesians_MW point 183
C 0.06321 0.74193 1.07668
 C 0.07246 0.74206 -1.07702
 C -0.22408 1.20805 0.00034
 C -0.06492 -0.48246 1.78039
 C -0.06674 -0.48128 -1.77973
 F 0.38972 1.49760 1.80866
 F 0.42189 1.49608 -1.81167
 H -0.92691 -0.99448 1.48916
 H -0.92804 -0.99247 -1.48093
 H 0.76405 -1.09763 1.61655
 H 0.76212 -1.09752 -1.62345
 H -0.12670 -0.27095 2.77591
 H -0.13607 -0.26894 -2.77488
13
bifur_IRC_Cartesians_MW_output/new_data/bifur_traj1_Cartesians_MW point 184
C 0.06455 0.74180 1.07666
 C 0.07112 0.74220 -1.07703
 C -0.22410 1.20806 0.00032
 C -0.06525 -0.48238 1.78040
 C -0.06641 -0.48136 -1.77972
 F 0.39447 1.49707 1.80863
 F 0.41716 1.49661 -1.81170
 H -0.92717 -0.99427 1.48802
 H -0.92778 -0.99269 -1.48207
 H 0.76376 -1.09770 1.61772
 H 0.76241 -1.09744 -1.62227
 H -0.12819 -0.27071 2.77591
 H -0.13458 -0.26917 -2.77488
13
bifur_IRC_Cartesians_MW_output/new_data/bifur_traj1_Cartesians_MW point 185
C 0.06533 0.74172 1.07666
 C 0.07033 0.74228 -1.07704
 C -0.22411 1.20806 0.00031
 C -0.06544 -0.48233 1.78040
 C -0.06622 -0.48141 -1.77972
 F 0.39727 1.49676 1.80861
 F 0.41437 1.49692 -1.81172
 H -0.92732 -0.99414 1.48735
 H -0.92762 -0.99282 -1.48274
 H 0.76359 -1.09775 1.61841
 H 0.76258 -1.09739 -1.62158
 H -0.12906 -0.27057 2.77591
 H -0.13370 -0.26931 -2.77488
13
bifur_IRC_Cartesians_MW_output/new_data/bifur_traj1_Cartesians_MW point 186
C 0.06552 0.74170 1.07665
 C 0.07014 0.74230 -1.07704
 C -0.22411 1.20806 0.00031
 C -0.06549 -0.48232 1.78040
 C -0.06617 -0.48142 -1.77972
 F 0.39792 1.49669 1.80861
 F 0.41373 1.49699 -1.81172
 H -0.92736 -0.99411 1.48720
 H -0.92759 -0.99285 -1.48289
 H 0.76355 -1.09776 1.61857
 H 0.76262 -1.09738 -1.62142
 H -0.12926 -0.27054 2.77591
 H -0.13350 -0.26934 -2.77488
13
bifur_IRC_Cartesians_MW_output/new_data/bifur_traj1_Cartesians_MW point 187
C 0.06509 0.74174 1.07666
 C 0.07057 0.74225 -1.07703
 C -0.22411 1.20806 0.00031
 C -0.06538 -0.48235 1.78040
 C -0.06627 -0.48140 -1.77972
 F 0.39642 1.49686 1.80862
 F 0.41523 1.49682 -1.81171
 H -0.92727 -0.99418 1.48756
 H -0.92767 -0.99278 -1.48253
 H 0.76364 -1.09773 1.61820
 H 0.76253 -1.09741 -1.62179
 H -0.12879 -0.27062 2.77591
 H -0.13397 -0.26927 -2.77488
13
bifur_IRC_Cartesians_MW_output/new_data/bifur_traj1_Cartesians_MW point 188
C 0.06509 0.74174 1.07666
 C 0.07057 0.74225 -1.07703
 C -0.22411 1.20806 0.00031
 C -0.06538 -0.48235 1.78040
 C -0.06627 -0.48140 -1.77972
 F 0.39642 1.49686 1.80862
 F 0.41522 1.49682 -1.81171
 H -0.92727 -0.99418 1.48756
 H -0.92767 -0.99278 -1.48253
 H 0.76364 -1.09773 1.61820
 H 0.76253 -1.09741 -1.62179
 H -0.12879 -0.27062 2.77591
 H -0.13397 -0.26927 -2.77488
13
bifur_IRC_Cartesians_MW_output/new_data/bifur_traj1_Cartesians_MW point 189
C 0.06257 0.74199 1.07669
 C 0.07311 0.74200 -1.07701
 C -0.22407 1.20805 0.00035
 C -0.06476 -0.48250 1.78039
 C -0.06690 -0.48124 -1.77974
 F 0.38743 1.49785 1.80867
 F 0.42418 1.49583 -1.81166
 H -0.92678 -0.99459 1.48971
 H -0.92816 -0.99236 -1.48038
 H 0.76420 -1.09759 1.61598
 H 0.76197 -1.09755 -1.62402
 H -0.12599 -0.27106 2.77592
 H -0.13679 -0.26882 -2.77488
13
bifur_IRC_Cartesians_MW_output/new_data/bifur_traj1_Cartesians_MW point 190
C 0.06055 0.74219 1.07671
 C 0.07514 0.74180 -1.07700
 C -0.22405 1.20805 0.00037
 C -0.06425 -0.48262 1.78038
 C -0.06740 -0.48112 -1.77975
 F 0.38023 1.49864 1.80872
 F 0.43134 1.49504 -1.81162
 H -0.92639 -0.99492 1.49143
 H -0.92856 -0.99203 -1.47866
 H 0.76464 -1.09748 1.61420
 H 0.76153 -1.09767 -1.62581
 H -0.12374 -0.27142 2.77592
 H -0.13904 -0.26847 -2.77488
13
bifur_IRC_Cartesians_MW_output/new_data/bifur_traj1_Cartesians_MW point 191
C 0.05809 0.74244 1.07673
 C 0.07761 0.74155 -1.07697
 C -0.22401 1.20804 0.00040
 C -0.06365 -0.48277 1.78037
 C -0.06800 -0.48097 -1.77977
 F 0.37151 1.49960 1.80877
 F 0.44002 1.49408 -1.81158
 H -0.92591 -0.99532 1.49352
 H -0.92904 -0.99162 -1.47657
 H 0.76518 -1.09734 1.61204
 H 0.76098 -1.09782 -1.62798
 H -0.12102 -0.27185 2.77592
 H -0.14177 -0.26803 -2.77489
13
bifur_IRC_Cartesians_MW_output/new_data/bifur_traj1_Cartesians_MW point 192
C 0.05535 0.74271 1.07676
 C 0.08036 0.74127 -1.07695
 C -0.22398 1.20804 0.00044
 C -0.06297 -0.48293 1.78035
 C -0.06868 -0.48081 -1.77979
 F 0.36175 1.50068 1.80883
 F 0.44974 1.49300 -1.81152
 H -0.92537 -0.99577 1.49586
 H -0.92957 -0.99116 -1.47423
 H 0.76579 -1.09718 1.60963
 H 0.76038 -1.09798 -1.63041
 H -0.11797 -0.27233 2.77592
 H -0.14483 -0.26755 -2.77489
13
bifur_IRC_Cartesians_MW_output/new_data/bifur_traj1_Cartesians_MW point 193
C 0.05258 0.74299 1.07679
 C 0.08315 0.74099 -1.07693
 C -0.22394 1.20803 0.00048
 C -0.06228 -0.48310 1.78034
 C -0.06937 -0.48064 -1.77981
 F 0.35189 1.50177 1.80889
 F 0.45956 1.49192 -1.81147
 H -0.92483 -0.99622 1.49822
 H -0.93011 -0.99070 -1.47187
 H 0.76640 -1.09702 1.60719
 H 0.75976 -1.09814 -1.63286
 H -0.11489 -0.27281 2.77592
 H -0.14791 -0.26706 -2.77490
13
bifur_IRC_Cartesians_MW_output/new_data/bifur_traj1_Cartesians_MW point 194
C 0.05006 0.74324 1.07682
 C 0.08568 0.74074 -1.07691
 C -0.22391 1.20802 0.00051
 C -0.06166 -0.48325 1.78033
 C -0.06999 -0.48049 -1.77983
 F 0.34292 1.50276 1.80894
 F 0.46849 1.49093 -1.81142
 H -0.92434 -0.99663 1.50037
 H -0.93061 -0.99028 -1.46972
 H 0.76696 -1.09688 1.60498
 H 0.75921 -1.09829 -1.63509
 H -0.11210 -0.27326 2.77592
 H -0.15072 -0.26661 -2.77490
13
bifur_IRC_Cartesians_MW_output/new_data/bifur_traj1_Cartesians_MW point 195
C 0.04792 0.74346 1.07684
 C 0.08784 0.74052 -1.07689
 C -0.22388 1.20802 0.00053
 C -0.06112 -0.48338 1.78032
 C -0.07052 -0.48036 -1.77985
 F 0.33530 1.50360 1.80899
 F 0.47607 1.49009 -1.81138
 H -0.92392 -0.99698 1.50220
 H -0.93102 -0.98993 -1.46790
 H 0.76743 -1.09676 1.60309
 H 0.75873 -1.09842 -1.63698
 H -0.10972 -0.27363 2.77593
 H -0.15311 -0.26623 -2.77491
13
bifur_IRC_Cartesians_MW_output/new_data/bifur_traj1_Cartesians_MW point 196
C 0.04611 0.74364 1.07686
 C 0.08965 0.74034 -1.07687
 C -0.22385 1.20801 0.00056
 C -0.06068 -0.48349 1.78031
 C -0.07097 -0.48025 -1.77986
 F 0.32888 1.50431 1.80903
 F 0.48247 1.48938 -1.81134
 H -0.92357 -0.99727 1.50373
 H -0.93138 -0.98963 -1.46636
 H 0.76783 -1.09665 1.60150
 H 0.75833 -1.09852 -1.63858
 H -0.10771 -0.27395 2.77593
 H -0.15512 -0.26592 -2.77491
13
bifur_IRC_Cartesians_MW_output/new_data/bifur_traj1_Cartesians_MW point 197
C 0.04454 0.74379 1.07688
 C 0.09124 0.74018 -1.07686
 C -0.22383 1.20801 0.00058
 C -0.06029 -0.48358 1.78030
 C -0.07136 -0.48015 -1.77987
 F 0.32328 1.50493 1.80906
 F 0.48804 1.48876 -1.81131
 H -0.92326 -0.99753 1.50508
 H -0.93168 -0.98937 -1.46502
 H 0.76817 -1.09656 1.60012
 H 0.75798 -1.09862 -1.63997
 H -0.10596 -0.27423 2.77593
 H -0.15687 -0.26564 -2.77491
13
bifur_IRC_Cartesians_MW_output/new_data/bifur_traj1_Cartesians_MW point 198
C 0.04309 0.74394 1.07689
 C 0.09270 0.74004 -1.07685
 C -0.22381 1.20801 0.00060
 C -0.05993 -0.48367 1.78029
 C -0.07171 -0.48007 -1.77988
 F 0.31811 1.50550 1.80909
 F 0.49319 1.48819 -1.81128
 H -0.92298 -0.99777 1.50631
 H -0.93197 -0.98912 -1.46378
 H 0.76849 -1.09648 1.59884
 H 0.75766 -1.09870 -1.64125
 H -0.10435 -0.27448 2.77593
 H -0.15849 -0.26538 -2.77491
13
bifur_IRC_Cartesians_MW_output/new_data/bifur_traj1_Cartesians_MW point 199
C 0.04309 0.74394 1.07689
 C 0.09270 0.74004 -1.07685
 C -0.22381 1.20801 0.00060
 C -0.05993 -0.48367 1.78029
 C -0.07171 -0.48007 -1.77988
 F 0.31811 1.50550 1.80909
 F 0.49319 1.48819 -1.81128
 H -0.92298 -0.99777 1.50631
 H -0.93197 -0.98912 -1.46378
 H 0.76849 -1.09648 1.59884
 H 0.75766 -1.09870 -1.64125
 H -0.10435 -0.27448 2.77593
 H -0.15849 -0.26538 -2.77491
13
bifur_IRC_Cartesians_MW_output/new_data/bifur_traj1_Cartesians_MW point 200
C 0.04011 0.74423 1.07692
 C 0.09569 0.73974 -1.07682
 C -0.22377 1.20800 0.00063
 C -0.05919 -0.48385 1.78028
 C -0.07245 -0.47989 -1.77990
 F 0.30754 1.50666 1.80915
 F 0.50372 1.48703 -1.81123
 H -0.92240 -0.99825 1.50885
 H -0.93255 -0.98863 -1.46124
 H 0.76915 -1.09631 1.59623
 H 0.75700 -1.09888 -1.64388
 H -0.10105 -0.27500 2.77593
 H -0.16180 -0.26486 -2.77492
13
bifur_IRC_Cartesians_MW_output/new_data/bifur_traj1_Cartesians_MW point 201
C 0.03838 0.74441 1.07694
 C 0.09743 0.73956 -1.07681
 C -0.22375 1.20800 0.00066
 C -0.05876 -0.48395 1.78027
 C -0.07288 -0.47978 -1.77992
 F 0.30135 1.50735 1.80919
 F 0.50988 1.48635 -1.81119
 H -0.92206 -0.99854 1.51033
 H -0.93289 -0.98834 -1.45976
 H 0.76953 -1.09621 1.59470
 H 0.75662 -1.09898 -1.64542
 H -0.09912 -0.27531 2.77593
 H -0.16374 -0.26455 -2.77492
13
bifur_IRC_Cartesians_MW_output/new_data/bifur_traj1_Cartesians_MW point 202
C 0.03636 0.74461 1.07696
 C 0.09946 0.73936 -1.07679
 C -0.22373 1.20799 0.00068
 C -0.05826 -0.48407 1.78026
 C -0.07338 -0.47966 -1.77993
 F 0.29418 1.50814 1.80923
 F 0.51701 1.48556 -1.81115
 H -0.92166 -0.99886 1.51204
 H -0.93328 -0.98801 -1.45805
 H 0.76998 -1.09610 1.59293
 H 0.75617 -1.09910 -1.64720
 H -0.09688 -0.27566 2.77593
 H -0.16598 -0.26419 -2.77492
13
bifur_IRC_Cartesians_MW_output/new_data/bifur_traj1_Cartesians_MW point 203
C 0.03405 0.74484 1.07699
 C 0.10178 0.73913 -1.07677
 C -0.22369 1.20799 0.00071
 C -0.05769 -0.48421 1.78025
 C -0.07395 -0.47952 -1.77995
 F 0.28596 1.50904 1.80928
 F 0.52521 1.48465 -1.81111
 H -0.92121 -0.99924 1.51402
 H -0.93373 -0.98762 -1.45608
 H 0.77049 -1.09597 1.59089
 H 0.75566 -1.09924 -1.64925
 H -0.09431 -0.27607 2.77594
 H -0.16856 -0.26378 -2.77493
13
bifur_IRC_Cartesians_MW_output/new_data/bifur_traj1_Cartesians_MW point 204
C 0.03147 0.74510 1.07702
 C 0.10438 0.73887 -1.07675
 C -0.22366 1.20798 0.00075
 C -0.05704 -0.48437 1.78023
 C -0.07459 -0.47937 -1.77997
 F 0.27677 1.51006 1.80934
 F 0.53436 1.48364 -1.81106
 H -0.92071 -0.99966 1.51622
 H -0.93424 -0.98719 -1.45388
 H 0.77106 -1.09582 1.58862
 H 0.75509 -1.09939 -1.65153
 H -0.09144 -0.27652 2.77594
 H -0.17144 -0.26333 -2.77493
13
bifur_IRC_Cartesians_MW_output/new_data/bifur_traj1_Cartesians_MW point 205
C 0.02866 0.74538 1.07705
 C 0.10720 0.73859 -1.07673
 C -0.22362 1.20797 0.00078
 C -0.05635 -0.48453 1.78022
 C -0.07528 -0.47920 -1.77999
 F 0.26678 1.51116 1.80940
 F 0.54430 1.48254 -1.81100
 H -0.92016 -1.00012 1.51861
 H -0.93479 -0.98673 -1.45148
 H 0.77168 -1.09566 1.58615
 H 0.75447 -1.09955 -1.65401
 H -0.08832 -0.27702 2.77594
 H -0.17456 -0.26283 -2.77494
13
bifur_IRC_Cartesians_MW_output/new_data/bifur_traj1_Cartesians_MW point 206
C 0.02567 0.74568 1.07708
 C 0.11021 0.73829 -1.07670
 C -0.22358 1.20797 0.00082
 C -0.05561 -0.48471 1.78021
 C -0.07602 -0.47902 -1.78001
 F 0.25614 1.51233 1.80946
 F 0.55489 1.48137 -1.81094
 H -0.91958 -1.00061 1.52116
 H -0.93537 -0.98623 -1.44893
 H 0.77234 -1.09549 1.58352
 H 0.75381 -1.09973 -1.65666
 H -0.08500 -0.27754 2.77594
 H -0.17790 -0.26230 -2.77494
13
bifur_IRC_Cartesians_MW_output/new_data/bifur_traj1_Cartesians_MW point 207
C 0.02253 0.74599 1.07711
 C 0.11337 0.73797 -1.07667
 C -0.22354 1.20796 0.00086
 C -0.05483 -0.48490 1.78019
 C -0.07680 -0.47883 -1.78003
 F 0.24497 1.51357 1.80953
 F 0.56602 1.48014 -1.81088
 H -0.91896 -1.00112 1.52383
 H -0.93598 -0.98571 -1.44626
 H 0.77303 -1.09531 1.58076
 H 0.75311 -1.09991 -1.65943
 H -0.08152 -0.27809 2.77594
 H -0.18139 -0.26175 -2.77495
13
bifur_IRC_Cartesians_MW_output/new_data/bifur_traj1_Cartesians_MW point 208
C 0.01926 0.74631 1.07715
 C 0.11665 0.73764 -1.07665
 C -0.22350 1.20795 0.00090
 C -0.05402 -0.48510 1.78018
 C -0.07760 -0.47863 -1.78006
 F 0.23334 1.51485 1.80960
 F 0.57760 1.47885 -1.81082
 H -0.91833 -1.00165 1.52662
 H -0.93662 -0.98516 -1.44347
 H 0.77375 -1.09512 1.57789
 H 0.75239 -1.10011 -1.66233
 H -0.07789 -0.27867 2.77595
 H -0.18504 -0.26117 -2.77495
13
bifur_IRC_Cartesians_MW_output/new_data/bifur_traj1_Cartesians_MW point 209
C 0.01588 0.74665 1.07718
 C 0.12005 0.73730 -1.07662
 C -0.22345 1.20794 0.00094
 C -0.05318 -0.48530 1.78016
 C -0.07844 -0.47842 -1.78008
 F 0.22131 1.51618 1.80967
 F 0.58957 1.47753 -1.81075
 H -0.91767 -1.00220 1.52950
 H -0.93728 -0.98460 -1.44059
 H 0.77450 -1.09493 1.57491
 H 0.75164 -1.10031 -1.66532
 H -0.07413 -0.27926 2.77595
 H -0.18880 -0.26057 -2.77496
13
bifur_IRC_Cartesians_MW_output/new_data/bifur_traj1_Cartesians_MW point 210
C 0.01588 0.74665 1.07718
 C 0.12005 0.73730 -1.07662
 C -0.22345 1.20794 0.00094
 C -0.05318 -0.48530 1.78016
 C -0.07844 -0.47842 -1.78008
 F 0.22131 1.51618 1.80967
 F 0.58957 1.47753 -1.81075
 H -0.91767 -1.00220 1.52950
 H -0.93728 -0.98460 -1.44059
 H 0.77450 -1.09493 1.57491
 H 0.75164 -1.10031 -1.66532
 H -0.07413 -0.27926 2.77595
 H -0.18880 -0.26057 -2.77496
13
bifur_IRC_Cartesians_MW_output/new_data/bifur_traj1_Cartesians_MW point 211
C 0.00904 0.74734 1.07726
 C 0.12693 0.73661 -1.07656
 C -0.22336 1.20793 0.00103
 C -0.05148 -0.48571 1.78012
 C -0.08013 -0.47801 -1.78013
 F 0.19696 1.51886 1.80982
 F 0.61381 1.47485 -1.81062
 H -0.91633 -1.00332 1.53533
 H -0.93862 -0.98346 -1.43476
 H 0.77601 -1.09454 1.56889
 H 0.75013 -1.10071 -1.67137
 H -0.06653 -0.28046 2.77595
 H -0.19642 -0.25937 -2.77497
13
bifur_IRC_Cartesians_MW_output/new_data/bifur_traj1_Cartesians_MW point 212
C 0.00597 0.74764 1.07729
 C 0.13002 0.73630 -1.07653
 C -0.22332 1.20792 0.00107
 C -0.05072 -0.48590 1.78011
 C -0.08089 -0.47783 -1.78015
 F 0.18605 1.52007 1.80989
 F 0.62468 1.47364 -1.81056
 H -0.91573 -1.00382 1.53794
 H -0.93922 -0.98295 -1.43215
 H 0.77668 -1.09437 1.56620
 H 0.74945 -1.10089 -1.67408
 H -0.06312 -0.28100 2.77595
 H -0.19984 -0.25882 -2.77497
13
bifur_IRC_Cartesians_MW_output/new_data/bifur_traj1_Cartesians_MW point 213
C 0.00354 0.74788 1.07731
 C 0.13246 0.73606 -1.07651
 C -0.22329 1.20792 0.00110
 C -0.05012 -0.48604 1.78010
 C -0.08149 -0.47768 -1.78017
 F 0.17741 1.52102 1.80994
 F 0.63328 1.47269 -1.81051
 H -0.91526 -1.00422 1.54001
 H -0.93969 -0.98255 -1.43008
 H 0.77722 -1.09423 1.56406
 H 0.74891 -1.10103 -1.67623
 H -0.06043 -0.28143 2.77596
 H -0.20255 -0.25840 -2.77498
13
bifur_IRC_Cartesians_MW_output/new_data/bifur_traj1_Cartesians_MW point 214
C 0.00187 0.74805 1.07733
 C 0.13414 0.73589 -1.07650
 C -0.22327 1.20791 0.00112
 C -0.04971 -0.48614 1.78009
 C -0.08190 -0.47758 -1.78018
 F 0.17147 1.52168 1.80997
 F 0.63920 1.47204 -1.81048
 H -0.91493 -1.00449 1.54144
 H -0.94002 -0.98227 -1.42865
 H 0.77759 -1.09413 1.56259
 H 0.74854 -1.10113 -1.67771
 H -0.05857 -0.28172 2.77596
 H -0.20441 -0.25810 -2.77498
13
bifur_IRC_Cartesians_MW_output/new_data/bifur_traj1_Cartesians_MW point 215
C 0.00085 0.74815 1.07734
 C 0.13517 0.73579 -1.07649
 C -0.22325 1.20791 0.00114
 C -0.04945 -0.48620 1.78008
 C -0.08215 -0.47752 -1.78019
 F 0.16781 1.52208 1.81000
 F 0.64284 1.47163 -1.81046
 H -0.91473 -1.00466 1.54231
 H -0.94022 -0.98210 -1.42778
 H 0.77781 -1.09407 1.56169
 H 0.74832 -1.10119 -1.67861
 H -0.05743 -0.28190 2.77596
 H -0.20555 -0.25792 -2.77498
13
bifur_IRC_Cartesians_MW_output/new_data/bifur_traj1_Cartesians_MW point 216
C 0.00029 0.74821 1.07735
 C 0.13573 0.73573 -1.07649
 C -0.22325 1.20791 0.00114
 C -0.04931 -0.48624 1.78008
 C -0.08229 -0.47748 -1.78020
 F 0.16584 1.52230 1.81001
 F 0.64481 1.47142 -1.81045
 H -0.91462 -1.00475 1.54279
 H -0.94033 -0.98201 -1.42730
 H 0.77794 -1.09404 1.56120
 H 0.74819 -1.10123 -1.67910
 H -0.05681 -0.28200 2.77596
 H -0.20617 -0.25782 -2.77498
13
bifur_IRC_Cartesians_MW_output/new_data/bifur_traj1_Cartesians_MW point 217
C 0.00005 0.74823 1.07735
 C 0.13597 0.73571 -1.07648
 C -0.22324 1.20791 0.00115
 C -0.04925 -0.48625 1.78008
 C -0.08235 -0.47747 -1.78020
 F 0.16498 1.52239 1.81001
 F 0.64566 1.47132 -1.81045
 H -0.91458 -1.00479 1.54299
 H -0.94038 -0.98197 -1.42710
 H 0.77799 -1.09403 1.56099
 H 0.74814 -1.10124 -1.67932
 H -0.05655 -0.28204 2.77596
 H -0.20644 -0.25778 -2.77498
13
bifur_IRC_Cartesians_MW_output/new_data/bifur_traj1_Cartesians_MW point 218
C -0.00002 0.74824 1.07735
 C 0.13604 0.73570 -1.07648
 C -0.22324 1.20791 0.00115
 C -0.04924 -0.48625 1.78008
 C -0.08237 -0.47746 -1.78020
 F 0.16473 1.52242 1.81001
 F 0.64591 1.47129 -1.81044
 H -0.91456 -1.00480 1.54305
 H -0.94039 -0.98196 -1.42704
 H 0.77800 -1.09403 1.56092
 H 0.74812 -1.10124 -1.67938
 H -0.05647 -0.28205 2.77596
 H -0.20652 -0.25777 -2.77498
13
bifur_IRC_Cartesians_MW_output/new_data/bifur_traj1_Cartesians_MW point 219
C -0.00008 0.74824 1.07735
 C 0.13610 0.73569 -1.07648
 C -0.22324 1.20791 0.00115
 C -0.04922 -0.48626 1.78008
 C -0.08238 -0.47746 -1.78020
 F 0.16452 1.52244 1.81002
 F 0.64611 1.47127 -1.81044
 H -0.91455 -1.00481 1.54310
 H -0.94040 -0.98195 -1.42699
 H 0.77802 -1.09402 1.56087
 H 0.74811 -1.10125 -1.67943
 H -0.05640 -0.28206 2.77596
 H -0.20658 -0.25776 -2.77498
13
bifur_IRC_Cartesians_MW_output/new_data/bifur_traj1_Cartesians_MW point 220
C -0.00030 0.74827 1.07736
 C 0.13632 0.73567 -1.07648
 C -0.22324 1.20791 0.00115
 C -0.04917 -0.48627 1.78008
 C -0.08244 -0.47745 -1.78020
 F 0.16374 1.52253 1.81002
 F 0.64689 1.47119 -1.81044
 H -0.91451 -1.00484 1.54329
 H -0.94045 -0.98191 -1.42680
 H 0.77807 -1.09401 1.56068
 H 0.74806 -1.10126 -1.67963
 H -0.05616 -0.28210 2.77596
 H -0.20683 -0.25772 -2.77498
13
bifur_IRC_Cartesians_MW_output/new_data/bifur_traj1_Cartesians_MW point 221
C -0.00030 0.74827 1.07736
 C 0.13632 0.73567 -1.07648
 C -0.22324 1.20791 0.00115
 C -0.04917 -0.48627 1.78008
 C -0.08244 -0.47745 -1.78020
 F 0.16374 1.52253 1.81002
 F 0.64689 1.47119 -1.81044
 H -0.91451 -1.00484 1.54329
 H -0.94045 -0.98191 -1.42680
 H 0.77807 -1.09401 1.56068
 H 0.74806 -1.10126 -1.67963
 H -0.05616 -0.28210 2.77596
 H -0.20683 -0.25772 -2.77498
13
bifur_IRC_Cartesians_MW_output/new_data/bifur_traj1_Cartesians_MW point 222
C -0.00184 0.74842 1.07737
 C 0.13787 0.73552 -1.07647
 C -0.22322 1.20790 0.00117
 C -0.04879 -0.48636 1.78007
 C -0.08282 -0.47735 -1.78021
 F 0.15825 1.52313 1.81005
 F 0.65236 1.47058 -1.81041
 H -0.91421 -1.00509 1.54460
 H -0.94075 -0.98166 -1.42549
 H 0.77841 -1.09392 1.55932
 H 0.74772 -1.10135 -1.68099
 H -0.05445 -0.28237 2.77596
 H -0.20855 -0.25744 -2.77499
13
bifur_IRC_Cartesians_MW_output/new_data/bifur_traj1_Cartesians_MW point 223
C -0.00333 0.74857 1.07739
 C 0.13937 0.73537 -1.07646
 C -0.22320 1.20790 0.00119
 C -0.04842 -0.48645 1.78006
 C -0.08319 -0.47726 -1.78022
 F 0.15295 1.52372 1.81008
 F 0.65763 1.47000 -1.81038
 H -0.91392 -1.00534 1.54587
 H -0.94104 -0.98141 -1.42422
 H 0.77873 -1.09384 1.55801
 H 0.74739 -1.10144 -1.68231
 H -0.05279 -0.28263 2.77596
 H -0.21021 -0.25718 -2.77499
13
bifur_IRC_Cartesians_MW_output/new_data/bifur_traj1_Cartesians_MW point 224
C -0.00532 0.74877 1.07741
 C 0.14137 0.73517 -1.07644
 C -0.22317 1.20790 0.00122
 C -0.04792 -0.48657 1.78005
 C -0.08368 -0.47714 -1.78024
 F 0.14586 1.52450 1.81013
 F 0.66470 1.46922 -1.81034
 H -0.91353 -1.00566 1.54757
 H -0.94143 -0.98108 -1.42252
 H 0.77917 -1.09372 1.55626
 H 0.74695 -1.10156 -1.68407
 H -0.05058 -0.28298 2.77596
 H -0.21243 -0.25683 -2.77499
13
bifur_IRC_Cartesians_MW_output/new_data/bifur_traj1_Cartesians_MW point 225
C -0.00782 0.74902 1.07744
 C 0.14388 0.73492 -1.07642
 C -0.22314 1.20789 0.00125
 C -0.04730 -0.48672 1.78004
 C -0.08430 -0.47699 -1.78026
 F 0.13699 1.52548 1.81018
 F 0.67352 1.46824 -1.81029
 H -0.91304 -1.00607 1.54969
 H -0.94191 -0.98066 -1.42040
 H 0.77972 -1.09358 1.55407
 H 0.74640 -1.10170 -1.68627
 H -0.04781 -0.28342 2.77596
 H -0.21520 -0.25639 -2.77500
13
bifur_IRC_Cartesians_MW_output/new_data/bifur_traj1_Cartesians_MW point 226
C -0.01079 0.74931 1.07747
 C 0.14687 0.73462 -1.07639
 C -0.22310 1.20788 0.00129
 C -0.04657 -0.48690 1.78003
 C -0.08503 -0.47681 -1.78028
 F 0.12639 1.52665 1.81024
 F 0.68408 1.46707 -1.81023
 H -0.91246 -1.00655 1.55223
 H -0.94250 -0.98017 -1.41786
 H 0.78038 -1.09341 1.55145
 H 0.74574 -1.10188 -1.68891
 H -0.04450 -0.28394 2.77597
 H -0.21852 -0.25586 -2.77500
13
bifur_IRC_Cartesians_MW_output/new_data/bifur_traj1_Cartesians_MW point 227
C -0.01425 0.74966 1.07750
 C 0.15035 0.73427 -1.07636
 C -0.22305 1.20788 0.00133
 C -0.04571 -0.48711 1.78001
 C -0.08589 -0.47660 -1.78030
 F 0.11409 1.52801 1.81032
 F 0.69632 1.46572 -1.81017
 H -0.91178 -1.00712 1.55518
 H -0.94317 -0.97959 -1.41491
 H 0.78114 -1.09321 1.54841
 H 0.74498 -1.10208 -1.69197
 H -0.04066 -0.28455 2.77597
 H -0.22237 -0.25525 -2.77501
13
bifur_IRC_Cartesians_MW_output/new_data/bifur_traj1_Cartesians_MW point 228
C -0.01816 0.75005 1.07755
 C 0.15428 0.73387 -1.07633
 C -0.22300 1.20787 0.00138
 C -0.04474 -0.48734 1.77999
 C -0.08685 -0.47637 -1.78033
 F 0.10020 1.52954 1.81040
 F 0.71016 1.46418 -1.81009
 H -0.91102 -1.00776 1.55851
 H -0.94393 -0.97894 -1.41158
 H 0.78201 -1.09299 1.54497
 H 0.74411 -1.10231 -1.69542
 H -0.03632 -0.28524 2.77597
 H -0.22672 -0.25456 -2.77501
13
bifur_IRC_Cartesians_MW_output/new_data/bifur_traj1_Cartesians_MW point 229
C -0.02244 0.75048 1.07759
 C 0.15858 0.73344 -1.07629
 C -0.22294 1.20786 0.00144
 C -0.04368 -0.48760 1.77997
 C -0.08791 -0.47611 -1.78036
 F 0.08496 1.53122 1.81049
 F 0.72533 1.46250 -1.81001
 H -0.91019 -1.00845 1.56216
 H -0.94477 -0.97823 -1.40793
 H 0.78295 -1.09275 1.54120
 H 0.74316 -1.10256 -1.69921
 H -0.03157 -0.28599 2.77597
 H -0.23150 -0.25381 -2.77502
13
bifur_IRC_Cartesians_MW_output/new_data/bifur_traj1_Cartesians_MW point 230
C -0.02698 0.75093 1.07764
 C 0.16315 0.73299 -1.07626
 C -0.22288 1.20785 0.00149
 C -0.04255 -0.48787 1.77995
 C -0.08903 -0.47584 -1.78040
 F 0.06880 1.53300 1.81059
 F 0.74142 1.46072 -1.80992
 H -0.90930 -1.00919 1.56603
 H -0.94566 -0.97748 -1.40406
 H 0.78395 -1.09249 1.53721
 H 0.74216 -1.10283 -1.70322
 H -0.02652 -0.28679 2.77598
 H -0.23656 -0.25300 -2.77503
13
bifur_IRC_Cartesians_MW_output/new_data/bifur_traj1_Cartesians_MW point 231
C -0.03164 0.75139 1.07769
 C 0.16783 0.73252 -1.07622
 C -0.22282 1.20784 0.00155
 C -0.04140 -0.48815 1.77993
 C -0.09018 -0.47555 -1.78043
 F 0.05224 1.53483 1.81069
 F 0.75791 1.45890 -1.80983
 H -0.90839 -1.00995 1.56999
 H -0.94657 -0.97670 -1.40010
 H 0.78498 -1.09222 1.53312
 H 0.74113 -1.10311 -1.70734
 H -0.02135 -0.28760 2.77598
 H -0.24174 -0.25218 -2.77504
13
bifur_IRC_Cartesians_MW_output/new_data/bifur_traj1_Cartesians_MW point 232
C -0.03164 0.75139 1.07769
 C 0.16783 0.73252 -1.07622
 C -0.22282 1.20784 0.00155
 C -0.04140 -0.48815 1.77993
 C -0.09018 -0.47555 -1.78043
 F 0.05224 1.53483 1.81069
 F 0.75791 1.45890 -1.80983
 H -0.90839 -1.00995 1.56999
 H -0.94657 -0.97670 -1.40010
 H 0.78498 -1.09222 1.53312
 H 0.74113 -1.10311 -1.70734
 H -0.02135 -0.28760 2.77598
 H -0.24174 -0.25218 -2.77504
13
bifur_IRC_Cartesians_MW_output/new_data/bifur_traj1_Cartesians_MW point 233
C -0.04072 0.75230 1.07779
 C 0.17696 0.73160 -1.07614
 C -0.22270 1.20782 0.00167
 C -0.03915 -0.48870 1.77988
 C -0.09243 -0.47501 -1.78050
 F 0.01992 1.53840 1.81089
 F 0.79009 1.45534 -1.80965
 H -0.90662 -1.01144 1.57773
 H -0.94834 -0.97519 -1.39235
 H 0.78698 -1.09171 1.52513
 H 0.73912 -1.10364 -1.71537
 H -0.01126 -0.28920 2.77599
 H -0.25186 -0.25058 -2.77505
13
bifur_IRC_Cartesians_MW_output/new_data/bifur_traj1_Cartesians_MW point 234
C -0.04493 0.75272 1.07783
 C 0.18120 0.73118 -1.07610
 C -0.22264 1.20781 0.00172
 C -0.03810 -0.48895 1.77986
 C -0.09347 -0.47475 -1.78053
 F 0.00495 1.54005 1.81098
 F 0.80500 1.45369 -1.80957
 H -0.90580 -1.01212 1.58132
 H -0.94916 -0.97449 -1.38877
 H 0.78791 -1.09147 1.52142
 H 0.73819 -1.10389 -1.71910
 H -0.00659 -0.28994 2.77599
 H -0.25655 -0.24983 -2.77506
13
bifur_IRC_Cartesians_MW_output/new_data/bifur_traj1_Cartesians_MW point 235
C -0.04889 0.75312 1.07787
 C 0.18518 0.73078 -1.07607
 C -0.22259 1.20780 0.00177
 C -0.03712 -0.48919 1.77984
 C -0.09445 -0.47451 -1.78056
 F -0.00915 1.54160 1.81106
 F 0.81903 1.45214 -1.80949
 H -0.90502 -1.01277 1.58470
 H -0.94994 -0.97384 -1.38539
 H 0.78879 -1.09124 1.51794
 H 0.73731 -1.10412 -1.72260
 H -0.00219 -0.29063 2.77599
 H -0.26096 -0.24913 -2.77507
13
bifur_IRC_Cartesians_MW_output/new_data/bifur_traj1_Cartesians_MW point 236
C -0.05268 0.75349 1.07791
 C 0.18899 0.73040 -1.07604
 C -0.22254 1.20779 0.00182
 C -0.03618 -0.48941 1.77982
 C -0.09539 -0.47428 -1.78059
 F -0.02264 1.54309 1.81114
 F 0.83247 1.45065 -1.80942
 H -0.90428 -1.01339 1.58793
 H -0.95068 -0.97321 -1.38216
 H 0.78962 -1.09103 1.51460
 H 0.73647 -1.10435 -1.72595
 H 0.00202 -0.29130 2.77599
 H -0.26519 -0.24846 -2.77507
13
bifur_IRC_Cartesians_MW_output/new_data/bifur_traj1_Cartesians_MW point 237
C -0.05641 0.75387 1.07795
 C 0.19274 0.73002 -1.07601
 C -0.22249 1.20778 0.00187
 C -0.03526 -0.48964 1.77980
 C -0.09631 -0.47406 -1.78061
 F -0.03590 1.54456 1.81122
 F 0.84567 1.44919 -1.80935
 H -0.90355 -1.01399 1.59110
 H -0.95141 -0.97259 -1.37898
 H 0.79044 -1.09081 1.51133
 H 0.73565 -1.10457 -1.72925
 H 0.00616 -0.29195 2.77600
 H -0.26934 -0.24780 -2.77508
13
bifur_IRC_Cartesians_MW_output/new_data/bifur_traj1_Cartesians_MW point 238
C -0.06014 0.75424 1.07799
 C 0.19649 0.72965 -1.07598
 C -0.22244 1.20777 0.00192
 C -0.03433 -0.48986 1.77979
 C -0.09723 -0.47383 -1.78064
 F -0.04918 1.54602 1.81130
 F 0.85889 1.44773 -1.80927
 H -0.90283 -1.01460 1.59428
 H -0.95214 -0.97197 -1.37580
 H 0.79127 -1.09060 1.50804
 H 0.73482 -1.10479 -1.73255
 H 0.01031 -0.29261 2.77600
 H -0.27350 -0.24715 -2.77508
13
bifur_IRC_Cartesians_MW_output/new_data/bifur_traj1_Cartesians_MW point 239
C -0.06391 0.75461 1.07803
 C 0.20028 0.72927 -1.07594
 C -0.22239 1.20776 0.00197
 C -0.03340 -0.49009 1.77977
 C -0.09816 -0.47361 -1.78067
 F -0.06259 1.54750 1.81138
 F 0.87225 1.44625 -1.80920
 H -0.90209 -1.01522 1.59750
 H -0.95287 -0.97134 -1.37259
 H 0.79210 -1.09039 1.50473
 H 0.73399 -1.10501 -1.73588
 H 0.01450 -0.29327 2.77600
 H -0.27770 -0.24648 -2.77509
13
bifur_IRC_Cartesians_MW_output/new_data/bifur_traj1_Cartesians_MW point 240
C -0.06771 0.75499 1.07807
 C 0.20410 0.72889 -1.07591
 C -0.22234 1.20775 0.00202
 C -0.03245 -0.49032 1.77975
 C -0.09910 -0.47338 -1.78070
 F -0.07611 1.54899 1.81146
 F 0.88570 1.44476 -1.80913
 H -0.90135 -1.01584 1.60074
 H -0.95362 -0.97071 -1.36935
 H 0.79294 -1.09017 1.50139
 H 0.73315 -1.10523 -1.73924
 H 0.01871 -0.29394 2.77601
 H -0.28193 -0.24581 -2.77510
13
bifur_IRC_Cartesians_MW_output/new_data/bifur_traj1_Cartesians_MW point 241
C -0.07149 0.75537 1.07811
 C 0.20791 0.72851 -1.07588
 C -0.22229 1.20774 0.00206
 C -0.03152 -0.49054 1.77973
 C -0.10003 -0.47315 -1.78072
 F -0.08958 1.55048 1.81155
 F 0.89911 1.44327 -1.80905
 H -0.90061 -1.01645 1.60396
 H -0.95435 -0.97008 -1.36613
 H 0.79377 -1.08995 1.49806
 H 0.73231 -1.10546 -1.74259
 H 0.02292 -0.29460 2.77601
 H -0.28615 -0.24514 -2.77510
13
bifur_IRC_Cartesians_MW_output/new_data/bifur_traj1_Cartesians_MW point 242
C -0.07521 0.75574 1.07815
 C 0.21165 0.72813 -1.07585
 C -0.22224 1.20774 0.00211
 C -0.03059 -0.49077 1.77971
 C -0.10095 -0.47292 -1.78075
 F -0.10282 1.55194 1.81163
 F 0.91230 1.44182 -1.80898
 H -0.89988 -1.01706 1.60713
 H -0.95508 -0.96946 -1.36296
 H 0.79459 -1.08974 1.49478
 H 0.73149 -1.10568 -1.74588
 H 0.02705 -0.29526 2.77601
 H -0.29029 -0.24448 -2.77511
13
bifur_IRC_Cartesians_MW_output/new_data/bifur_traj1_Cartesians_MW point 243
C -0.07521 0.75574 1.07815
 C 0.21165 0.72813 -1.07585
 C -0.22224 1.20774 0.00211
 C -0.03059 -0.49077 1.77971
 C -0.10095 -0.47292 -1.78075
 F -0.10282 1.55194 1.81163
 F 0.91230 1.44182 -1.80898
 H -0.89988 -1.01706 1.60713
 H -0.95508 -0.96946 -1.36296
 H 0.79459 -1.08974 1.49478
 H 0.73149 -1.10568 -1.74588
 H 0.02705 -0.29526 2.77601
 H -0.29029 -0.24448 -2.77511
13
bifur_IRC_Cartesians_MW_output/new_data/bifur_traj1_Cartesians_MW point 244
C -0.08241 0.75646 1.07823
 C 0.21889 0.72741 -1.07579
 C -0.22214 1.20772 0.00220
 C -0.02881 -0.49120 1.77968
 C -0.10273 -0.47249 -1.78080
 F -0.12843 1.55476 1.81178
 F 0.93780 1.43899 -1.80884
 H -0.89848 -1.01824 1.61327
 H -0.95649 -0.96826 -1.35682
 H 0.79618 -1.08933 1.48845
 H 0.72990 -1.10610 -1.75225
 H 0.03505 -0.29652 2.77602
 H -0.29831 -0.24321 -2.77512
13
bifur_IRC_Cartesians_MW_output/new_data/bifur_traj1_Cartesians_MW point 245
C -0.08595 0.75681 1.07827
 C 0.22244 0.72705 -1.07576
 C -0.22210 1.20771 0.00225
 C -0.02793 -0.49141 1.77966
 C -0.10361 -0.47227 -1.78083
 F -0.14100 1.55615 1.81186
 F 0.95031 1.43761 -1.80877
 H -0.89779 -1.01881 1.61628
 H -0.95718 -0.96768 -1.35381
 H 0.79696 -1.08913 1.48534
 H 0.72911 -1.10631 -1.75537
 H 0.03897 -0.29714 2.77602
 H -0.30225 -0.24259 -2.77513
13
bifur_IRC_Cartesians_MW_output/new_data/bifur_traj1_Cartesians_MW point 246
C -0.08950 0.75717 1.07831
 C 0.22601 0.72669 -1.07573
 C -0.22205 1.20770 0.00229
 C -0.02705 -0.49162 1.77964
 C -0.10449 -0.47206 -1.78086
 F -0.15364 1.55755 1.81193
 F 0.96290 1.43622 -1.80870
 H -0.89709 -1.01939 1.61931
 H -0.95787 -0.96709 -1.35078
 H 0.79774 -1.08893 1.48222
 H 0.72833 -1.10652 -1.75852
 H 0.04292 -0.29777 2.77602
 H -0.30621 -0.24196 -2.77513
13
bifur_IRC_Cartesians_MW_output/new_data/bifur_traj1_Cartesians_MW point 247
C -0.09312 0.75753 1.07834
 C 0.22965 0.72633 -1.07570
 C -0.22200 1.20770 0.00234
 C -0.02615 -0.49184 1.77962
 C -0.10538 -0.47184 -1.78088
 F -0.16653 1.55897 1.81201
 F 0.97573 1.43480 -1.80863
 H -0.89639 -1.01998 1.62239
 H -0.95858 -0.96648 -1.34770
 H 0.79854 -1.08872 1.47903
 H 0.72753 -1.10673 -1.76172
 H 0.04694 -0.29840 2.77602
 H -0.31024 -0.24132 -2.77514
13
bifur_IRC_Cartesians_MW_output/new_data/bifur_traj1_Cartesians_MW point 248
C -0.09685 0.75790 1.07838
 C 0.23340 0.72595 -1.07567
 C -0.22195 1.20769 0.00239
 C -0.02523 -0.49206 1.77961
 C -0.10630 -0.47162 -1.78091
 F -0.17980 1.56043 1.81209
 F 0.98894 1.43333 -1.80856
 H -0.89566 -1.02059 1.62557
 H -0.95931 -0.96586 -1.34452
 H 0.79937 -1.08851 1.47575
 H 0.72670 -1.10695 -1.76502
 H 0.05108 -0.29906 2.77603
 H -0.31440 -0.24066 -2.77514
13
bifur_IRC_Cartesians_MW_output/new_data/bifur_traj1_Cartesians_MW point 249
C -0.10070 0.75829 1.07842
 C 0.23728 0.72557 -1.07563
 C -0.22190 1.20768 0.00244
 C -0.02427 -0.49229 1.77959
 C -0.10726 -0.47138 -1.78094
 F -0.19351 1.56195 1.81217
 F 1.00260 1.43182 -1.80849
 H -0.89491 -1.02122 1.62886
 H -0.96006 -0.96522 -1.34123
 H 0.80022 -1.08829 1.47236
 H 0.72585 -1.10718 -1.76843
 H 0.05537 -0.29973 2.77603
 H -0.31869 -0.23998 -2.77515
13
bifur_IRC_Cartesians_MW_output/new_data/bifur_traj1_Cartesians_MW point 250
C -0.10468 0.75868 1.07847
 C 0.24128 0.72517 -1.07560
 C -0.22185 1.20767 0.00249
 C -0.02329 -0.49253 1.77957
 C -0.10824 -0.47114 -1.78097
 F -0.20767 1.56351 1.81226
 F 1.01670 1.43026 -1.80841
 H -0.89413 -1.02187 1.63225
 H -0.96084 -0.96456 -1.33784
 H 0.80109 -1.08806 1.46886
 H 0.72497 -1.10741 -1.77195
 H 0.05979 -0.30043 2.77603
 H -0.32313 -0.23928 -2.77516
13
bifur_IRC_Cartesians_MW_output/new_data/bifur_traj1_Cartesians_MW point 251
C -0.10877 0.75909 1.07851
 C 0.24539 0.72476 -1.07556
 C -0.22179 1.20766 0.00254
 C -0.02227 -0.49278 1.77955
 C -0.10925 -0.47090 -1.78100
 F -0.22221 1.56511 1.81234
 F 1.03117 1.42866 -1.80833
 H -0.89333 -1.02253 1.63573
 H -0.96164 -0.96388 -1.33436
 H 0.80200 -1.08783 1.46527
 H 0.72407 -1.10765 -1.77556
 H 0.06432 -0.30115 2.77603
 H -0.32768 -0.23855 -2.77516
13
bifur_IRC_Cartesians_MW_output/new_data/bifur_traj1_Cartesians_MW point 252
C -0.11293 0.75951 1.07855
 C 0.24958 0.72434 -1.07553
 C -0.22174 1.20765 0.00259
 C -0.02124 -0.49303 1.77953
 C -0.11028 -0.47065 -1.78103
 F -0.23703 1.56675 1.81243
 F 1.04593 1.42703 -1.80825
 H -0.89252 -1.02321 1.63928
 H -0.96245 -0.96319 -1.33081
 H 0.80292 -1.08759 1.46160
 H 0.72314 -1.10790 -1.77924
 H 0.06895 -0.30188 2.77604
 H -0.33232 -0.23782 -2.77517
13
bifur_IRC_Cartesians_MW_output/new_data/bifur_traj1_Cartesians_MW point 253
C -0.11716 0.75993 1.07860
 C 0.25382 0.72391 -1.07549
 C -0.22168 1.20764 0.00265
 C -0.02019 -0.49328 1.77951
 C -0.11132 -0.47039 -1.78106
 F -0.25206 1.56840 1.81252
 F 1.06089 1.42537 -1.80817
 H -0.89170 -1.02390 1.64288
 H -0.96328 -0.96249 -1.32721
 H 0.80385 -1.08735 1.45789
 H 0.72221 -1.10815 -1.78298
 H 0.07364 -0.30262 2.77604
 H -0.33702 -0.23707 -2.77518
13
bifur_IRC_Cartesians_MW_output/new_data/bifur_traj1_Cartesians_MW point 254
C -0.11716 0.75993 1.07860
 C 0.25382 0.72391 -1.07549
 C -0.22168 1.20764 0.00265
 C -0.02019 -0.49328 1.77951
 C -0.11132 -0.47039 -1.78106
 F -0.25206 1.56840 1.81252
 F 1.06089 1.42537 -1.80817
 H -0.89170 -1.02390 1.64288
 H -0.96328 -0.96249 -1.32721
 H 0.80385 -1.08735 1.45789
 H 0.72221 -1.10815 -1.78298
 H 0.07364 -0.30262 2.77604
 H -0.33702 -0.23707 -2.77518
13
bifur_IRC_Cartesians_MW_output/new_data/bifur_traj1_Cartesians_MW point 255
C -0.12568 0.76078 1.07869
 C 0.26239 0.72305 -1.07542
 C -0.22157 1.20762 0.00276
 C -0.01808 -0.49379 1.77947
 C -0.11343 -0.46988 -1.78112
 F -0.28239 1.57175 1.81271
 F 1.09109 1.42203 -1.80800
 H -0.89003 -1.02529 1.65014
 H -0.96494 -0.96107 -1.31995
 H 0.80573 -1.08687 1.45039
 H 0.72032 -1.10865 -1.79052
 H 0.08311 -0.30412 2.77605
 H -0.34652 -0.23557 -2.77519
13
bifur_IRC_Cartesians_MW_output/new_data/bifur_traj1_Cartesians_MW point 256
C -0.12994 0.76120 1.07874
 C 0.26667 0.72262 -1.07539
 C -0.22151 1.20761 0.00281
 C -0.01703 -0.49405 1.77944
 C -0.11448 -0.46962 -1.78115
 F -0.29753 1.57342 1.81280
 F 1.10616 1.42036 -1.80792
 H -0.88920 -1.02599 1.65377
 H -0.96577 -0.96036 -1.31632
 H 0.80667 -1.08662 1.44665
 H 0.71938 -1.10890 -1.79428
 H 0.08784 -0.30487 2.77605
 H -0.35126 -0.23482 -2.77520
13
bifur_IRC_Cartesians_MW_output/new_data/bifur_traj1_Cartesians_MW point 257
C -0.13418 0.76163 1.07878
 C 0.27094 0.72220 -1.07535
 C -0.22146 1.20760 0.00287
 C -0.01597 -0.49430 1.77942
 C -0.11553 -0.46936 -1.78118
 F -0.31262 1.57509 1.81289
 F 1.12119 1.41870 -1.80783
 H -0.88837 -1.02668 1.65738
 H -0.96660 -0.95966 -1.31271
 H 0.80760 -1.08638 1.44292
 H 0.71844 -1.10915 -1.79803
 H 0.09255 -0.30561 2.77605
 H -0.35599 -0.23407 -2.77521
13
bifur_IRC_Cartesians_MW_output/new_data/bifur_traj1_Cartesians_MW point 258
C -0.13842 0.76205 1.07883
 C 0.27521 0.72177 -1.07531
 C -0.22140 1.20759 0.00292
 C -0.01492 -0.49456 1.77940
 C -0.11658 -0.46911 -1.78122
 F -0.32773 1.57675 1.81298
 F 1.13623 1.41703 -1.80775
 H -0.88754 -1.02737 1.66100
 H -0.96743 -0.95895 -1.30909
 H 0.80854 -1.08614 1.43918
 H 0.71750 -1.10940 -1.80179
 H 0.09726 -0.30636 2.77605
 H -0.36072 -0.23332 -2.77521
13
bifur_IRC_Cartesians_MW_output/new_data/bifur_traj1_Cartesians_MW point 259
C -0.14271 0.76248 1.07887
 C 0.27952 0.72134 -1.07528
 C -0.22134 1.20758 0.00298
 C -0.01386 -0.49481 1.77938
 C -0.11764 -0.46885 -1.78125
 F -0.34298 1.57844 1.81307
 F 1.15142 1.41535 -1.80767
 H -0.88671 -1.02807 1.66465
 H -0.96827 -0.95824 -1.30543
 H 0.80948 -1.08590 1.43541
 H 0.71656 -1.10965 -1.80558
 H 0.10202 -0.30711 2.77606
 H -0.36549 -0.23256 -2.77522
13
bifur_IRC_Cartesians_MW_output/new_data/bifur_traj1_Cartesians_MW point 260
C -0.14706 0.76291 1.07892
 C 0.28389 0.72090 -1.07524
 C -0.22128 1.20757 0.00303
 C -0.01278 -0.49508 1.77936
 C -0.11871 -0.46858 -1.78128
 F -0.35847 1.58014 1.81317
 F 1.16684 1.41365 -1.80758
 H -0.88586 -1.02878 1.66836
 H -0.96912 -0.95752 -1.30172
 H 0.81044 -1.08565 1.43158
 H 0.71559 -1.10991 -1.80943
 H 0.10686 -0.30787 2.77606
 H -0.37034 -0.23179 -2.77523
13
bifur_IRC_Cartesians_MW_output/new_data/bifur_traj1_Cartesians_MW point 261
C -0.15149 0.76336 1.07897
 C 0.28835 0.72046 -1.07520
 C -0.22123 1.20756 0.00309
 C -0.01168 -0.49534 1.77934
 C -0.11981 -0.46832 -1.78131
 F -0.37422 1.58188 1.81326
 F 1.18252 1.41191 -1.80750
 H -0.88499 -1.02950 1.67214
 H -0.96998 -0.95678 -1.29795
 H 0.81142 -1.08540 1.42769
 H 0.71461 -1.11017 -1.81335
 H 0.11178 -0.30865 2.77606
 H -0.37528 -0.23101 -2.77523
13
bifur_IRC_Cartesians_MW_output/new_data/bifur_traj1_Cartesians_MW point 262
C -0.15599 0.76380 1.07901
 C 0.29287 0.72000 -1.07517
 C -0.22117 1.20755 0.00315
 C -0.01057 -0.49561 1.77932
 C -0.12092 -0.46805 -1.78134
 F -0.39022 1.58365 1.81336
 F 1.19845 1.41015 -1.80741
 H -0.88412 -1.03023 1.67597
 H -0.97086 -0.95603 -1.29412
 H 0.81241 -1.08514 1.42374
 H 0.71362 -1.11044 -1.81732
 H 0.11677 -0.30944 2.77607
 H -0.38028 -0.23021 -2.77524
13
bifur_IRC_Cartesians_MW_output/new_data/bifur_traj1_Cartesians_MW point 263
C -0.16052 0.76426 1.07906
 C 0.29742 0.71955 -1.07513
 C -0.22111 1.20754 0.00320
 C -0.00944 -0.49588 1.77929
 C -0.12204 -0.46777 -1.78138
 F -0.40633 1.58543 1.81345
 F 1.21449 1.40837 -1.80732
 H -0.88323 -1.03097 1.67983
 H -0.97175 -0.95528 -1.29026
 H 0.81341 -1.08488 1.41975
 H 0.71262 -1.11070 -1.82133
 H 0.12180 -0.31024 2.77607
 H -0.38533 -0.22941 -2.77525
13
bifur_IRC_Cartesians_MW_output/new_data/bifur_traj1_Cartesians_MW point 264
C -0.16502 0.76471 1.07911
 C 0.30195 0.71909 -1.07509
 C -0.22105 1.20753 0.00326
 C -0.00833 -0.49615 1.77927
 C -0.12315 -0.46750 -1.78141
 F -0.42237 1.58720 1.81355
 F 1.23047 1.40661 -1.80723
 H -0.88235 -1.03171 1.68367
 H -0.97263 -0.95453 -1.28642
 H 0.81441 -1.08463 1.41579
 H 0.71162 -1.11097 -1.82531
 H 0.12681 -0.31103 2.77607
 H -0.39035 -0.22862 -2.77526
13
bifur_IRC_Cartesians_MW_output/new_data/bifur_traj1_Cartesians_MW point 265
C -0.16502 0.76471 1.07911
 C 0.30195 0.71909 -1.07509
 C -0.22105 1.20753 0.00326
 C -0.00833 -0.49615 1.77927
 C -0.12315 -0.46750 -1.78141
 F -0.42237 1.58720 1.81355
 F 1.23047 1.40661 -1.80723
 H -0.88235 -1.03171 1.68367
 H -0.97263 -0.95453 -1.28642
 H 0.81441 -1.08463 1.41579
 H 0.71162 -1.11097 -1.82531
 H 0.12681 -0.31103 2.77607
 H -0.39035 -0.22862 -2.77526
13
bifur_IRC_Cartesians_MW_output/new_data/bifur_traj1_Cartesians_MW point 266
C -0.17375 0.76558 1.07920
 C 0.31073 0.71822 -1.07502
 C -0.22093 1.20751 0.00337
 C -0.00616 -0.49668 1.77923
 C -0.12531 -0.46697 -1.78148
 F -0.45341 1.59062 1.81374
 F 1.26137 1.40319 -1.80706
 H -0.88065 -1.03313 1.69111
 H -0.97433 -0.95308 -1.27898
 H 0.81633 -1.08413 1.40811
 H 0.70969 -1.11148 -1.83303
 H 0.13650 -0.31256 2.77608
 H -0.40007 -0.22708 -2.77527
13
bifur_IRC_Cartesians_MW_output/new_data/bifur_traj1_Cartesians_MW point 267
C -0.17790 0.76599 1.07925
 C 0.31490 0.71780 -1.07498
 C -0.22087 1.20750 0.00343
 C -0.00513 -0.49692 1.77921
 C -0.12633 -0.46672 -1.78151
 F -0.46817 1.59225 1.81383
 F 1.27607 1.40156 -1.80698
 H -0.87984 -1.03381 1.69464
 H -0.97514 -0.95239 -1.27545
 H 0.81725 -1.08389 1.40446
 H 0.70877 -1.11173 -1.83670
 H 0.14111 -0.31329 2.77608
 H -0.40469 -0.22634 -2.77528
13
bifur_IRC_Cartesians_MW_output/new_data/bifur_traj1_Cartesians_MW point 268
C -0.18191 0.76639 1.07929
 C 0.31893 0.71739 -1.07495
 C -0.22082 1.20749 0.00348
 C -0.00414 -0.49717 1.77919
 C -0.12733 -0.46648 -1.78154
 F -0.48245 1.59382 1.81391
 F 1.29028 1.39999 -1.80691
 H -0.87906 -1.03446 1.69806
 H -0.97593 -0.95173 -1.27203
 H 0.81813 -1.08366 1.40093
 H 0.70788 -1.11196 -1.84025
 H 0.14556 -0.31399 2.77608
 H -0.40916 -0.22563 -2.77528
13
bifur_IRC_Cartesians_MW_output/new_data/bifur_traj1_Cartesians_MW point 269
C -0.18582 0.76678 1.07933
 C 0.32287 0.71700 -1.07491
 C -0.22077 1.20748 0.00353
 C -0.00317 -0.49740 1.77917
 C -0.12829 -0.46624 -1.78156
 F -0.49638 1.59536 1.81400
 F 1.30415 1.39845 -1.80683
 H -0.87829 -1.03510 1.70140
 H -0.97669 -0.95107 -1.26869
 H 0.81900 -1.08344 1.39749
 H 0.70702 -1.11219 -1.84371
 H 0.14991 -0.31468 2.77609
 H -0.41353 -0.22494 -2.77529
13
bifur_IRC_Cartesians_MW_output/new_data/bifur_traj1_Cartesians_MW point 270
C -0.18968 0.76717 1.07937
 C 0.32675 0.71661 -1.07488
 C -0.22072 1.20747 0.00358
 C -0.00221 -0.49763 1.77915
 C -0.12925 -0.46601 -1.78159
 F -0.51011 1.59688 1.81408
 F 1.31783 1.39694 -1.80675
 H -0.87754 -1.03573 1.70469
 H -0.97745 -0.95043 -1.26540
 H 0.81985 -1.08322 1.39410
 H 0.70616 -1.11242 -1.84712
 H 0.15420 -0.31536 2.77609
 H -0.41783 -0.22426 -2.77530
13
bifur_IRC_Cartesians_MW_output/new_data/bifur_traj1_Cartesians_MW point 271
C -0.19353 0.76755 1.07941
 C 0.33062 0.71622 -1.07485
 C -0.22067 1.20746 0.00363
 C -0.00126 -0.49786 1.77913
 C -0.13020 -0.46578 -1.78162
 F -0.52381 1.59839 1.81416
 F 1.33146 1.39543 -1.80668
 H -0.87679 -1.03636 1.70796
 H -0.97820 -0.94979 -1.26212
 H 0.82070 -1.08300 1.39071
 H 0.70531 -1.11265 -1.85053
 H 0.15847 -0.31603 2.77609
 H -0.42211 -0.22358 -2.77530
13
bifur_IRC_Cartesians_MW_output/new_data/bifur_traj1_Cartesians_MW point 272
C -0.19739 0.76794 1.07945
 C 0.33450 0.71584 -1.07482
 C -0.22061 1.20746 0.00368
 C -0.00030 -0.49809 1.77911
 C -0.13115 -0.46554 -1.78165
 F -0.53754 1.59990 1.81424
 F 1.34514 1.39392 -1.80660
 H -0.87603 -1.03699 1.71125
 H -0.97895 -0.94915 -1.25883
 H 0.82155 -1.08278 1.38732
 H 0.70446 -1.11288 -1.85394
 H 0.16276 -0.31671 2.77609
 H -0.42642 -0.22290 -2.77531
13
bifur_IRC_Cartesians_MW_output/new_data/bifur_traj1_Cartesians_MW point 273
C -0.20127 0.76832 1.07950
 C 0.33840 0.71545 -1.07478
 C -0.22056 1.20745 0.00372
 C 0.00066 -0.49833 1.77910
 C -0.13211 -0.46531 -1.78168
 F -0.55133 1.60142 1.81433
 F 1.35887 1.39240 -1.80653
 H -0.87528 -1.03762 1.71456
 H -0.97971 -0.94851 -1.25553
 H 0.82240 -1.08256 1.38391
 H 0.70360 -1.11310 -1.85737
 H 0.16707 -0.31739 2.77610
 H -0.43073 -0.22221 -2.77532
13
bifur_IRC_Cartesians_MW_output/new_data/bifur_traj1_Cartesians_MW point 274
C -0.20514 0.76871 1.07954
 C 0.34229 0.71506 -1.07475
 C -0.22051 1.20744 0.00377
 C 0.00162 -0.49856 1.77908
 C -0.13307 -0.46508 -1.78171
 F -0.56513 1.60295 1.81441
 F 1.37260 1.39088 -1.80645
 H -0.87452 -1.03825 1.71786
 H -0.98047 -0.94786 -1.25222
 H 0.82326 -1.08234 1.38050
 H 0.70274 -1.11333 -1.86080
 H 0.17137 -0.31807 2.77610
 H -0.43505 -0.22153 -2.77532
13
bifur_IRC_Cartesians_MW_output/new_data/bifur_traj1_Cartesians_MW point 275
C -0.20900 0.76909 1.07958
 C 0.34617 0.71467 -1.07472
 C -0.22046 1.20743 0.00382
 C 0.00258 -0.49879 1.77906
 C -0.13402 -0.46484 -1.78173
 F -0.57884 1.60446 1.81449
 F 1.38626 1.38937 -1.80638
 H -0.87377 -1.03888 1.72115
 H -0.98122 -0.94722 -1.24894
 H 0.82411 -1.08212 1.37711
 H 0.70189 -1.11356 -1.86421
 H 0.17565 -0.31875 2.77610
 H -0.43935 -0.22085 -2.77533
13
bifur_IRC_Cartesians_MW_output/new_data/bifur_traj1_Cartesians_MW point 276
C -0.20900 0.76909 1.07958
 C 0.34617 0.71467 -1.07472
 C -0.22046 1.20743 0.00382
 C 0.00258 -0.49879 1.77906
 C -0.13402 -0.46484 -1.78173
 F -0.57884 1.60446 1.81449
 F 1.38626 1.38937 -1.80638
 H -0.87377 -1.03888 1.72115
 H -0.98122 -0.94722 -1.24894
 H 0.82411 -1.08212 1.37711
 H 0.70189 -1.11356 -1.86421
 H 0.17565 -0.31875 2.77610
 H -0.43935 -0.22085 -2.77533
13
bifur_IRC_Cartesians_MW_output/new_data/bifur_traj1_Cartesians_MW point 277
C -0.21654 0.76985 1.07966
 C 0.35375 0.71391 -1.07465
 C -0.22036 1.20741 0.00392
 C 0.00445 -0.49924 1.77902
 C -0.13589 -0.46439 -1.78179
 F -0.60567 1.60742 1.81465
 F 1.41297 1.38641 -1.80623
 H -0.87230 -1.04011 1.72757
 H -0.98269 -0.94597 -1.24251
 H 0.82577 -1.08169 1.37047
 H 0.70022 -1.11400 -1.87087
 H 0.18403 -0.32007 2.77611
 H -0.44775 -0.21952 -2.77534
13
bifur_IRC_Cartesians_MW_output/new_data/bifur_traj1_Cartesians_MW point 278
C -0.22015 0.77021 1.07970
 C 0.35738 0.71355 -1.07462
 C -0.22031 1.20740 0.00397
 C 0.00534 -0.49946 1.77900
 C -0.13678 -0.46417 -1.78182
 F -0.61852 1.60884 1.81473
 F 1.42576 1.38499 -1.80616
 H -0.87159 -1.04070 1.73065
 H -0.98340 -0.94537 -1.23944
 H 0.82657 -1.08149 1.36730
 H 0.69942 -1.11422 -1.87407
 H 0.18804 -0.32071 2.77611
 H -0.45177 -0.21888 -2.77535
13
bifur_IRC_Cartesians_MW_output/new_data/bifur_traj1_Cartesians_MW point 279
C -0.22358 0.77055 1.07973
 C 0.36083 0.71320 -1.07460
 C -0.22027 1.20740 0.00401
 C 0.00619 -0.49967 1.77899
 C -0.13763 -0.46396 -1.78184
 F -0.63073 1.61018 1.81481
 F 1.43792 1.38365 -1.80610
 H -0.87092 -1.04126 1.73357
 H -0.98407 -0.94480 -1.23651
 H 0.82733 -1.08129 1.36428
 H 0.69866 -1.11442 -1.87710
 H 0.19185 -0.32131 2.77611
 H -0.45559 -0.21827 -2.77535
13
bifur_IRC_Cartesians_MW_output/new_data/bifur_traj1_Cartesians_MW point 280
C -0.22679 0.77087 1.07977
 C 0.36406 0.71288 -1.07457
 C -0.22022 1.20739 0.00405
 C 0.00699 -0.49986 1.77897
 C -0.13842 -0.46377 -1.78187
 F -0.64213 1.61144 1.81487
 F 1.44927 1.38239 -1.80603
 H -0.87029 -1.04178 1.73631
 H -0.98470 -0.94427 -1.23378
 H 0.82803 -1.08111 1.36146
 H 0.69795 -1.11461 -1.87994
 H 0.19541 -0.32187 2.77612
 H -0.45916 -0.21771 -2.77536
13
bifur_IRC_Cartesians_MW_output/new_data/bifur_traj1_Cartesians_MW point 281
C -0.22975 0.77117 1.07980
 C 0.36704 0.71258 -1.07454
 C -0.22018 1.20738 0.00409
 C 0.00772 -0.50004 1.77896
 C -0.13915 -0.46359 -1.78189
 F -0.65269 1.61261 1.81494
 F 1.45978 1.38123 -1.80598
 H -0.86972 -1.04227 1.73883
 H -0.98527 -0.94377 -1.23125
 H 0.82869 -1.08094 1.35885
 H 0.69730 -1.11478 -1.88256
 H 0.19871 -0.32240 2.77612
 H -0.46247 -0.21718 -2.77536
13
bifur_IRC_Cartesians_MW_output/new_data/bifur_traj1_Cartesians_MW point 282
C -0.23251 0.77144 1.07983
 C 0.36981 0.71230 -1.07452
 C -0.22015 1.20738 0.00412
 C 0.00841 -0.50020 1.77894
 C -0.13983 -0.46342 -1.78191
 F -0.66249 1.61369 1.81500
 F 1.46955 1.38015 -1.80592
 H -0.86918 -1.04271 1.74118
 H -0.98581 -0.94331 -1.22890
 H 0.82930 -1.08078 1.35643
 H 0.69669 -1.11495 -1.88500
 H 0.20177 -0.32288 2.77612
 H -0.46554 -0.21670 -2.77537
13
bifur_IRC_Cartesians_MW_output/new_data/bifur_traj1_Cartesians_MW point 283
C -0.23509 0.77170 1.07986
 C 0.37240 0.71204 -1.07450
 C -0.22011 1.20737 0.00416
 C 0.00905 -0.50036 1.77893
 C -0.14047 -0.46327 -1.78193
 F -0.67167 1.61470 1.81505
 F 1.47868 1.37914 -1.80587
 H -0.86867 -1.04314 1.74338
 H -0.98632 -0.94289 -1.22671
 H 0.82986 -1.08063 1.35416
 H 0.69612 -1.11510 -1.88728
 H 0.20463 -0.32333 2.77612
 H -0.46841 -0.21624 -2.77537
13
bifur_IRC_Cartesians_MW_output/new_data/bifur_traj1_Cartesians_MW point 284
C -0.23751 0.77194 1.07988
 C 0.37484 0.71180 -1.07448
 C -0.22008 1.20736 0.00419
 C 0.00965 -0.50050 1.77892
 C -0.14107 -0.46312 -1.78194
 F -0.68028 1.61565 1.81510
 F 1.48725 1.37819 -1.80582
 H -0.86820 -1.04353 1.74544
 H -0.98679 -0.94248 -1.22464
 H 0.83040 -1.08050 1.35203
 H 0.69558 -1.11524 -1.88942
 H 0.20732 -0.32376 2.77612
 H -0.47111 -0.21581 -2.77538
13
bifur_IRC_Cartesians_MW_output/new_data/bifur_traj1_Cartesians_MW point 285
C -0.23977 0.77217 1.07991
 C 0.37711 0.71157 -1.07446
 C -0.22005 1.20736 0.00422
 C 0.01021 -0.50064 1.77891
 C -0.14163 -0.46299 -1.78196
 F -0.68832 1.61654 1.81515
 F 1.49526 1.37730 -1.80578
 H -0.86776 -1.04390 1.74737
 H -0.98723 -0.94211 -1.22272
 H 0.83090 -1.08037 1.35004
 H 0.69508 -1.11537 -1.89142
 H 0.20983 -0.32415 2.77612
 H -0.47363 -0.21541 -2.77538
13
bifur_IRC_Cartesians_MW_output/new_data/bifur_traj1_Cartesians_MW point 286
C -0.24185 0.77237 1.07993
 C 0.37920 0.71136 -1.07444
 C -0.22002 1.20735 0.00424
 C 0.01072 -0.50076 1.77890
 C -0.14214 -0.46286 -1.78198
 F -0.69573 1.61736 1.81520
 F 1.50264 1.37649 -1.80574
 H -0.86735 -1.04424 1.74914
 H -0.98764 -0.94176 -1.22094
 H 0.83136 -1.08025 1.34821
 H 0.69462 -1.11550 -1.89326
 H 0.21214 -0.32452 2.77613
 H -0.47595 -0.21505 -2.77538
13
bifur_IRC_Cartesians_MW_output/new_data/bifur_traj1_Cartesians_MW point 287
C -0.24185 0.77237 1.07993
 C 0.37920 0.71136 -1.07444
 C -0.22002 1.20735 0.00424
 C 0.01072 -0.50076 1.77890
 C -0.14214 -0.46286 -1.78198
 F -0.69573 1.61736 1.81520
 F 1.50264 1.37649 -1.80574
 H -0.86735 -1.04424 1.74914
 H -0.98764 -0.94176 -1.22094
 H 0.83136 -1.08025 1.34821
 H 0.69462 -1.11550 -1.89326
 H 0.21214 -0.32452 2.77613
 H -0.47595 -0.21505 -2.77538
13
bifur_IRC_Cartesians_MW_output/new_data/bifur_traj1_Cartesians_MW point 288
C -0.24539 0.77273 1.07997
 C 0.38276 0.71101 -1.07441
 C -0.21998 1.20735 0.00429
 C 0.01160 -0.50097 1.77888
 C -0.14302 -0.46265 -1.78200
 F -0.70831 1.61874 1.81527
 F 1.51517 1.37510 -1.80567
 H -0.86666 -1.04482 1.75216
 H -0.98833 -0.94117 -1.21793
 H 0.83214 -1.08005 1.34510
 H 0.69384 -1.11570 -1.89639
 H 0.21607 -0.32514 2.77613
 H -0.47989 -0.21442 -2.77539
13
bifur_IRC_Cartesians_MW_output/new_data/bifur_traj1_Cartesians_MW point 289
C -0.24683 0.77287 1.07998
 C 0.38421 0.71086 -1.07440
 C -0.21996 1.20734 0.00431
 C 0.01196 -0.50106 1.77887
 C -0.14337 -0.46256 -1.78201
 F -0.71344 1.61931 1.81530
 F 1.52028 1.37453 -1.80564
 H -0.86638 -1.04505 1.75339
 H -0.98861 -0.94093 -1.21670
 H 0.83246 -1.07997 1.34383
 H 0.69352 -1.11579 -1.89766
 H 0.21767 -0.32539 2.77613
 H -0.48149 -0.21417 -2.77539
13
bifur_IRC_Cartesians_MW_output/new_data/bifur_traj1_Cartesians_MW point 290
C -0.24809 0.77300 1.07999
 C 0.38547 0.71073 -1.07439
 C -0.21994 1.20734 0.00432
 C 0.01227 -0.50114 1.77887
 C -0.14368 -0.46248 -1.78202
 F -0.71792 1.61980 1.81533
 F 1.52473 1.37404 -1.80562
 H -0.86614 -1.04526 1.75446
 H -0.98886 -0.94073 -1.21563
 H 0.83273 -1.07989 1.34272
 H 0.69324 -1.11586 -1.89878
 H 0.21907 -0.32561 2.77613
 H -0.48290 -0.21394 -2.77539
13
bifur_IRC_Cartesians_MW_output/new_data/bifur_traj1_Cartesians_MW point 291
C -0.24921 0.77311 1.08001
 C 0.38660 0.71062 -1.07438
 C -0.21993 1.20734 0.00434
 C 0.01255 -0.50120 1.77886
 C -0.14396 -0.46242 -1.78203
 F -0.72191 1.62025 1.81535
 F 1.52871 1.37360 -1.80560
 H -0.86592 -1.04544 1.75541
 H -0.98908 -0.94054 -1.21467
 H 0.83298 -1.07983 1.34174
 H 0.69299 -1.11593 -1.89977
 H 0.22032 -0.32581 2.77613
 H -0.48415 -0.21375 -2.77539
13
bifur_IRC_Cartesians_MW_output/new_data/bifur_traj1_Cartesians_MW point 292
C -0.25026 0.77321 1.08002
 C 0.38766 0.71051 -1.07437
 C -0.21991 1.20733 0.00435
 C 0.01281 -0.50127 1.77886
 C -0.14422 -0.46235 -1.78204
 F -0.72565 1.62066 1.81538
 F 1.53243 1.37319 -1.80558
 H -0.86571 -1.04561 1.75631
 H -0.98928 -0.94036 -1.21377
 H 0.83321 -1.07977 1.34081
 H 0.69276 -1.11599 -1.90070
 H 0.22148 -0.32600 2.77613
 H -0.48532 -0.21356 -2.77540
13
bifur_IRC_Cartesians_MW_output/new_data/bifur_traj1_Cartesians_MW point 293
C -0.25130 0.77332 1.08003
 C 0.38870 0.71041 -1.07436
 C -0.21990 1.20733 0.00437
 C 0.01307 -0.50133 1.77885
 C -0.14448 -0.46229 -1.78205
 F -0.72935 1.62107 1.81540
 F 1.53611 1.37278 -1.80556
 H -0.86551 -1.04578 1.75720
 H -0.98948 -0.94019 -1.21289
 H 0.83344 -1.07971 1.33990
 H 0.69253 -1.11605 -1.90162
 H 0.22264 -0.32618 2.77613
 H -0.48648 -0.21338 -2.77540
13
bifur_IRC_Cartesians_MW_output/new_data/bifur_traj1_Cartesians_MW point 294
C -0.25239 0.77342 1.08004
 C 0.38980 0.71030 -1.07435
 C -0.21988 1.20733 0.00438
 C 0.01334 -0.50139 1.77884
 C -0.14475 -0.46222 -1.78205
 F -0.73323 1.62149 1.81542
 F 1.53997 1.37236 -1.80554
 H -0.86530 -1.04596 1.75812
 H -0.98970 -0.94001 -1.21196
 H 0.83368 -1.07965 1.33894
 H 0.69229 -1.11612 -1.90258
 H 0.22385 -0.32637 2.77613
 H -0.48769 -0.21318 -2.77540
13
bifur_IRC_Cartesians_MW_output/new_data/bifur_traj1_Cartesians_MW point 295
C -0.25357 0.77354 1.08005
 C 0.39099 0.71018 -1.07434
 C -0.21987 1.20733 0.00439
 C 0.01363 -0.50146 1.77884
 C -0.14504 -0.46215 -1.78206
 F -0.73745 1.62196 1.81545
 F 1.54417 1.37189 -1.80551
 H -0.86507 -1.04615 1.75913
 H -0.98993 -0.93981 -1.21095
 H 0.83394 -1.07958 1.33790
 H 0.69203 -1.11619 -1.90363
 H 0.22517 -0.32658 2.77613
 H -0.48901 -0.21297 -2.77540
13
bifur_IRC_Cartesians_MW_output/new_data/bifur_traj1_Cartesians_MW point 296
C -0.25489 0.77367 1.08007
 C 0.39232 0.71005 -1.07433
 C -0.21985 1.20732 0.00441
 C 0.01396 -0.50154 1.77883
 C -0.14537 -0.46207 -1.78207
 F -0.74215 1.62248 1.81548
 F 1.54885 1.37137 -1.80549
 H -0.86481 -1.04637 1.76026
 H -0.99019 -0.93959 -1.20982
 H 0.83423 -1.07951 1.33673
 H 0.69174 -1.11626 -1.90480
 H 0.22663 -0.32681 2.77613
 H -0.49048 -0.21274 -2.77540
13
bifur_IRC_Cartesians_MW_output/new_data/bifur_traj1_Cartesians_MW point 297
C -0.25637 0.77382 1.08008
 C 0.39380 0.70990 -1.07432
 C -0.21983 1.20732 0.00443
 C 0.01432 -0.50163 1.77883
 C -0.14573 -0.46198 -1.78208
 F -0.74740 1.62306 1.81551
 F 1.55408 1.37079 -1.80546
 H -0.86452 -1.04661 1.76152
 H -0.99048 -0.93935 -1.20857
 H 0.83456 -1.07942 1.33544
 H 0.69141 -1.11635 -1.90610
 H 0.22827 -0.32707 2.77614
 H -0.49213 -0.21248 -2.77541
13
bifur_IRC_Cartesians_MW_output/new_data/bifur_traj1_Cartesians_MW point 298
C -0.25637 0.77382 1.08008
 C 0.39380 0.70990 -1.07432
 C -0.21983 1.20732 0.00443
 C 0.01432 -0.50163 1.77883
 C -0.14573 -0.46198 -1.78208
 F -0.74740 1.62306 1.81551
 F 1.55408 1.37079 -1.80546
 H -0.86452 -1.04661 1.76152
 H -0.99048 -0.93935 -1.20857
 H 0.83456 -1.07942 1.33544
 H 0.69141 -1.11635 -1.90610
 H 0.22827 -0.32707 2.77614
 H -0.49213 -0.21248 -2.77541
13
bifur_IRC_Cartesians_MW_output/new_data/bifur_traj1_Cartesians_MW point 299
C -0.25983 0.77417 1.08012
 C 0.39728 0.70955 -1.07429
 C -0.21978 1.20731 0.00447
 C 0.01518 -0.50184 1.77881
 C -0.14659 -0.46177 -1.78211
 F -0.75970 1.62441 1.81558
 F 1.56633 1.36944 -1.80539
 H -0.86384 -1.04717 1.76447
 H -0.99115 -0.93877 -1.20562
 H 0.83532 -1.07922 1.33239
 H 0.69064 -1.11656 -1.90916
 H 0.23211 -0.32768 2.77614
 H -0.49598 -0.21187 -2.77541
13
bifur_IRC_Cartesians_MW_output/new_data/bifur_traj1_Cartesians_MW point 300
C -0.26182 0.77437 1.08014
 C 0.39928 0.70935 -1.07427
 C -0.21976 1.20731 0.00450
 C 0.01567 -0.50196 1.77880
 C -0.14708 -0.46165 -1.78212
 F -0.76678 1.62520 1.81563
 F 1.57338 1.36866 -1.80535
 H -0.86346 -1.04750 1.76616
 H -0.99154 -0.93844 -1.20392
 H 0.83576 -1.07911 1.33064
 H 0.69020 -1.11667 -1.91092
 H 0.23432 -0.32803 2.77614
 H -0.49819 -0.21152 -2.77542
13
bifur_IRC_Cartesians_MW_output/new_data/bifur_traj1_Cartesians_MW point 301
C -0.26398 0.77458 1.08016
 C 0.40146 0.70913 -1.07425
 C -0.21973 1.20730 0.00453
 C 0.01621 -0.50209 1.77879
 C -0.14761 -0.46152 -1.78214
 F -0.77448 1.62604 1.81567
 F 1.58104 1.36781 -1.80531
 H -0.86303 -1.04785 1.76800
 H -0.99196 -0.93808 -1.20208
 H 0.83624 -1.07899 1.32874
 H 0.68972 -1.11680 -1.91284
 H 0.23673 -0.32841 2.77614
 H -0.50061 -0.21114 -2.77542
13
bifur_IRC_Cartesians_MW_output/new_data/bifur_traj1_Cartesians_MW point 302
C -0.26630 0.77481 1.08019
 C 0.40379 0.70890 -1.07423
 C -0.21970 1.20730 0.00456
 C 0.01679 -0.50223 1.77878
 C -0.14819 -0.46138 -1.78216
 F -0.78275 1.62696 1.81572
 F 1.58928 1.36690 -1.80526
 H -0.86258 -1.04823 1.76998
 H -0.99242 -0.93770 -1.20010
 H 0.83675 -1.07886 1.32670
 H 0.68921 -1.11694 -1.91489
 H 0.23931 -0.32881 2.77614
 H -0.50319 -0.21073 -2.77542
13
bifur_IRC_Cartesians_MW_output/new_data/bifur_traj1_Cartesians_MW point 303
C -0.26876 0.77506 1.08021
 C 0.40626 0.70865 -1.07421
 C -0.21967 1.20729 0.00459
 C 0.01740 -0.50238 1.77876
 C -0.14879 -0.46124 -1.78217
 F -0.79147 1.62792 1.81577
 F 1.59797 1.36594 -1.80522
 H -0.86210 -1.04863 1.77208
 H -0.99290 -0.93729 -1.19801
 H 0.83729 -1.07872 1.32454
 H 0.68867 -1.11708 -1.91706
 H 0.24203 -0.32924 2.77614
 H -0.50593 -0.21029 -2.77543
13
bifur_IRC_Cartesians_MW_output/new_data/bifur_traj1_Cartesians_MW point 304
C -0.27129 0.77531 1.08024
 C 0.40881 0.70840 -1.07419
 C -0.21963 1.20729 0.00462
 C 0.01802 -0.50253 1.77875
 C -0.14942 -0.46108 -1.78219
 F -0.80050 1.62892 1.81583
 F 1.60696 1.36494 -1.80517
 H -0.86161 -1.04904 1.77424
 H -0.99339 -0.93687 -1.19585
 H 0.83785 -1.07857 1.32231
 H 0.68811 -1.11723 -1.91930
 H 0.24485 -0.32969 2.77615
 H -0.50875 -0.20984 -2.77543
13
bifur_IRC_Cartesians_MW_output/new_data/bifur_traj1_Cartesians_MW point 305
C -0.27387 0.77557 1.08027
 C 0.41140 0.70814 -1.07417
 C -0.21960 1.20728 0.00465
 C 0.01866 -0.50268 1.77874
 C -0.15006 -0.46093 -1.78221
 F -0.80968 1.62993 1.81588
 F 1.61609 1.36393 -1.80512
 H -0.86110 -1.04946 1.77644
 H -0.99390 -0.93644 -1.19365
 H 0.83842 -1.07842 1.32004
 H 0.68754 -1.11738 -1.92159
 H 0.24771 -0.33014 2.77615
 H -0.51163 -0.20939 -2.77544
13
bifur_IRC_Cartesians_MW_output/new_data/bifur_traj1_Cartesians_MW point 306
C -0.27647 0.77583 1.08030
 C 0.41401 0.70788 -1.07415
 C -0.21956 1.20727 0.00469
 C 0.01931 -0.50284 1.77873
 C -0.15070 -0.46077 -1.78223
 F -0.81890 1.63095 1.81594
 F 1.62528 1.36292 -1.80507
 H -0.86060 -1.04988 1.77864
 H -0.99440 -0.93601 -1.19144
 H 0.83899 -1.07828 1.31776
 H 0.68696 -1.11754 -1.92388
 H 0.25059 -0.33060 2.77615
 H -0.51452 -0.20893 -2.77544
13
bifur_IRC_Cartesians_MW_output/new_data/bifur_traj1_Cartesians_MW point 307
C -0.27905 0.77609 1.08032
 C 0.41661 0.70762 -1.07413
 C -0.21953 1.20727 0.00472
 C 0.01995 -0.50299 1.77871
 C -0.15134 -0.46061 -1.78225
 F -0.82809 1.63196 1.81599
 F 1.63442 1.36190 -1.80502
 H -0.86009 -1.05031 1.78084
 H -0.99491 -0.93558 -1.18924
 H 0.83956 -1.07813 1.31549
 H 0.68639 -1.11769 -1.92616
 H 0.25346 -0.33105 2.77615
 H -0.51739 -0.20847 -2.77544
13
bifur_IRC_Cartesians_MW_output/new_data/bifur_traj1_Cartesians_MW point 308
C -0.28159 0.77634 1.08035
 C 0.41916 0.70736 -1.07410
 C -0.21949 1.20726 0.00475
 C 0.02058 -0.50315 1.77870
 C -0.15197 -0.46046 -1.78227
 F -0.83714 1.63296 1.81605
 F 1.64344 1.36091 -1.80497
 H -0.85960 -1.05072 1.78301
 H -0.99540 -0.93516 -1.18707
 H 0.84013 -1.07799 1.31325
 H 0.68583 -1.11784 -1.92841
 H 0.25629 -0.33150 2.77615
 H -0.52023 -0.20802 -2.77545
13
bifur_IRC_Cartesians_MW_output/new_data/bifur_traj1_Cartesians_MW point 309
C -0.28159 0.77634 1.08035
 C 0.41916 0.70736 -1.07410
 C -0.21949 1.20726 0.00475
 C 0.02058 -0.50315 1.77870
 C -0.15197 -0.46046 -1.78227
 F -0.83714 1.63296 1.81605
 F 1.64344 1.36091 -1.80497
 H -0.85960 -1.05072 1.78301
 H -0.99540 -0.93516 -1.18707
 H 0.84013 -1.07799 1.31325
 H 0.68583 -1.11784 -1.92841
 H 0.25629 -0.33150 2.77615
 H -0.52023 -0.20802 -2.77545
13
bifur_IRC_Cartesians_MW_output/new_data/bifur_traj1_Cartesians_MW point 310
C -0.28641 0.77682 1.08040
 C 0.42401 0.70688 -1.07406
 C -0.21943 1.20725 0.00481
 C 0.02177 -0.50343 1.77868
 C -0.15316 -0.46017 -1.78230
 F -0.85428 1.63485 1.81615
 F 1.66050 1.35902 -1.80487
 H -0.85866 -1.05151 1.78712
 H -0.99634 -0.93435 -1.18297
 H 0.84119 -1.07771 1.30901
 H 0.68476 -1.11812 -1.93267
 H 0.26164 -0.33234 2.77616
 H -0.52559 -0.20717 -2.77546
13
bifur_IRC_Cartesians_MW_output/new_data/bifur_traj1_Cartesians_MW point 311
C -0.28859 0.77704 1.08043
 C 0.42620 0.70666 -1.07405
 C -0.21940 1.20725 0.00484
 C 0.02231 -0.50356 1.77867
 C -0.15369 -0.46004 -1.78232
 F -0.86203 1.63570 1.81620
 F 1.66822 1.35816 -1.80483
 H -0.85823 -1.05186 1.78897
 H -0.99677 -0.93399 -1.18111
 H 0.84167 -1.07759 1.30710
 H 0.68428 -1.11825 -1.93460
 H 0.26406 -0.33273 2.77616
 H -0.52802 -0.20679 -2.77546
13
bifur_IRC_Cartesians_MW_output/new_data/bifur_traj1_Cartesians_MW point 312
C -0.29058 0.77724 1.08045
 C 0.42820 0.70646 -1.07403
 C -0.21937 1.20724 0.00487
 C 0.02280 -0.50368 1.77866
 C -0.15419 -0.45992 -1.78233
 F -0.86911 1.63649 1.81624
 F 1.67526 1.35738 -1.80479
 H -0.85784 -1.05219 1.79067
 H -0.99716 -0.93366 -1.17941
 H 0.84211 -1.07747 1.30535
 H 0.68384 -1.11837 -1.93636
 H 0.26627 -0.33308 2.77616
 H -0.53024 -0.20644 -2.77546
13
bifur_IRC_Cartesians_MW_output/new_data/bifur_traj1_Cartesians_MW point 313
C -0.29238 0.77742 1.08047
 C 0.43002 0.70628 -1.07401
 C -0.21935 1.20724 0.00489
 C 0.02325 -0.50379 1.77865
 C -0.15463 -0.45981 -1.78235
 F -0.87554 1.63720 1.81628
 F 1.68167 1.35667 -1.80476
 H -0.85749 -1.05248 1.79221
 H -0.99751 -0.93336 -1.17787
 H 0.84251 -1.07737 1.30376
 H 0.68344 -1.11847 -1.93796
 H 0.26827 -0.33339 2.77616
 H -0.53225 -0.20612 -2.77547
13
bifur_IRC_Cartesians_MW_output/new_data/bifur_traj1_Cartesians_MW point 314
C -0.29404 0.77758 1.08048
 C 0.43168 0.70611 -1.07400
 C -0.21933 1.20723 0.00491
 C 0.02366 -0.50389 1.77864
 C -0.15504 -0.45971 -1.78236
 F -0.88142 1.63784 1.81632
 F 1.68753 1.35603 -1.80472
 H -0.85717 -1.05275 1.79362
 H -0.99783 -0.93309 -1.17646
 H 0.84287 -1.07728 1.30230
 H 0.68307 -1.11857 -1.93942
 H 0.27011 -0.33368 2.77616
 H -0.53409 -0.20583 -2.77547
13
bifur_IRC_Cartesians_MW_output/new_data/bifur_traj1_Cartesians_MW point 315
C -0.29556 0.77773 1.08050
 C 0.43321 0.70595 -1.07399
 C -0.21931 1.20723 0.00493
 C 0.02404 -0.50398 1.77863
 C -0.15542 -0.45962 -1.78237
 F -0.88686 1.63844 1.81635
 F 1.69294 1.35543 -1.80470
 H -0.85687 -1.05300 1.79492
 H -0.99813 -0.93283 -1.17516
 H 0.84321 -1.07719 1.30096
 H 0.68274 -1.11866 -1.94077
 H 0.27181 -0.33395 2.77616
 H -0.53579 -0.20556 -2.77547
13
bifur_IRC_Cartesians_MW_output/new_data/bifur_traj1_Cartesians_MW point 316
C -0.29698 0.77787 1.08051
 C 0.43464 0.70581 -1.07397
 C -0.21929 1.20723 0.00495
 C 0.02439 -0.50407 1.77863
 C -0.15577 -0.45953 -1.78238
 F -0.89189 1.63900 1.81638
 F 1.69795 1.35487 -1.80467
 H -0.85659 -1.05323 1.79613
 H -0.99841 -0.93260 -1.17396
 H 0.84352 -1.07711 1.29971
 H 0.68242 -1.11875 -1.94202
 H 0.27338 -0.33420 2.77616
 H -0.53737 -0.20531 -2.77547
13
bifur_IRC_Cartesians_MW_output/new_data/bifur_traj1_Cartesians_MW point 317
C -0.29829 0.77800 1.08053
 C 0.43595 0.70568 -1.07396
 C -0.21927 1.20722 0.00497
 C 0.02472 -0.50415 1.77862
 C -0.15609 -0.45945 -1.78239
 F -0.89654 1.63951 1.81641
 F 1.70258 1.35436 -1.80464
 H -0.85634 -1.05344 1.79724
 H -0.99866 -0.93238 -1.17284
 H 0.84381 -1.07703 1.29857
 H 0.68213 -1.11882 -1.94318
 H 0.27483 -0.33443 2.77616
 H -0.53883 -0.20508 -2.77548
13
bifur_IRC_Cartesians_MW_output/new_data/bifur_traj1_Cartesians_MW point 318
C -0.29947 0.77812 1.08054
 C 0.43714 0.70556 -1.07395
 C -0.21926 1.20722 0.00498
 C 0.02501 -0.50422 1.77861
 C -0.15638 -0.45938 -1.78240
 F -0.90074 1.63998 1.81643
 F 1.70676 1.35390 -1.80462
 H -0.85611 -1.05364 1.79825
 H -0.99890 -0.93218 -1.17184
 H 0.84407 -1.07697 1.29753
 H 0.68187 -1.11889 -1.94422
 H 0.27614 -0.33464 2.77617
 H -0.54014 -0.20487 -2.77548
13
bifur_IRC_Cartesians_MW_output/new_data/bifur_traj1_Cartesians_MW point 319
C -0.30050 0.77823 1.08055
 C 0.43818 0.70546 -1.07395
 C -0.21924 1.20722 0.00500
 C 0.02527 -0.50428 1.77861
 C -0.15664 -0.45932 -1.78241
 F -0.90441 1.64038 1.81645
 F 1.71042 1.35349 -1.80460
 H -0.85591 -1.05380 1.79913
 H -0.99910 -0.93201 -1.17096
 H 0.84430 -1.07691 1.29662
 H 0.68165 -1.11895 -1.94513
 H 0.27729 -0.33482 2.77617
 H -0.54129 -0.20468 -2.77548
13
bifur_IRC_Cartesians_MW_output/new_data/bifur_traj1_Cartesians_MW point 320
C -0.30050 0.77823 1.08055
 C 0.43818 0.70546 -1.07395
 C -0.21924 1.20722 0.00500
 C 0.02527 -0.50428 1.77861
 C -0.15664 -0.45932 -1.78241
 F -0.90441 1.64038 1.81645
 F 1.71042 1.35349 -1.80460
 H -0.85591 -1.05380 1.79913
 H -0.99910 -0.93201 -1.17096
 H 0.84430 -1.07691 1.29662
 H 0.68165 -1.11895 -1.94513
 H 0.27729 -0.33482 2.77617
 H -0.54129 -0.20468 -2.77548
13
bifur_IRC_Cartesians_MW_output/new_data/bifur_traj1_Cartesians_MW point 321
C -0.30201 0.77838 1.08057
 C 0.43970 0.70531 -1.07393
 C -0.21922 1.20722 0.00501
 C 0.02564 -0.50437 1.77860
 C -0.15701 -0.45923 -1.78242
 F -0.90980 1.64098 1.81649
 F 1.71578 1.35290 -1.80457
 H -0.85561 -1.05405 1.80042
 H -0.99939 -0.93176 -1.16967
 H 0.84463 -1.07682 1.29529
 H 0.68131 -1.11904 -1.94647
 H 0.27897 -0.33508 2.77617
 H -0.54298 -0.20442 -2.77548
13
bifur_IRC_Cartesians_MW_output/new_data/bifur_traj1_Cartesians_MW point 322
C -0.30242 0.77842 1.08057
 C 0.44011 0.70526 -1.07393
 C -0.21922 1.20722 0.00502
 C 0.02574 -0.50439 1.77860
 C -0.15711 -0.45920 -1.78242
 F -0.91125 1.64114 1.81650
 F 1.71723 1.35274 -1.80456
 H -0.85553 -1.05412 1.80076
 H -0.99947 -0.93169 -1.16932
 H 0.84472 -1.07680 1.29493
 H 0.68122 -1.11907 -1.94683
 H 0.27942 -0.33516 2.77617
 H -0.54343 -0.20435 -2.77548
13
bifur_IRC_Cartesians_MW_output/new_data/bifur_traj1_Cartesians_MW point 323
C -0.30253 0.77843 1.08057
 C 0.44022 0.70525 -1.07393
 C -0.21922 1.20722 0.00502
 C 0.02577 -0.50440 1.77860
 C -0.15714 -0.45920 -1.78242
 F -0.91166 1.64118 1.81650
 F 1.71763 1.35270 -1.80456
 H -0.85551 -1.05414 1.80086
 H -0.99949 -0.93167 -1.16922
 H 0.84475 -1.07679 1.29483
 H 0.68119 -1.11907 -1.94693
 H 0.27955 -0.33518 2.77617
 H -0.54356 -0.20433 -2.77548
13
bifur_IRC_Cartesians_MW_output/new_data/bifur_traj1_Cartesians_MW point 324
C -0.30230 0.77841 1.08057
 C 0.43999 0.70528 -1.07393
 C -0.21922 1.20722 0.00502
 C 0.02571 -0.50439 1.77860
 C -0.15708 -0.45921 -1.78242
 F -0.91083 1.64109 1.81649
 F 1.71680 1.35279 -1.80456
 H -0.85555 -1.05410 1.80066
 H -0.99945 -0.93171 -1.16942
 H 0.84469 -1.07681 1.29503
 H 0.68125 -1.11906 -1.94673
 H 0.27929 -0.33514 2.77617
 H -0.54330 -0.20437 -2.77548
13
bifur_IRC_Cartesians_MW_output/new_data/bifur_traj1_Cartesians_MW point 325
C -0.30170 0.77835 1.08056
 C 0.43938 0.70534 -1.07394
 C -0.21923 1.20722 0.00501
 C 0.02556 -0.50435 1.77860
 C -0.15694 -0.45925 -1.78242
 F -0.90868 1.64085 1.81648
 F 1.71467 1.35302 -1.80458
 H -0.85567 -1.05400 1.80015
 H -0.99933 -0.93181 -1.16994
 H 0.84456 -1.07684 1.29557
 H 0.68138 -1.11902 -1.94619
 H 0.27862 -0.33503 2.77617
 H -0.54263 -0.20447 -2.77548
13
bifur_IRC_Cartesians_MW_output/new_data/bifur_traj1_Cartesians_MW point 326
C -0.30075 0.77825 1.08055
 C 0.43843 0.70543 -1.07394
 C -0.21924 1.20722 0.00500
 C 0.02533 -0.50429 1.77861
 C -0.15670 -0.45930 -1.78241
 F -0.90531 1.64048 1.81646
 F 1.71131 1.35339 -1.80459
 H -0.85586 -1.05384 1.79934
 H -0.99915 -0.93197 -1.17074
 H 0.84435 -1.07689 1.29640
 H 0.68159 -1.11897 -1.94535
 H 0.27757 -0.33486 2.77617
 H -0.54157 -0.20464 -2.77548
13
bifur_IRC_Cartesians_MW_output/new_data/bifur_traj1_Cartesians_MW point 327
C -0.29951 0.77813 1.08054
 C 0.43719 0.70556 -1.07395
 C -0.21926 1.20722 0.00498
 C 0.02502 -0.50422 1.77861
 C -0.15640 -0.45938 -1.78240
 F -0.90091 1.63999 1.81643
 F 1.70693 1.35388 -1.80462
 H -0.85610 -1.05364 1.79829
 H -0.99890 -0.93218 -1.17180
 H 0.84408 -1.07696 1.29749
 H 0.68186 -1.11889 -1.94426
 H 0.27619 -0.33465 2.77617
 H -0.54019 -0.20486 -2.77548
13
bifur_IRC_Cartesians_MW_output/new_data/bifur_traj1_Cartesians_MW point 328
C -0.29805 0.77798 1.08053
 C 0.43571 0.70570 -1.07397
 C -0.21928 1.20723 0.00496
 C 0.02466 -0.50413 1.77862
 C -0.15603 -0.45947 -1.78239
 F -0.89570 1.63942 1.81640
 F 1.70175 1.35445 -1.80465
 H -0.85638 -1.05340 1.79704
 H -0.99862 -0.93242 -1.17304
 H 0.84376 -1.07705 1.29877
 H 0.68219 -1.11881 -1.94297
 H 0.27457 -0.33439 2.77616
 H -0.53856 -0.20512 -2.77548
13
bifur_IRC_Cartesians_MW_output/new_data/bifur_traj1_Cartesians_MW point 329
C -0.29641 0.77782 1.08051
 C 0.43406 0.70587 -1.07398
 C -0.21930 1.20723 0.00494
 C 0.02425 -0.50403 1.77863
 C -0.15563 -0.45957 -1.78238
 F -0.88985 1.63877 1.81637
 F 1.69591 1.35510 -1.80468
 H -0.85670 -1.05314 1.79564
 H -0.99830 -0.93269 -1.17445
 H 0.84339 -1.07714 1.30022
 H 0.68255 -1.11871 -1.94151
 H 0.27274 -0.33410 2.77616
 H -0.53673 -0.20541 -2.77547
13
bifur_IRC_Cartesians_MW_output/new_data/bifur_traj1_Cartesians_MW point 330
C -0.29461 0.77764 1.08049
 C 0.43225 0.70605 -1.07400
 C -0.21932 1.20723 0.00492
 C 0.02380 -0.50393 1.77864
 C -0.15518 -0.45967 -1.78236
 F -0.88345 1.63807 1.81633
 F 1.68954 1.35580 -1.80471
 H -0.85706 -1.05284 1.79410
 H -0.99795 -0.93299 -1.17598
 H 0.84300 -1.07724 1.30180
 H 0.68295 -1.11861 -1.93992
 H 0.27074 -0.33378 2.77616
 H -0.53473 -0.20573 -2.77547
13
bifur_IRC_Cartesians_MW_output/new_data/bifur_traj1_Cartesians_MW point 331
C -0.29461 0.77764 1.08049
 C 0.43225 0.70605 -1.07400
 C -0.21932 1.20723 0.00492
 C 0.02380 -0.50393 1.77864
 C -0.15518 -0.45967 -1.78236
 F -0.88345 1.63807 1.81633
 F 1.68954 1.35580 -1.80471
 H -0.85706 -1.05284 1.79410
 H -0.99795 -0.93299 -1.17598
 H 0.84300 -1.07724 1.30180
 H 0.68295 -1.11861 -1.93992
 H 0.27074 -0.33378 2.77616
 H -0.53473 -0.20573 -2.77547
13
bifur_IRC_Cartesians_MW_output/new_data/bifur_traj1_Cartesians_MW point 332
C -0.29066 0.77724 1.08045
 C 0.42829 0.70645 -1.07403
 C -0.21937 1.20724 0.00487
 C 0.02283 -0.50369 1.77866
 C -0.15421 -0.45991 -1.78234
 F -0.86942 1.63652 1.81624
 F 1.67557 1.35735 -1.80479
 H -0.85783 -1.05220 1.79074
 H -0.99718 -0.93365 -1.17934
 H 0.84213 -1.07747 1.30527
 H 0.68382 -1.11837 -1.93643
 H 0.26636 -0.33309 2.77616
 H -0.53033 -0.20642 -2.77546
13
bifur_IRC_Cartesians_MW_output/new_data/bifur_traj1_Cartesians_MW point 333
C -0.28858 0.77704 1.08043
 C 0.42619 0.70666 -1.07405
 C -0.21940 1.20725 0.00484
 C 0.02231 -0.50356 1.77867
 C -0.15369 -0.46004 -1.78232
 F -0.86201 1.63570 1.81620
 F 1.66820 1.35817 -1.80483
 H -0.85823 -1.05186 1.78897
 H -0.99677 -0.93399 -1.18111
 H 0.84167 -1.07759 1.30710
 H 0.68428 -1.11825 -1.93459
 H 0.26405 -0.33273 2.77616
 H -0.52801 -0.20679 -2.77546
13
bifur_IRC_Cartesians_MW_output/new_data/bifur_traj1_Cartesians_MW point 334
C -0.28647 0.77683 1.08040
 C 0.42407 0.70687 -1.07406
 C -0.21943 1.20725 0.00482
 C 0.02179 -0.50344 1.77868
 C -0.15317 -0.46017 -1.78230
 F -0.85450 1.63487 1.81615
 F 1.66072 1.35899 -1.80487
 H -0.85864 -1.05152 1.78717
 H -0.99636 -0.93434 -1.18291
 H 0.84120 -1.07771 1.30896
 H 0.68475 -1.11813 -1.93273
 H 0.26171 -0.33236 2.77616
 H -0.52566 -0.20716 -2.77546
13
bifur_IRC_Cartesians_MW_output/new_data/bifur_traj1_Cartesians_MW point 335
C -0.28435 0.77661 1.08038
 C 0.42194 0.70708 -1.07408
 C -0.21946 1.20726 0.00479
 C 0.02126 -0.50331 1.77869
 C -0.15265 -0.46029 -1.78229
 F -0.84695 1.63404 1.81611
 F 1.65320 1.35982 -1.80491
 H -0.85906 -1.05117 1.78536
 H -0.99594 -0.93470 -1.18472
 H 0.84073 -1.07783 1.31083
 H 0.68522 -1.11800 -1.93085
 H 0.25935 -0.33198 2.77615
 H -0.52330 -0.20754 -2.77545
13
bifur_IRC_Cartesians_MW_output/new_data/bifur_traj1_Cartesians_MW point 336
C -0.28222 0.77640 1.08036
 C 0.41980 0.70730 -1.07410
 C -0.21949 1.20726 0.00476
 C 0.02073 -0.50318 1.77870
 C -0.15212 -0.46042 -1.78227
 F -0.83938 1.63321 1.81606
 F 1.64567 1.36066 -1.80495
 H -0.85947 -1.05082 1.78355
 H -0.99553 -0.93505 -1.18653
 H 0.84026 -1.07795 1.31270
 H 0.68569 -1.11788 -1.92897
 H 0.25699 -0.33161 2.77615
 H -0.52093 -0.20791 -2.77545
13
bifur_IRC_Cartesians_MW_output/new_data/bifur_traj1_Cartesians_MW point 337
C -0.28009 0.77619 1.08033
 C 0.41766 0.70751 -1.07412
 C -0.21951 1.20727 0.00473
 C 0.02021 -0.50306 1.77871
 C -0.15159 -0.46055 -1.78226
 F -0.83180 1.63237 1.81602
 F 1.63812 1.36149 -1.80500
 H -0.85989 -1.05048 1.78173
 H -0.99511 -0.93540 -1.18835
 H 0.83979 -1.07807 1.31457
 H 0.68616 -1.11775 -1.92708
 H 0.25462 -0.33124 2.77615
 H -0.51856 -0.20829 -2.77545
13
bifur_IRC_Cartesians_MW_output/new_data/bifur_traj1_Cartesians_MW point 338
C -0.27796 0.77598 1.08031
 C 0.41552 0.70773 -1.07414
 C -0.21954 1.20727 0.00471
 C 0.01968 -0.50293 1.77872
 C -0.15107 -0.46068 -1.78224
 F -0.82423 1.63153 1.81597
 F 1.63058 1.36233 -1.80504
 H -0.86030 -1.05013 1.77992
 H -0.99469 -0.93576 -1.19016
 H 0.83932 -1.07819 1.31644
 H 0.68663 -1.11762 -1.92520
 H 0.25226 -0.33086 2.77615
 H -0.51618 -0.20867 -2.77544
13
bifur_IRC_Cartesians_MW_output/new_data/bifur_traj1_Cartesians_MW point 339
C -0.27584 0.77576 1.08029
 C 0.41338 0.70794 -1.07415
 C -0.21957 1.20728 0.00468
 C 0.01915 -0.50280 1.77873
 C -0.15054 -0.46081 -1.78223
 F -0.81666 1.63070 1.81593
 F 1.62304 1.36316 -1.80508
 H -0.86072 -1.04978 1.77811
 H -0.99428 -0.93611 -1.19198
 H 0.83886 -1.07831 1.31831
 H 0.68710 -1.11750 -1.92332
 H 0.24989 -0.33049 2.77615
 H -0.51381 -0.20904 -2.77544
13
bifur_IRC_Cartesians_MW_output/new_data/bifur_traj1_Cartesians_MW point 340
C -0.27370 0.77555 1.08027
 C 0.41123 0.70816 -1.07417
 C -0.21960 1.20728 0.00465
 C 0.01862 -0.50267 1.77874
 C -0.15002 -0.46094 -1.78221
 F -0.80908 1.62986 1.81588
 F 1.61549 1.36400 -1.80512
 H -0.86114 -1.04943 1.77629
 H -0.99386 -0.93647 -1.19379
 H 0.83838 -1.07843 1.32019
 H 0.68757 -1.11737 -1.92144
 H 0.24753 -0.33011 2.77615
 H -0.51144 -0.20942 -2.77544
13
bifur_IRC_Cartesians_MW_output/new_data/bifur_traj1_Cartesians_MW point 341
C -0.27156 0.77534 1.08024
 C 0.40907 0.70837 -1.07419
 C -0.21963 1.20729 0.00462
 C 0.01809 -0.50254 1.77875
 C -0.14948 -0.46107 -1.78220
 F -0.80143 1.62902 1.81583
 F 1.60788 1.36484 -1.80516
 H -0.86156 -1.04908 1.77446
 H -0.99344 -0.93682 -1.19562
 H 0.83791 -1.07856 1.32208
 H 0.68805 -1.11725 -1.91954
 H 0.24514 -0.32974 2.77615
 H -0.50905 -0.20980 -2.77543
13
bifur_IRC_Cartesians_MW_output/new_data/bifur_traj1_Cartesians_MW point 342
C -0.27156 0.77534 1.08024
 C 0.40907 0.70837 -1.07419
 C -0.21963 1.20729 0.00462
 C 0.01809 -0.50254 1.77875
 C -0.14948 -0.46107 -1.78220
 F -0.80143 1.62902 1.81583
 F 1.60788 1.36484 -1.80516
 H -0.86156 -1.04908 1.77446
 H -0.99344 -0.93682 -1.19562
 H 0.83791 -1.07856 1.32208
 H 0.68805 -1.11725 -1.91954
 H 0.24514 -0.32974 2.77615
 H -0.50905 -0.20980 -2.77543
13
bifur_IRC_Cartesians_MW_output/new_data/bifur_traj1_Cartesians_MW point 343
C -0.26708 0.77489 1.08020
 C 0.40457 0.70882 -1.07423
 C -0.21969 1.20730 0.00457
 C 0.01698 -0.50227 1.77877
 C -0.14838 -0.46134 -1.78216
 F -0.78550 1.62726 1.81574
 F 1.59202 1.36660 -1.80525
 H -0.86243 -1.04835 1.77064
 H -0.99257 -0.93757 -1.19944
 H 0.83692 -1.07881 1.32602
 H 0.68904 -1.11698 -1.91558
 H 0.24017 -0.32895 2.77614
 H -0.50406 -0.21059 -2.77542
13
bifur_IRC_Cartesians_MW_output/new_data/bifur_traj1_Cartesians_MW point 344
C -0.26463 0.77465 1.08017
 C 0.40211 0.70907 -1.07425
 C -0.21972 1.20730 0.00454
 C 0.01637 -0.50213 1.77879
 C -0.14777 -0.46148 -1.78214
 F -0.77679 1.62630 1.81569
 F 1.58335 1.36755 -1.80530
 H -0.86291 -1.04795 1.76856
 H -0.99209 -0.93797 -1.20153
 H 0.83638 -1.07895 1.32817
 H 0.68958 -1.11684 -1.91341
 H 0.23745 -0.32852 2.77614
 H -0.50133 -0.21102 -2.77542
13
bifur_IRC_Cartesians_MW_output/new_data/bifur_traj1_Cartesians_MW point 345
C -0.26193 0.77438 1.08014
 C 0.39940 0.70934 -1.07427
 C -0.21976 1.20731 0.00450
 C 0.01570 -0.50197 1.77880
 C -0.14711 -0.46165 -1.78212
 F -0.76719 1.62524 1.81563
 F 1.57378 1.36861 -1.80535
 H -0.86343 -1.04751 1.76626
 H -0.99156 -0.93842 -1.20383
 H 0.83579 -1.07910 1.33054
 H 0.69018 -1.11668 -1.91102
 H 0.23445 -0.32805 2.77614
 H -0.49832 -0.21150 -2.77542
13
bifur_IRC_Cartesians_MW_output/new_data/bifur_traj1_Cartesians_MW point 346
C -0.25887 0.77407 1.08011
 C 0.39632 0.70965 -1.07430
 C -0.21980 1.20732 0.00446
 C 0.01494 -0.50178 1.77881
 C -0.14635 -0.46183 -1.78210
 F -0.75630 1.62404 1.81556
 F 1.56295 1.36981 -1.80541
 H -0.86403 -1.04701 1.76365
 H -0.99096 -0.93893 -1.20643
 H 0.83511 -1.07928 1.33323
 H 0.69085 -1.11650 -1.90832
 H 0.23105 -0.32751 2.77614
 H -0.49492 -0.21204 -2.77541
13
bifur_IRC_Cartesians_MW_output/new_data/bifur_traj1_Cartesians_MW point 347
C -0.25537 0.77372 1.08007
 C 0.39280 0.71000 -1.07433
 C -0.21984 1.20732 0.00442
 C 0.01408 -0.50157 1.77883
 C -0.14548 -0.46204 -1.78208
 F -0.74385 1.62267 1.81549
 F 1.55055 1.37118 -1.80548
 H -0.86471 -1.04644 1.76067
 H -0.99028 -0.93951 -1.20942
 H 0.83434 -1.07948 1.33631
 H 0.69163 -1.11629 -1.90522
 H 0.22716 -0.32689 2.77613
 H -0.49101 -0.21266 -2.77541
13
bifur_IRC_Cartesians_MW_output/new_data/bifur_traj1_Cartesians_MW point 348
C -0.25140 0.77333 1.08003
 C 0.38880 0.71040 -1.07436
 C -0.21990 1.20733 0.00437
 C 0.01309 -0.50133 1.77885
 C -0.14450 -0.46228 -1.78205
 F -0.72971 1.62111 1.81540
 F 1.53647 1.37274 -1.80555
 H -0.86549 -1.04580 1.75728
 H -0.98950 -0.94017 -1.21280
 H 0.83346 -1.07971 1.33981
 H 0.69251 -1.11606 -1.90171
 H 0.22275 -0.32620 2.77613
 H -0.48659 -0.21336 -2.77540
13
bifur_IRC_Cartesians_MW_output/new_data/bifur_traj1_Cartesians_MW point 349
C -0.24699 0.77289 1.07998
 C 0.38437 0.71084 -1.07440
 C -0.21995 1.20734 0.00431
 C 0.01200 -0.50107 1.77887
 C -0.14341 -0.46255 -1.78201
 F -0.71403 1.61938 1.81531
 F 1.52086 1.37447 -1.80564
 H -0.86635 -1.04508 1.75353
 H -0.98864 -0.94091 -1.21656
 H 0.83249 -1.07996 1.34369
 H 0.69348 -1.11580 -1.89781
 H 0.21785 -0.32542 2.77613
 H -0.48168 -0.21414 -2.77539
13
bifur_IRC_Cartesians_MW_output/new_data/bifur_traj1_Cartesians_MW point 350
C -0.24224 0.77241 1.07993
 C 0.37960 0.71132 -1.07444
 C -0.22002 1.20735 0.00425
 C 0.01082 -0.50078 1.77889
 C -0.14224 -0.46284 -1.78198
 F -0.69713 1.61751 1.81521
 F 1.50403 1.37633 -1.80573
 H -0.86728 -1.04430 1.74948
 H -0.98772 -0.94170 -1.22061
 H 0.83144 -1.08023 1.34786
 H 0.69453 -1.11552 -1.89361
 H 0.21258 -0.32459 2.77613
 H -0.47639 -0.21498 -2.77538
13
bifur_IRC_Cartesians_MW_output/new_data/bifur_traj1_Cartesians_MW point 351
C -0.23726 0.77191 1.07988
 C 0.37459 0.71182 -1.07448
 C -0.22008 1.20736 0.00419
 C 0.00958 -0.50049 1.77892
 C -0.14101 -0.46314 -1.78194
 F -0.67940 1.61555 1.81510
 F 1.48637 1.37829 -1.80583
 H -0.86825 -1.04349 1.74523
 H -0.98674 -0.94252 -1.22485
 H 0.83034 -1.08051 1.35225
 H 0.69564 -1.11523 -1.88920
 H 0.20704 -0.32371 2.77612
 H -0.47083 -0.21586 -2.77538
13
bifur_IRC_Cartesians_MW_output/new_data/bifur_traj1_Cartesians_MW point 352
C -0.23215 0.77140 1.07982
 C 0.36945 0.71234 -1.07452
 C -0.22015 1.20738 0.00412
 C 0.00832 -0.50018 1.77894
 C -0.13974 -0.46345 -1.78191
 F -0.66121 1.61355 1.81499
 F 1.46827 1.38029 -1.80593
 H -0.86925 -1.04266 1.74087
 H -0.98574 -0.94337 -1.22921
 H 0.82922 -1.08080 1.35674
 H 0.69677 -1.11492 -1.88468
 H 0.20137 -0.32282 2.77612
 H -0.46514 -0.21676 -2.77537
13
bifur_IRC_Cartesians_MW_output/new_data/bifur_traj1_Cartesians_MW point 353
C -0.23215 0.77140 1.07982
 C 0.36945 0.71234 -1.07452
 C -0.22015 1.20738 0.00412
 C 0.00832 -0.50018 1.77894
 C -0.13974 -0.46345 -1.78191
 F -0.66121 1.61355 1.81499
 F 1.46827 1.38029 -1.80593
 H -0.86925 -1.04266 1.74087
 H -0.98574 -0.94337 -1.22921
 H 0.82922 -1.08080 1.35674
 H 0.69677 -1.11492 -1.88468
 H 0.20137 -0.32282 2.77612
 H -0.46514 -0.21676 -2.77537
13
bifur_IRC_Cartesians_MW_output/new_data/bifur_traj1_Cartesians_MW point 354
C -0.22196 0.77039 1.07972
 C 0.35920 0.71336 -1.07461
 C -0.22029 1.20740 0.00399
 C 0.00579 -0.49957 1.77899
 C -0.13723 -0.46406 -1.78183
 F -0.62494 1.60955 1.81477
 F 1.43216 1.38429 -1.80613
 H -0.87124 -1.04099 1.73219
 H -0.98375 -0.94507 -1.23790
 H 0.82697 -1.08138 1.36571
 H 0.69902 -1.11432 -1.87567
 H 0.19005 -0.32103 2.77611
 H -0.45378 -0.21856 -2.77535
13
bifur_IRC_Cartesians_MW_output/new_data/bifur_traj1_Cartesians_MW point 355
C -0.21707 0.76990 1.07966
 C 0.35429 0.71385 -1.07465
 C -0.22035 1.20741 0.00393
 C 0.00458 -0.49927 1.77902
 C -0.13602 -0.46436 -1.78179
 F -0.60757 1.60763 1.81467
 F 1.41486 1.38620 -1.80622
 H -0.87219 -1.04020 1.72803
 H -0.98280 -0.94588 -1.24206
 H 0.82589 -1.08166 1.37000
 H 0.70010 -1.11404 -1.87135
 H 0.18462 -0.32017 2.77611
 H -0.44834 -0.21942 -2.77534
13
bifur_IRC_Cartesians_MW_output/new_data/bifur_traj1_Cartesians_MW point 356
C -0.21245 0.76944 1.07961
 C 0.34964 0.71432 -1.07469
 C -0.22041 1.20742 0.00387
 C 0.00343 -0.49900 1.77904
 C -0.13488 -0.46464 -1.78176
 F -0.59112 1.60581 1.81457
 F 1.39848 1.38801 -1.80631
 H -0.87309 -1.03944 1.72409
 H -0.98189 -0.94665 -1.24600
 H 0.82487 -1.08192 1.37407
 H 0.70113 -1.11376 -1.86726
 H 0.17949 -0.31936 2.77611
 H -0.44319 -0.22024 -2.77533
13
bifur_IRC_Cartesians_MW_output/new_data/bifur_traj1_Cartesians_MW point 357
C -0.20813 0.76901 1.07957
 C 0.34530 0.71475 -1.07473
 C -0.22047 1.20743 0.00381
 C 0.00236 -0.49874 1.77906
 C -0.13381 -0.46490 -1.78173
 F -0.57575 1.60412 1.81447
 F 1.38318 1.38971 -1.80640
 H -0.87394 -1.03874 1.72041
 H -0.98105 -0.94737 -1.24968
 H 0.82392 -1.08217 1.37787
 H 0.70208 -1.11351 -1.86344
 H 0.17469 -0.31860 2.77610
 H -0.43838 -0.22100 -2.77533
13
bifur_IRC_Cartesians_MW_output/new_data/bifur_traj1_Cartesians_MW point 358
C -0.20412 0.76861 1.07953
 C 0.34126 0.71516 -1.07476
 C -0.22053 1.20744 0.00376
 C 0.00137 -0.49850 1.77908
 C -0.13282 -0.46514 -1.78170
 F -0.56147 1.60254 1.81439
 F 1.36896 1.39128 -1.80647
 H -0.87472 -1.03808 1.71699
 H -0.98027 -0.94803 -1.25310
 H 0.82303 -1.08240 1.38140
 H 0.70297 -1.11327 -1.85989
 H 0.17023 -0.31789 2.77610
 H -0.43391 -0.22171 -2.77532
13
bifur_IRC_Cartesians_MW_output/new_data/bifur_traj1_Cartesians_MW point 359
C -0.20036 0.76823 1.07949
 C 0.33748 0.71554 -1.07479
 C -0.22058 1.20745 0.00371
 C 0.00044 -0.49827 1.77910
 C -0.13189 -0.46537 -1.78167
 F -0.54809 1.60107 1.81431
 F 1.35564 1.39275 -1.80655
 H -0.87545 -1.03747 1.71378
 H -0.97953 -0.94866 -1.25630
 H 0.82220 -1.08261 1.38471
 H 0.70380 -1.11305 -1.85656
 H 0.16605 -0.31723 2.77610
 H -0.42972 -0.22238 -2.77531
13
bifur_IRC_Cartesians_MW_output/new_data/bifur_traj1_Cartesians_MW point 360
C -0.19675 0.76787 1.07945
 C 0.33385 0.71590 -1.07482
 C -0.22062 1.20746 0.00367
 C -0.00046 -0.49806 1.77912
 C -0.13099 -0.46558 -1.78164
 F -0.53525 1.59965 1.81423
 F 1.34286 1.39417 -1.80662
 H -0.87616 -1.03688 1.71071
 H -0.97883 -0.94926 -1.25938
 H 0.82141 -1.08282 1.38788
 H 0.70460 -1.11284 -1.85337
 H 0.16205 -0.31660 2.77609
 H -0.42570 -0.22301 -2.77531
13
bifur_IRC_Cartesians_MW_output/new_data/bifur_traj1_Cartesians_MW point 361
C -0.19318 0.76752 1.07941
 C 0.33026 0.71626 -1.07485
 C -0.22067 1.20747 0.00362
 C -0.00135 -0.49784 1.77913
 C -0.13011 -0.46580 -1.78162
 F -0.52255 1.59825 1.81415
 F 1.33020 1.39557 -1.80669
 H -0.87686 -1.03630 1.70766
 H -0.97813 -0.94985 -1.26242
 H 0.82062 -1.08302 1.39102
 H 0.70539 -1.11263 -1.85021
 H 0.15808 -0.31597 2.77609
 H -0.42172 -0.22364 -2.77530
13
bifur_IRC_Cartesians_MW_output/new_data/bifur_traj1_Cartesians_MW point 362
C -0.18953 0.76715 1.07937
 C 0.32659 0.71663 -1.07488
 C -0.22072 1.20747 0.00357
 C -0.00225 -0.49762 1.77915
 C -0.12921 -0.46602 -1.78159
 F -0.50956 1.59682 1.81408
 F 1.31727 1.39700 -1.80676
 H -0.87757 -1.03570 1.70455
 H -0.97742 -0.95046 -1.26553
 H 0.81981 -1.08323 1.39423
 H 0.70620 -1.11241 -1.84699
 H 0.15403 -0.31533 2.77609
 H -0.41765 -0.22429 -2.77530
13
bifur_IRC_Cartesians_MW_output/new_data/bifur_traj1_Cartesians_MW point 363
C -0.18569 0.76677 1.07933
 C 0.32274 0.71701 -1.07492
 C -0.22077 1.20748 0.00353
 C -0.00320 -0.49739 1.77917
 C -0.12826 -0.46625 -1.78156
 F -0.49591 1.59531 1.81399
 F 1.30369 1.39850 -1.80683
 H -0.87832 -1.03508 1.70128
 H -0.97667 -0.95110 -1.26880
 H 0.81897 -1.08345 1.39761
 H 0.70705 -1.11219 -1.84359
 H 0.14977 -0.31466 2.77609
 H -0.41338 -0.22497 -2.77529
13
bifur_IRC_Cartesians_MW_output/new_data/bifur_traj1_Cartesians_MW point 364
C -0.18569 0.76677 1.07933
 C 0.32274 0.71701 -1.07492
 C -0.22077 1.20748 0.00353
 C -0.00320 -0.49739 1.77917
 C -0.12826 -0.46625 -1.78156
 F -0.49592 1.59531 1.81399
 F 1.30369 1.39850 -1.80683
 H -0.87832 -1.03508 1.70128
 H -0.97667 -0.95110 -1.26880
 H 0.81897 -1.08345 1.39761
 H 0.70705 -1.11219 -1.84359
 H 0.14977 -0.31466 2.77609
 H -0.41338 -0.22497 -2.77529
13
bifur_IRC_Cartesians_MW_output/new_data/bifur_traj1_Cartesians_MW point 365
C -0.17703 0.76590 1.07924
 C 0.31403 0.71788 -1.07499
 C -0.22089 1.20750 0.00341
 C -0.00535 -0.49687 1.77921
 C -0.12612 -0.46677 -1.78150
 F -0.46509 1.59191 1.81381
 F 1.27300 1.40190 -1.80700
 H -0.88001 -1.03367 1.69390
 H -0.97497 -0.95254 -1.27618
 H 0.81706 -1.08394 1.40523
 H 0.70896 -1.11168 -1.83593
 H 0.14014 -0.31314 2.77608
 H -0.40373 -0.22650 -2.77528
13
bifur_IRC_Cartesians_MW_output/new_data/bifur_traj1_Cartesians_MW point 366
C -0.17193 0.76539 1.07918
 C 0.30890 0.71840 -1.07503
 C -0.22095 1.20751 0.00335
 C -0.00661 -0.49657 1.77924
 C -0.12486 -0.46708 -1.78146
 F -0.44694 1.58991 1.81370
 F 1.25493 1.40390 -1.80710
 H -0.88100 -1.03283 1.68955
 H -0.97398 -0.95338 -1.28053
 H 0.81593 -1.08423 1.40971
 H 0.71009 -1.11138 -1.83142
 H 0.13448 -0.31224 2.77608
 H -0.39805 -0.22740 -2.77527
13
bifur_IRC_Cartesians_MW_output/new_data/bifur_traj1_Cartesians_MW point 367
C -0.16607 0.76481 1.07912
 C 0.30300 0.71899 -1.07508
 C -0.22103 1.20753 0.00327
 C -0.00807 -0.49622 1.77927
 C -0.12341 -0.46744 -1.78142
 F -0.42608 1.58761 1.81357
 F 1.23416 1.40620 -1.80721
 H -0.88215 -1.03188 1.68456
 H -0.97283 -0.95436 -1.28553
 H 0.81464 -1.08457 1.41487
 H 0.71139 -1.11103 -1.82624
 H 0.12797 -0.31121 2.77607
 H -0.39151 -0.22843 -2.77526
13
bifur_IRC_Cartesians_MW_output/new_data/bifur_traj1_Cartesians_MW point 368
C -0.15919 0.76412 1.07905
 C 0.29609 0.71968 -1.07514
 C -0.22112 1.20754 0.00319
 C -0.00977 -0.49580 1.77930
 C -0.12171 -0.46785 -1.78137
 F -0.40162 1.58491 1.81343
 F 1.20981 1.40889 -1.80735
 H -0.88349 -1.03076 1.67870
 H -0.97149 -0.95550 -1.29139
 H 0.81312 -1.08496 1.42092
 H 0.71291 -1.11062 -1.82016
 H 0.12033 -0.31000 2.77607
 H -0.38386 -0.22965 -2.77525
13
bifur_IRC_Cartesians_MW_output/new_data/bifur_traj1_Cartesians_MW point 369
C -0.15103 0.76331 1.07896
 C 0.28788 0.72050 -1.07521
 C -0.22123 1.20756 0.00308
 C -0.01180 -0.49531 1.77934
 C -0.11969 -0.46834 -1.78131
 F -0.37258 1.58170 1.81325
 F 1.18089 1.41209 -1.80751
 H -0.88508 -1.02943 1.67174
 H -0.96989 -0.95686 -1.29834
 H 0.81132 -1.08542 1.42810
 H 0.71471 -1.11014 -1.81294
 H 0.11126 -0.30857 2.77606
 H -0.37476 -0.23109 -2.77523
13
bifur_IRC_Cartesians_MW_output/new_data/bifur_traj1_Cartesians_MW point 370
C -0.14136 0.76234 1.07886
 C 0.27816 0.72147 -1.07529
 C -0.22136 1.20758 0.00296
 C -0.01419 -0.49473 1.77939
 C -0.11730 -0.46893 -1.78124
 F -0.33818 1.57791 1.81304
 F 1.14664 1.41588 -1.80769
 H -0.88697 -1.02785 1.66351
 H -0.96801 -0.95846 -1.30658
 H 0.80919 -1.08597 1.43660
 H 0.71685 -1.10957 -1.80439
 H 0.10053 -0.30687 2.77606
 H -0.36399 -0.23280 -2.77522
13
bifur_IRC_Cartesians_MW_output/new_data/bifur_traj1_Cartesians_MW point 371
C -0.13024 0.76123 1.07874
 C 0.26698 0.72259 -1.07538
 C -0.22151 1.20761 0.00282
 C -0.01695 -0.49407 1.77944
 C -0.11456 -0.46960 -1.78116
 F -0.29860 1.57354 1.81280
 F 1.10723 1.42024 -1.80791
 H -0.88914 -1.02604 1.65403
 H -0.96583 -0.96031 -1.31606
 H 0.80673 -1.08661 1.44638
 H 0.71931 -1.10892 -1.79455
 H 0.08817 -0.30492 2.77605
 H -0.35160 -0.23476 -2.77520
13
bifur_IRC_Cartesians_MW_output/new_data/bifur_traj1_Cartesians_MW point 372
C -0.11812 0.76002 1.07861
 C 0.25479 0.72381 -1.07549
 C -0.22167 1.20764 0.00266
 C -0.01996 -0.49334 1.77950
 C -0.11156 -0.47033 -1.78107
 F -0.25548 1.56878 1.81255
 F 1.06429 1.42499 -1.80815
 H -0.89151 -1.02406 1.64370
 H -0.96346 -0.96233 -1.32639
 H 0.80406 -1.08730 1.45704
 H 0.72200 -1.10820 -1.78383
 H 0.07471 -0.30279 2.77604
 H -0.33809 -0.23690 -2.77518
13
bifur_IRC_Cartesians_MW_output/new_data/bifur_traj1_Cartesians_MW point 373
C -0.10576 0.75879 1.07848
 C 0.24236 0.72506 -1.07559
 C -0.22183 1.20767 0.00250
 C -0.02302 -0.49260 1.77956
 C -0.10851 -0.47108 -1.78098
 F -0.21151 1.56393 1.81228
 F 1.02052 1.42984 -1.80839
 H -0.89392 -1.02204 1.63317
 H -0.96105 -0.96438 -1.33692
 H 0.80133 -1.08800 1.46791
 H 0.72473 -1.10748 -1.77290
 H 0.06098 -0.30062 2.77603
 H -0.32433 -0.23909 -2.77516
13
bifur_IRC_Cartesians_MW_output/new_data/bifur_traj1_Cartesians_MW point 374
C -0.09389 0.75761 1.07835
 C 0.23043 0.72625 -1.07569
 C -0.22199 1.20769 0.00235
 C -0.02596 -0.49189 1.77962
 C -0.10557 -0.47180 -1.78089
 F -0.16927 1.55927 1.81203
 F 0.97846 1.43449 -1.80862
 H -0.89624 -1.02011 1.62305
 H -0.95873 -0.96636 -1.34704
 H 0.79871 -1.08868 1.47836
 H 0.72736 -1.10678 -1.76240
 H 0.04780 -0.29854 2.77602
 H -0.31110 -0.24118 -2.77514
13
bifur_IRC_Cartesians_MW_output/new_data/bifur_traj1_Cartesians_MW point 375
C -0.09389 0.75761 1.07835
 C 0.23043 0.72625 -1.07569
 C -0.22199 1.20769 0.00235
 C -0.02596 -0.49189 1.77962
 C -0.10557 -0.47180 -1.78089
 F -0.16927 1.55927 1.81203
 F 0.97846 1.43449 -1.80862
 H -0.89624 -1.02011 1.62305
 H -0.95873 -0.96636 -1.34704
 H 0.79871 -1.08868 1.47836
 H 0.72736 -1.10678 -1.76240
 H 0.04780 -0.29854 2.77602
 H -0.31110 -0.24118 -2.77514
13
bifur_IRC_Cartesians_MW_output/new_data/bifur_traj1_Cartesians_MW point 376
C -0.07328 0.75555 1.07813
 C 0.20970 0.72833 -1.07586
 C -0.22227 1.20774 0.00209
 C -0.03107 -0.49065 1.77972
 C -0.10048 -0.47304 -1.78074
 F -0.09593 1.55118 1.81158
 F 0.90544 1.44257 -1.80902
 H -0.90026 -1.01675 1.60548
 H -0.95470 -0.96978 -1.36461
 H 0.79417 -1.08985 1.49649
 H 0.73192 -1.10556 -1.74417
 H 0.02490 -0.29492 2.77601
 H -0.28814 -0.24482 -2.77511
13
bifur_IRC_Cartesians_MW_output/new_data/bifur_traj1_Cartesians_MW point 377
C -0.06483 0.75471 1.07804
 C 0.20121 0.72918 -1.07594
 C -0.22238 1.20776 0.00198
 C -0.03317 -0.49014 1.77976
 C -0.09839 -0.47355 -1.78067
 F -0.06587 1.54786 1.81140
 F 0.87551 1.44589 -1.80918
 H -0.90191 -1.01537 1.59828
 H -0.95305 -0.97119 -1.37181
 H 0.79230 -1.09033 1.50392
 H 0.73379 -1.10506 -1.73670
 H 0.01552 -0.29343 2.77600
 H -0.27872 -0.24632 -2.77509
13
bifur_IRC_Cartesians_MW_output/new_data/bifur_traj1_Cartesians_MW point 378
C -0.05755 0.75398 1.07796
 C 0.19389 0.72991 -1.07600
 C -0.22248 1.20778 0.00188
 C -0.03497 -0.48971 1.77980
 C -0.09659 -0.47399 -1.78062
 F -0.03997 1.54500 1.81125
 F 0.84972 1.44874 -1.80933
 H -0.90333 -1.01418 1.59208
 H -0.95163 -0.97240 -1.37801
 H 0.79070 -1.09075 1.51032
 H 0.73540 -1.10463 -1.73026
 H 0.00743 -0.29215 2.77600
 H -0.27061 -0.24760 -2.77508
13
bifur_IRC_Cartesians_MW_output/new_data/bifur_traj1_Cartesians_MW point 379
C -0.05124 0.75335 1.07790
 C 0.18754 0.73054 -1.07605
 C -0.22256 1.20779 0.00180
 C -0.03654 -0.48933 1.77983
 C -0.09503 -0.47437 -1.78057
 F -0.01752 1.54253 1.81111
 F 0.82736 1.45121 -1.80945
 H -0.90456 -1.01315 1.58670
 H -0.95040 -0.97345 -1.38339
 H 0.78930 -1.09111 1.51587
 H 0.73679 -1.10426 -1.72468
 H 0.00042 -0.29105 2.77599
 H -0.26358 -0.24872 -2.77507
13
bifur_IRC_Cartesians_MW_output/new_data/bifur_traj1_Cartesians_MW point 380
C -0.04558 0.75279 1.07784
 C 0.18185 0.73111 -1.07610
 C -0.22263 1.20780 0.00173
 C -0.03794 -0.48899 1.77986
 C -0.09363 -0.47471 -1.78053
 F 0.00262 1.54031 1.81099
 F 0.80732 1.45343 -1.80956
 H -0.90567 -1.01223 1.58188
 H -0.94929 -0.97439 -1.38821
 H 0.78806 -1.09143 1.52085
 H 0.73804 -1.10393 -1.71968
 H -0.00586 -0.29005 2.77599
 H -0.25728 -0.24972 -2.77506
13
bifur_IRC_Cartesians_MW_output/new_data/bifur_traj1_Cartesians_MW point 381
C -0.04016 0.75224 1.07778
 C 0.17640 0.73166 -1.07614
 C -0.22271 1.20782 0.00166
 C -0.03929 -0.48866 1.77988
 C -0.09229 -0.47504 -1.78049
 F 0.02192 1.53818 1.81087
 F 0.78810 1.45556 -1.80966
 H -0.90673 -1.01134 1.57726
 H -0.94823 -0.97529 -1.39283
 H 0.78686 -1.09174 1.52562
 H 0.73924 -1.10361 -1.71488
 H -0.01189 -0.28910 2.77599
 H -0.25124 -0.25068 -2.77505
13
bifur_IRC_Cartesians_MW_output/new_data/bifur_traj1_Cartesians_MW point 382
C -0.03446 0.75168 1.07772
 C 0.17067 0.73223 -1.07619
 C -0.22278 1.20783 0.00159
 C -0.04070 -0.48832 1.77991
 C -0.09088 -0.47538 -1.78045
 F 0.04218 1.53594 1.81075
 F 0.76793 1.45779 -1.80977
 H -0.90784 -1.01041 1.57240
 H -0.94712 -0.97623 -1.39769
 H 0.78560 -1.09206 1.53063
 H 0.74050 -1.10327 -1.70984
 H -0.01821 -0.28810 2.77598
 H -0.24489 -0.25168 -2.77504
13
bifur_IRC_Cartesians_MW_output/new_data/bifur_traj1_Cartesians_MW point 383
C -0.02799 0.75103 1.07765
 C 0.16416 0.73288 -1.07625
 C -0.22287 1.20784 0.00151
 C -0.04230 -0.48793 1.77994
 C -0.08928 -0.47577 -1.78040
 F 0.06521 1.53340 1.81061
 F 0.74499 1.46033 -1.80990
 H -0.90910 -1.00936 1.56689
 H -0.94586 -0.97731 -1.40320
 H 0.78417 -1.09243 1.53632
 H 0.74194 -1.10289 -1.70412
 H -0.02540 -0.28696 2.77598
 H -0.23768 -0.25283 -2.77503
13
bifur_IRC_Cartesians_MW_output/new_data/bifur_traj1_Cartesians_MW point 384
C -0.02034 0.75027 1.07757
 C 0.15647 0.73365 -1.07631
 C -0.22297 1.20786 0.00141
 C -0.04420 -0.48747 1.77998
 C -0.08739 -0.47624 -1.78035
 F 0.09244 1.53040 1.81045
 F 0.71789 1.46333 -1.81005
 H -0.91060 -1.00811 1.56037
 H -0.94436 -0.97858 -1.40972
 H 0.78249 -1.09287 1.54305
 H 0.74363 -1.10244 -1.69735
 H -0.03390 -0.28562 2.77597
 H -0.22915 -0.25418 -2.77502
13
bifur_IRC_Cartesians_MW_output/new_data/bifur_traj1_Cartesians_MW point 385
C -0.01130 0.74936 1.07747
 C 0.14738 0.73457 -1.07639
 C -0.22309 1.20788 0.00129
 C -0.04644 -0.48693 1.78003
 C -0.08516 -0.47678 -1.78028
 F 0.12461 1.52685 1.81026
 F 0.68585 1.46687 -1.81023
 H -0.91236 -1.00664 1.55266
 H -0.94259 -0.98008 -1.41743
 H 0.78049 -1.09338 1.55101
 H 0.74563 -1.10191 -1.68935
 H -0.04394 -0.28403 2.77597
 H -0.21908 -0.25577 -2.77500
13
bifur_IRC_Cartesians_MW_output/new_data/bifur_traj1_Cartesians_MW point 386
C -0.01130 0.74936 1.07747
 C 0.14738 0.73457 -1.07639
 C -0.22309 1.20788 0.00129
 C -0.04644 -0.48693 1.78003
 C -0.08516 -0.47678 -1.78028
 F 0.12461 1.52685 1.81026
 F 0.68585 1.46687 -1.81023
 H -0.91236 -1.00664 1.55266
 H -0.94259 -0.98008 -1.41743
 H 0.78049 -1.09338 1.55101
 H 0.74563 -1.10191 -1.68935
 H -0.04394 -0.28403 2.77597
 H -0.21908 -0.25577 -2.77500
13
bifur_IRC_Cartesians_MW_output/new_data/bifur_traj1_Cartesians_MW point 387
C 0.01130 0.74711 1.07723
 C 0.12465 0.73684 -1.07658
 C -0.22339 1.20793 0.00100
 C -0.05205 -0.48558 1.78014
 C -0.07957 -0.47815 -1.78011
 F 0.20502 1.51797 1.80977
 F 0.60579 1.47573 -1.81066
 H -0.91677 -1.00295 1.53340
 H -0.93818 -0.98384 -1.43669
 H 0.77551 -1.09467 1.57089
 H 0.75063 -1.10058 -1.66936
 H -0.06905 -0.28006 2.77595
 H -0.19390 -0.25977 -2.77497
13
bifur_IRC_Cartesians_MW_output/new_data/bifur_traj1_Cartesians_MW point 388
C 0.02502 0.74574 1.07709
 C 0.11086 0.73822 -1.07669
 C -0.22357 1.20797 0.00083
 C -0.05545 -0.48475 1.78020
 C -0.07618 -0.47898 -1.78001
 F 0.25382 1.51259 1.80948
 F 0.55720 1.48111 -1.81093
 H -0.91945 -1.00071 1.52171
 H -0.93550 -0.98612 -1.44838
 H 0.77248 -1.09545 1.58295
 H 0.75366 -1.09977 -1.65723
 H -0.08428 -0.27765 2.77594
 H -0.17862 -0.26219 -2.77494
13
bifur_IRC_Cartesians_MW_output/new_data/bifur_traj1_Cartesians_MW point 389
C 0.04041 0.74420 1.07692
 C 0.09538 0.73977 -1.07682
 C -0.22378 1.20800 0.00063
 C -0.05926 -0.48383 1.78028
 C -0.07238 -0.47991 -1.77990
 F 0.30860 1.50655 1.80915
 F 0.50266 1.48715 -1.81123
 H -0.92246 -0.99820 1.50859
 H -0.93249 -0.98868 -1.46150
 H 0.76908 -1.09633 1.59649
 H 0.75707 -1.09886 -1.64362
 H -0.10138 -0.27495 2.77593
 H -0.16147 -0.26491 -2.77492
13
bifur_IRC_Cartesians_MW_output/new_data/bifur_traj1_Cartesians_MW point 390
C 0.05723 0.74253 1.07674
 C 0.07847 0.74146 -1.07697
 C -0.22400 1.20804 0.00042
 C -0.06343 -0.48282 1.78036
 C -0.06822 -0.48092 -1.77978
 F 0.36845 1.49994 1.80879
 F 0.44307 1.49374 -1.81156
 H -0.92574 -0.99546 1.49426
 H -0.92920 -0.99148 -1.47583
 H 0.76537 -1.09729 1.61129
 H 0.76079 -1.09787 -1.62874
 H -0.12006 -0.27200 2.77592
 H -0.14273 -0.26788 -2.77489
13
bifur_IRC_Cartesians_MW_output/new_data/bifur_traj1_Cartesians_MW point 391
C 0.07440 0.74081 1.07656
 C 0.06121 0.74319 -1.07711
 C -0.22423 1.20808 0.00020
 C -0.06769 -0.48179 1.78045
 C -0.06397 -0.48196 -1.77965
 F 0.42953 1.49320 1.80842
 F 0.38226 1.50047 -1.81189
 H -0.92909 -0.99266 1.47963
 H -0.92585 -0.99433 -1.49046
 H 0.76159 -1.09826 1.62639
 H 0.76459 -1.09686 -1.61356
 H -0.13913 -0.26898 2.77591
 H -0.12360 -0.27091 -2.77486
13
bifur_IRC_Cartesians_MW_output/new_data/bifur_traj1_Cartesians_MW point 392
C 0.08996 0.73926 1.07639
 C 0.04557 0.74476 -1.07724
 C -0.22444 1.20811 -0.00000
 C -0.07155 -0.48086 1.78052
 C -0.06013 -0.48290 -1.77954
 F 0.48489 1.48710 1.80809
 F 0.32714 1.50657 -1.81219
 H -0.93213 -0.99012 1.46637
 H -0.92281 -0.99692 -1.50372
 H 0.75815 -1.09915 1.64007
 H 0.76803 -1.09594 -1.59980
 H -0.15641 -0.26625 2.77590
 H -0.10627 -0.27366 -2.77484
13
bifur_IRC_Cartesians_MW_output/new_data/bifur_traj1_Cartesians_MW point 393
C 0.10243 0.73801 1.07626
 C 0.03302 0.74601 -1.07735
 C -0.22460 1.20814 -0.00016
 C -0.07464 -0.48011 1.78058
 C -0.05705 -0.48365 -1.77944
 F 0.52927 1.48220 1.80782
 F 0.28294 1.51146 -1.81244
 H -0.93456 -0.98809 1.45574
 H -0.92037 -0.99899 -1.51436
 H 0.75540 -1.09986 1.65104
 H 0.77079 -1.09521 -1.58877
 H -0.17027 -0.26406 2.77589
 H -0.09237 -0.27586 -2.77482
13
bifur_IRC_Cartesians_MW_output/new_data/bifur_traj1_Cartesians_MW point 394
C 0.11167 0.73709 1.07616
 C 0.02374 0.74694 -1.07743
 C -0.22473 1.20816 -0.00028
 C -0.07693 -0.47956 1.78063
 C -0.05476 -0.48421 -1.77938
 F 0.56213 1.47857 1.80762
 F 0.25023 1.51508 -1.81262
 H -0.93636 -0.98658 1.44787
 H -0.91857 -1.00052 -1.52223
 H 0.75336 -1.10039 1.65917
 H 0.77284 -1.09466 -1.58060
 H -0.18052 -0.26244 2.77588
 H -0.08208 -0.27750 -2.77480
13
bifur_IRC_Cartesians_MW_output/new_data/bifur_traj1_Cartesians_MW point 395
C 0.11822 0.73644 1.07609
 C 0.01715 0.74760 -1.07748
 C -0.22481 1.20818 -0.00037
 C -0.07855 -0.47916 1.78066
 C -0.05314 -0.48460 -1.77933
 F 0.58544 1.47600 1.80748
 F 0.22702 1.51765 -1.81274
 H -0.93764 -0.98551 1.44228
 H -0.91729 -1.00161 -1.52781
 H 0.75192 -1.10076 1.66493
 H 0.77429 -1.09427 -1.57480
 H -0.18780 -0.26129 2.77588
 H -0.07478 -0.27865 -2.77479
13
bifur_IRC_Cartesians_MW_output/new_data/bifur_traj1_Cartesians_MW point 396
C 0.12280 0.73598 1.07604
 C 0.01254 0.74806 -1.07752
 C -0.22488 1.20819 -0.00042
 C -0.07969 -0.47889 1.78068
 C -0.05201 -0.48488 -1.77929
 F 0.60174 1.47420 1.80738
 F 0.21079 1.51945 -1.81283
 H -0.93854 -0.98477 1.43838
 H -0.91639 -1.00237 -1.53171
 H 0.75091 -1.10102 1.66896
 H 0.77530 -1.09400 -1.57075
 H -0.19289 -0.26048 2.77587
 H -0.06968 -0.27946 -2.77478
13
bifur_IRC_Cartesians_MW_output/new_data/bifur_traj1_Cartesians_MW point 397
C 0.12280 0.73598 1.07604
 C 0.01254 0.74806 -1.07752
 C -0.22488 1.20819 -0.00042
 C -0.07969 -0.47889 1.78068
 C -0.05201 -0.48488 -1.77929
 F 0.60175 1.47420 1.80738
 F 0.21079 1.51945 -1.81283
 H -0.93854 -0.98477 1.43838
 H -0.91639 -1.00237 -1.53171
 H 0.75091 -1.10102 1.66896
 H 0.77530 -1.09400 -1.57075
 H -0.19289 -0.26048 2.77587
 H -0.06968 -0.27946 -2.77478
13
bifur_IRC_Cartesians_MW_output/new_data/bifur_traj1_Cartesians_MW point 398
C 0.12901 0.73536 1.07598
 C 0.00630 0.74869 -1.07757
 C -0.22496 1.20820 -0.00050
 C -0.08123 -0.47851 1.78071
 C -0.05048 -0.48526 -1.77925
 F 0.62385 1.47176 1.80725
 F 0.18877 1.52188 -1.81295
 H -0.93975 -0.98375 1.43308
 H -0.91518 -1.00341 -1.53701
 H 0.74954 -1.10138 1.67443
 H 0.77667 -1.09364 -1.56526
 H -0.19979 -0.25939 2.77587
 H -0.06276 -0.28056 -2.77477
13
bifur_IRC_Cartesians_MW_output/new_data/bifur_traj1_Cartesians_MW point 399
C 0.13237 0.73503 1.07594
 C 0.00292 0.74902 -1.07760
 C -0.22500 1.20821 -0.00055
 C -0.08206 -0.47831 1.78073
 C -0.04965 -0.48546 -1.77922
 F 0.63578 1.47045 1.80718
 F 0.17690 1.52320 -1.81302
 H -0.94041 -0.98321 1.43023
 H -0.91453 -1.00396 -1.53987
 H 0.74880 -1.10157 1.67737
 H 0.77742 -1.09344 -1.56229
 H -0.20352 -0.25880 2.77587
 H -0.05902 -0.28115 -2.77477
13
bifur_IRC_Cartesians_MW_output/new_data/bifur_traj1_Cartesians_MW point 400
C 0.13729 0.73454 1.07589
 C -0.00203 0.74952 -1.07764
 C -0.22507 1.20822 -0.00061
 C -0.08328 -0.47802 1.78075
 C -0.04843 -0.48576 -1.77919
 F 0.65330 1.46851 1.80707
 F 0.15946 1.52513 -1.81312
 H -0.94137 -0.98240 1.42603
 H -0.91356 -1.00478 -1.54406
 H 0.74771 -1.10185 1.68170
 H 0.77850 -1.09315 -1.55794
 H -0.20899 -0.25794 2.77586
 H -0.05354 -0.28202 -2.77476
13
bifur_IRC_Cartesians_MW_output/new_data/bifur_traj1_Cartesians_MW point 401
C 0.14487 0.73378 1.07581
 C -0.00965 0.75028 -1.07771
 C -0.22517 1.20824 -0.00071
 C -0.08516 -0.47756 1.78079
 C -0.04656 -0.48621 -1.77913
 F 0.68027 1.46554 1.80691
 F 0.13260 1.52810 -1.81326
 H -0.94285 -0.98117 1.41957
 H -0.91208 -1.00604 -1.55052
 H 0.74604 -1.10228 1.68837
 H 0.78018 -1.09270 -1.55123
 H -0.21741 -0.25661 2.77586
 H -0.04509 -0.28336 -2.77475
13
bifur_IRC_Cartesians_MW_output/new_data/bifur_traj1_Cartesians_MW point 402
C 0.15587 0.73268 1.07569
 C -0.02070 0.75139 -1.07780
 C -0.22532 1.20827 -0.00085
 C -0.08789 -0.47690 1.78084
 C -0.04384 -0.48688 -1.77905
 F 0.71939 1.46122 1.80667
 F 0.09365 1.53241 -1.81348
 H -0.94499 -0.97937 1.41020
 H -0.90993 -1.00787 -1.55989
 H 0.74361 -1.10291 1.69804
 H 0.78261 -1.09206 -1.54151
 H -0.22962 -0.25468 2.77585
 H -0.03284 -0.28530 -2.77473
13
bifur_IRC_Cartesians_MW_output/new_data/bifur_traj1_Cartesians_MW point 403
C 0.17049 0.73122 1.07554
 C -0.03541 0.75286 -1.07792
 C -0.22551 1.20830 -0.00103
 C -0.09152 -0.47603 1.78092
 C -0.04022 -0.48776 -1.77894
 F 0.77144 1.45548 1.80636
 F 0.04183 1.53814 -1.81376
 H -0.94785 -0.97699 1.39773
 H -0.90708 -1.01030 -1.57236
 H 0.74038 -1.10374 1.71091
 H 0.78585 -1.09119 -1.52857
 H -0.24587 -0.25211 2.77584
 H -0.01654 -0.28789 -2.77470
13
bifur_IRC_Cartesians_MW_output/new_data/bifur_traj1_Cartesians_MW point 404
C 0.18849 0.72943 1.07534
 C -0.05351 0.75467 -1.07808
 C -0.22575 1.20834 -0.00126
 C -0.09598 -0.47495 1.78100
 C -0.03578 -0.48885 -1.77881
 F 0.83546 1.44842 1.80597
 F -0.02192 1.54520 -1.81411
 H -0.95136 -0.97405 1.38240
 H -0.90356 -1.01329 -1.58769
 H 0.73642 -1.10476 1.72674
 H 0.78983 -1.09013 -1.51266
 H -0.26585 -0.24895 2.77583
 H 0.00350 -0.29107 -2.77467
13
bifur_IRC_Cartesians_MW_output/new_data/bifur_traj1_Cartesians_MW point 405
C 0.20912 0.72737 1.07513
 C -0.07426 0.75675 -1.07825
 C -0.22602 1.20839 -0.00153
 C -0.10109 -0.47371 1.78110
 C -0.03067 -0.49009 -1.77866
 F 0.90889 1.44031 1.80553
 F -0.09503 1.55329 -1.81451
 H -0.95539 -0.97069 1.36481
 H -0.89953 -1.01672 -1.60528
 H 0.73186 -1.10594 1.74489
 H 0.79440 -1.08892 -1.49440
 H -0.28878 -0.24532 2.77581
 H 0.02650 -0.29471 -2.77464
13
bifur_IRC_Cartesians_MW_output/new_data/bifur_traj1_Cartesians_MW point 406
C 0.23101 0.72518 1.07489
 C -0.09627 0.75895 -1.07844
 C -0.22632 1.20844 -0.00181
 C -0.10652 -0.47240 1.78121
 C -0.02526 -0.49142 -1.77850
 F 0.98678 1.43172 1.80506
 F -0.17258 1.56187 -1.81494
 H -0.95966 -0.96712 1.34616
 H -0.89525 -1.02036 -1.62394
 H 0.72703 -1.10719 1.76415
 H 0.79924 -1.08763 -1.47505
 H -0.31309 -0.24148 2.77580
 H 0.05088 -0.29858 -2.77460
13
bifur_IRC_Cartesians_MW_output/new_data/bifur_traj1_Cartesians_MW point 407
C 0.25166 0.72312 1.07467
 C -0.11703 0.76103 -1.07861
 C -0.22659 1.20849 -0.00207
 C -0.11164 -0.47116 1.78131
 C -0.02016 -0.49266 -1.77835
 F 1.06026 1.42361 1.80462
 F -0.24574 1.56997 -1.81534
 H -0.96369 -0.96375 1.32856
 H -0.89122 -1.02379 -1.64154
 H 0.72248 -1.10836 1.78231
 H 0.80381 -1.08641 -1.45678
 H -0.33603 -0.23785 2.77579
 H 0.07389 -0.30223 -2.77457
13
bifur_IRC_Cartesians_MW_output/new_data/bifur_traj1_Cartesians_MW point 408
C 0.25167 0.72312 1.07467
 C -0.11703 0.76103 -1.07861
 C -0.22659 1.20849 -0.00207
 C -0.11164 -0.47116 1.78131
 C -0.02016 -0.49266 -1.77835
 F 1.06026 1.42361 1.80462
 F -0.24575 1.56997 -1.81534
 H -0.96369 -0.96375 1.32856
 H -0.89122 -1.02379 -1.64154
 H 0.72248 -1.10836 1.78231
 H 0.80381 -1.08641 -1.45678
 H -0.33603 -0.23785 2.77579
 H 0.07389 -0.30223 -2.77457
13
bifur_IRC_Cartesians_MW_output/new_data/bifur_traj1_Cartesians_MW point 409
C 0.27348 0.72094 1.07444
 C -0.13897 0.76323 -1.07879
 C -0.22688 1.20854 -0.00235
 C -0.11705 -0.46985 1.78142
 C -0.01477 -0.49398 -1.77819
 F 1.13789 1.41505 1.80415
 F -0.32303 1.57852 -1.81577
 H -0.96795 -0.96019 1.30997
 H -0.88695 -1.02742 -1.66013
 H 0.71766 -1.10961 1.80150
 H 0.80864 -1.08512 -1.43748
 H -0.36026 -0.23402 2.77577
 H 0.09820 -0.30608 -2.77453
13
bifur_IRC_Cartesians_MW_output/new_data/bifur_traj1_Cartesians_MW point 410
C 0.26776 0.72152 1.07450
 C -0.13321 0.76265 -1.07875
 C -0.22680 1.20852 -0.00228
 C -0.11563 -0.47019 1.78139
 C -0.01618 -0.49363 -1.77823
 F 1.11752 1.41729 1.80427
 F -0.30276 1.57628 -1.81565
 H -0.96684 -0.96112 1.31484
 H -0.88807 -1.02647 -1.65525
 H 0.71893 -1.10928 1.79647
 H 0.80737 -1.08546 -1.44255
 H -0.35390 -0.23503 2.77577
 H 0.09182 -0.30507 -2.77454
13
bifur_IRC_Cartesians_MW_output/new_data/bifur_traj1_Cartesians_MW point 411
C 0.25023 0.72327 1.07469
 C -0.11558 0.76089 -1.07860
 C -0.22657 1.20848 -0.00206
 C -0.11129 -0.47124 1.78131
 C -0.02052 -0.49258 -1.77836
 F 1.05514 1.42418 1.80465
 F -0.24065 1.56940 -1.81531
 H -0.96341 -0.96398 1.32978
 H -0.89150 -1.02356 -1.64031
 H 0.72279 -1.10828 1.78105
 H 0.80349 -1.08649 -1.45805
 H -0.33443 -0.23811 2.77579
 H 0.07229 -0.30197 -2.77457
13
bifur_IRC_Cartesians_MW_output/new_data/bifur_traj1_Cartesians_MW point 412
C 0.22258 0.72602 1.07498
 C -0.08779 0.75810 -1.07836
 C -0.22620 1.20842 -0.00170
 C -0.10443 -0.47290 1.78117
 C -0.02735 -0.49091 -1.77856
 F 0.95678 1.43503 1.80524
 F -0.14271 1.55856 -1.81477
 H -0.95802 -0.96849 1.35334
 H -0.89690 -1.01896 -1.61675
 H 0.72889 -1.10671 1.75673
 H 0.79737 -1.08812 -1.48250
 H -0.30372 -0.24296 2.77581
 H 0.04149 -0.29709 -2.77462
13
bifur_IRC_Cartesians_MW_output/new_data/bifur_traj1_Cartesians_MW point 413
C 0.18696 0.72958 1.07536
 C -0.05196 0.75452 -1.07806
 C -0.22573 1.20834 -0.00125
 C -0.09560 -0.47504 1.78100
 C -0.03615 -0.48875 -1.77882
 F 0.83001 1.44902 1.80601
 F -0.01649 1.54460 -1.81408
 H -0.95106 -0.97430 1.38371
 H -0.90386 -1.01304 -1.58639
 H 0.73675 -1.10468 1.72539
 H 0.78949 -1.09022 -1.51401
 H -0.26415 -0.24922 2.77583
 H 0.00180 -0.29080 -2.77468
13
bifur_IRC_Cartesians_MW_output/new_data/bifur_traj1_Cartesians_MW point 414
C 0.14580 0.73369 1.07580
 C -0.01058 0.75038 -1.07772
 C -0.22518 1.20824 -0.00072
 C -0.08539 -0.47751 1.78079
 C -0.04633 -0.48627 -1.77913
 F 0.68358 1.46517 1.80689
 F 0.12931 1.52846 -1.81328
 H -0.94303 -0.98102 1.41878
 H -0.91190 -1.00620 -1.55131
 H 0.74583 -1.10233 1.68919
 H 0.78039 -1.09265 -1.55041
 H -0.21844 -0.25644 2.77586
 H -0.04406 -0.28353 -2.77474
13
bifur_IRC_Cartesians_MW_output/new_data/bifur_traj1_Cartesians_MW point 415
C 0.10211 0.73805 1.07626
 C 0.03335 0.74598 -1.07735
 C -0.22460 1.20814 -0.00016
 C -0.07456 -0.48013 1.78058
 C -0.05713 -0.48363 -1.77945
 F 0.52813 1.48232 1.80782
 F 0.28409 1.51133 -1.81243
 H -0.93450 -0.98814 1.45601
 H -0.92044 -0.99894 -1.51408
 H 0.75547 -1.09984 1.65076
 H 0.77072 -1.09522 -1.58905
 H -0.16991 -0.26412 2.77589
 H -0.09273 -0.27581 -2.77482
13
bifur_IRC_Cartesians_MW_output/new_data/bifur_traj1_Cartesians_MW point 416
C 0.05946 0.74230 1.07672
 C 0.07623 0.74169 -1.07699
 C -0.22403 1.20804 0.00039
 C -0.06399 -0.48269 1.78037
 C -0.06767 -0.48106 -1.77976
 F 0.37636 1.49907 1.80874
 F 0.43519 1.49461 -1.81160
 H -0.92617 -0.99510 1.49236
 H -0.92877 -0.99185 -1.47773
 H 0.76488 -1.09741 1.61324
 H 0.76128 -1.09774 -1.62677
 H -0.12253 -0.27161 2.77592
 H -0.14025 -0.26827 -2.77489
13
bifur_IRC_Cartesians_MW_output/new_data/bifur_traj1_Cartesians_MW point 417
C 0.02153 0.74609 1.07712
 C 0.11437 0.73787 -1.07667
 C -0.22353 1.20796 0.00087
 C -0.05458 -0.48496 1.78019
 C -0.07704 -0.47877 -1.78004
 F 0.24142 1.51396 1.80955
 F 0.56955 1.47974 -1.81086
 H -0.91877 -1.00128 1.52468
 H -0.93618 -0.98554 -1.44541
 H 0.77325 -1.09525 1.57988
 H 0.75289 -1.09997 -1.66032
 H -0.08041 -0.27827 2.77594
 H -0.18251 -0.26157 -2.77495
13
bifur_IRC_Cartesians_MW_output/new_data/bifur_traj1_Cartesians_MW point 418
C -0.00911 0.74915 1.07745
 C 0.14518 0.73479 -1.07641
 C -0.22312 1.20789 0.00126
 C -0.04698 -0.48680 1.78004
 C -0.08462 -0.47691 -1.78026
 F 0.13239 1.52599 1.81021
 F 0.67811 1.46773 -1.81027
 H -0.91279 -1.00628 1.55080
 H -0.94217 -0.98045 -1.41929
 H 0.78001 -1.09351 1.55293
 H 0.74611 -1.10178 -1.68742
 H -0.04637 -0.28365 2.77596
 H -0.21665 -0.25616 -2.77500
13
bifur_IRC_Cartesians_MW_output/new_data/bifur_traj1_Cartesians_MW point 419
C -0.00911 0.74915 1.07745
 C 0.14518 0.73479 -1.07641
 C -0.22312 1.20789 0.00126
 C -0.04698 -0.48680 1.78004
 C -0.08462 -0.47691 -1.78026
 F 0.13239 1.52599 1.81021
 F 0.67810 1.46773 -1.81027
 H -0.91279 -1.00628 1.55080
 H -0.94217 -0.98045 -1.41929
 H 0.78001 -1.09351 1.55293
 H 0.74611 -1.10178 -1.68742
 H -0.04637 -0.28365 2.77596
 H -0.21664 -0.25616 -2.77500
13
bifur_IRC_Cartesians_MW_output/new_data/bifur_traj1_Cartesians_MW point 420
C -0.04973 0.75320 1.07788
 C 0.18603 0.73070 -1.07606
 C -0.22258 1.20779 0.00178
 C -0.03691 -0.48924 1.77984
 C -0.09466 -0.47446 -1.78056
 F -0.01216 1.54194 1.81108
 F 0.82203 1.45180 -1.80948
 H -0.90486 -1.01291 1.58542
 H -0.95010 -0.97370 -1.38467
 H 0.78897 -1.09119 1.51720
 H 0.73713 -1.10417 -1.72335
 H -0.00125 -0.29078 2.77599
 H -0.26191 -0.24898 -2.77507
13
bifur_IRC_Cartesians_MW_output/new_data/bifur_traj1_Cartesians_MW point 421
C -0.06423 0.75465 1.07804
 C 0.20061 0.72924 -1.07594
 C -0.22239 1.20776 0.00197
 C -0.03332 -0.49011 1.77977
 C -0.09824 -0.47359 -1.78067
 F -0.06374 1.54763 1.81139
 F 0.87339 1.44612 -1.80920
 H -0.90203 -1.01527 1.59777
 H -0.95294 -0.97129 -1.37232
 H 0.79217 -1.09037 1.50444
 H 0.73392 -1.10503 -1.73617
 H 0.01485 -0.29333 2.77600
 H -0.27806 -0.24642 -2.77509
13
bifur_IRC_Cartesians_MW_output/new_data/bifur_traj1_Cartesians_MW point 422
C -0.07898 0.75612 1.07819
 C 0.21544 0.72775 -1.07582
 C -0.22219 1.20773 0.00216
 C -0.02966 -0.49099 1.77969
 C -0.10189 -0.47270 -1.78078
 F -0.11622 1.55342 1.81171
 F 0.92564 1.44034 -1.80891
 H -0.89915 -1.01768 1.61034
 H -0.95582 -0.96883 -1.35975
 H 0.79542 -1.08953 1.49147
 H 0.73066 -1.10590 -1.74921
 H 0.03124 -0.29592 2.77601
 H -0.29449 -0.24382 -2.77511
13
bifur_IRC_Cartesians_MW_output/new_data/bifur_traj1_Cartesians_MW point 423
C -0.09821 0.75804 1.07840
 C 0.23478 0.72582 -1.07565
 C -0.22193 1.20768 0.00241
 C -0.02489 -0.49215 1.77960
 C -0.10664 -0.47153 -1.78092
 F -0.18466 1.56097 1.81212
 F 0.99378 1.43280 -1.80853
 H -0.89539 -1.02081 1.62673
 H -0.95958 -0.96564 -1.34335
 H 0.79967 -1.08843 1.47455
 H 0.72640 -1.10703 -1.76623
 H 0.05260 -0.29930 2.77603
 H -0.31592 -0.24042 -2.77515
13
bifur_IRC_Cartesians_MW_output/new_data/bifur_traj1_Cartesians_MW point 424
C -0.12749 0.76096 1.07871
 C 0.26421 0.72287 -1.07541
 C -0.22154 1.20762 0.00278
 C -0.01763 -0.49390 1.77946
 C -0.11388 -0.46977 -1.78114
 F -0.28883 1.57246 1.81275
 F 1.09750 1.42132 -1.80796
 H -0.88968 -1.02559 1.65168
 H -0.96530 -0.96077 -1.31840
 H 0.80613 -1.08676 1.44880
 H 0.71992 -1.10876 -1.79212
 H 0.08512 -0.30444 2.77605
 H -0.34854 -0.23525 -2.77519
13
bifur_IRC_Cartesians_MW_output/new_data/bifur_traj1_Cartesians_MW point 425
C -0.17164 0.76537 1.07918
 C 0.30861 0.71843 -1.07503
 C -0.22096 1.20752 0.00335
 C -0.00668 -0.49655 1.77924
 C -0.12479 -0.46710 -1.78146
 F -0.44593 1.58979 1.81369
 F 1.25392 1.40401 -1.80711
 H -0.88106 -1.03279 1.68931
 H -0.97392 -0.95343 -1.28077
 H 0.81587 -1.08425 1.40996
 H 0.71015 -1.11136 -1.83117
 H 0.13416 -0.31219 2.77608
 H -0.39773 -0.22745 -2.77527
13
bifur_IRC_Cartesians_MW_output/new_data/bifur_traj1_Cartesians_MW point 426
C -0.22795 0.77099 1.07978
 C 0.36522 0.71276 -1.07456
 C -0.22021 1.20739 0.00407
 C 0.00728 -0.49993 1.77896
 C -0.13871 -0.46370 -1.78187
 F -0.64626 1.61190 1.81490
 F 1.45339 1.38194 -1.80601
 H -0.87007 -1.04197 1.73729
 H -0.98492 -0.94407 -1.23279
 H 0.82829 -1.08104 1.36044
 H 0.69770 -1.11468 -1.88097
 H 0.19670 -0.32208 2.77612
 H -0.46046 -0.21750 -2.77536
13
bifur_IRC_Cartesians_MW_output/new_data/bifur_traj1_Cartesians_MW point 427
C -0.28189 0.77637 1.08035
 C 0.41946 0.70733 -1.07410
 C -0.21949 1.20726 0.00476
 C 0.02065 -0.50316 1.77870
 C -0.15204 -0.46044 -1.78227
 F -0.83820 1.63308 1.81606
 F 1.64449 1.36079 -1.80496
 H -0.85954 -1.05077 1.78327
 H -0.99546 -0.93511 -1.18682
 H 0.84019 -1.07797 1.31299
 H 0.68576 -1.11786 -1.92867
 H 0.25662 -0.33155 2.77615
 H -0.52056 -0.20797 -2.77545
13
bifur_IRC_Cartesians_MW_output/new_data/bifur_traj1_Cartesians_MW point 428
C -0.31968 0.78014 1.08076
 C 0.45746 0.70353 -1.07378
 C -0.21899 1.20718 0.00524
 C 0.03002 -0.50543 1.77852
 C -0.16138 -0.45816 -1.78255
 F -0.97267 1.64791 1.81687
 F 1.77838 1.34597 -1.80423
 H -0.85216 -1.05693 1.81547
 H -1.00284 -0.92882 -1.15461
 H 0.84853 -1.07582 1.27975
 H 0.67740 -1.12008 -1.96210
 H 0.29860 -0.33819 2.77618
 H -0.56266 -0.20130 -2.77551
13
bifur_IRC_Cartesians_MW_output/new_data/bifur_traj1_Cartesians_MW point 429
C -0.34039 0.78221 1.08098
 C 0.47829 0.70144 -1.07361
 C -0.21871 1.20713 0.00551
 C 0.03516 -0.50667 1.77841
 C -0.16650 -0.45691 -1.78270
 F -1.04635 1.65604 1.81731
 F 1.85174 1.33785 -1.80382
 H -0.84812 -1.06031 1.83312
 H -1.00689 -0.92538 -1.13696
 H 0.85310 -1.07464 1.26153
 H 0.67282 -1.12130 -1.98041
 H 0.32160 -0.34182 2.77619
 H -0.58574 -0.19764 -2.77555
13
bifur_IRC_Cartesians_MW_output/new_data/bifur_traj1_Cartesians_MW point 430
C -0.34039 0.78221 1.08098
 C 0.47829 0.70144 -1.07361
 C -0.21871 1.20713 0.00551
 C 0.03516 -0.50667 1.77841
 C -0.16650 -0.45691 -1.78270
 F -1.04636 1.65604 1.81731
 F 1.85174 1.33785 -1.80382
 H -0.84812 -1.06031 1.83312
 H -1.00689 -0.92538 -1.13696
 H 0.85310 -1.07464 1.26153
 H 0.67282 -1.12130 -1.98042
 H 0.32160 -0.34182 2.77619
 H -0.58574 -0.19764 -2.77555
13
bifur_IRC_Cartesians_MW_output/new_data/bifur_traj1_Cartesians_MW point 431
C -0.35164 0.78333 1.08110
 C 0.48960 0.70031 -1.07351
 C -0.21856 1.20710 0.00565
 C 0.03795 -0.50735 1.77836
 C -0.16928 -0.45623 -1.78278
 F -1.08638 1.66046 1.81755
 F 1.89160 1.33344 -1.80360
 H -0.84592 -1.06214 1.84271
 H -1.00909 -0.92351 -1.12737
 H 0.85558 -1.07399 1.25163
 H 0.67033 -1.12197 -1.99036
 H 0.33409 -0.34380 2.77620
 H -0.59827 -0.19565 -2.77556
13
bifur_IRC_Cartesians_MW_output/new_data/bifur_traj1_Cartesians_MW point 432
C -0.34851 0.78302 1.08106
 C 0.48645 0.70063 -1.07354
 C -0.21860 1.20711 0.00561
 C 0.03717 -0.50716 1.77837
 C -0.16850 -0.45642 -1.78276
 F -1.07523 1.65923 1.81748
 F 1.88050 1.33467 -1.80367
 H -0.84653 -1.06163 1.84004
 H -1.00848 -0.92403 -1.13004
 H 0.85489 -1.07417 1.25439
 H 0.67102 -1.12178 -1.98759
 H 0.33061 -0.34325 2.77620
 H -0.59478 -0.19620 -2.77556
13
bifur_IRC_Cartesians_MW_output/new_data/bifur_traj1_Cartesians_MW point 433
C -0.34077 0.78225 1.08098
 C 0.47867 0.70140 -1.07361
 C -0.21871 1.20713 0.00551
 C 0.03525 -0.50670 1.77841
 C -0.16659 -0.45689 -1.78270
 F -1.04772 1.65619 1.81732
 F 1.85310 1.33770 -1.80382
 H -0.84804 -1.06037 1.83345
 H -1.00697 -0.92532 -1.13663
 H 0.85318 -1.07461 1.26119
 H 0.67273 -1.12133 -1.98075
 H 0.32202 -0.34189 2.77619
 H -0.58616 -0.19757 -2.77555
13
bifur_IRC_Cartesians_MW_output/new_data/bifur_traj1_Cartesians_MW point 434
C -0.32859 0.78103 1.08085
 C 0.46642 0.70263 -1.07371
 C -0.21887 1.20716 0.00535
 C 0.03223 -0.50596 1.77847
 C -0.16358 -0.45762 -1.78261
 F -1.00436 1.65141 1.81706
 F 1.80993 1.34248 -1.80405
 H -0.85042 -1.05839 1.82307
 H -1.00459 -0.92734 -1.14702
 H 0.85049 -1.07531 1.27191
 H 0.67543 -1.12061 -1.96998
 H 0.30849 -0.33975 2.77619
 H -0.57259 -0.19972 -2.77553
13
bifur_IRC_Cartesians_MW_output/new_data/bifur_traj1_Cartesians_MW point 435
C -0.31214 0.77939 1.08068
 C 0.44988 0.70429 -1.07385
 C -0.21909 1.20719 0.00514
 C 0.02815 -0.50498 1.77855
 C -0.15952 -0.45862 -1.78249
 F -0.94582 1.64495 1.81670
 F 1.75164 1.34893 -1.80437
 H -0.85363 -1.05570 1.80904
 H -1.00137 -0.93008 -1.16104
 H 0.84686 -1.07625 1.28638
 H 0.67907 -1.11964 -1.95543
 H 0.29021 -0.33686 2.77617
 H -0.55426 -0.20263 -2.77550
13
bifur_IRC_Cartesians_MW_output/new_data/bifur_traj1_Cartesians_MW point 436
C -0.29178 0.77736 1.08046
 C 0.42941 0.70634 -1.07402
 C -0.21936 1.20724 0.00488
 C 0.02310 -0.50376 1.77865
 C -0.15448 -0.45985 -1.78234
 F -0.87338 1.63696 1.81627
 F 1.67952 1.35691 -1.80477
 H -0.85761 -1.05238 1.79169
 H -0.99739 -0.93346 -1.17839
 H 0.84237 -1.07740 1.30429
 H 0.68357 -1.11844 -1.93742
 H 0.26760 -0.33329 2.77616
 H -0.53158 -0.20623 -2.77547
13
bifur_IRC_Cartesians_MW_output/new_data/bifur_traj1_Cartesians_MW point 437
C -0.26815 0.77500 1.08021
 C 0.40565 0.70871 -1.07422
 C -0.21967 1.20729 0.00458
 C 0.01725 -0.50234 1.77877
 C -0.14864 -0.46127 -1.78217
 F -0.78932 1.62768 1.81576
 F 1.59583 1.36617 -1.80523
 H -0.86222 -1.04853 1.77156
 H -0.99278 -0.93739 -1.19852
 H 0.83716 -1.07875 1.32507
 H 0.68880 -1.11705 -1.91653
 H 0.24136 -0.32914 2.77614
 H -0.50525 -0.21040 -2.77543
13
bifur_IRC_Cartesians_MW_output/new_data/bifur_traj1_Cartesians_MW point 438
C -0.24227 0.77242 1.07993
 C 0.37963 0.71132 -1.07444
 C -0.22002 1.20735 0.00425
 C 0.01083 -0.50079 1.77889
 C -0.14225 -0.46283 -1.78198
 F -0.69724 1.61752 1.81521
 F 1.50414 1.37632 -1.80573
 H -0.86727 -1.04431 1.74950
 H -0.98772 -0.94169 -1.22058
 H 0.83145 -1.08022 1.34784
 H 0.69453 -1.11552 -1.89364
 H 0.21261 -0.32459 2.77613
 H -0.47642 -0.21497 -2.77538
13
bifur_IRC_Cartesians_MW_output/new_data/bifur_traj1_Cartesians_MW point 439
C -0.21553 0.76975 1.07965
 C 0.35274 0.71401 -1.07466
 C -0.22037 1.20741 0.00391
 C 0.00420 -0.49918 1.77903
 C -0.13564 -0.46445 -1.78178
 F -0.60208 1.60702 1.81463
 F 1.40940 1.38680 -1.80625
 H -0.87249 -1.03995 1.72671
 H -0.98250 -0.94614 -1.24337
 H 0.82555 -1.08175 1.37136
 H 0.70044 -1.11394 -1.86998
 H 0.18291 -0.31990 2.77611
 H -0.44662 -0.21969 -2.77534
13
bifur_IRC_Cartesians_MW_output/new_data/bifur_traj1_Cartesians_MW point 440
C -0.18955 0.76715 1.07937
 C 0.32662 0.71662 -1.07488
 C -0.22072 1.20747 0.00357
 C -0.00224 -0.49762 1.77915
 C -0.12922 -0.46602 -1.78159
 F -0.50964 1.59682 1.81408
 F 1.31736 1.39699 -1.80676
 H -0.87756 -1.03571 1.70457
 H -0.97742 -0.95045 -1.26551
 H 0.81982 -1.08323 1.39421
 H 0.70619 -1.11241 -1.84701
 H 0.15405 -0.31534 2.77609
 H -0.41768 -0.22428 -2.77530
13
bifur_IRC_Cartesians_MW_output/new_data/bifur_traj1_Cartesians_MW point 441
C -0.18955 0.76715 1.07937
 C 0.32661 0.71662 -1.07488
 C -0.22072 1.20747 0.00357
 C -0.00224 -0.49762 1.77915
 C -0.12922 -0.46602 -1.78159
 F -0.50964 1.59682 1.81408
 F 1.31735 1.39699 -1.80676
 H -0.87756 -1.03571 1.70457
 H -0.97742 -0.95046 -1.26552
 H 0.81982 -1.08323 1.39421
 H 0.70619 -1.11241 -1.84700
 H 0.15405 -0.31533 2.77609
 H -0.41768 -0.22428 -2.77530
13
bifur_IRC_Cartesians_MW_output/new_data/bifur_traj1_Cartesians_MW point 442
C -0.14618 0.76283 1.07891
 C 0.28301 0.72099 -1.07525
 C -0.22130 1.20757 0.00302
 C -0.01300 -0.49502 1.77936
 C -0.11850 -0.46864 -1.78127
 F -0.35532 1.57980 1.81315
 F 1.16371 1.41399 -1.80760
 H -0.88603 -1.02864 1.66761
 H -0.96895 -0.95766 -1.30248
 H 0.81025 -1.08570 1.43236
 H 0.71579 -1.10986 -1.80865
 H 0.10588 -0.30772 2.77606
 H -0.36936 -0.23195 -2.77523
13
bifur_IRC_Cartesians_MW_output/new_data/bifur_traj1_Cartesians_MW point 443
C -0.13151 0.76136 1.07875
 C 0.26826 0.72247 -1.07537
 C -0.22149 1.20761 0.00283
 C -0.01663 -0.49414 1.77944
 C -0.11487 -0.46952 -1.78116
 F -0.30313 1.57404 1.81283
 F 1.11174 1.41974 -1.80789
 H -0.88889 -1.02624 1.65511
 H -0.96608 -0.96010 -1.31498
 H 0.80701 -1.08653 1.44526
 H 0.71903 -1.10899 -1.79567
 H 0.08958 -0.30514 2.77605
 H -0.35302 -0.23454 -2.77520
13
bifur_IRC_Cartesians_MW_output/new_data/bifur_traj1_Cartesians_MW point 444
C -0.12304 0.76052 1.07866
 C 0.25974 0.72332 -1.07544
 C -0.22160 1.20763 0.00272
 C -0.01874 -0.49363 1.77948
 C -0.11278 -0.47003 -1.78110
 F -0.27299 1.57071 1.81265
 F 1.08173 1.42307 -1.80805
 H -0.89055 -1.02486 1.64789
 H -0.96443 -0.96151 -1.32220
 H 0.80514 -1.08702 1.45272
 H 0.72091 -1.10849 -1.78818
 H 0.08017 -0.30366 2.77604
 H -0.34358 -0.23603 -2.77519
13
bifur_IRC_Cartesians_MW_output/new_data/bifur_traj1_Cartesians_MW point 445
C -0.12160 0.76037 1.07865
 C 0.25829 0.72346 -1.07546
 C -0.22162 1.20763 0.00270
 C -0.01909 -0.49355 1.77949
 C -0.11242 -0.47012 -1.78109
 F -0.26786 1.57015 1.81262
 F 1.07662 1.42363 -1.80808
 H -0.89083 -1.02463 1.64666
 H -0.96414 -0.96175 -1.32343
 H 0.80483 -1.08710 1.45398
 H 0.72123 -1.10841 -1.78691
 H 0.07857 -0.30340 2.77604
 H -0.34197 -0.23629 -2.77518
13
bifur_IRC_Cartesians_MW_output/new_data/bifur_traj1_Cartesians_MW point 446
C -0.12713 0.76092 1.07871
 C 0.26385 0.72291 -1.07541
 C -0.22155 1.20762 0.00278
 C -0.01772 -0.49388 1.77946
 C -0.11379 -0.46979 -1.78113
 F -0.28755 1.57232 1.81274
 F 1.09622 1.42146 -1.80797
 H -0.88975 -1.02553 1.65138
 H -0.96523 -0.96083 -1.31871
 H 0.80605 -1.08678 1.44912
 H 0.72000 -1.10873 -1.79180
 H 0.08472 -0.30437 2.77605
 H -0.34814 -0.23531 -2.77519
13
bifur_IRC_Cartesians_MW_output/new_data/bifur_traj1_Cartesians_MW point 447
C -0.13819 0.76203 1.07882
 C 0.27497 0.72179 -1.07532
 C -0.22140 1.20759 0.00292
 C -0.01498 -0.49454 1.77940
 C -0.11652 -0.46912 -1.78121
 F -0.32690 1.57666 1.81298
 F 1.13541 1.41713 -1.80776
 H -0.88759 -1.02733 1.66080
 H -0.96739 -0.95899 -1.30928
 H 0.80849 -1.08615 1.43939
 H 0.71756 -1.10939 -1.80158
 H 0.09700 -0.30632 2.77605
 H -0.36046 -0.23336 -2.77521
13
bifur_IRC_Cartesians_MW_output/new_data/bifur_traj1_Cartesians_MW point 448
C -0.15268 0.76347 1.07898
 C 0.28954 0.72034 -1.07519
 C -0.22121 1.20756 0.00310
 C -0.01139 -0.49541 1.77933
 C -0.12010 -0.46825 -1.78132
 F -0.37844 1.58235 1.81329
 F 1.18672 1.41145 -1.80747
 H -0.88476 -1.02969 1.67315
 H -0.97022 -0.95658 -1.29694
 H 0.81168 -1.08533 1.42665
 H 0.71435 -1.11024 -1.81439
 H 0.11309 -0.30886 2.77606
 H -0.37660 -0.23080 -2.77524
13
bifur_IRC_Cartesians_MW_output/new_data/bifur_traj1_Cartesians_MW point 449
C -0.16875 0.76508 1.07915
 C 0.30570 0.71872 -1.07506
 C -0.22100 1.20752 0.00331
 C -0.00740 -0.49638 1.77925
 C -0.12408 -0.46727 -1.78144
 F -0.43564 1.58866 1.81363
 F 1.24368 1.40514 -1.80716
 H -0.88162 -1.03232 1.68685
 H -0.97336 -0.95391 -1.28324
 H 0.81523 -1.08441 1.41251
 H 0.71079 -1.11119 -1.82861
 H 0.13095 -0.31168 2.77608
 H -0.39451 -0.22796 -2.77526
13
bifur_IRC_Cartesians_MW_output/new_data/bifur_traj1_Cartesians_MW point 450
C -0.18501 0.76670 1.07932
 C 0.32205 0.71708 -1.07492
 C -0.22078 1.20748 0.00352
 C -0.00337 -0.49735 1.77917
 C -0.12809 -0.46629 -1.78156
 F -0.49350 1.59504 1.81398
 F 1.30128 1.39877 -1.80685
 H -0.87845 -1.03497 1.70071
 H -0.97653 -0.95121 -1.26938
 H 0.81882 -1.08349 1.39820
 H 0.70720 -1.11215 -1.84299
 H 0.14901 -0.31454 2.77609
 H -0.41262 -0.22509 -2.77529
13
bifur_IRC_Cartesians_MW_output/new_data/bifur_traj1_Cartesians_MW point 451
C -0.20034 0.76823 1.07949
 C 0.33747 0.71554 -1.07479
 C -0.22058 1.20745 0.00371
 C 0.00043 -0.49827 1.77910
 C -0.13188 -0.46537 -1.78167
 F -0.54805 1.60106 1.81431
 F 1.35560 1.39276 -1.80655
 H -0.87546 -1.03747 1.71377
 H -0.97953 -0.94866 -1.25631
 H 0.82220 -1.08261 1.38472
 H 0.70380 -1.11305 -1.85655
 H 0.16604 -0.31723 2.77610
 H -0.42971 -0.22238 -2.77531
13
bifur_IRC_Cartesians_MW_output/new_data/bifur_traj1_Cartesians_MW point 452
C -0.20034 0.76823 1.07949
 C 0.33747 0.71554 -1.07479
 C -0.22058 1.20745 0.00371
 C 0.00043 -0.49827 1.77910
 C -0.13188 -0.46537 -1.78167
 F -0.54805 1.60106 1.81431
 F 1.35560 1.39276 -1.80655
 H -0.87546 -1.03747 1.71377
 H -0.97953 -0.94866 -1.25631
 H 0.82220 -1.08261 1.38472
 H 0.70380 -1.11305 -1.85655
 H 0.16604 -0.31723 2.77610
 H -0.42970 -0.22238 -2.77531
13
bifur_IRC_Cartesians_MW_output/new_data/bifur_traj1_Cartesians_MW point 453
C -0.22510 0.77070 1.07975
 C 0.36236 0.71305 -1.07458
 C -0.22025 1.20739 0.00403
 C 0.00657 -0.49976 1.77898
 C -0.13800 -0.46387 -1.78185
 F -0.63613 1.61078 1.81484
 F 1.44329 1.38305 -1.80607
 H -0.87062 -1.04151 1.73487
 H -0.98437 -0.94455 -1.23522
 H 0.82766 -1.08120 1.36294
 H 0.69833 -1.11451 -1.87845
 H 0.19354 -0.32158 2.77611
 H -0.45728 -0.21800 -2.77536
13
bifur_IRC_Cartesians_MW_output/new_data/bifur_traj1_Cartesians_MW point 454
C -0.23368 0.77156 1.07984
 C 0.37099 0.71218 -1.07451
 C -0.22013 1.20737 0.00414
 C 0.00870 -0.50027 1.77894
 C -0.14012 -0.46335 -1.78192
 F -0.66666 1.61415 1.81502
 F 1.47370 1.37969 -1.80590
 H -0.86895 -1.04291 1.74218
 H -0.98604 -0.94312 -1.22790
 H 0.82955 -1.08071 1.35539
 H 0.69643 -1.11501 -1.88604
 H 0.20307 -0.32308 2.77612
 H -0.46685 -0.21649 -2.77537
13
bifur_IRC_Cartesians_MW_output/new_data/bifur_traj1_Cartesians_MW point 455
C -0.23957 0.77215 1.07990
 C 0.37691 0.71159 -1.07446
 C -0.22005 1.20736 0.00422
 C 0.01016 -0.50062 1.77891
 C -0.14158 -0.46300 -1.78196
 F -0.68762 1.61646 1.81515
 F 1.49456 1.37738 -1.80578
 H -0.86780 -1.04387 1.74720
 H -0.98719 -0.94214 -1.22288
 H 0.83085 -1.08038 1.35021
 H 0.69513 -1.11536 -1.89125
 H 0.20961 -0.32412 2.77612
 H -0.47341 -0.21545 -2.77538
13
bifur_IRC_Cartesians_MW_output/new_data/bifur_traj1_Cartesians_MW point 456
C -0.24285 0.77247 1.07994
 C 0.38021 0.71126 -1.07443
 C -0.22001 1.20735 0.00426
 C 0.01097 -0.50082 1.77889
 C -0.14239 -0.46280 -1.78198
 F -0.69929 1.61775 1.81522
 F 1.50618 1.37609 -1.80572
 H -0.86716 -1.04440 1.74999
 H -0.98783 -0.94160 -1.22009
 H 0.83158 -1.08019 1.34733
 H 0.69440 -1.11555 -1.89415
 H 0.21325 -0.32470 2.77613
 H -0.47706 -0.21487 -2.77538
13
bifur_IRC_Cartesians_MW_output/new_data/bifur_traj1_Cartesians_MW point 457
C -0.24373 0.77256 1.07995
 C 0.38109 0.71117 -1.07442
 C -0.22000 1.20735 0.00427
 C 0.01119 -0.50087 1.77889
 C -0.14261 -0.46275 -1.78199
 F -0.70241 1.61809 1.81524
 F 1.50929 1.37575 -1.80570
 H -0.86699 -1.04454 1.75074
 H -0.98801 -0.94145 -1.21934
 H 0.83177 -1.08014 1.34656
 H 0.69421 -1.11561 -1.89492
 H 0.21423 -0.32485 2.77613
 H -0.47804 -0.21471 -2.77539
13
bifur_IRC_Cartesians_MW_output/new_data/bifur_traj1_Cartesians_MW point 458
C -0.24253 0.77244 1.07993
 C 0.37989 0.71129 -1.07443
 C -0.22001 1.20735 0.00425
 C 0.01089 -0.50080 1.77889
 C -0.14231 -0.46282 -1.78198
 F -0.69817 1.61763 1.81521
 F 1.50507 1.37622 -1.80573
 H -0.86722 -1.04435 1.74973
 H -0.98777 -0.94165 -1.22036
 H 0.83151 -1.08021 1.34761
 H 0.69447 -1.11554 -1.89387
 H 0.21290 -0.32464 2.77613
 H -0.47671 -0.21492 -2.77538
13
bifur_IRC_Cartesians_MW_output/new_data/bifur_traj1_Cartesians_MW point 459
C -0.23969 0.77216 1.07990
 C 0.37703 0.71158 -1.07446
 C -0.22005 1.20736 0.00422
 C 0.01019 -0.50063 1.77891
 C -0.14161 -0.46299 -1.78196
 F -0.68805 1.61651 1.81515
 F 1.49499 1.37733 -1.80578
 H -0.86778 -1.04389 1.74730
 H -0.98722 -0.94212 -1.22278
 H 0.83088 -1.08037 1.35011
 H 0.69510 -1.11537 -1.89135
 H 0.20974 -0.32414 2.77612
 H -0.47354 -0.21543 -2.77538
13
bifur_IRC_Cartesians_MW_output/new_data/bifur_traj1_Cartesians_MW point 460
C -0.23565 0.77175 1.07986
 C 0.37297 0.71199 -1.07449
 C -0.22011 1.20737 0.00416
 C 0.00919 -0.50039 1.77893
 C -0.14061 -0.46323 -1.78193
 F -0.67367 1.61492 1.81506
 F 1.48067 1.37892 -1.80586
 H -0.86856 -1.04323 1.74386
 H -0.98643 -0.94279 -1.22623
 H 0.82999 -1.08060 1.35366
 H 0.69599 -1.11513 -1.88778
 H 0.20526 -0.32343 2.77612
 H -0.46904 -0.21614 -2.77537
13
bifur_IRC_Cartesians_MW_output/new_data/bifur_traj1_Cartesians_MW point 461
C -0.23089 0.77128 1.07981
 C 0.36818 0.71246 -1.07453
 C -0.22017 1.20738 0.00410
 C 0.00801 -0.50010 1.77895
 C -0.13943 -0.46352 -1.78190
 F -0.65674 1.61305 1.81496
 F 1.46382 1.38078 -1.80595
 H -0.86949 -1.04245 1.73980
 H -0.98550 -0.94358 -1.23028
 H 0.82894 -1.08087 1.35785
 H 0.69705 -1.11485 -1.88357
 H 0.19997 -0.32260 2.77612
 H -0.46374 -0.21698 -2.77536
13
bifur_IRC_Cartesians_MW_output/new_data/bifur_traj1_Cartesians_MW point 462
C -0.22594 0.77078 1.07976
 C 0.36320 0.71296 -1.07458
 C -0.22024 1.20739 0.00404
 C 0.00678 -0.49981 1.77897
 C -0.13821 -0.46382 -1.78186
 F -0.63911 1.61111 1.81486
 F 1.44626 1.38273 -1.80605
 H -0.87046 -1.04164 1.73558
 H -0.98453 -0.94441 -1.23450
 H 0.82785 -1.08116 1.36221
 H 0.69814 -1.11456 -1.87919
 H 0.19447 -0.32172 2.77611
 H -0.45822 -0.21786 -2.77536
13
bifur_IRC_Cartesians_MW_output/new_data/bifur_traj1_Cartesians_MW point 463
C -0.22593 0.77078 1.07976
 C 0.36320 0.71296 -1.07458
 C -0.22024 1.20739 0.00404
 C 0.00678 -0.49981 1.77897
 C -0.13821 -0.46382 -1.78186
 F -0.63910 1.61111 1.81486
 F 1.44626 1.38273 -1.80605
 H -0.87046 -1.04164 1.73558
 H -0.98453 -0.94441 -1.23451
 H 0.82785 -1.08116 1.36221
 H 0.69814 -1.11456 -1.87919
 H 0.19447 -0.32172 2.77611
 H -0.45822 -0.21786 -2.77536
13
bifur_IRC_Cartesians_MW_output/new_data/bifur_traj1_Cartesians_MW point 464
C -0.21786 0.76998 1.07967
 C 0.35509 0.71378 -1.07464
 C -0.22034 1.20741 0.00394
 C 0.00478 -0.49932 1.77901
 C -0.13621 -0.46431 -1.78180
 F -0.61039 1.60794 1.81468
 F 1.41767 1.38589 -1.80621
 H -0.87204 -1.04033 1.72870
 H -0.98295 -0.94575 -1.24138
 H 0.82607 -1.08162 1.36931
 H 0.69993 -1.11408 -1.87205
 H 0.18550 -0.32031 2.77611
 H -0.44923 -0.21928 -2.77534
13
bifur_IRC_Cartesians_MW_output/new_data/bifur_traj1_Cartesians_MW point 465
C -0.21624 0.76982 1.07965
 C 0.35346 0.71394 -1.07466
 C -0.22036 1.20741 0.00392
 C 0.00437 -0.49923 1.77902
 C -0.13581 -0.46441 -1.78179
 F -0.60462 1.60730 1.81465
 F 1.41192 1.38653 -1.80624
 H -0.87235 -1.04006 1.72732
 H -0.98264 -0.94602 -1.24276
 H 0.82571 -1.08171 1.37073
 H 0.70029 -1.11399 -1.87061
 H 0.18370 -0.32002 2.77611
 H -0.44742 -0.21957 -2.77534
13
bifur_IRC_Cartesians_MW_output/new_data/bifur_traj1_Cartesians_MW point 466
C -0.21727 0.76992 1.07967
 C 0.35449 0.71383 -1.07465
 C -0.22035 1.20741 0.00393
 C 0.00463 -0.49929 1.77902
 C -0.13607 -0.46434 -1.78180
 F -0.60828 1.60771 1.81467
 F 1.41556 1.38612 -1.80622
 H -0.87215 -1.04023 1.72820
 H -0.98284 -0.94585 -1.24189
 H 0.82593 -1.08165 1.36983
 H 0.70006 -1.11405 -1.87152
 H 0.18484 -0.32020 2.77611
 H -0.44856 -0.21939 -2.77534
13
bifur_IRC_Cartesians_MW_output/new_data/bifur_traj1_Cartesians_MW point 467
C -0.22119 0.77031 1.07971
 C 0.35843 0.71344 -1.07462
 C -0.22030 1.20740 0.00398
 C 0.00560 -0.49952 1.77900
 C -0.13704 -0.46411 -1.78182
 F -0.62222 1.60925 1.81475
 F 1.42945 1.38459 -1.80614
 H -0.87139 -1.04087 1.73154
 H -0.98360 -0.94520 -1.23855
 H 0.82680 -1.08143 1.36638
 H 0.69919 -1.11428 -1.87499
 H 0.18920 -0.32089 2.77611
 H -0.45293 -0.21869 -2.77535
13
bifur_IRC_Cartesians_MW_output/new_data/bifur_traj1_Cartesians_MW point 468
C -0.22724 0.77091 1.07977
 C 0.36451 0.71283 -1.07456
 C -0.22022 1.20739 0.00406
 C 0.00710 -0.49988 1.77897
 C -0.13853 -0.46374 -1.78187
 F -0.64373 1.61162 1.81488
 F 1.45087 1.38222 -1.80602
 H -0.87021 -1.04185 1.73669
 H -0.98478 -0.94419 -1.23340
 H 0.82813 -1.08108 1.36106
 H 0.69785 -1.11463 -1.88034
 H 0.19591 -0.32195 2.77612
 H -0.45967 -0.21763 -2.77536
13
bifur_IRC_Cartesians_MW_output/new_data/bifur_traj1_Cartesians_MW point 469
C -0.23407 0.77160 1.07984
 C 0.37138 0.71214 -1.07451
 C -0.22013 1.20737 0.00414
 C 0.00879 -0.50029 1.77893
 C -0.14022 -0.46333 -1.78192
 F -0.66806 1.61430 1.81503
 F 1.47508 1.37954 -1.80589
 H -0.86887 -1.04297 1.74251
 H -0.98612 -0.94305 -1.22757
 H 0.82964 -1.08069 1.35505
 H 0.69634 -1.11504 -1.88638
 H 0.20350 -0.32315 2.77612
 H -0.46728 -0.21642 -2.77537
13
bifur_IRC_Cartesians_MW_output/new_data/bifur_traj1_Cartesians_MW point 470
C -0.24051 0.77224 1.07991
 C 0.37786 0.71150 -1.07445
 C -0.22004 1.20736 0.00423
 C 0.01039 -0.50068 1.77890
 C -0.14181 -0.46294 -1.78197
 F -0.69096 1.61683 1.81517
 F 1.49789 1.37701 -1.80577
 H -0.86762 -1.04402 1.74800
 H -0.98738 -0.94198 -1.22208
 H 0.83106 -1.08033 1.34939
 H 0.69492 -1.11542 -1.89208
 H 0.21066 -0.32428 2.77612
 H -0.47446 -0.21528 -2.77538
13
bifur_IRC_Cartesians_MW_output/new_data/bifur_traj1_Cartesians_MW point 471
C -0.24567 0.77275 1.07997
 C 0.38305 0.71098 -1.07441
 C -0.21997 1.20735 0.00429
 C 0.01167 -0.50099 1.77888
 C -0.14309 -0.46263 -1.78200
 F -0.70933 1.61886 1.81528
 F 1.51618 1.37499 -1.80567
 H -0.86661 -1.04486 1.75240
 H -0.98839 -0.94113 -1.21768
 H 0.83220 -1.08003 1.34485
 H 0.69378 -1.11572 -1.89664
 H 0.21639 -0.32519 2.77613
 H -0.48021 -0.21437 -2.77539
13
bifur_IRC_Cartesians_MW_output/new_data/bifur_traj1_Cartesians_MW point 472
C -0.24892 0.77308 1.08000
 C 0.38631 0.71065 -1.07438
 C -0.21993 1.20734 0.00433
 C 0.01248 -0.50119 1.77886
 C -0.14389 -0.46243 -1.78203
 F -0.72088 1.62013 1.81535
 F 1.52768 1.37371 -1.80560
 H -0.86597 -1.04539 1.75517
 H -0.98902 -0.94059 -1.21492
 H 0.83292 -1.07985 1.34199
 H 0.69306 -1.11591 -1.89951
 H 0.22000 -0.32576 2.77613
 H -0.48382 -0.21380 -2.77539
13
bifur_IRC_Cartesians_MW_output/new_data/bifur_traj1_Cartesians_MW point 473
C -0.24980 0.77317 1.08001
 C 0.38720 0.71056 -1.07437
 C -0.21992 1.20734 0.00435
 C 0.01269 -0.50124 1.77886
 C -0.14411 -0.46238 -1.78203
 F -0.72402 1.62048 1.81537
 F 1.53081 1.37337 -1.80559
 H -0.86580 -1.04554 1.75592
 H -0.98919 -0.94044 -1.21416
 H 0.83311 -1.07980 1.34121
 H 0.69286 -1.11596 -1.90029
 H 0.22098 -0.32592 2.77613
 H -0.48481 -0.21364 -2.77540
13
bifur_IRC_Cartesians_MW_output/new_data/bifur_traj1_Cartesians_MW point 474
C -0.24980 0.77317 1.08001
 C 0.38720 0.71056 -1.07437
 C -0.21992 1.20734 0.00435
 C 0.01269 -0.50124 1.77886
 C -0.14411 -0.46238 -1.78203
 F -0.72402 1.62048 1.81537
 F 1.53081 1.37337 -1.80559
 H -0.86580 -1.04554 1.75592
 H -0.98919 -0.94044 -1.21416
 H 0.83311 -1.07980 1.34121
 H 0.69286 -1.11596 -1.90029
 H 0.22098 -0.32592 2.77613
 H -0.48481 -0.21364 -2.77540
13
bifur_IRC_Cartesians_MW_output/new_data/bifur_traj1_Cartesians_MW point 475
C -0.24374 0.77256 1.07995
 C 0.38110 0.71117 -1.07442
 C -0.22000 1.20735 0.00427
 C 0.01119 -0.50087 1.77889
 C -0.14261 -0.46275 -1.78199
 F -0.70245 1.61810 1.81524
 F 1.50933 1.37575 -1.80570
 H -0.86699 -1.04455 1.75075
 H -0.98801 -0.94145 -1.21933
 H 0.83177 -1.08014 1.34655
 H 0.69420 -1.11561 -1.89493
 H 0.21424 -0.32485 2.77613
 H -0.47805 -0.21471 -2.77539
13
bifur_IRC_Cartesians_MW_output/new_data/bifur_traj1_Cartesians_MW point 476
C -0.23701 0.77189 1.07988
 C 0.37434 0.71185 -1.07448
 C -0.22009 1.20737 0.00418
 C 0.00952 -0.50047 1.77892
 C -0.14095 -0.46315 -1.78194
 F -0.67851 1.61546 1.81509
 F 1.48549 1.37838 -1.80583
 H -0.86830 -1.04345 1.74502
 H -0.98669 -0.94257 -1.22507
 H 0.83029 -1.08052 1.35247
 H 0.69569 -1.11521 -1.88898
 H 0.20677 -0.32367 2.77612
 H -0.47056 -0.21590 -2.77537
13
bifur_IRC_Cartesians_MW_output/new_data/bifur_traj1_Cartesians_MW point 477
C -0.22833 0.77102 1.07978
 C 0.36561 0.71272 -1.07455
 C -0.22020 1.20739 0.00407
 C 0.00737 -0.49995 1.77896
 C -0.13880 -0.46368 -1.78188
 F -0.64763 1.61205 1.81491
 F 1.45475 1.38179 -1.80600
 H -0.86999 -1.04203 1.73762
 H -0.98500 -0.94401 -1.23246
 H 0.82837 -1.08102 1.36010
 H 0.69761 -1.11470 -1.88131
 H 0.19713 -0.32215 2.77612
 H -0.46089 -0.21743 -2.77536
13
bifur_IRC_Cartesians_MW_output/new_data/bifur_traj1_Cartesians_MW point 478
C -0.21824 0.77002 1.07968
 C 0.35546 0.71374 -1.07464
 C -0.22034 1.20741 0.00394
 C 0.00487 -0.49934 1.77901
 C -0.13631 -0.46429 -1.78180
 F -0.61172 1.60809 1.81469
 F 1.41899 1.38574 -1.80620
 H -0.87196 -1.04039 1.72902
 H -0.98303 -0.94569 -1.24106
 H 0.82615 -1.08159 1.36898
 H 0.69985 -1.11410 -1.87238
 H 0.18592 -0.32037 2.77611
 H -0.44964 -0.21922 -2.77534
13
bifur_IRC_Cartesians_MW_output/new_data/bifur_traj1_Cartesians_MW point 479
C -0.20730 0.76892 1.07956
 C 0.34446 0.71484 -1.07473
 C -0.22048 1.20743 0.00380
 C 0.00216 -0.49869 1.77907
 C -0.13360 -0.46495 -1.78172
 F -0.57280 1.60379 1.81446
 F 1.38024 1.39003 -1.80641
 H -0.87410 -1.03860 1.71970
 H -0.98089 -0.94750 -1.25039
 H 0.82373 -1.08222 1.37860
 H 0.70227 -1.11346 -1.86271
 H 0.17377 -0.31845 2.77610
 H -0.43746 -0.22115 -2.77533
13
bifur_IRC_Cartesians_MW_output/new_data/bifur_traj1_Cartesians_MW point 480
C -0.19611 0.76781 1.07944
 C 0.33321 0.71596 -1.07483
 C -0.22063 1.20746 0.00366
 C -0.00062 -0.49802 1.77912
 C -0.13084 -0.46562 -1.78164
 F -0.53298 1.59940 1.81422
 F 1.34059 1.39442 -1.80663
 H -0.87628 -1.03678 1.71016
 H -0.97870 -0.94936 -1.25992
 H 0.82127 -1.08285 1.38844
 H 0.70474 -1.11280 -1.85281
 H 0.16134 -0.31649 2.77609
 H -0.42499 -0.22313 -2.77531
13
bifur_IRC_Cartesians_MW_output/new_data/bifur_traj1_Cartesians_MW point 481
C -0.18526 0.76673 1.07933
 C 0.32231 0.71706 -1.07492
 C -0.22078 1.20748 0.00352
 C -0.00331 -0.49737 1.77917
 C -0.12816 -0.46628 -1.78156
 F -0.49439 1.59514 1.81398
 F 1.30217 1.39867 -1.80684
 H -0.87840 -1.03501 1.70092
 H -0.97658 -0.95117 -1.26917
 H 0.81887 -1.08347 1.39798
 H 0.70714 -1.11216 -1.84322
 H 0.14929 -0.31458 2.77609
 H -0.41290 -0.22504 -2.77529
13
bifur_IRC_Cartesians_MW_output/new_data/bifur_traj1_Cartesians_MW point 482
C -0.17532 0.76573 1.07922
 C 0.31231 0.71806 -1.07500
 C -0.22091 1.20751 0.00339
 C -0.00577 -0.49677 1.77922
 C -0.12570 -0.46688 -1.78149
 F -0.45902 1.59124 1.81377
 F 1.26696 1.40257 -1.80703
 H -0.88034 -1.03339 1.69245
 H -0.97464 -0.95282 -1.27764
 H 0.81668 -1.08404 1.40673
 H 0.70934 -1.11158 -1.83442
 H 0.13825 -0.31284 2.77608
 H -0.40183 -0.22680 -2.77527
13
bifur_IRC_Cartesians_MW_output/new_data/bifur_traj1_Cartesians_MW point 483
C -0.16672 0.76488 1.07913
 C 0.30366 0.71892 -1.07508
 C -0.22102 1.20753 0.00328
 C -0.00790 -0.49625 1.77926
 C -0.12357 -0.46740 -1.78142
 F -0.42841 1.58786 1.81359
 F 1.23648 1.40594 -1.80720
 H -0.88202 -1.03199 1.68512
 H -0.97296 -0.95425 -1.28497
 H 0.81478 -1.08453 1.41429
 H 0.71124 -1.11107 -1.82681
 H 0.12869 -0.31133 2.77607
 H -0.39224 -0.22832 -2.77526
13
bifur_IRC_Cartesians_MW_output/new_data/bifur_traj1_Cartesians_MW point 484
C -0.15971 0.76418 1.07905
 C 0.29661 0.71963 -1.07513
 C -0.22112 1.20754 0.00319
 C -0.00964 -0.49583 1.77930
 C -0.12184 -0.46782 -1.78137
 F -0.40346 1.58511 1.81344
 F 1.21164 1.40869 -1.80734
 H -0.88339 -1.03084 1.67914
 H -0.97159 -0.95542 -1.29095
 H 0.81323 -1.08493 1.42046
 H 0.71279 -1.11065 -1.82061
 H 0.12091 -0.31009 2.77607
 H -0.38443 -0.22956 -2.77525
13
bifur_IRC_Cartesians_MW_output/new_data/bifur_traj1_Cartesians_MW point 485
C -0.15971 0.76418 1.07905
 C 0.29661 0.71963 -1.07513
 C -0.22112 1.20754 0.00319
 C -0.00964 -0.49583 1.77930
 C -0.12184 -0.46782 -1.78137
 F -0.40346 1.58511 1.81344
 F 1.21164 1.40869 -1.80734
 H -0.88339 -1.03084 1.67914
 H -0.97159 -0.95542 -1.29095
 H 0.81323 -1.08493 1.42046
 H 0.71279 -1.11065 -1.82061
 H 0.12091 -0.31009 2.77607
 H -0.38443 -0.22956 -2.77525
13
bifur_IRC_Cartesians_MW_output/new_data/bifur_traj1_Cartesians_MW point 486
C -0.15072 0.76328 1.07896
 C 0.28757 0.72053 -1.07521
 C -0.22124 1.20756 0.00308
 C -0.01187 -0.49529 1.77934
 C -0.11962 -0.46836 -1.78131
 F -0.37146 1.58158 1.81324
 F 1.17978 1.41222 -1.80751
 H -0.88514 -1.02938 1.67148
 H -0.96983 -0.95691 -1.29861
 H 0.81125 -1.08544 1.42837
 H 0.71478 -1.11012 -1.81266
 H 0.11092 -0.30852 2.77606
 H -0.37441 -0.23114 -2.77523
13
bifur_IRC_Cartesians_MW_output/new_data/bifur_traj1_Cartesians_MW point 487
C -0.14861 0.76307 1.07893
 C 0.28544 0.72075 -1.07523
 C -0.22126 1.20757 0.00305
 C -0.01240 -0.49517 1.77935
 C -0.11909 -0.46849 -1.78129
 F -0.36395 1.58075 1.81320
 F 1.17230 1.41304 -1.80755
 H -0.88556 -1.02903 1.66968
 H -0.96942 -0.95726 -1.30041
 H 0.81079 -1.08556 1.43023
 H 0.71525 -1.11000 -1.81079
 H 0.10857 -0.30814 2.77606
 H -0.37206 -0.23152 -2.77523
13
bifur_IRC_Cartesians_MW_output/new_data/bifur_traj1_Cartesians_MW point 488
C -0.14779 0.76299 1.07893
 C 0.28463 0.72083 -1.07524
 C -0.22127 1.20757 0.00304
 C -0.01260 -0.49512 1.77936
 C -0.11889 -0.46854 -1.78128
 F -0.36106 1.58043 1.81318
 F 1.16942 1.41336 -1.80757
 H -0.88572 -1.02890 1.66898
 H -0.96926 -0.95740 -1.30110
 H 0.81061 -1.08561 1.43094
 H 0.71543 -1.10995 -1.81007
 H 0.10767 -0.30800 2.77606
 H -0.37115 -0.23166 -2.77523
13
bifur_IRC_Cartesians_MW_output/new_data/bifur_traj1_Cartesians_MW point 489
C -0.14784 0.76299 1.07893
 C 0.28468 0.72082 -1.07523
 C -0.22127 1.20757 0.00304
 C -0.01259 -0.49512 1.77936
 C -0.11891 -0.46854 -1.78129
 F -0.36123 1.58045 1.81318
 F 1.16959 1.41334 -1.80757
 H -0.88571 -1.02891 1.66903
 H -0.96927 -0.95739 -1.30106
 H 0.81062 -1.08560 1.43090
 H 0.71542 -1.10996 -1.81012
 H 0.10772 -0.30801 2.77606
 H -0.37121 -0.23165 -2.77523
13
bifur_IRC_Cartesians_MW_output/new_data/bifur_traj1_Cartesians_MW point 490
C -0.14825 0.76303 1.07893
 C 0.28508 0.72078 -1.07523
 C -0.22127 1.20757 0.00305
 C -0.01249 -0.49515 1.77935
 C -0.11901 -0.46851 -1.78129
 F -0.36268 1.58061 1.81319
 F 1.17103 1.41318 -1.80756
 H -0.88563 -1.02897 1.66937
 H -0.96935 -0.95732 -1.30071
 H 0.81071 -1.08558 1.43054
 H 0.71533 -1.10998 -1.81048
 H 0.10817 -0.30808 2.77606
 H -0.37166 -0.23158 -2.77523
13
bifur_IRC_Cartesians_MW_output/new_data/bifur_traj1_Cartesians_MW point 491
C -0.14857 0.76306 1.07893
 C 0.28541 0.72075 -1.07523
 C -0.22126 1.20757 0.00305
 C -0.01241 -0.49517 1.77935
 C -0.11909 -0.46849 -1.78129
 F -0.36383 1.58074 1.81320
 F 1.17218 1.41306 -1.80755
 H -0.88556 -1.02903 1.66965
 H -0.96941 -0.95727 -1.30044
 H 0.81078 -1.08556 1.43026
 H 0.71526 -1.11000 -1.81076
 H 0.10853 -0.30814 2.77606
 H -0.37202 -0.23152 -2.77523
13
bifur_IRC_Cartesians_MW_output/new_data/bifur_traj1_Cartesians_MW point 492
C -0.14852 0.76306 1.07893
 C 0.28535 0.72075 -1.07523
 C -0.22127 1.20757 0.00305
 C -0.01242 -0.49516 1.77935
 C -0.11907 -0.46850 -1.78129
 F -0.36363 1.58072 1.81320
 F 1.17198 1.41308 -1.80756
 H -0.88557 -1.02902 1.66960
 H -0.96940 -0.95728 -1.30049
 H 0.81077 -1.08557 1.43031
 H 0.71527 -1.11000 -1.81071
 H 0.10847 -0.30813 2.77606
 H -0.37196 -0.23153 -2.77523
13
bifur_IRC_Cartesians_MW_output/new_data/bifur_traj1_Cartesians_MW point 493
C -0.14793 0.76300 1.07893
 C 0.28476 0.72081 -1.07523
 C -0.22127 1.20757 0.00304
 C -0.01256 -0.49513 1.77936
 C -0.11893 -0.46853 -1.78129
 F -0.36155 1.58048 1.81318
 F 1.16990 1.41331 -1.80757
 H -0.88569 -1.02892 1.66910
 H -0.96929 -0.95737 -1.30099
 H 0.81064 -1.08560 1.43082
 H 0.71540 -1.10996 -1.81019
 H 0.10782 -0.30803 2.77606
 H -0.37131 -0.23164 -2.77523
13
bifur_IRC_Cartesians_MW_output/new_data/bifur_traj1_Cartesians_MW point 494
C -0.14677 0.76288 1.07892
 C 0.28360 0.72093 -1.07524
 C -0.22129 1.20757 0.00303
 C -0.01285 -0.49506 1.77936
 C -0.11864 -0.46860 -1.78128
 F -0.35742 1.58003 1.81316
 F 1.16579 1.41376 -1.80759
 H -0.88592 -1.02873 1.66811
 H -0.96906 -0.95757 -1.30197
 H 0.81038 -1.08567 1.43184
 H 0.71566 -1.10989 -1.80917
 H 0.10653 -0.30782 2.77606
 H -0.37001 -0.23184 -2.77523
13
bifur_IRC_Cartesians_MW_output/new_data/bifur_traj1_Cartesians_MW point 495
C -0.14509 0.76272 1.07890
 C 0.28191 0.72110 -1.07526
 C -0.22131 1.20758 0.00301
 C -0.01327 -0.49496 1.77937
 C -0.11823 -0.46870 -1.78126
 F -0.35145 1.57937 1.81312
 F 1.15985 1.41442 -1.80762
 H -0.88624 -1.02846 1.66668
 H -0.96873 -0.95785 -1.30341
 H 0.81001 -1.08576 1.43332
 H 0.71603 -1.10979 -1.80768
 H 0.10467 -0.30753 2.77606
 H -0.36814 -0.23214 -2.77522
13
bifur_IRC_Cartesians_MW_output/new_data/bifur_traj1_Cartesians_MW point 496
C -0.14509 0.76272 1.07890
 C 0.28191 0.72110 -1.07526
 C -0.22131 1.20758 0.00301
 C -0.01327 -0.49496 1.77937
 C -0.11823 -0.46870 -1.78126
 F -0.35145 1.57937 1.81312
 F 1.15985 1.41442 -1.80762
 H -0.88624 -1.02846 1.66668
 H -0.96873 -0.95785 -1.30340
 H 0.81001 -1.08576 1.43332
 H 0.71603 -1.10979 -1.80768
 H 0.10467 -0.30753 2.77606
 H -0.36814 -0.23214 -2.77522
13
bifur_IRC_Cartesians_MW_output/new_data/bifur_traj1_Cartesians_MW point 497
C -0.14093 0.76230 1.07885
 C 0.27772 0.72152 -1.07529
 C -0.22137 1.20759 0.00295
 C -0.01430 -0.49471 1.77939
 C -0.11720 -0.46895 -1.78123
 F -0.33664 1.57774 1.81303
 F 1.14510 1.41605 -1.80770
 H -0.88706 -1.02778 1.66314
 H -0.96792 -0.95854 -1.30695
 H 0.80909 -1.08600 1.43698
 H 0.71695 -1.10955 -1.80400
 H 0.10004 -0.30680 2.77606
 H -0.36351 -0.23287 -2.77522
13
bifur_IRC_Cartesians_MW_output/new_data/bifur_traj1_Cartesians_MW point 498
C -0.13904 0.76211 1.07883
 C 0.27583 0.72171 -1.07531
 C -0.22139 1.20759 0.00293
 C -0.01477 -0.49459 1.77940
 C -0.11673 -0.46907 -1.78122
 F -0.32992 1.57700 1.81299
 F 1.13842 1.41679 -1.80774
 H -0.88742 -1.02747 1.66153
 H -0.96755 -0.95885 -1.30856
 H 0.80868 -1.08611 1.43864
 H 0.71737 -1.10944 -1.80233
 H 0.09795 -0.30647 2.77605
 H -0.36141 -0.23321 -2.77521
13
bifur_IRC_Cartesians_MW_output/new_data/bifur_traj1_Cartesians_MW point 499
C -0.13774 0.76198 1.07882
 C 0.27451 0.72184 -1.07532
 C -0.22141 1.20759 0.00291
 C -0.01509 -0.49452 1.77941
 C -0.11641 -0.46915 -1.78121
 F -0.32528 1.57648 1.81297
 F 1.13379 1.41730 -1.80777
 H -0.88768 -1.02726 1.66041
 H -0.96730 -0.95907 -1.30967
 H 0.80839 -1.08618 1.43979
 H 0.71766 -1.10936 -1.80118
 H 0.09650 -0.30624 2.77605
 H -0.35995 -0.23344 -2.77521
13
bifur_IRC_Cartesians_MW_output/new_data/bifur_traj1_Cartesians_MW point 500
C -0.13730 0.76194 1.07881
 C 0.27408 0.72188 -1.07532
 C -0.22141 1.20759 0.00291
 C -0.01520 -0.49449 1.77941
 C -0.11630 -0.46917 -1.78121
 F -0.32374 1.57631 1.81296
 F 1.13226 1.41747 -1.80777
 H -0.88776 -1.02719 1.66005
 H -0.96721 -0.95914 -1.31004
 H 0.80829 -1.08620 1.44017
 H 0.71775 -1.10933 -1.80080
 H 0.09602 -0.30616 2.77605
 H -0.35947 -0.23351 -2.77521
