# Supplementary material for: Low dimensional representations along intrinsic reaction coordinates and molecular dynamics trajectories using interatomic distance matrices
Source: Chem Sci. 2019 Sep 18;10(43):9954–68. doi: 10.1039/c9sc02742d (PMC6991188; doi:10.1039/c9sc02742d)
Supplement: Supplementary file 1 [file SC-010-C9SC02742D-s001.zip › C9SC02742D-SI/ESI_xyz_files/bifur_IRC_Cartesians_MW_output/bifur_IRC_Cartesians_MW_all_PCs.xyz]

13
bifur_IRC_Cartesians_MW_output/bifur_IRC_Cartesians_MW point 1
C 0.05112 0.69637 0.74937
 C 0.05149 0.69576 -0.74921
 C -1.13026 1.30134 -0.00018
 C -0.08494 -0.51325 1.60369
 C -0.08486 -0.51363 -1.60410
 F 0.95811 1.56827 1.29937
 F 0.95798 1.56731 -1.29765
 H -0.85151 -1.17118 1.23230
 H -0.85181 -1.17157 -1.23231
 H 0.85795 -1.07201 1.69079
 H 0.85764 -1.07217 -1.69168
 H -0.36531 -0.15749 2.59329
 H -0.36558 -0.15776 -2.59367
13
bifur_IRC_Cartesians_MW_output/bifur_IRC_Cartesians_MW point 2
C 0.05113 0.69729 0.74942
 C 0.05149 0.69668 -0.74927
 C -1.12969 1.30356 -0.00018
 C -0.08500 -0.51363 1.60202
 C -0.08492 -0.51402 -1.60242
 F 0.95806 1.56886 1.30099
 F 0.95793 1.56790 -1.29929
 H -0.85167 -1.17123 1.22968
 H -0.85197 -1.17161 -1.22969
 H 0.85808 -1.07210 1.68809
 H 0.85777 -1.07225 -1.68898
 H -0.36548 -0.15958 2.59218
 H -0.36574 -0.15986 -2.59256
13
bifur_IRC_Cartesians_MW_output/bifur_IRC_Cartesians_MW point 3
C 0.05114 0.69896 0.74957
 C 0.05151 0.69836 -0.74942
 C -1.12849 1.30759 -0.00018
 C -0.08510 -0.51434 1.59899
 C -0.08502 -0.51472 -1.59938
 F 0.95789 1.56991 1.30403
 F 0.95776 1.56897 -1.30235
 H -0.85198 -1.17129 1.22496
 H -0.85228 -1.17167 -1.22497
 H 0.85830 -1.07226 1.68316
 H 0.85799 -1.07241 -1.68404
 H -0.36573 -0.16342 2.59019
 H -0.36599 -0.16369 -2.59056
13
bifur_IRC_Cartesians_MW_output/bifur_IRC_Cartesians_MW point 4
C 0.05116 0.70170 0.74985
 C 0.05154 0.70111 -0.74970
 C -1.12645 1.31419 -0.00017
 C -0.08527 -0.51549 1.59404
 C -0.08518 -0.51585 -1.59443
 F 0.95755 1.57162 1.30905
 F 0.95743 1.57070 -1.30741
 H -0.85250 -1.17137 1.21726
 H -0.85280 -1.17174 -1.21725
 H 0.85866 -1.07252 1.67509
 H 0.85836 -1.07267 -1.67595
 H -0.36613 -0.16970 2.58695
 H -0.36638 -0.16997 -2.58732
13
bifur_IRC_Cartesians_MW_output/bifur_IRC_Cartesians_MW point 5
C 0.05120 0.70563 0.75023
 C 0.05157 0.70506 -0.75009
 C -1.12357 1.32366 -0.00017
 C -0.08550 -0.51714 1.58694
 C -0.08541 -0.51749 -1.58731
 F 0.95710 1.57409 1.31622
 F 0.95699 1.57320 -1.31464
 H -0.85323 -1.17150 1.20619
 H -0.85353 -1.17186 -1.20617
 H 0.85917 -1.07291 1.66350
 H 0.85888 -1.07304 -1.66435
 H -0.36672 -0.17872 2.58229
 H -0.36696 -0.17898 -2.58264
13
bifur_IRC_Cartesians_MW_output/bifur_IRC_Cartesians_MW point 6
C 0.05124 0.71065 0.75063
 C 0.05162 0.71010 -0.75049
 C -1.12012 1.33582 -0.00016
 C -0.08581 -0.51926 1.57779
 C -0.08571 -0.51960 -1.57815
 F 0.95667 1.57727 1.32529
 F 0.95656 1.57642 -1.32378
 H -0.85415 -1.17171 1.19193
 H -0.85445 -1.17206 -1.19191
 H 0.85986 -1.07339 1.64867
 H 0.85957 -1.07351 -1.64949
 H -0.36753 -0.19025 2.57626
 H -0.36776 -0.19049 -2.57661
13
bifur_IRC_Cartesians_MW_output/bifur_IRC_Cartesians_MW point 7
C 0.05128 0.71647 0.75102
 C 0.05166 0.71595 -0.75088
 C -1.11634 1.34994 -0.00015
 C -0.08617 -0.52172 1.56714
 C -0.08606 -0.52205 -1.56748
 F 0.95631 1.58098 1.33567
 F 0.95621 1.58016 -1.33424
 H -0.85520 -1.17200 1.17534
 H -0.85549 -1.17233 -1.17530
 H 0.86068 -1.07394 1.63149
 H 0.86040 -1.07405 -1.63228
 H -0.36853 -0.20358 2.56924
 H -0.36874 -0.20381 -2.56957
13
bifur_IRC_Cartesians_MW_output/bifur_IRC_Cartesians_MW point 8
C 0.05133 0.72260 0.75143
 C 0.05171 0.72211 -0.75130
 C -1.11233 1.36483 -0.00014
 C -0.08655 -0.52433 1.55591
 C -0.08644 -0.52463 -1.55623
 F 0.95592 1.58488 1.34664
 F 0.95581 1.58412 -1.34530
 H -0.85631 -1.17230 1.15785
 H -0.85660 -1.17261 -1.15779
 H 0.86154 -1.07453 1.61337
 H 0.86128 -1.07462 -1.61413
 H -0.36958 -0.21765 2.56183
 H -0.36978 -0.21787 -2.56214
13
bifur_IRC_Cartesians_MW_output/bifur_IRC_Cartesians_MW point 9
C 0.05138 0.72840 0.75201
 C 0.05176 0.72793 -0.75189
 C -1.10802 1.37878 -0.00013
 C -0.08690 -0.52676 1.54546
 C -0.08678 -0.52704 -1.54575
 F 0.95522 1.58851 1.35726
 F 0.95512 1.58779 -1.35600
 H -0.85739 -1.17247 1.14155
 H -0.85768 -1.17277 -1.14148
 H 0.86229 -1.07509 1.59629
 H 0.86204 -1.07517 -1.59702
 H -0.37043 -0.23095 2.55497
 H -0.37061 -0.23115 -2.55527
13
bifur_IRC_Cartesians_MW_output/bifur_IRC_Cartesians_MW point 10
C 0.05144 0.73316 0.75275
 C 0.05182 0.73272 -0.75264
 C -1.10379 1.39009 -0.00012
 C -0.08717 -0.52871 1.53706
 C -0.08704 -0.52898 -1.53734
 F 0.95421 1.59142 1.36633
 F 0.95411 1.59074 -1.36514
 H -0.85834 -1.17247 1.12844
 H -0.85863 -1.17276 -1.12836
 H 0.86283 -1.07557 1.58229
 H 0.86259 -1.07564 -1.58299
 H -0.37094 -0.24190 2.54951
 H -0.37110 -0.24209 -2.54980
13
bifur_IRC_Cartesians_MW_output/bifur_IRC_Cartesians_MW point 11
C 0.05147 0.73650 0.75311
 C 0.05186 0.73607 -0.75300
 C -1.10124 1.39810 -0.00012
 C -0.08737 -0.53011 1.53107
 C -0.08723 -0.53037 -1.53133
 F 0.95377 1.59350 1.37246
 F 0.95367 1.59284 -1.37132
 H -0.85897 -1.17256 1.11910
 H -0.85925 -1.17284 -1.11900
 H 0.86325 -1.07590 1.57247
 H 0.86302 -1.07596 -1.57315
 H -0.37141 -0.24955 2.54559
 H -0.37156 -0.24973 -2.54586
13
bifur_IRC_Cartesians_MW_output/bifur_IRC_Cartesians_MW point 12
C 0.05145 0.73814 0.75267
 C 0.05184 0.73772 -0.75256
 C -1.10166 1.40243 -0.00012
 C -0.08750 -0.53089 1.52762
 C -0.08737 -0.53114 -1.52788
 F 0.95459 1.59472 1.37467
 F 0.95450 1.59407 -1.37355
 H -0.85915 -1.17295 1.11377
 H -0.85944 -1.17322 -1.11367
 H 0.86365 -1.07602 1.56752
 H 0.86343 -1.07608 -1.56819
 H -0.37210 -0.25330 2.54320
 H -0.37225 -0.25347 -2.54348
13
bifur_IRC_Cartesians_MW_output/bifur_IRC_Cartesians_MW point 13
C 0.05141 0.73813 0.75188
 C 0.05180 0.73770 -0.75177
 C -1.10380 1.40290 -0.00012
 C -0.08756 -0.53101 1.52701
 C -0.08742 -0.53126 -1.52727
 F 0.95593 1.59496 1.37360
 F 0.95584 1.59430 -1.37247
 H -0.85898 -1.17338 1.11287
 H -0.85927 -1.17366 -1.11278
 H 0.86390 -1.07597 1.56739
 H 0.86367 -1.07603 -1.56808
 H -0.37269 -0.25325 2.54264
 H -0.37284 -0.25343 -2.54291
13
bifur_IRC_Cartesians_MW_output/bifur_IRC_Cartesians_MW point 14
C 0.05137 0.73717 0.75116
 C 0.05176 0.73674 -0.75105
 C -1.10619 1.40098 -0.00012
 C -0.08754 -0.53070 1.52825
 C -0.08741 -0.53096 -1.52851
 F 0.95710 1.59455 1.37103
 F 0.95700 1.59388 -1.36988
 H -0.85867 -1.17370 1.11484
 H -0.85896 -1.17398 -1.11475
 H 0.86397 -1.07583 1.57010
 H 0.86374 -1.07590 -1.57079
 H -0.37301 -0.25103 2.54332
 H -0.37316 -0.25121 -2.54360
13
bifur_IRC_Cartesians_MW_output/bifur_IRC_Cartesians_MW point 15
C 0.05134 0.73580 0.75060
 C 0.05173 0.73536 -0.75049
 C -1.10835 1.39795 -0.00012
 C -0.08749 -0.53019 1.53038
 C -0.08735 -0.53046 -1.53065
 F 0.95798 1.59382 1.36796
 F 0.95788 1.59314 -1.36678
 H -0.85833 -1.17389 1.11819
 H -0.85862 -1.17418 -1.11810
 H 0.86392 -1.07567 1.57405
 H 0.86369 -1.07574 -1.57475
 H -0.37312 -0.24788 2.54463
 H -0.37328 -0.24807 -2.54492
13
bifur_IRC_Cartesians_MW_output/bifur_IRC_Cartesians_MW point 16
C 0.05131 0.73426 0.75019
 C 0.05170 0.73382 -0.75008
 C -1.11018 1.39441 -0.00013
 C -0.08741 -0.52959 1.53294
 C -0.08728 -0.52986 -1.53322
 F 0.95860 1.59294 1.36482
 F 0.95850 1.59224 -1.36361
 H -0.85799 -1.17399 1.12221
 H -0.85828 -1.17427 -1.12213
 H 0.86380 -1.07550 1.57853
 H 0.86357 -1.07558 -1.57924
 H -0.37309 -0.24435 2.54626
 H -0.37325 -0.24454 -2.54655
13
bifur_IRC_Cartesians_MW_output/bifur_IRC_Cartesians_MW point 17
C 0.05129 0.73268 0.74994
 C 0.05168 0.73222 -0.74982
 C -1.11161 1.39066 -0.00013
 C -0.08732 -0.52894 1.53572
 C -0.08720 -0.52922 -1.53601
 F 0.95895 1.59198 1.36179
 F 0.95885 1.59127 -1.36056
 H -0.85767 -1.17399 1.12655
 H -0.85796 -1.17428 -1.12647
 H 0.86363 -1.07534 1.58318
 H 0.86339 -1.07542 -1.58389
 H -0.37293 -0.24071 2.54807
 H -0.37310 -0.24091 -2.54836
13
bifur_IRC_Cartesians_MW_output/bifur_IRC_Cartesians_MW point 18
C 0.05128 0.73113 0.74985
 C 0.05167 0.73066 -0.74973
 C -1.11259 1.38687 -0.00013
 C -0.08723 -0.52828 1.53858
 C -0.08710 -0.52856 -1.53887
 F 0.95903 1.59098 1.35903
 F 0.95892 1.59026 -1.35778
 H -0.85739 -1.17391 1.13100
 H -0.85769 -1.17420 -1.13093
 H 0.86340 -1.07520 1.58777
 H 0.86316 -1.07528 -1.58850
 H -0.37265 -0.23715 2.54996
 H -0.37282 -0.23735 -2.55026
13
bifur_IRC_Cartesians_MW_output/bifur_IRC_Cartesians_MW point 19
C 0.05128 0.72965 0.74994
 C 0.05167 0.72918 -0.74982
 C -1.11304 1.38317 -0.00013
 C -0.08712 -0.52762 1.54144
 C -0.08700 -0.52791 -1.54173
 F 0.95880 1.58999 1.35664
 F 0.95869 1.58925 -1.35537
 H -0.85716 -1.17373 1.13543
 H -0.85746 -1.17403 -1.13536
 H 0.86314 -1.07507 1.59217
 H 0.86289 -1.07515 -1.59290
 H -0.37225 -0.23377 2.55188
 H -0.37243 -0.23397 -2.55218
13
bifur_IRC_Cartesians_MW_output/bifur_IRC_Cartesians_MW point 20
C 0.05129 0.72829 0.75021
 C 0.05167 0.72782 -0.75009
 C -1.11295 1.37965 -0.00013
 C -0.08701 -0.52699 1.54421
 C -0.08689 -0.52728 -1.54451
 F 0.95827 1.58901 1.35469
 F 0.95817 1.58827 -1.35341
 H -0.85700 -1.17346 1.13973
 H -0.85729 -1.17377 -1.13966
 H 0.86283 -1.07496 1.59625
 H 0.86259 -1.07505 -1.59699
 H -0.37175 -0.23066 2.55378
 H -0.37193 -0.23087 -2.55409
13
bifur_IRC_Cartesians_MW_output/bifur_IRC_Cartesians_MW point 21
C 0.05131 0.72708 0.75065
 C 0.05169 0.72660 -0.75053
 C -1.11232 1.37637 -0.00014
 C -0.08690 -0.52639 1.54685
 C -0.08678 -0.52669 -1.54716
 F 0.95746 1.58807 1.35322
 F 0.95736 1.58733 -1.35192
 H -0.85689 -1.17311 1.14381
 H -0.85718 -1.17342 -1.14375
 H 0.86250 -1.07488 1.59994
 H 0.86225 -1.07497 -1.60068
 H -0.37115 -0.22789 2.55563
 H -0.37134 -0.22810 -2.55594
13
bifur_IRC_Cartesians_MW_output/bifur_IRC_Cartesians_MW point 22
C 0.05133 0.72602 0.75125
 C 0.05172 0.72554 -0.75113
 C -1.11121 1.37339 -0.00014
 C -0.08679 -0.52584 1.54933
 C -0.08667 -0.52614 -1.54963
 F 0.95640 1.58719 1.35221
 F 0.95629 1.58644 -1.35091
 H -0.85684 -1.17269 1.14762
 H -0.85713 -1.17300 -1.14755
 H 0.86214 -1.07483 1.60320
 H 0.86189 -1.07491 -1.60394
 H -0.37047 -0.22548 2.55740
 H -0.37066 -0.22569 -2.55770
13
bifur_IRC_Cartesians_MW_output/bifur_IRC_Cartesians_MW point 23
C 0.05136 0.72512 0.75197
 C 0.05175 0.72464 -0.75185
 C -1.10968 1.37071 -0.00014
 C -0.08668 -0.52534 1.55160
 C -0.08656 -0.52563 -1.55190
 F 0.95512 1.58637 1.35163
 F 0.95503 1.58563 -1.35033
 H -0.85684 -1.17221 1.15111
 H -0.85713 -1.17252 -1.15104
 H 0.86177 -1.07479 1.60601
 H 0.86152 -1.07488 -1.60675
 H -0.36974 -0.22344 2.55906
 H -0.36992 -0.22365 -2.55936
13
bifur_IRC_Cartesians_MW_output/bifur_IRC_Cartesians_MW point 24
C 0.05140 0.72438 0.75279
 C 0.05179 0.72390 -0.75267
 C -1.10781 1.36837 -0.00014
 C -0.08658 -0.52489 1.55365
 C -0.08646 -0.52518 -1.55395
 F 0.95369 1.58563 1.35146
 F 0.95360 1.58488 -1.35016
 H -0.85689 -1.17170 1.15424
 H -0.85718 -1.17200 -1.15418
 H 0.86140 -1.07478 1.60836
 H 0.86114 -1.07487 -1.60910
 H -0.36896 -0.22177 2.56059
 H -0.36915 -0.22198 -2.56089
13
bifur_IRC_Cartesians_MW_output/bifur_IRC_Cartesians_MW point 25
C 0.05144 0.72380 0.75369
 C 0.05183 0.72333 -0.75356
 C -1.10566 1.36639 -0.00014
 C -0.08648 -0.52450 1.55545
 C -0.08636 -0.52479 -1.55575
 F 0.95215 1.58497 1.35167
 F 0.95206 1.58423 -1.35037
 H -0.85698 -1.17115 1.15698
 H -0.85726 -1.17146 -1.15692
 H 0.86103 -1.07479 1.61024
 H 0.86077 -1.07487 -1.61099
 H -0.36817 -0.22048 2.56197
 H -0.36836 -0.22068 -2.56227
13
bifur_IRC_Cartesians_MW_output/bifur_IRC_Cartesians_MW point 26
C 0.05149 0.72338 0.75462
 C 0.05187 0.72290 -0.75450
 C -1.10334 1.36476 -0.00014
 C -0.08639 -0.52417 1.55700
 C -0.08627 -0.52446 -1.55730
 F 0.95054 1.58440 1.35218
 F 0.95046 1.58366 -1.35089
 H -0.85710 -1.17060 1.15932
 H -0.85739 -1.17090 -1.15926
 H 0.86067 -1.07481 1.61168
 H 0.86041 -1.07490 -1.61242
 H -0.36738 -0.21953 2.56318
 H -0.36757 -0.21974 -2.56348
13
bifur_IRC_Cartesians_MW_output/bifur_IRC_Cartesians_MW point 27
C 0.05153 0.72312 0.75558
 C 0.05192 0.72265 -0.75547
 C -1.10085 1.36351 -0.00013
 C -0.08631 -0.52391 1.55826
 C -0.08619 -0.52420 -1.55856
 F 0.94889 1.58393 1.35301
 F 0.94882 1.58320 -1.35173
 H -0.85726 -1.17004 1.16123
 H -0.85754 -1.17034 -1.16116
 H 0.86032 -1.07485 1.61264
 H 0.86007 -1.07494 -1.61338
 H -0.36660 -0.21896 2.56421
 H -0.36679 -0.21916 -2.56451
13
bifur_IRC_Cartesians_MW_output/bifur_IRC_Cartesians_MW point 28
C 0.05158 0.72301 0.75657
 C 0.05197 0.72254 -0.75646
 C -1.09823 1.36263 -0.00013
 C -0.08623 -0.52371 1.55925
 C -0.08612 -0.52400 -1.55955
 F 0.94720 1.58355 1.35414
 F 0.94714 1.58283 -1.35287
 H -0.85745 -1.16948 1.16270
 H -0.85773 -1.16978 -1.16263
 H 0.86000 -1.07491 1.61314
 H 0.85974 -1.07499 -1.61388
 H -0.36584 -0.21875 2.56507
 H -0.36603 -0.21895 -2.56536
13
bifur_IRC_Cartesians_MW_output/bifur_IRC_Cartesians_MW point 29
C 0.05164 0.72327 0.75764
 C 0.05203 0.72281 -0.75752
 C -1.09523 1.36260 -0.00013
 C -0.08618 -0.52366 1.55962
 C -0.08606 -0.52394 -1.55991
 F 0.94541 1.58339 1.35598
 F 0.94535 1.58267 -1.35473
 H -0.85772 -1.16892 1.16320
 H -0.85800 -1.16921 -1.16313
 H 0.85971 -1.07500 1.61259
 H 0.85945 -1.07508 -1.61332
 H -0.36510 -0.21936 2.56553
 H -0.36529 -0.21956 -2.56581
13
bifur_IRC_Cartesians_MW_output/bifur_IRC_Cartesians_MW point 30
C 0.05169 0.72353 0.75869
 C 0.05208 0.72307 -0.75858
 C -1.09227 1.36259 -0.00013
 C -0.08613 -0.52361 1.55997
 C -0.08601 -0.52389 -1.56025
 F 0.94364 1.58323 1.35781
 F 0.94359 1.58253 -1.35658
 H -0.85798 -1.16836 1.16367
 H -0.85826 -1.16865 -1.16359
 H 0.85942 -1.07509 1.61202
 H 0.85917 -1.07517 -1.61275
 H -0.36438 -0.21999 2.56597
 H -0.36457 -0.22019 -2.56625
13
bifur_IRC_Cartesians_MW_output/bifur_IRC_Cartesians_MW point 31
C 0.05175 0.72425 0.75983
 C 0.05214 0.72380 -0.75972
 C -1.08885 1.36366 -0.00013
 C -0.08610 -0.52375 1.55951
 C -0.08598 -0.52402 -1.55980
 F 0.94174 1.58335 1.36054
 F 0.94170 1.58266 -1.35933
 H -0.85834 -1.16779 1.16290
 H -0.85861 -1.16808 -1.16281
 H 0.85918 -1.07524 1.61009
 H 0.85893 -1.07531 -1.61081
 H -0.36369 -0.22168 2.56589
 H -0.36388 -0.22187 -2.56617
13
bifur_IRC_Cartesians_MW_output/bifur_IRC_Cartesians_MW point 32
C 0.05181 0.72518 0.76100
 C 0.05221 0.72474 -0.76089
 C -1.08524 1.36520 -0.00013
 C -0.08608 -0.52396 1.55872
 C -0.08596 -0.52423 -1.55899
 F 0.93980 1.58359 1.36366
 F 0.93976 1.58292 -1.36248
 H -0.85874 -1.16722 1.16158
 H -0.85901 -1.16750 -1.16149
 H 0.85896 -1.07540 1.60759
 H 0.85872 -1.07547 -1.60830
 H -0.36302 -0.22383 2.56559
 H -0.36320 -0.22402 -2.56586
13
bifur_IRC_Cartesians_MW_output/bifur_IRC_Cartesians_MW point 33
C 0.05187 0.72628 0.76221
 C 0.05227 0.72585 -0.76211
 C -1.08144 1.36718 -0.00012
 C -0.08607 -0.52426 1.55760
 C -0.08595 -0.52452 -1.55787
 F 0.93780 1.58394 1.36714
 F 0.93777 1.58328 -1.36599
 H -0.85918 -1.16664 1.15976
 H -0.85945 -1.16692 -1.15967
 H 0.85877 -1.07558 1.60454
 H 0.85852 -1.07564 -1.60524
 H -0.36236 -0.22640 2.56509
 H -0.36254 -0.22658 -2.56535
13
bifur_IRC_Cartesians_MW_output/bifur_IRC_Cartesians_MW point 34
C 0.05194 0.72767 0.76346
 C 0.05234 0.72724 -0.76335
 C -1.07743 1.36981 -0.00012
 C -0.08608 -0.52467 1.55599
 C -0.08596 -0.52492 -1.55625
 F 0.93575 1.58447 1.37113
 F 0.93574 1.58382 -1.37002
 H -0.85967 -1.16607 1.15718
 H -0.85993 -1.16634 -1.15707
 H 0.85860 -1.07579 1.60068
 H 0.85836 -1.07585 -1.60137
 H -0.36174 -0.22960 2.56426
 H -0.36192 -0.22978 -2.56451
13
bifur_IRC_Cartesians_MW_output/bifur_IRC_Cartesians_MW point 35
C 0.05201 0.72902 0.76480
 C 0.05241 0.72861 -0.76471
 C -1.07315 1.37232 -0.00012
 C -0.08608 -0.52505 1.55451
 C -0.08595 -0.52529 -1.55477
 F 0.93353 1.58494 1.37522
 F 0.93353 1.58431 -1.37414
 H -0.86018 -1.16544 1.15479
 H -0.86044 -1.16570 -1.15468
 H 0.85840 -1.07600 1.59692
 H 0.85816 -1.07605 -1.59760
 H -0.36104 -0.23274 2.56354
 H -0.36121 -0.23292 -2.56378
13
bifur_IRC_Cartesians_MW_output/bifur_IRC_Cartesians_MW point 36
C 0.05207 0.73016 0.76594
 C 0.05248 0.72977 -0.76585
 C -1.06953 1.37443 -0.00011
 C -0.08608 -0.52537 1.55327
 C -0.08595 -0.52561 -1.55351
 F 0.93166 1.58533 1.37867
 F 0.93166 1.58473 -1.37761
 H -0.86061 -1.16491 1.15278
 H -0.86086 -1.16517 -1.15266
 H 0.85823 -1.07618 1.59374
 H 0.85799 -1.07623 -1.59441
 H -0.36044 -0.23540 2.56293
 H -0.36061 -0.23556 -2.56317
13
bifur_IRC_Cartesians_MW_output/bifur_IRC_Cartesians_MW point 37
C 0.05213 0.73140 0.76705
 C 0.05254 0.73101 -0.76696
 C -1.06595 1.37679 -0.00011
 C -0.08609 -0.52573 1.55183
 C -0.08596 -0.52597 -1.55207
 F 0.92984 1.58580 1.38223
 F 0.92985 1.58521 -1.38121
 H -0.86105 -1.16440 1.15047
 H -0.86130 -1.16465 -1.15035
 H 0.85808 -1.07637 1.59030
 H 0.85785 -1.07641 -1.59096
 H -0.35989 -0.23826 2.56219
 H -0.36005 -0.23842 -2.56242
13
bifur_IRC_Cartesians_MW_output/bifur_IRC_Cartesians_MW point 38
C 0.05219 0.73274 0.76814
 C 0.05260 0.73237 -0.76805
 C -1.06238 1.37943 -0.00011
 C -0.08611 -0.52615 1.55016
 C -0.08597 -0.52638 -1.55039
 F 0.92806 1.58635 1.38595
 F 0.92808 1.58578 -1.38496
 H -0.86150 -1.16392 1.14780
 H -0.86175 -1.16416 -1.14767
 H 0.85796 -1.07656 1.58651
 H 0.85773 -1.07660 -1.58716
 H -0.35938 -0.24137 2.56129
 H -0.35954 -0.24153 -2.56152
13
bifur_IRC_Cartesians_MW_output/bifur_IRC_Cartesians_MW point 39
C 0.05225 0.73423 0.76923
 C 0.05266 0.73386 -0.76914
 C -1.05873 1.38242 -0.00010
 C -0.08613 -0.52663 1.54823
 C -0.08599 -0.52685 -1.54846
 F 0.92629 1.58698 1.38992
 F 0.92631 1.58643 -1.38896
 H -0.86198 -1.16344 1.14473
 H -0.86222 -1.16368 -1.14460
 H 0.85786 -1.07677 1.58232
 H 0.85763 -1.07680 -1.58295
 H -0.35889 -0.24481 2.56023
 H -0.35905 -0.24496 -2.56044
13
bifur_IRC_Cartesians_MW_output/bifur_IRC_Cartesians_MW point 40
C 0.05231 0.73588 0.77034
 C 0.05272 0.73552 -0.77025
 C -1.05496 1.38580 -0.00010
 C -0.08617 -0.52717 1.54601
 C -0.08603 -0.52738 -1.54623
 F 0.92449 1.58772 1.39418
 F 0.92451 1.58719 -1.39326
 H -0.86248 -1.16297 1.14121
 H -0.86273 -1.16320 -1.14107
 H 0.85778 -1.07699 1.57764
 H 0.85755 -1.07702 -1.57826
 H -0.35843 -0.24862 2.55896
 H -0.35858 -0.24876 -2.55917
13
bifur_IRC_Cartesians_MW_output/bifur_IRC_Cartesians_MW point 41
C 0.05238 0.73775 0.77149
 C 0.05279 0.73741 -0.77141
 C -1.05097 1.38971 -0.00009
 C -0.08622 -0.52781 1.54340
 C -0.08607 -0.52801 -1.54360
 F 0.92263 1.58860 1.39888
 F 0.92266 1.58809 -1.39800
 H -0.86304 -1.16249 1.13706
 H -0.86328 -1.16271 -1.13691
 H 0.85772 -1.07724 1.57230
 H 0.85750 -1.07726 -1.57291
 H -0.35799 -0.25295 2.55745
 H -0.35813 -0.25309 -2.55765
13
bifur_IRC_Cartesians_MW_output/bifur_IRC_Cartesians_MW point 42
C 0.05245 0.73985 0.77269
 C 0.05286 0.73953 -0.77262
 C -1.04671 1.39414 -0.00009
 C -0.08627 -0.52853 1.54041
 C -0.08613 -0.52873 -1.54060
 F 0.92069 1.58960 1.40405
 F 0.92072 1.58912 -1.40321
 H -0.86364 -1.16200 1.13233
 H -0.86387 -1.16222 -1.13218
 H 0.85768 -1.07751 1.56630
 H 0.85747 -1.07752 -1.56690
 H -0.35756 -0.25780 2.55569
 H -0.35769 -0.25793 -2.55588
13
bifur_IRC_Cartesians_MW_output/bifur_IRC_Cartesians_MW point 43
C 0.05252 0.74214 0.77397
 C 0.05293 0.74183 -0.77390
 C -1.04218 1.39898 -0.00009
 C -0.08634 -0.52933 1.53712
 C -0.08619 -0.52951 -1.53731
 F 0.91864 1.59071 1.40961
 F 0.91868 1.59025 -1.40882
 H -0.86429 -1.16149 1.12714
 H -0.86452 -1.16170 -1.12698
 H 0.85765 -1.07780 1.55978
 H 0.85745 -1.07781 -1.56035
 H -0.35711 -0.26307 2.55375
 H -0.35724 -0.26319 -2.55393
13
bifur_IRC_Cartesians_MW_output/bifur_IRC_Cartesians_MW point 44
C 0.05260 0.74456 0.77531
 C 0.05301 0.74427 -0.77524
 C -1.03742 1.40414 -0.00008
 C -0.08641 -0.53018 1.53362
 C -0.08626 -0.53035 -1.53379
 F 0.91649 1.59189 1.41551
 F 0.91653 1.59145 -1.41476
 H -0.86497 -1.16096 1.12160
 H -0.86520 -1.16116 -1.12143
 H 0.85762 -1.07811 1.55283
 H 0.85743 -1.07811 -1.55339
 H -0.35665 -0.26867 2.55168
 H -0.35677 -0.26878 -2.55185
13
bifur_IRC_Cartesians_MW_output/bifur_IRC_Cartesians_MW point 45
C 0.05268 0.74713 0.77672
 C 0.05309 0.74685 -0.77666
 C -1.03239 1.40960 -0.00008
 C -0.08649 -0.53107 1.52991
 C -0.08633 -0.53124 -1.53007
 F 0.91423 1.59313 1.42173
 F 0.91427 1.59273 -1.42105
 H -0.86570 -1.16040 1.11574
 H -0.86592 -1.16058 -1.11556
 H 0.85760 -1.07844 1.54549
 H 0.85740 -1.07843 -1.54603
 H -0.35617 -0.27459 2.54949
 H -0.35627 -0.27470 -2.54964
13
bifur_IRC_Cartesians_MW_output/bifur_IRC_Cartesians_MW point 46
C 0.05277 0.74986 0.77823
 C 0.05318 0.74960 -0.77818
 C -1.02702 1.41539 -0.00007
 C -0.08657 -0.53203 1.52598
 C -0.08640 -0.53218 -1.52612
 F 0.91180 1.59446 1.42837
 F 0.91185 1.59408 -1.42773
 H -0.86647 -1.15980 1.10952
 H -0.86669 -1.15997 -1.10933
 H 0.85757 -1.07879 1.53769
 H 0.85738 -1.07876 -1.53821
 H -0.35565 -0.28089 2.54716
 H -0.35574 -0.28099 -2.54731
13
bifur_IRC_Cartesians_MW_output/bifur_IRC_Cartesians_MW point 47
C 0.05286 0.75282 0.77986
 C 0.05327 0.75258 -0.77981
 C -1.02122 1.42169 -0.00006
 C -0.08666 -0.53306 1.52170
 C -0.08649 -0.53320 -1.52183
 F 0.90919 1.59590 1.43555
 F 0.90924 1.59556 -1.43498
 H -0.86730 -1.15915 1.10276
 H -0.86752 -1.15931 -1.10256
 H 0.85753 -1.07916 1.52922
 H 0.85736 -1.07913 -1.52971
 H -0.35509 -0.28772 2.54463
 H -0.35517 -0.28781 -2.54476
13
bifur_IRC_Cartesians_MW_output/bifur_IRC_Cartesians_MW point 48
C 0.05296 0.75603 0.78165
 C 0.05338 0.75581 -0.78160
 C -1.01488 1.42850 -0.00006
 C -0.08675 -0.53418 1.51708
 C -0.08657 -0.53430 -1.51719
 F 0.90633 1.59745 1.44336
 F 0.90638 1.59715 -1.44285
 H -0.86821 -1.15844 1.09545
 H -0.86842 -1.15859 -1.09524
 H 0.85749 -1.07957 1.52004
 H 0.85732 -1.07953 -1.52051
 H -0.35448 -0.29513 2.54190
 H -0.35454 -0.29521 -2.54202
13
bifur_IRC_Cartesians_MW_output/bifur_IRC_Cartesians_MW point 49
C 0.05307 0.75944 0.78360
 C 0.05349 0.75925 -0.78357
 C -1.00798 1.43570 -0.00005
 C -0.08685 -0.53536 1.51221
 C -0.08666 -0.53547 -1.51231
 F 0.90318 1.59909 1.45175
 F 0.90323 1.59882 -1.45131
 H -0.86919 -1.15764 1.08775
 H -0.86939 -1.15778 -1.08754
 H 0.85743 -1.08001 1.51030
 H 0.85727 -1.07996 -1.51074
 H -0.35377 -0.30300 2.53904
 H -0.35383 -0.30307 -2.53914
13
bifur_IRC_Cartesians_MW_output/bifur_IRC_Cartesians_MW point 50
C 0.05320 0.76317 0.78582
 C 0.05362 0.76300 -0.78578
 C -1.00025 1.44353 -0.00004
 C -0.08695 -0.53664 1.50696
 C -0.08676 -0.53673 -1.50704
 F 0.89962 1.60085 1.46100
 F 0.89967 1.60063 -1.46064
 H -0.87028 -1.15674 1.07943
 H -0.87047 -1.15687 -1.07920
 H 0.85734 -1.08050 1.49967
 H 0.85719 -1.08043 -1.50008
 H -0.35295 -0.31161 2.53597
 H -0.35299 -0.31166 -2.53606
13
bifur_IRC_Cartesians_MW_output/bifur_IRC_Cartesians_MW point 51
C 0.05335 0.76730 0.78836
 C 0.05376 0.76716 -0.78834
 C -0.99141 1.45214 -0.00003
 C -0.08705 -0.53804 1.50121
 C -0.08685 -0.53811 -1.50127
 F 0.89551 1.60277 1.47139
 F 0.89556 1.60260 -1.47112
 H -0.87150 -1.15568 1.07032
 H -0.87169 -1.15579 -1.07008
 H 0.85721 -1.08104 1.48790
 H 0.85707 -1.08096 -1.48828
 H -0.35197 -0.32115 2.53264
 H -0.35199 -0.32119 -2.53271
13
bifur_IRC_Cartesians_MW_output/bifur_IRC_Cartesians_MW point 52
C 0.05352 0.77198 0.79138
 C 0.05393 0.77187 -0.79137
 C -0.98104 1.46180 -0.00002
 C -0.08716 -0.53960 1.49481
 C -0.08695 -0.53966 -1.49485
 F 0.89063 1.60490 1.48332
 F 0.89068 1.60479 -1.48315
 H -0.87291 -1.15441 1.06017
 H -0.87309 -1.15450 -1.05992
 H 0.85702 -1.08167 1.47462
 H 0.85690 -1.08157 -1.47496
 H -0.35076 -0.33195 2.52898
 H -0.35076 -0.33198 -2.52902
13
bifur_IRC_Cartesians_MW_output/bifur_IRC_Cartesians_MW point 53
C 0.05372 0.77715 0.79495
 C 0.05413 0.77708 -0.79495
 C -0.96895 1.47234 -0.00001
 C -0.08727 -0.54130 1.48791
 C -0.08705 -0.54133 -1.48792
 F 0.88485 1.60719 1.49682
 F 0.88489 1.60714 -1.49677
 H -0.87452 -1.15288 1.04920
 H -0.87469 -1.15295 -1.04894
 H 0.85674 -1.08238 1.45996
 H 0.85663 -1.08226 -1.46026
 H -0.34925 -0.34391 2.52508
 H -0.34922 -0.34392 -2.52510
13
bifur_IRC_Cartesians_MW_output/bifur_IRC_Cartesians_MW point 54
C 0.05395 0.78261 0.79909
 C 0.05436 0.78259 -0.79909
 C -0.95520 1.48325 0.00000
 C -0.08736 -0.54303 1.48093
 C -0.08713 -0.54303 -1.48091
 F 0.87812 1.60950 1.51157
 F 0.87816 1.60952 -1.51164
 H -0.87630 -1.15106 1.03806
 H -0.87645 -1.15111 -1.03778
 H 0.85633 -1.08315 1.44456
 H 0.85624 -1.08301 -1.44480
 H -0.34739 -0.35654 2.52124
 H -0.34733 -0.35653 -2.52122
13
bifur_IRC_Cartesians_MW_output/bifur_IRC_Cartesians_MW point 55
C 0.05421 0.78811 0.80378
 C 0.05461 0.78813 -0.80380
 C -0.93993 1.49389 0.00001
 C -0.08741 -0.54470 1.47432
 C -0.08717 -0.54467 -1.47427
 F 0.87045 1.61165 1.52710
 F 0.87048 1.61175 -1.52731
 H -0.87820 -1.14893 1.02748
 H -0.87834 -1.14895 -1.02718
 H 0.85575 -1.08396 1.42917
 H 0.85567 -1.08380 -1.42936
 H -0.34511 -0.36927 2.51776
 H -0.34503 -0.36924 -2.51772
13
bifur_IRC_Cartesians_MW_output/bifur_IRC_Cartesians_MW point 56
C 0.05450 0.79311 0.80908
 C 0.05490 0.79317 -0.80912
 C -0.92323 1.50292 0.00003
 C -0.08739 -0.54605 1.46914
 C -0.08713 -0.54599 -1.46906
 F 0.86171 1.61328 1.54261
 F 0.86174 1.61346 -1.54295
 H -0.88015 -1.14642 1.01906
 H -0.88027 -1.14642 -1.01874
 H 0.85490 -1.08477 1.41536
 H 0.85484 -1.08458 -1.41550
 H -0.34227 -0.38088 2.51535
 H -0.34216 -0.38083 -2.51527
13
bifur_IRC_Cartesians_MW_output/bifur_IRC_Cartesians_MW point 57
C 0.05478 0.79792 0.81429
 C 0.05518 0.79803 -0.81434
 C -0.90687 1.51155 0.00004
 C -0.08736 -0.54733 1.46424
 C -0.08709 -0.54725 -1.46412
 F 0.85314 1.61482 1.55767
 F 0.85315 1.61508 -1.55814
 H -0.88205 -1.14395 1.01108
 H -0.88215 -1.14393 -1.01075
 H 0.85405 -1.08555 1.40209
 H 0.85400 -1.08534 -1.40217
 H -0.33946 -0.39206 2.51311
 H -0.33932 -0.39199 -2.51300
13
bifur_IRC_Cartesians_MW_output/bifur_IRC_Cartesians_MW point 58
C 0.05507 0.80252 0.81960
 C 0.05546 0.80267 -0.81966
 C -0.89036 1.51959 0.00005
 C -0.08731 -0.54851 1.45982
 C -0.08703 -0.54840 -1.45967
 F 0.84438 1.61619 1.57249
 F 0.84438 1.61652 -1.57309
 H -0.88393 -1.14140 1.00386
 H -0.88401 -1.14136 -1.00351
 H 0.85314 -1.08632 1.38949
 H 0.85310 -1.08609 -1.38952
 H -0.33653 -0.40274 2.51122
 H -0.33636 -0.40266 -2.51107
13
bifur_IRC_Cartesians_MW_output/bifur_IRC_Cartesians_MW point 59
C 0.05536 0.80704 0.82506
 C 0.05575 0.80724 -0.82514
 C -0.87346 1.52733 0.00007
 C -0.08725 -0.54963 1.45567
 C -0.08696 -0.54949 -1.45549
 F 0.83537 1.61745 1.58739
 F 0.83534 1.61786 -1.58812
 H -0.88583 -1.13877 0.99704
 H -0.88589 -1.13870 -0.99668
 H 0.85216 -1.08710 1.37715
 H 0.85214 -1.08684 -1.37711
 H -0.33347 -0.41326 2.50953
 H -0.33326 -0.41315 -2.50935
13
bifur_IRC_Cartesians_MW_output/bifur_IRC_Cartesians_MW point 60
C 0.05567 0.81151 0.83077
 C 0.05604 0.81176 -0.83086
 C -0.85592 1.53482 0.00008
 C -0.08716 -0.55069 1.45180
 C -0.08686 -0.55052 -1.45159
 F 0.82593 1.61861 1.60253
 F 0.82588 1.61911 -1.60340
 H -0.88777 -1.13599 0.99064
 H -0.88782 -1.13589 -0.99027
 H 0.85110 -1.08788 1.36498
 H 0.85109 -1.08761 -1.36489
 H -0.33022 -0.42367 2.50808
 H -0.32997 -0.42355 -2.50787
13
bifur_IRC_Cartesians_MW_output/bifur_IRC_Cartesians_MW point 61
C 0.05600 0.81595 0.83678
 C 0.05636 0.81624 -0.83688
 C -0.83758 1.54201 0.00009
 C -0.08706 -0.55169 1.44825
 C -0.08674 -0.55149 -1.44801
 F 0.81598 1.61966 1.61801
 F 0.81591 1.62023 -1.61902
 H -0.88977 -1.13304 0.98470
 H -0.88980 -1.13292 -0.98432
 H 0.84993 -1.08868 1.35299
 H 0.84995 -1.08839 -1.35284
 H -0.32673 -0.43401 2.50690
 H -0.32645 -0.43386 -2.50665
13
bifur_IRC_Cartesians_MW_output/bifur_IRC_Cartesians_MW point 62
C 0.05634 0.82033 0.84311
 C 0.05669 0.82067 -0.84322
 C -0.81840 1.54890 0.00011
 C -0.08693 -0.55261 1.44504
 C -0.08660 -0.55239 -1.44477
 F 0.80549 1.62057 1.63383
 F 0.80540 1.62123 -1.63498
 H -0.89184 -1.12991 0.97929
 H -0.89184 -1.12977 -0.97889
 H 0.84866 -1.08950 1.34120
 H 0.84870 -1.08918 -1.34099
 H -0.32300 -0.44425 2.50601
 H -0.32268 -0.44408 -2.50573
13
bifur_IRC_Cartesians_MW_output/bifur_IRC_Cartesians_MW point 63
C 0.05669 0.82465 0.84975
 C 0.05703 0.82504 -0.84988
 C -0.79842 1.55542 0.00012
 C -0.08677 -0.55346 1.44220
 C -0.08643 -0.55321 -1.44190
 F 0.79448 1.62134 1.64994
 F 0.79437 1.62208 -1.65124
 H -0.89395 -1.12660 0.97443
 H -0.89394 -1.12644 -0.97402
 H 0.84729 -1.09034 1.32967
 H 0.84734 -1.08999 -1.32940
 H -0.31902 -0.45434 2.50543
 H -0.31867 -0.45415 -2.50511
13
bifur_IRC_Cartesians_MW_output/bifur_IRC_Cartesians_MW point 64
C 0.05706 0.82888 0.85665
 C 0.05739 0.82932 -0.85679
 C -0.77776 1.56155 0.00014
 C -0.08659 -0.55423 1.43975
 C -0.08624 -0.55395 -1.43941
 F 0.78300 1.62197 1.66625
 F 0.78288 1.62280 -1.66769
 H -0.89610 -1.12314 0.97015
 H -0.89607 -1.12295 -0.96973
 H 0.84582 -1.09118 1.31846
 H 0.84588 -1.09081 -1.31813
 H -0.31482 -0.46423 2.50516
 H -0.31443 -0.46402 -2.50481
13
bifur_IRC_Cartesians_MW_output/bifur_IRC_Cartesians_MW point 65
C 0.05743 0.83301 0.86377
 C 0.05776 0.83350 -0.86393
 C -0.75657 1.56729 0.00015
 C -0.08639 -0.55493 1.43766
 C -0.08602 -0.55461 -1.43729
 F 0.77115 1.62246 1.68267
 F 0.77101 1.62338 -1.68426
 H -0.89829 -1.11955 0.96643
 H -0.89823 -1.11933 -0.96600
 H 0.84426 -1.09203 1.30760
 H 0.84434 -1.09164 -1.30720
 H -0.31044 -0.47389 2.50518
 H -0.31002 -0.47366 -2.50479
13
bifur_IRC_Cartesians_MW_output/bifur_IRC_Cartesians_MW point 66
C 0.05782 0.83703 0.87106
 C 0.05814 0.83757 -0.87124
 C -0.73496 1.57265 0.00016
 C -0.08617 -0.55554 1.43593
 C -0.08579 -0.55520 -1.43552
 F 0.75901 1.62282 1.69914
 F 0.75885 1.62383 -1.70087
 H -0.90049 -1.11586 0.96324
 H -0.90041 -1.11561 -0.96279
 H 0.84263 -1.09288 1.29710
 H 0.84272 -1.09246 -1.29664
 H -0.30590 -0.48330 2.50546
 H -0.30545 -0.48305 -2.50503
13
bifur_IRC_Cartesians_MW_output/bifur_IRC_Cartesians_MW point 67
C 0.05821 0.84093 0.87849
 C 0.05852 0.84152 -0.87868
 C -0.71302 1.57765 0.00018
 C -0.08593 -0.55609 1.43451
 C -0.08554 -0.55571 -1.43406
 F 0.74662 1.62307 1.71560
 F 0.74645 1.62417 -1.71748
 H -0.90270 -1.11208 0.96054
 H -0.90260 -1.11180 -0.96007
 H 0.84094 -1.09373 1.28696
 H 0.84105 -1.09329 -1.28643
 H -0.30124 -0.49247 2.50599
 H -0.30075 -0.49220 -2.50552
13
bifur_IRC_Cartesians_MW_output/bifur_IRC_Cartesians_MW point 68
C 0.05861 0.84474 0.88604
 C 0.05891 0.84538 -0.88625
 C -0.69083 1.58232 0.00019
 C -0.08568 -0.55657 1.43338
 C -0.08528 -0.55617 -1.43290
 F 0.73403 1.62322 1.73203
 F 0.73386 1.62441 -1.73406
 H -0.90492 -1.10822 0.95827
 H -0.90480 -1.10792 -0.95779
 H 0.83919 -1.09458 1.27714
 H 0.83932 -1.09411 -1.27656
 H -0.29647 -0.50139 2.50673
 H -0.29594 -0.50110 -2.50622
13
bifur_IRC_Cartesians_MW_output/bifur_IRC_Cartesians_MW point 69
C 0.05901 0.84844 0.89368
 C 0.05931 0.84913 -0.89391
 C -0.66842 1.58669 0.00021
 C -0.08542 -0.55700 1.43251
 C -0.08500 -0.55656 -1.43200
 F 0.72126 1.62327 1.74842
 F 0.72109 1.62455 -1.75060
 H -0.90714 -1.10431 0.95642
 H -0.90700 -1.10398 -0.95592
 H 0.83740 -1.09542 1.26765
 H 0.83754 -1.09493 -1.26700
 H -0.29160 -0.51009 2.50766
 H -0.29104 -0.50978 -2.50711
13
bifur_IRC_Cartesians_MW_output/bifur_IRC_Cartesians_MW point 70
C 0.05941 0.85205 0.90141
 C 0.05970 0.85279 -0.90165
 C -0.64582 1.59077 0.00022
 C -0.08514 -0.55737 1.43189
 C -0.08471 -0.55690 -1.43135
 F 0.70835 1.62323 1.76477
 F 0.70817 1.62460 -1.76710
 H -0.90937 -1.10033 0.95494
 H -0.90920 -1.09998 -0.95443
 H 0.83557 -1.09627 1.25844
 H 0.83573 -1.09575 -1.25774
 H -0.28665 -0.51858 2.50878
 H -0.28606 -0.51825 -2.50819
13
bifur_IRC_Cartesians_MW_output/bifur_IRC_Cartesians_MW point 71
C 0.05982 0.85556 0.90922
 C 0.06011 0.85636 -0.90948
 C -0.62305 1.59458 0.00024
 C -0.08485 -0.55769 1.43151
 C -0.08441 -0.55719 -1.43093
 F 0.69530 1.62311 1.78107
 F 0.69512 1.62457 -1.78355
 H -0.91159 -1.09631 0.95382
 H -0.91140 -1.09593 -0.95329
 H 0.83370 -1.09711 1.24952
 H 0.83387 -1.09656 -1.24875
 H -0.28161 -0.52687 2.51007
 H -0.28099 -0.52651 -2.50944
13
bifur_IRC_Cartesians_MW_output/bifur_IRC_Cartesians_MW point 72
C 0.06023 0.85900 0.91710
 C 0.06051 0.85984 -0.91738
 C -0.60011 1.59813 0.00025
 C -0.08455 -0.55796 1.43134
 C -0.08410 -0.55743 -1.43072
 F 0.68212 1.62291 1.79732
 F 0.68193 1.62445 -1.79995
 H -0.91382 -1.09224 0.95303
 H -0.91361 -1.09183 -0.95248
 H 0.83179 -1.09794 1.24086
 H 0.83198 -1.09737 -1.24003
 H -0.27651 -0.53496 2.51151
 H -0.27586 -0.53459 -2.51085
13
bifur_IRC_Cartesians_MW_output/bifur_IRC_Cartesians_MW point 73
C 0.06064 0.86235 0.92506
 C 0.06092 0.86324 -0.92535
 C -0.57703 1.60143 0.00027
 C -0.08424 -0.55819 1.43138
 C -0.08378 -0.55763 -1.43073
 F 0.66881 1.62263 1.81353
 F 0.66862 1.62427 -1.81631
 H -0.91605 -1.08812 0.95256
 H -0.91581 -1.08768 -0.95200
 H 0.82985 -1.09878 1.23246
 H 0.83005 -1.09818 -1.23157
 H -0.27133 -0.54287 2.51311
 H -0.27065 -0.54247 -2.51241
13
bifur_IRC_Cartesians_MW_output/bifur_IRC_Cartesians_MW point 74
C 0.06106 0.86563 0.93308
 C 0.06133 0.86657 -0.93338
 C -0.55380 1.60451 0.00028
 C -0.08393 -0.55837 1.43162
 C -0.08345 -0.55778 -1.43094
 F 0.65538 1.62228 1.82969
 F 0.65520 1.62400 -1.83262
 H -0.91828 -1.08396 0.95241
 H -0.91802 -1.08349 -0.95183
 H 0.82787 -1.09961 1.22430
 H 0.82809 -1.09899 -1.22335
 H -0.26609 -0.55061 2.51486
 H -0.26537 -0.55019 -2.51412
13
bifur_IRC_Cartesians_MW_output/bifur_IRC_Cartesians_MW point 75
C 0.06148 0.86883 0.94117
 C 0.06175 0.86982 -0.94149
 C -0.53042 1.60736 0.00029
 C -0.08360 -0.55851 1.43206
 C -0.08311 -0.55789 -1.43134
 F 0.64184 1.62186 1.84582
 F 0.64166 1.62368 -1.84890
 H -0.92052 -1.07975 0.95254
 H -0.92023 -1.07926 -0.95194
 H 0.82586 -1.10044 1.21637
 H 0.82609 -1.09979 -1.21537
 H -0.26078 -0.55817 2.51675
 H -0.26003 -0.55773 -2.51597
13
bifur_IRC_Cartesians_MW_output/bifur_IRC_Cartesians_MW point 76
C 0.06190 0.87196 0.94932
 C 0.06216 0.87300 -0.94966
 C -0.50691 1.60999 0.00031
 C -0.08326 -0.55861 1.43268
 C -0.08276 -0.55795 -1.43193
 F 0.62819 1.62138 1.86191
 F 0.62801 1.62328 -1.86514
 H -0.92275 -1.07550 0.95296
 H -0.92244 -1.07498 -0.95234
 H 0.82382 -1.10126 1.20867
 H 0.82407 -1.10060 -1.20760
 H -0.25541 -0.56558 2.51878
 H -0.25463 -0.56512 -2.51795
13
bifur_IRC_Cartesians_MW_output/bifur_IRC_Cartesians_MW point 77
C 0.06233 0.87502 0.95753
 C 0.06259 0.87611 -0.95788
 C -0.48326 1.61242 0.00032
 C -0.08291 -0.55867 1.43347
 C -0.08240 -0.55798 -1.43269
 F 0.61443 1.62083 1.87797
 F 0.61425 1.62282 -1.88134
 H -0.92498 -1.07122 0.95365
 H -0.92465 -1.07067 -0.95302
 H 0.82175 -1.10209 1.20118
 H 0.82201 -1.10140 -1.20005
 H -0.24997 -0.57283 2.52094
 H -0.24917 -0.57234 -2.52007
13
bifur_IRC_Cartesians_MW_output/bifur_IRC_Cartesians_MW point 78
C 0.06275 0.87801 0.96580
 C 0.06301 0.87916 -0.96617
 C -0.45949 1.61464 0.00034
 C -0.08256 -0.55869 1.43444
 C -0.08204 -0.55797 -1.43362
 F 0.60057 1.62022 1.89398
 F 0.60039 1.62230 -1.89751
 H -0.92722 -1.06689 0.95461
 H -0.92686 -1.06632 -0.95396
 H 0.81966 -1.10291 1.19390
 H 0.81992 -1.10220 -1.19272
 H -0.24448 -0.57993 2.52322
 H -0.24365 -0.57942 -2.52231
13
bifur_IRC_Cartesians_MW_output/bifur_IRC_Cartesians_MW point 79
C 0.06318 0.88094 0.97412
 C 0.06344 0.88213 -0.97451
 C -0.43560 1.61667 0.00035
 C -0.08220 -0.55868 1.43558
 C -0.08167 -0.55793 -1.43473
 F 0.58660 1.61955 1.90996
 F 0.58644 1.62172 -1.91364
 H -0.92946 -1.06253 0.95582
 H -0.92907 -1.06193 -0.95515
 H 0.81753 -1.10373 1.18683
 H 0.81781 -1.10299 -1.18559
 H -0.23893 -0.58688 2.52562
 H -0.23807 -0.58635 -2.52468
13
bifur_IRC_Cartesians_MW_output/bifur_IRC_Cartesians_MW point 80
C 0.06361 0.88380 0.98250
 C 0.06386 0.88505 -0.98291
 C -0.41160 1.61850 0.00037
 C -0.08183 -0.55862 1.43689
 C -0.08129 -0.55784 -1.43600
 F 0.57255 1.61882 1.92590
 F 0.57239 1.62107 -1.92972
 H -0.93169 -1.05814 0.95729
 H -0.93129 -1.05751 -0.95661
 H 0.81537 -1.10455 1.17996
 H 0.81567 -1.10378 -1.17866
 H -0.23333 -0.59367 2.52815
 H -0.23244 -0.59312 -2.52717
13
bifur_IRC_Cartesians_MW_output/bifur_IRC_Cartesians_MW point 81
C 0.06405 0.88660 0.99093
 C 0.06430 0.88789 -0.99135
 C -0.38749 1.62013 0.00038
 C -0.08145 -0.55853 1.43836
 C -0.08090 -0.55772 -1.43744
 F 0.55840 1.61803 1.94179
 F 0.55825 1.62037 -1.94576
 H -0.93393 -1.05371 0.95902
 H -0.93350 -1.05305 -0.95832
 H 0.81319 -1.10536 1.17330
 H 0.81350 -1.10458 -1.17195
 H -0.22767 -0.60032 2.53080
 H -0.22675 -0.59975 -2.52978
13
bifur_IRC_Cartesians_MW_output/bifur_IRC_Cartesians_MW point 82
C 0.06448 0.88933 0.99941
 C 0.06473 0.89067 -0.99985
 C -0.36328 1.62157 0.00039
 C -0.08106 -0.55841 1.44000
 C -0.08050 -0.55756 -1.43904
 F 0.54417 1.61718 1.95764
 F 0.54403 1.61961 -1.96175
 H -0.93617 -1.04924 0.96100
 H -0.93571 -1.04856 -0.96028
 H 0.81099 -1.10617 1.16685
 H 0.81131 -1.10536 -1.16544
 H -0.22197 -0.60682 2.53357
 H -0.22102 -0.60622 -2.53250
13
bifur_IRC_Cartesians_MW_output/bifur_IRC_Cartesians_MW point 83
C 0.06492 0.89199 1.00794
 C 0.06516 0.89338 -1.00839
 C -0.33897 1.62282 0.00041
 C -0.08067 -0.55824 1.44180
 C -0.08010 -0.55737 -1.44081
 F 0.52985 1.61627 1.97343
 F 0.52973 1.61879 -1.97769
 H -0.93840 -1.04475 0.96323
 H -0.93792 -1.04404 -0.96249
 H 0.80875 -1.10698 1.16060
 H 0.80909 -1.10615 -1.15913
 H -0.21621 -0.61316 2.53646
 H -0.21524 -0.61255 -2.53535
13
bifur_IRC_Cartesians_MW_output/bifur_IRC_Cartesians_MW point 84
C 0.06536 0.89459 1.01650
 C 0.06560 0.89603 -1.01697
 C -0.31458 1.62386 0.00042
 C -0.08027 -0.55805 1.44376
 C -0.07968 -0.55714 -1.44274
 F 0.51546 1.61530 1.98916
 F 0.51535 1.61791 -1.99357
 H -0.94063 -1.04023 0.96572
 H -0.94013 -1.03949 -0.96495
 H 0.80650 -1.10779 1.15457
 H 0.80684 -1.10693 -1.15305
 H -0.21041 -0.61935 2.53946
 H -0.20941 -0.61871 -2.53832
13
bifur_IRC_Cartesians_MW_output/bifur_IRC_Cartesians_MW point 85
C 0.06580 0.89711 1.02511
 C 0.06604 0.89860 -1.02559
 C -0.29013 1.62472 0.00044
 C -0.07986 -0.55781 1.44588
 C -0.07927 -0.55688 -1.44483
 F 0.50100 1.61428 2.00482
 F 0.50090 1.61697 -2.00938
 H -0.94286 -1.03568 0.96845
 H -0.94233 -1.03491 -0.96766
 H 0.80422 -1.10859 1.14875
 H 0.80458 -1.10771 -1.14717
 H -0.20456 -0.62538 2.54258
 H -0.20353 -0.62472 -2.54140
13
bifur_IRC_Cartesians_MW_output/bifur_IRC_Cartesians_MW point 86
C 0.06624 0.89957 1.03375
 C 0.06648 0.90110 -1.03425
 C -0.26561 1.62538 0.00045
 C -0.07944 -0.55754 1.44817
 C -0.07884 -0.55657 -1.44707
 F 0.48647 1.61320 2.02041
 F 0.48640 1.61598 -2.02512
 H -0.94509 -1.03110 0.97142
 H -0.94453 -1.03031 -0.97062
 H 0.80192 -1.10939 1.14314
 H 0.80229 -1.10848 -1.14151
 H -0.19867 -0.63126 2.54582
 H -0.19762 -0.63057 -2.54459
13
bifur_IRC_Cartesians_MW_output/bifur_IRC_Cartesians_MW point 87
C 0.06669 0.90195 1.04241
 C 0.06693 0.90354 -1.04293
 C -0.24105 1.62585 0.00046
 C -0.07902 -0.55724 1.45060
 C -0.07841 -0.55624 -1.44948
 F 0.47190 1.61206 2.03592
 F 0.47184 1.61493 -2.04077
 H -0.94730 -1.02651 0.97464
 H -0.94672 -1.02568 -0.97381
 H 0.79960 -1.11018 1.13774
 H 0.79998 -1.10925 -1.13606
 H -0.19275 -0.63697 2.54916
 H -0.19167 -0.63626 -2.54789
13
bifur_IRC_Cartesians_MW_output/bifur_IRC_Cartesians_MW point 88
C 0.06713 0.90426 1.05110
 C 0.06737 0.90590 -1.05164
 C -0.21648 1.62613 0.00048
 C -0.07859 -0.55690 1.45319
 C -0.07797 -0.55587 -1.45203
 F 0.45729 1.61088 2.05133
 F 0.45725 1.61382 -2.05632
 H -0.94951 -1.02189 0.97808
 H -0.94891 -1.02104 -0.97724
 H 0.79726 -1.11097 1.13257
 H 0.79765 -1.11002 -1.13083
 H -0.18679 -0.64251 2.55260
 H -0.18569 -0.64179 -2.55129
13
bifur_IRC_Cartesians_MW_output/bifur_IRC_Cartesians_MW point 89
C 0.06757 0.90650 1.05980
 C 0.06781 0.90819 -1.06035
 C -0.19191 1.62622 0.00049
 C -0.07816 -0.55652 1.45593
 C -0.07753 -0.55547 -1.45474
 F 0.44265 1.60963 2.06663
 F 0.44264 1.61267 -2.07177
 H -0.95171 -1.01727 0.98176
 H -0.95109 -1.01639 -0.98090
 H 0.79490 -1.11175 1.12761
 H 0.79531 -1.11078 -1.12582
 H -0.18081 -0.64789 2.55615
 H -0.17969 -0.64714 -2.55480
13
bifur_IRC_Cartesians_MW_output/bifur_IRC_Cartesians_MW point 90
C 0.06802 0.90867 1.06850
 C 0.06826 0.91040 -1.06907
 C -0.16736 1.62612 0.00050
 C -0.07772 -0.55612 1.45881
 C -0.07708 -0.55503 -1.45759
 F 0.42801 1.60834 2.08180
 F 0.42802 1.61146 -2.08708
 H -0.95390 -1.01263 0.98567
 H -0.95325 -1.01173 -0.98478
 H 0.79254 -1.11253 1.12288
 H 0.79295 -1.11153 -1.12104
 H -0.17481 -0.65310 2.55979
 H -0.17367 -0.65233 -2.55840
13
bifur_IRC_Cartesians_MW_output/bifur_IRC_Cartesians_MW point 91
C 0.06846 0.91075 1.07720
 C 0.06870 0.91253 -1.07778
 C -0.14286 1.62583 0.00052
 C -0.07728 -0.55568 1.46184
 C -0.07663 -0.55456 -1.46058
 F 0.41336 1.60700 2.09684
 F 0.41340 1.61020 -2.10226
 H -0.95607 -1.00799 0.98980
 H -0.95540 -1.00706 -0.98889
 H 0.79016 -1.11329 1.11838
 H 0.79058 -1.11227 -1.11649
 H -0.16879 -0.65812 2.56353
 H -0.16763 -0.65733 -2.56210
13
bifur_IRC_Cartesians_MW_output/bifur_IRC_Cartesians_MW point 92
C 0.06890 0.91275 1.08588
 C 0.06914 0.91458 -1.08648
 C -0.11844 1.62534 0.00053
 C -0.07683 -0.55520 1.46501
 C -0.07617 -0.55406 -1.46372
 F 0.39874 1.60561 2.11172
 F 0.39881 1.60889 -2.11728
 H -0.95823 -1.00336 0.99415
 H -0.95753 -1.00240 -0.99322
 H 0.78777 -1.11405 1.11412
 H 0.78821 -1.11301 -1.11218
 H -0.16277 -0.66296 2.56736
 H -0.16159 -0.66215 -2.56589
13
bifur_IRC_Cartesians_MW_output/bifur_IRC_Cartesians_MW point 93
C 0.06934 0.91467 1.09454
 C 0.06958 0.91654 -1.09515
 C -0.09413 1.62466 0.00054
 C -0.07638 -0.55470 1.46832
 C -0.07571 -0.55352 -1.46700
 F 0.38415 1.60417 2.12642
 F 0.38425 1.60754 -2.13212
 H -0.96037 -0.99873 0.99873
 H -0.95965 -0.99774 -0.99777
 H 0.78538 -1.11480 1.11012
 H 0.78582 -1.11374 -1.10812
 H -0.15675 -0.66760 2.57128
 H -0.15555 -0.66676 -2.56978
13
bifur_IRC_Cartesians_MW_output/bifur_IRC_Cartesians_MW point 94
C 0.06978 0.91649 1.10315
 C 0.07002 0.91841 -1.10379
 C -0.06997 1.62377 0.00056
 C -0.07592 -0.55415 1.47178
 C -0.07525 -0.55295 -1.47043
 F 0.36963 1.60268 2.14090
 F 0.36976 1.60613 -2.14674
 H -0.96248 -0.99411 1.00354
 H -0.96174 -0.99309 -1.00256
 H 0.78298 -1.11554 1.10639
 H 0.78344 -1.11446 -1.10435
 H -0.15073 -0.67201 2.57530
 H -0.14951 -0.67116 -2.57375
13
bifur_IRC_Cartesians_MW_output/bifur_IRC_Cartesians_MW point 95
C 0.07021 0.91821 1.11172
 C 0.07046 0.92017 -1.11236
 C -0.04601 1.62265 0.00057
 C -0.07546 -0.55357 1.47539
 C -0.07478 -0.55234 -1.47401
 F 0.35519 1.60114 2.15513
 F 0.35536 1.60466 -2.16111
 H -0.96457 -0.98951 1.00859
 H -0.96380 -0.98847 -1.00759
 H 0.78059 -1.11627 1.10296
 H 0.78105 -1.11516 -1.10087
 H -0.14474 -0.67619 2.57940
 H -0.14350 -0.67532 -2.57782
13
bifur_IRC_Cartesians_MW_output/bifur_IRC_Cartesians_MW point 96
C 0.07064 0.91981 1.12021
 C 0.07089 0.92182 -1.12087
 C -0.02231 1.62130 0.00058
 C -0.07500 -0.55296 1.47916
 C -0.07431 -0.55169 -1.47775
 F 0.34087 1.59955 2.16908
 F 0.34107 1.60315 -2.17518
 H -0.96662 -0.98495 1.01389
 H -0.96582 -0.98388 -1.01287
 H 0.77820 -1.11698 1.09984
 H 0.77867 -1.11585 -1.09771
 H -0.13877 -0.68011 2.58360
 H -0.13752 -0.67921 -2.58197
13
bifur_IRC_Cartesians_MW_output/bifur_IRC_Cartesians_MW point 97
C 0.07106 0.92129 1.12860
 C 0.07132 0.92334 -1.12928
 C 0.00108 1.61971 0.00060
 C -0.07453 -0.55230 1.48308
 C -0.07384 -0.55101 -1.48164
 F 0.32671 1.59791 2.18269
 F 0.32695 1.60158 -2.18893
 H -0.96863 -0.98043 1.01943
 H -0.96781 -0.97933 -1.01838
 H 0.77582 -1.11767 1.09707
 H 0.77630 -1.11652 -1.09489
 H -0.13284 -0.68374 2.58787
 H -0.13158 -0.68283 -2.58621
13
bifur_IRC_Cartesians_MW_output/bifur_IRC_Cartesians_MW point 98
C 0.07147 0.92266 1.13687
 C 0.07174 0.92475 -1.13756
 C 0.02409 1.61791 0.00061
 C -0.07407 -0.55161 1.48713
 C -0.07337 -0.55030 -1.48566
 F 0.31274 1.59622 2.19594
 F 0.31302 1.59997 -2.20230
 H -0.97059 -0.97596 1.02517
 H -0.96975 -0.97484 -1.02411
 H 0.77346 -1.11835 1.09463
 H 0.77394 -1.11717 -1.09241
 H -0.12698 -0.68710 2.59220
 H -0.12570 -0.68617 -2.59051
13
bifur_IRC_Cartesians_MW_output/bifur_IRC_Cartesians_MW point 99
C 0.07188 0.92390 1.14499
 C 0.07215 0.92603 -1.14570
 C 0.04663 1.61590 0.00062
 C -0.07361 -0.55090 1.49127
 C -0.07290 -0.54955 -1.48977
 F 0.29903 1.59451 2.20878
 F 0.29935 1.59833 -2.21527
 H -0.97250 -0.97157 1.03108
 H -0.97165 -0.97043 -1.03000
 H 0.77112 -1.11900 1.09251
 H 0.77162 -1.11781 -1.09025
 H -0.12121 -0.69019 2.59658
 H -0.11992 -0.68923 -2.59484
13
bifur_IRC_Cartesians_MW_output/bifur_IRC_Cartesians_MW point 100
C 0.07228 0.92502 1.15292
 C 0.07256 0.92719 -1.15364
 C 0.06861 1.61370 0.00063
 C -0.07315 -0.55016 1.49551
 C -0.07244 -0.54879 -1.49399
 F 0.28562 1.59277 2.22117
 F 0.28598 1.59666 -2.22778
 H -0.97435 -0.96727 1.03715
 H -0.97348 -0.96611 -1.03604
 H 0.76883 -1.11963 1.09073
 H 0.76933 -1.11842 -1.08843
 H -0.11555 -0.69297 2.60097
 H -0.11424 -0.69200 -2.59921
13
bifur_IRC_Cartesians_MW_output/bifur_IRC_Cartesians_MW point 101
C 0.07267 0.92599 1.16063
 C 0.07295 0.92820 -1.16136
 C 0.08990 1.61128 0.00064
 C -0.07270 -0.54939 1.49985
 C -0.07198 -0.54799 -1.49830
 F 0.27260 1.59101 2.23300
 F 0.27299 1.59496 -2.23972
 H -0.97613 -0.96309 1.04338
 H -0.97524 -0.96190 -1.04226
 H 0.76658 -1.12023 1.08935
 H 0.76709 -1.11900 -1.08701
 H -0.11003 -0.69541 2.60539
 H -0.10870 -0.69442 -2.60359
13
bifur_IRC_Cartesians_MW_output/bifur_IRC_Cartesians_MW point 102
C 0.07305 0.92679 1.16805
 C 0.07331 0.92903 -1.16880
 C 0.11035 1.60861 0.00065
 C -0.07225 -0.54858 1.50428
 C -0.07153 -0.54717 -1.50270
 F 0.26008 1.58921 2.24417
 F 0.26044 1.59324 -2.25100
 H -0.97783 -0.95904 1.04977
 H -0.97691 -0.95784 -1.04864
 H 0.76439 -1.12080 1.08842
 H 0.76491 -1.11955 -1.08603
 H -0.10468 -0.69746 2.60981
 H -0.10333 -0.69646 -2.60798
13
bifur_IRC_Cartesians_MW_output/bifur_IRC_Cartesians_MW point 103
C 0.07345 0.92739 1.17510
 C 0.07362 0.92968 -1.17586
 C 0.12969 1.60571 0.00066
 C -0.07183 -0.54775 1.50877
 C -0.07108 -0.54632 -1.50717
 F 0.24832 1.58740 2.25452
 F 0.24839 1.59152 -2.26145
 H -0.97942 -0.95518 1.05625
 H -0.97846 -0.95397 -1.05518
 H 0.76228 -1.12132 1.08802
 H 0.76282 -1.12006 -1.08552
 H -0.09962 -0.69904 2.61420
 H -0.09815 -0.69804 -2.61234
13
bifur_IRC_Cartesians_MW_output/bifur_IRC_Cartesians_MW point 104
C 0.07406 0.92776 1.18159
 C 0.07366 0.93013 -1.18237
 C 0.14744 1.60261 0.00067
 C -0.07149 -0.54690 1.51323
 C -0.07059 -0.54549 -1.51160
 F 0.23836 1.58551 2.26377
 F 0.23637 1.58992 -2.27080
 H -0.98091 -0.95157 1.06250
 H -0.97982 -0.95044 -1.06192
 H 0.76025 -1.12181 1.08838
 H 0.76093 -1.12049 -1.08532
 H -0.09519 -0.70007 2.61846
 H -0.09306 -0.69916 -2.61657
13
bifur_IRC_Cartesians_MW_output/bifur_IRC_Cartesians_MW point 105
C 0.07723 0.92765 1.18696
 C 0.07102 0.93064 -1.18780
 C 0.16207 1.59970 0.00063
 C -0.07186 -0.54597 1.51720
 C -0.06952 -0.54489 -1.51553
 F 0.23952 1.58282 2.27115
 F 0.21699 1.58954 -2.27838
 H -0.98264 -0.94813 1.06584
 H -0.98040 -0.94793 -1.07018
 H 0.75796 -1.12235 1.09141
 H 0.75992 -1.12069 -1.08323
 H -0.09443 -0.70015 2.62217
 H -0.08585 -0.70025 -2.62026
13
bifur_IRC_Cartesians_MW_output/bifur_IRC_Cartesians_MW point 106
C 0.08663 0.92660 1.18913
 C 0.06178 0.93145 -1.19015
 C 0.16802 1.59799 0.00052
 C -0.07401 -0.54501 1.51931
 C -0.06706 -0.54504 -1.51751
 F 0.26873 1.57838 2.27373
 F 0.18022 1.59241 -2.28137
 H -0.98490 -0.94534 1.06097
 H -0.97903 -0.94820 -1.08115
 H 0.75518 -1.12302 1.10041
 H 0.76125 -1.12027 -1.07582
 H -0.10303 -0.69828 2.62399
 H -0.07378 -0.70165 -2.62205
13
bifur_IRC_Cartesians_MW_output/bifur_IRC_Cartesians_MW point 107
C 0.09737 0.92500 1.19002
 C 0.05108 0.93200 -1.19125
 C 0.17036 1.59607 0.00038
 C -0.07655 -0.54398 1.52116
 C -0.06432 -0.54530 -1.51923
 F 0.30503 1.57352 2.27394
 F 0.14061 1.59594 -2.28202
 H -0.98712 -0.94299 1.05460
 H -0.97707 -0.94938 -1.09300
 H 0.75242 -1.12364 1.11158
 H 0.76321 -1.11966 -1.06813
 H -0.11404 -0.69522 2.62538
 H -0.06100 -0.70235 -2.62344
13
bifur_IRC_Cartesians_MW_output/bifur_IRC_Cartesians_MW point 108
C 0.10853 0.92296 1.19065
 C 0.03994 0.93219 -1.19209
 C 0.17180 1.59333 0.00024
 C -0.07920 -0.54280 1.52357
 C -0.06146 -0.54545 -1.52150
 F 0.34328 1.56831 2.27311
 F 0.09991 1.59945 -2.28164
 H -0.98929 -0.94069 1.04873
 H -0.97489 -0.95073 -1.10608
 H 0.74958 -1.12424 1.12426
 H 0.76529 -1.11897 -1.06120
 H -0.12563 -0.69116 2.62709
 H -0.04784 -0.70221 -2.62513
13
bifur_IRC_Cartesians_MW_output/bifur_IRC_Cartesians_MW point 109
C 0.11979 0.92055 1.19116
 C 0.02866 0.93203 -1.19282
 C 0.17275 1.58978 0.00009
 C -0.08186 -0.54146 1.52656
 C -0.05855 -0.54547 -1.52436
 F 0.38214 1.56285 2.27151
 F 0.05895 1.60281 -2.28050
 H -0.99140 -0.93839 1.04367
 H -0.97262 -0.95214 -1.12018
 H 0.74670 -1.12481 1.13810
 H 0.76737 -1.11824 -1.05521
 H -0.13736 -0.68625 2.62916
 H -0.03457 -0.70126 -2.62720
13
bifur_IRC_Cartesians_MW_output/bifur_IRC_Cartesians_MW point 110
C 0.13114 0.91780 1.19160
 C 0.01729 0.93154 -1.19347
 C 0.17335 1.58545 -0.00005
 C -0.08452 -0.53999 1.53012
 C -0.05561 -0.54537 -1.52779
 F 0.42141 1.55716 2.26925
 F 0.01780 1.60600 -2.27869
 H -0.99346 -0.93610 1.03944
 H -0.97025 -0.95357 -1.13526
 H 0.74376 -1.12534 1.15299
 H 0.76943 -1.11746 -1.05013
 H -0.14916 -0.68056 2.63161
 H -0.02118 -0.69956 -2.62963
13
bifur_IRC_Cartesians_MW_output/bifur_IRC_Cartesians_MW point 111
C 0.14255 0.91470 1.19199
 C 0.00585 0.93072 -1.19408
 C 0.17365 1.58031 -0.00020
 C -0.08718 -0.53838 1.53428
 C -0.05263 -0.54513 -1.53181
 F 0.46100 1.55124 2.26635
 F -0.02354 1.60901 -2.27624
 H -0.99547 -0.93379 1.03607
 H -0.96780 -0.95502 -1.15132
 H 0.74077 -1.12585 1.16893
 H 0.77148 -1.11665 -1.04597
 H -0.16101 -0.67408 2.63444
 H -0.00767 -0.69710 -2.63245
13
bifur_IRC_Cartesians_MW_output/bifur_IRC_Cartesians_MW point 112
C 0.15400 0.91128 1.19234
 C -0.00563 0.92958 -1.19464
 C 0.17369 1.57441 -0.00035
 C -0.08983 -0.53663 1.53901
 C -0.04962 -0.54476 -1.53641
 F 0.50076 1.54510 2.26285
 F -0.06494 1.61184 -2.27318
 H -0.99742 -0.93147 1.03357
 H -0.96529 -0.95647 -1.16830
 H 0.73774 -1.12632 1.18584
 H 0.77349 -1.11580 -1.04273
 H -0.17285 -0.66685 2.63764
 H 0.00591 -0.69390 -2.63565
13
bifur_IRC_Cartesians_MW_output/bifur_IRC_Cartesians_MW point 113
C 0.16545 0.90753 1.19265
 C -0.01713 0.92812 -1.19517
 C 0.17347 1.56773 -0.00050
 C -0.09247 -0.53474 1.54432
 C -0.04660 -0.54426 -1.54159
 F 0.54062 1.53876 2.25874
 F -0.10635 1.61446 -2.26951
 H -0.99931 -0.92914 1.03196
 H -0.96271 -0.95791 -1.18621
 H 0.73466 -1.12677 1.20373
 H 0.77546 -1.11493 -1.04043
 H -0.18467 -0.65888 2.64122
 H 0.01956 -0.68997 -2.63922
13
bifur_IRC_Cartesians_MW_output/bifur_IRC_Cartesians_MW point 114
C 0.17691 0.90346 1.19291
 C -0.02864 0.92633 -1.19565
 C 0.17299 1.56027 -0.00065
 C -0.09509 -0.53272 1.55021
 C -0.04355 -0.54362 -1.54734
 F 0.58056 1.53222 2.25404
 F -0.14771 1.61688 -2.26524
 H -1.00113 -0.92680 1.03125
 H -0.96006 -0.95936 -1.20502
 H 0.73154 -1.12718 1.22257
 H 0.77739 -1.11402 -1.03909
 H -0.19644 -0.65017 2.64518
 H 0.03324 -0.68529 -2.64318
13
bifur_IRC_Cartesians_MW_output/bifur_IRC_Cartesians_MW point 115
C 0.18835 0.89907 1.19314
 C -0.04013 0.92422 -1.19609
 C 0.17226 1.55207 -0.00080
 C -0.09768 -0.53057 1.55666
 C -0.04049 -0.54286 -1.55366
 F 0.62049 1.52549 2.24875
 F -0.18899 1.61910 -2.26038
 H -1.00290 -0.92446 1.03142
 H -0.95736 -0.96079 -1.22469
 H 0.72838 -1.12756 1.24232
 H 0.77929 -1.11308 -1.03867
 H -0.20817 -0.64074 2.64951
 H 0.04696 -0.67990 -2.64750
13
bifur_IRC_Cartesians_MW_output/bifur_IRC_Cartesians_MW point 116
C 0.19976 0.89439 1.19332
 C -0.05161 0.92182 -1.19649
 C 0.17126 1.54315 -0.00095
 C -0.10025 -0.52830 1.56364
 C -0.03741 -0.54197 -1.56051
 F 0.66039 1.51858 2.24289
 F -0.23010 1.62113 -2.25494
 H -1.00460 -0.92213 1.03244
 H -0.95461 -0.96222 -1.24516
 H 0.72520 -1.12791 1.26292
 H 0.78114 -1.11211 -1.03917
 H -0.21983 -0.63062 2.65418
 H 0.06067 -0.67381 -2.65216
13
bifur_IRC_Cartesians_MW_output/bifur_IRC_Cartesians_MW point 117
C 0.21111 0.88943 1.19347
 C -0.06303 0.91911 -1.19685
 C 0.17001 1.53355 -0.00110
 C -0.10280 -0.52591 1.57112
 C -0.03434 -0.54096 -1.56786
 F 0.70016 1.51152 2.23648
 F -0.27096 1.62295 -2.24895
 H -1.00624 -0.91980 1.03430
 H -0.95181 -0.96364 -1.26639
 H 0.72199 -1.12822 1.28433
 H 0.78294 -1.11112 -1.04057
 H -0.23140 -0.61986 2.65918
 H 0.07436 -0.66705 -2.65716
13
bifur_IRC_Cartesians_MW_output/bifur_IRC_Cartesians_MW point 118
C 0.22240 0.88417 1.19357
 C -0.07439 0.91611 -1.19716
 C 0.16852 1.52325 -0.00125
 C -0.10531 -0.52341 1.57913
 C -0.03126 -0.53983 -1.57575
 F 0.73975 1.50430 2.22953
 F -0.31156 1.62457 -2.24241
 H -1.00780 -0.91748 1.03703
 H -0.94896 -0.96505 -1.28837
 H 0.71877 -1.12851 1.30654
 H 0.78470 -1.11010 -1.04288
 H -0.24286 -0.60843 2.66452
 H 0.08801 -0.65961 -2.66250
13
bifur_IRC_Cartesians_MW_output/bifur_IRC_Cartesians_MW point 119
C 0.23361 0.87864 1.19363
 C -0.08568 0.91280 -1.19743
 C 0.16678 1.51226 -0.00140
 C -0.10778 -0.52079 1.58765
 C -0.02819 -0.53857 -1.58414
 F 0.77914 1.49694 2.22203
 F -0.35182 1.62598 -2.23532
 H -1.00930 -0.91517 1.04062
 H -0.94607 -0.96645 -1.31109
 H 0.71553 -1.12876 1.32954
 H 0.78640 -1.10906 -1.04611
 H -0.25421 -0.59635 2.67019
 H 0.10160 -0.65149 -2.66817
13
bifur_IRC_Cartesians_MW_output/bifur_IRC_Cartesians_MW point 120
C 0.24472 0.87283 1.19365
 C -0.09688 0.90920 -1.19766
 C 0.16480 1.50059 -0.00155
 C -0.11022 -0.51806 1.59667
 C -0.02513 -0.53719 -1.59304
 F 0.81825 1.48944 2.21400
 F -0.39172 1.62718 -2.22768
 H -1.01072 -0.91288 1.04508
 H -0.94315 -0.96782 -1.33453
 H 0.71227 -1.12897 1.35330
 H 0.78805 -1.10800 -1.05026
 H -0.26542 -0.58363 2.67619
 H 0.11513 -0.64270 -2.67417
13
bifur_IRC_Cartesians_MW_output/bifur_IRC_Cartesians_MW point 121
C 0.25572 0.86675 1.19365
 C -0.10797 0.90531 -1.19786
 C 0.16261 1.48825 -0.00170
 C -0.11261 -0.51521 1.60620
 C -0.02207 -0.53569 -1.60245
 F 0.85700 1.48180 2.20545
 F -0.43118 1.62815 -2.21952
 H -1.01206 -0.91059 1.05042
 H -0.94019 -0.96918 -1.35865
 H 0.70900 -1.12916 1.37778
 H 0.78964 -1.10692 -1.05534
 H -0.27647 -0.57028 2.68252
 H 0.12858 -0.63324 -2.68050
13
bifur_IRC_Cartesians_MW_output/bifur_IRC_Cartesians_MW point 122
C 0.26659 0.86040 1.19362
 C -0.11894 0.90112 -1.19804
 C 0.16022 1.47521 -0.00184
 C -0.11495 -0.51226 1.61625
 C -0.01903 -0.53406 -1.61238
 F 0.89533 1.47404 2.19639
 F -0.47016 1.62889 -2.21083
 H -1.01333 -0.90831 1.05668
 H -0.93721 -0.97050 -1.38348
 H 0.70573 -1.12930 1.40300
 H 0.79116 -1.10582 -1.06137
 H -0.28734 -0.55630 2.68920
 H 0.14192 -0.62311 -2.68718
13
bifur_IRC_Cartesians_MW_output/bifur_IRC_Cartesians_MW point 123
C 0.27732 0.85378 1.19357
 C -0.12976 0.89663 -1.19819
 C 0.15763 1.46149 -0.00199
 C -0.11724 -0.50919 1.62681
 C -0.01601 -0.53230 -1.62283
 F 0.93316 1.46615 2.18682
 F -0.50860 1.62940 -2.20163
 H -1.01452 -0.90605 1.06386
 H -0.93420 -0.97178 -1.40899
 H 0.70244 -1.12942 1.42892
 H 0.79261 -1.10469 -1.06837
 H -0.29799 -0.54171 2.69621
 H 0.15515 -0.61231 -2.69420
13
bifur_IRC_Cartesians_MW_output/bifur_IRC_Cartesians_MW point 124
C 0.28787 0.84690 1.19350
 C -0.14042 0.89185 -1.19831
 C 0.15486 1.44711 -0.00213
 C -0.11947 -0.50602 1.63786
 C -0.01301 -0.53042 -1.63377
 F 0.97043 1.45816 2.17676
 F -0.54643 1.62966 -2.19193
 H -1.01562 -0.90380 1.07196
 H -0.93118 -0.97303 -1.43512
 H 0.69916 -1.12949 1.45551
 H 0.79399 -1.10356 -1.07633
 H -0.30842 -0.52651 2.70355
 H 0.16824 -0.60085 -2.70154
13
bifur_IRC_Cartesians_MW_output/bifur_IRC_Cartesians_MW point 125
C 0.29824 0.83978 1.19342
 C -0.15090 0.88679 -1.19843
 C 0.15195 1.43209 -0.00227
 C -0.12164 -0.50275 1.64940
 C -0.01004 -0.52841 -1.64520
 F 1.00705 1.45006 2.16625
 F -0.58361 1.62968 -2.18176
 H -1.01664 -0.90156 1.08097
 H -0.92814 -0.97423 -1.46186
 H 0.69587 -1.12954 1.48270
 H 0.79528 -1.10241 -1.08522
 H -0.31859 -0.51074 2.71122
 H 0.18117 -0.58876 -2.70921
13
bifur_IRC_Cartesians_MW_output/bifur_IRC_Cartesians_MW point 126
C 0.30841 0.83241 1.19334
 C -0.16117 0.88143 -1.19854
 C 0.14891 1.41639 -0.00241
 C -0.12374 -0.49937 1.66146
 C -0.00711 -0.52628 -1.65716
 F 1.04293 1.44187 2.15527
 F -0.62009 1.62944 -2.17112
 H -1.01758 -0.89934 1.09096
 H -0.92510 -0.97538 -1.48924
 H 0.69259 -1.12954 1.51053
 H 0.79649 -1.10125 -1.09511
 H -0.32848 -0.49439 2.71923
 H 0.19394 -0.57601 -2.71722
13
bifur_IRC_Cartesians_MW_output/bifur_IRC_Cartesians_MW point 127
C 0.31835 0.82479 1.19328
 C -0.17122 0.87577 -1.19866
 C 0.14577 1.40002 -0.00255
 C -0.12577 -0.49589 1.67403
 C -0.00421 -0.52401 -1.66963
 F 1.07799 1.43359 2.14386
 F -0.65579 1.62893 -2.16003
 H -1.01843 -0.89712 1.10195
 H -0.92206 -0.97645 -1.51722
 H 0.68931 -1.12951 1.53897
 H 0.79760 -1.10008 -1.10600
 H -0.33805 -0.47745 2.72758
 H 0.20653 -0.56259 -2.72558
13
bifur_IRC_Cartesians_MW_output/bifur_IRC_Cartesians_MW point 128
C 0.32803 0.81692 1.19325
 C -0.18101 0.86982 -1.19881
 C 0.14258 1.38295 -0.00268
 C -0.12771 -0.49229 1.68714
 C -0.00135 -0.52161 -1.68264
 F 1.11207 1.42521 2.13203
 F -0.69067 1.62813 -2.14850
 H -1.01920 -0.89490 1.11398
 H -0.91903 -0.97745 -1.54582
 H 0.68603 -1.12944 1.56800
 H 0.79860 -1.09890 -1.11793
 H -0.34725 -0.45993 2.73630
 H 0.21891 -0.54851 -2.73431
13
bifur_IRC_Cartesians_MW_output/bifur_IRC_Cartesians_MW point 129
C 0.33746 0.80882 1.19326
 C -0.19054 0.86358 -1.19900
 C 0.13939 1.36522 -0.00281
 C -0.12957 -0.48860 1.70077
 C 0.00146 -0.51907 -1.69617
 F 1.14515 1.41676 2.11981
 F -0.72470 1.62704 -2.13658
 H -1.01987 -0.89268 1.12704
 H -0.91602 -0.97836 -1.57500
 H 0.68276 -1.12934 1.59757
 H 0.79949 -1.09772 -1.13086
 H -0.35608 -0.44187 2.74538
 H 0.23109 -0.53379 -2.74339
13
bifur_IRC_Cartesians_MW_output/bifur_IRC_Cartesians_MW point 130
C 0.34662 0.80051 1.19330
 C -0.19980 0.85708 -1.19920
 C 0.13615 1.34689 -0.00294
 C -0.13135 -0.48481 1.71486
 C 0.00422 -0.51641 -1.71018
 F 1.17722 1.40824 2.10723
 F -0.75784 1.62569 -2.12428
 H -1.02046 -0.89047 1.14105
 H -0.91302 -0.97919 -1.60469
 H 0.67950 -1.12920 1.62763
 H 0.80027 -1.09653 -1.14475
 H -0.36454 -0.42331 2.75477
 H 0.24304 -0.51848 -2.75279
13
bifur_IRC_Cartesians_MW_output/bifur_IRC_Cartesians_MW point 131
C 0.35550 0.79199 1.19338
 C -0.20878 0.85032 -1.19945
 C 0.13292 1.32796 -0.00307
 C -0.13304 -0.48093 1.72942
 C 0.00693 -0.51363 -1.72466
 F 1.20822 1.39968 2.09432
 F -0.79007 1.62405 -2.11164
 H -1.02097 -0.88826 1.15603
 H -0.91005 -0.97994 -1.63486
 H 0.67625 -1.12902 1.65812
 H 0.80094 -1.09534 -1.15958
 H -0.37261 -0.40427 2.76448
 H 0.25476 -0.50260 -2.76251
13
bifur_IRC_Cartesians_MW_output/bifur_IRC_Cartesians_MW point 132
C 0.36408 0.78328 1.19352
 C -0.21745 0.84330 -1.19975
 C 0.12974 1.30843 -0.00319
 C -0.13463 -0.47697 1.74445
 C 0.00958 -0.51072 -1.73960
 F 1.23803 1.39106 2.08111
 F -0.82133 1.62213 -2.09868
 H -1.02139 -0.88606 1.17199
 H -0.90712 -0.98058 -1.66550
 H 0.67301 -1.12882 1.68903
 H 0.80148 -1.09415 -1.17535
 H -0.38025 -0.38477 2.77452
 H 0.26624 -0.48614 -2.77256
13
bifur_IRC_Cartesians_MW_output/bifur_IRC_Cartesians_MW point 133
C 0.37234 0.77438 1.19373
 C -0.22580 0.83603 -1.20011
 C 0.12663 1.28833 -0.00330
 C -0.13613 -0.47292 1.75994
 C 0.01218 -0.50769 -1.75502
 F 1.26657 1.38241 2.06762
 F -0.85156 1.61992 -2.08542
 H -1.02173 -0.88385 1.18895
 H -0.90422 -0.98111 -1.69658
 H 0.66979 -1.12858 1.72032
 H 0.80191 -1.09297 -1.19207
 H -0.38743 -0.36483 2.78487
 H 0.27745 -0.46914 -2.78292
13
bifur_IRC_Cartesians_MW_output/bifur_IRC_Cartesians_MW point 134
C 0.38026 0.76531 1.19402
 C -0.23380 0.82851 -1.20054
 C 0.12364 1.26768 -0.00342
 C -0.13752 -0.46879 1.77588
 C 0.01470 -0.50453 -1.77088
 F 1.29376 1.37373 2.05388
 F -0.88073 1.61742 -2.07191
 H -1.02198 -0.88163 1.20688
 H -0.90137 -0.98153 -1.72806
 H 0.66659 -1.12830 1.75192
 H 0.80219 -1.09179 -1.20972
 H -0.39414 -0.34448 2.79555
 H 0.28838 -0.45160 -2.79360
13
bifur_IRC_Cartesians_MW_output/bifur_IRC_Cartesians_MW point 135
C 0.38784 0.75609 1.19439
 C -0.24145 0.82078 -1.20105
 C 0.12077 1.24650 -0.00353
 C -0.13881 -0.46458 1.79223
 C 0.01716 -0.50126 -1.78717
 F 1.31959 1.36504 2.03994
 F -0.90882 1.61463 -2.05817
 H -1.02215 -0.87942 1.22576
 H -0.89858 -0.98184 -1.75990
 H 0.66341 -1.12799 1.78381
 H 0.80235 -1.09062 -1.22824
 H -0.40036 -0.32376 2.80651
 H 0.29903 -0.43357 -2.80458
13
bifur_IRC_Cartesians_MW_output/bifur_IRC_Cartesians_MW point 136
C 0.39509 0.74672 1.19484
 C -0.24876 0.81283 -1.20163
 C 0.11803 1.22484 -0.00363
 C -0.13999 -0.46031 1.80897
 C 0.01956 -0.49789 -1.80385
 F 1.34408 1.35634 2.02580
 F -0.93585 1.61157 -2.04422
 H -1.02224 -0.87720 1.24552
 H -0.89583 -0.98203 -1.79205
 H 0.66025 -1.12766 1.81594
 H 0.80238 -1.08947 -1.24761
 H -0.40612 -0.30269 2.81776
 H 0.30940 -0.41508 -2.81584
13
bifur_IRC_Cartesians_MW_output/bifur_IRC_Cartesians_MW point 137
C 0.40200 0.73723 1.19537
 C -0.25572 0.80469 -1.20229
 C 0.11541 1.20273 -0.00373
 C -0.14108 -0.45598 1.82608
 C 0.02188 -0.49441 -1.82090
 F 1.36722 1.34765 2.01149
 F -0.96181 1.60825 -2.03009
 H -1.02225 -0.87498 1.26614
 H -0.89314 -0.98211 -1.82448
 H 0.65712 -1.12729 1.84826
 H 0.80228 -1.08832 -1.26777
 H -0.41140 -0.28132 2.82926
 H 0.31947 -0.39616 -2.82735
13
bifur_IRC_Cartesians_MW_output/bifur_IRC_Cartesians_MW point 138
C 0.40857 0.72763 1.19598
 C -0.26233 0.79637 -1.20301
 C 0.11294 1.18022 -0.00383
 C -0.14207 -0.45159 1.84352
 C 0.02413 -0.49084 -1.83828
 F 1.38900 1.33897 1.99705
 F -0.98668 1.60467 -2.01581
 H -1.02218 -0.87276 1.28757
 H -0.89051 -0.98207 -1.85712
 H 0.65402 -1.12690 1.88072
 H 0.80207 -1.08718 -1.28868
 H -0.41621 -0.25967 2.84100
 H 0.32926 -0.37685 -2.83910
13
bifur_IRC_Cartesians_MW_output/bifur_IRC_Cartesians_MW point 139
C 0.41480 0.71793 1.19667
 C -0.26860 0.78788 -1.20381
 C 0.11062 1.15734 -0.00392
 C -0.14296 -0.44715 1.86127
 C 0.02632 -0.48717 -1.85598
 F 1.40944 1.33032 1.98249
 F -1.01049 1.60085 -2.00139
 H -1.02205 -0.87055 1.30976
 H -0.88794 -0.98193 -1.88996
 H 0.65095 -1.12648 1.91329
 H 0.80173 -1.08606 -1.31030
 H -0.42056 -0.23779 2.85296
 H 0.33875 -0.35718 -2.85107
13
bifur_IRC_Cartesians_MW_output/bifur_IRC_Cartesians_MW point 140
C 0.42069 0.70814 1.19744
 C -0.27452 0.77923 -1.20469
 C 0.10846 1.13410 -0.00400
 C -0.14375 -0.44267 1.87930
 C 0.02843 -0.48342 -1.87397
 F 1.42853 1.32169 1.96783
 F -1.03324 1.59679 -1.98687
 H -1.02184 -0.86833 1.33270
 H -0.88543 -0.98168 -1.92295
 H 0.64790 -1.12604 1.94593
 H 0.80127 -1.08495 -1.33259
 H -0.42445 -0.21569 2.86513
 H 0.34795 -0.33717 -2.86326
13
bifur_IRC_Cartesians_MW_output/bifur_IRC_Cartesians_MW point 141
C 0.42626 0.69827 1.19829
 C -0.28011 0.77044 -1.20564
 C 0.10646 1.11054 -0.00409
 C -0.14445 -0.43815 1.89761
 C 0.03047 -0.47960 -1.89223
 F 1.44629 1.31310 1.95310
 F -1.05493 1.59250 -1.97225
 H -1.02157 -0.86612 1.35633
 H -0.88299 -0.98131 -1.95607
 H 0.64489 -1.12557 1.97863
 H 0.80069 -1.08386 -1.35552
 H -0.42788 -0.19340 2.87750
 H 0.35686 -0.31686 -2.87564
13
bifur_IRC_Cartesians_MW_output/bifur_IRC_Cartesians_MW point 142
C 0.43150 0.68834 1.19921
 C -0.28536 0.76152 -1.20666
 C 0.10461 1.08670 -0.00417
 C -0.14505 -0.43359 1.91615
 C 0.03245 -0.47569 -1.91074
 F 1.46277 1.30455 1.93830
 F -1.07560 1.58800 -1.95756
 H -1.02123 -0.86392 1.38061
 H -0.88061 -0.98085 -1.98929
 H 0.64191 -1.12508 2.01134
 H 0.80001 -1.08278 -1.37905
 H -0.43087 -0.17094 2.89005
 H 0.36548 -0.29626 -2.88820
13
bifur_IRC_Cartesians_MW_output/bifur_IRC_Cartesians_MW point 143
C 0.43642 0.67835 1.20021
 C -0.29029 0.75248 -1.20774
 C 0.10291 1.06260 -0.00424
 C -0.14557 -0.42901 1.93492
 C 0.03435 -0.47172 -1.92947
 F 1.47798 1.29605 1.92345
 F -1.09524 1.58329 -1.94280
 H -1.02083 -0.86172 1.40549
 H -0.87829 -0.98029 -2.02256
 H 0.63897 -1.12456 2.04404
 H 0.79922 -1.08172 -1.40313
 H -0.43344 -0.14834 2.90275
 H 0.37381 -0.27541 -2.90091
13
bifur_IRC_Cartesians_MW_output/bifur_IRC_Cartesians_MW point 144
C 0.44103 0.66832 1.20127
 C -0.29489 0.74334 -1.20888
 C 0.10134 1.03827 -0.00431
 C -0.14599 -0.42440 1.95387
 C 0.03619 -0.46769 -1.94839
 F 1.49195 1.28760 1.90856
 F -1.11386 1.57839 -1.92799
 H -1.02037 -0.85953 1.43095
 H -0.87603 -0.97963 -2.05586
 H 0.63607 -1.12403 2.07669
 H 0.79832 -1.08067 -1.42773
 H -0.43560 -0.12563 2.91559
 H 0.38184 -0.25434 -2.91376
13
bifur_IRC_Cartesians_MW_output/bifur_IRC_Cartesians_MW point 145
C 0.44532 0.65826 1.20239
 C -0.29917 0.73410 -1.21008
 C 0.09990 1.01375 -0.00438
 C -0.14633 -0.41977 1.97298
 C 0.03795 -0.46361 -1.96748
 F 1.50466 1.27922 1.89365
 F -1.13144 1.57331 -1.91314
 H -1.01984 -0.85736 1.45693
 H -0.87384 -0.97889 -2.08913
 H 0.63321 -1.12347 2.10926
 H 0.79733 -1.07964 -1.45281
 H -0.43733 -0.10283 2.92855
 H 0.38958 -0.23306 -2.92674
13
bifur_IRC_Cartesians_MW_output/bifur_IRC_Cartesians_MW point 146
C 0.44928 0.64818 1.20358
 C -0.30311 0.72477 -1.21133
 C 0.09861 0.98906 -0.00444
 C -0.14658 -0.41514 1.99224
 C 0.03964 -0.45947 -1.98672
 F 1.51612 1.27092 1.87873
 F -1.14798 1.56804 -1.89827
 H -1.01926 -0.85520 1.48341
 H -0.87171 -0.97805 -2.12235
 H 0.63040 -1.12290 2.14170
 H 0.79624 -1.07863 -1.47834
 H -0.43865 -0.07998 2.94162
 H 0.39700 -0.21161 -2.93983
13
bifur_IRC_Cartesians_MW_output/bifur_IRC_Cartesians_MW point 147
C 0.45293 0.63809 1.20482
 C -0.30674 0.71537 -1.21264
 C 0.09744 0.96424 -0.00450
 C -0.14674 -0.41049 2.01162
 C 0.04126 -0.45528 -2.00608
 F 1.52636 1.26269 1.86382
 F -1.16348 1.56261 -1.88340
 H -1.01861 -0.85306 1.51035
 H -0.86965 -0.97713 -2.15549
 H 0.62763 -1.12231 2.17401
 H 0.79505 -1.07764 -1.50429
 H -0.43957 -0.05708 2.95479
 H 0.40413 -0.19001 -2.95301
13
bifur_IRC_Cartesians_MW_output/bifur_IRC_Cartesians_MW point 148
C 0.45628 0.62799 1.20611
 C -0.31006 0.70590 -1.21398
 C 0.09637 0.93929 -0.00455
 C -0.14683 -0.40584 2.03110
 C 0.04280 -0.45106 -2.02555
 F 1.53544 1.25455 1.84891
 F -1.17797 1.55701 -1.86851
 H -1.01791 -0.85095 1.53771
 H -0.86766 -0.97612 -2.18853
 H 0.62491 -1.12170 2.20617
 H 0.79378 -1.07666 -1.53064
 H -0.44011 -0.03414 2.96804
 H 0.41095 -0.16826 -2.96627
13
bifur_IRC_Cartesians_MW_output/bifur_IRC_Cartesians_MW point 149
C 0.45933 0.61789 1.20743
 C -0.31308 0.69637 -1.21536
 C 0.09538 0.91424 -0.00460
 C -0.14683 -0.40119 2.05067
 C 0.04428 -0.44680 -2.04511
 F 1.54343 1.24649 1.83399
 F -1.19149 1.55127 -1.85361
 H -1.01716 -0.84886 1.56544
 H -0.86572 -0.97505 -2.22145
 H 0.62224 -1.12107 2.23817
 H 0.79243 -1.07570 -1.55734
 H -0.44029 -0.01119 2.98134
 H 0.41748 -0.14640 -2.97959
13
bifur_IRC_Cartesians_MW_output/bifur_IRC_Cartesians_MW point 150
C 0.46211 0.60779 1.20878
 C -0.31582 0.68679 -1.21675
 C 0.09443 0.88913 -0.00465
 C -0.14677 -0.39655 2.07029
 C 0.04570 -0.44250 -2.06473
 F 1.55039 1.23852 1.81906
 F -1.20406 1.54541 -1.83868
 H -1.01635 -0.84681 1.59351
 H -0.86383 -0.97392 -2.25423
 H 0.61962 -1.12043 2.27000
 H 0.79100 -1.07476 -1.58435
 H -0.44015 0.01176 2.99469
 H 0.42372 -0.12443 -2.99295
13
bifur_IRC_Cartesians_MW_output/bifur_IRC_Cartesians_MW point 151
C 0.46461 0.59771 1.21014
 C -0.31828 0.67716 -1.21814
 C 0.09350 0.86398 -0.00470
 C -0.14664 -0.39191 2.08995
 C 0.04704 -0.43819 -2.08438
 F 1.55636 1.23065 1.80413
 F -1.21566 1.53942 -1.82374
 H -1.01549 -0.84479 1.62186
 H -0.86200 -0.97274 -2.28681
 H 0.61706 -1.11977 2.30163
 H 0.78952 -1.07383 -1.61166
 H -0.43969 0.03470 3.00807
 H 0.42966 -0.10238 -3.00634
13
bifur_IRC_Cartesians_MW_output/bifur_IRC_Cartesians_MW point 152
C 0.46684 0.58765 1.21149
 C -0.32047 0.66751 -1.21953
 C 0.09257 0.83881 -0.00474
 C -0.14643 -0.38729 2.10961
 C 0.04832 -0.43386 -2.10404
 F 1.56135 1.22288 1.78919
 F -1.22627 1.53332 -1.80878
 H -1.01457 -0.84282 1.65045
 H -0.86022 -0.97152 -2.31917
 H 0.61456 -1.11909 2.33303
 H 0.78797 -1.07292 -1.63922
 H -0.43893 0.05760 3.02144
 H 0.43529 -0.08028 -3.01973
13
bifur_IRC_Cartesians_MW_output/bifur_IRC_Cartesians_MW point 153
C 0.46879 0.57762 1.21284
 C -0.32238 0.65783 -1.22091
 C 0.09160 0.81367 -0.00477
 C -0.14616 -0.38268 2.12925
 C 0.04953 -0.42951 -2.12368
 F 1.56539 1.21523 1.77425
 F -1.23590 1.52712 -1.79381
 H -1.01360 -0.84090 1.67925
 H -0.85850 -0.97026 -2.35127
 H 0.61212 -1.11840 2.36417
 H 0.78636 -1.07202 -1.66701
 H -0.43787 0.08044 3.03481
 H 0.44061 -0.05813 -3.03311
13
bifur_IRC_Cartesians_MW_output/bifur_IRC_Cartesians_MW point 154
C 0.47048 0.56763 1.21417
 C -0.32402 0.64814 -1.22226
 C 0.09059 0.78856 -0.00481
 C -0.14583 -0.37811 2.14885
 C 0.05067 -0.42516 -2.14329
 F 1.56850 1.20770 1.75931
 F -1.24454 1.52083 -1.77882
 H -1.01257 -0.83904 1.70822
 H -0.85682 -0.96896 -2.38309
 H 0.60975 -1.11769 2.39504
 H 0.78470 -1.07114 -1.69499
 H -0.43653 0.10321 3.04814
 H 0.44561 -0.03597 -3.04646
13
bifur_IRC_Cartesians_MW_output/bifur_IRC_Cartesians_MW point 155
C 0.47189 0.55769 1.21547
 C -0.32540 0.63843 -1.22358
 C 0.08951 0.76352 -0.00484
 C -0.14543 -0.37356 2.16838
 C 0.05175 -0.42080 -2.16284
 F 1.57073 1.20029 1.74436
 F -1.25219 1.51446 -1.76382
 H -1.01148 -0.83724 1.73732
 H -0.85519 -0.96764 -2.41458
 H 0.60746 -1.11697 2.42561
 H 0.78300 -1.07028 -1.72315
 H -0.43493 0.12589 3.06143
 H 0.45029 -0.01380 -3.05976
13
bifur_IRC_Cartesians_MW_output/bifur_IRC_Cartesians_MW point 156
C 0.47306 0.54780 1.21672
 C -0.32653 0.62874 -1.22485
 C 0.08831 0.73859 -0.00486
 C -0.14498 -0.36904 2.18783
 C 0.05275 -0.41645 -2.18229
 F 1.57215 1.19302 1.72940
 F -1.25886 1.50802 -1.74880
 H -1.01035 -0.83552 1.76650
 H -0.85361 -0.96631 -2.44572
 H 0.60523 -1.11623 2.45586
 H 0.78126 -1.06943 -1.75144
 H -0.43308 0.14846 3.07464
 H 0.45464 0.00835 -3.07299
13
bifur_IRC_Cartesians_MW_output/bifur_IRC_Cartesians_MW point 157
C 0.47396 0.53797 1.21791
 C -0.32740 0.61905 -1.22606
 C 0.08697 0.71379 -0.00489
 C -0.14447 -0.36457 2.20714
 C 0.05369 -0.41211 -2.20163
 F 1.57277 1.18589 1.71444
 F -1.26452 1.50153 -1.73376
 H -1.00915 -0.83387 1.79570
 H -0.85206 -0.96497 -2.47645
 H 0.60309 -1.11547 2.48576
 H 0.77949 -1.06859 -1.77981
 H -0.43102 0.17089 3.08776
 H 0.45865 0.03045 -3.08613
13
bifur_IRC_Cartesians_MW_output/bifur_IRC_Cartesians_MW point 158
C 0.47461 0.52823 1.21904
 C -0.32803 0.60940 -1.22719
 C 0.08546 0.68918 -0.00491
 C -0.14391 -0.36015 2.22629
 C 0.05455 -0.40779 -2.22079
 F 1.57263 1.17892 1.69948
 F -1.26918 1.49501 -1.71872
 H -1.00790 -0.83231 1.82486
 H -0.85057 -0.96364 -2.50671
 H 0.60104 -1.11471 2.51526
 H 0.77770 -1.06777 -1.80823
 H -0.42874 0.19315 3.10075
 H 0.46232 0.05247 -3.09914
13
bifur_IRC_Cartesians_MW_output/bifur_IRC_Cartesians_MW point 159
C 0.47501 0.51859 1.22008
 C -0.32840 0.59980 -1.22823
 C 0.08377 0.66481 -0.00492
 C -0.14329 -0.35579 2.24523
 C 0.05535 -0.40350 -2.23975
 F 1.57172 1.17213 1.68455
 F -1.27279 1.48846 -1.70369
 H -1.00660 -0.83084 1.85391
 H -0.84911 -0.96231 -2.53643
 H 0.59908 -1.11393 2.54428
 H 0.77589 -1.06696 -1.83662
 H -0.42625 0.21519 3.11359
 H 0.46563 0.07436 -3.11199
13
bifur_IRC_Cartesians_MW_output/bifur_IRC_Cartesians_MW point 160
C 0.47515 0.50909 1.22104
 C -0.32853 0.59029 -1.22918
 C 0.08187 0.64076 -0.00494
 C -0.14263 -0.35151 2.26388
 C 0.05606 -0.39926 -2.25843
 F 1.57010 1.16553 1.66968
 F -1.27535 1.48191 -1.68872
 H -1.00525 -0.82947 1.88275
 H -0.84771 -0.96101 -2.56552
 H 0.59722 -1.11314 2.57275
 H 0.77407 -1.06618 -1.86490
 H -0.42359 0.23695 3.12622
 H 0.46857 0.09605 -3.12464
13
bifur_IRC_Cartesians_MW_output/bifur_IRC_Cartesians_MW point 161
C 0.47505 0.49977 1.22188
 C -0.32842 0.58091 -1.23001
 C 0.07976 0.61719 -0.00495
 C -0.14192 -0.34733 2.28214
 C 0.05670 -0.39509 -2.27672
 F 1.56781 1.15917 1.65495
 F -1.27686 1.47541 -1.67387
 H -1.00385 -0.82822 1.91118
 H -0.84635 -0.95974 -2.59379
 H 0.59548 -1.11234 2.60051
 H 0.77226 -1.06541 -1.89289
 H -0.42077 0.25829 3.13857
 H 0.47112 0.11741 -3.13701
13
bifur_IRC_Cartesians_MW_output/bifur_IRC_Cartesians_MW point 162
C 0.47469 0.49075 1.22260
 C -0.32807 0.57178 -1.23072
 C 0.07743 0.59437 -0.00495
 C -0.14118 -0.34331 2.29978
 C 0.05725 -0.39105 -2.29439
 F 1.56490 1.15313 1.64052
 F -1.27728 1.46903 -1.65931
 H -1.00243 -0.82710 1.93887
 H -0.84507 -0.95853 -2.62089
 H 0.59388 -1.11154 2.62721
 H 0.77048 -1.06468 -1.92025
 H -0.41785 0.27896 3.15048
 H 0.47324 0.13819 -3.14893
13
bifur_IRC_Cartesians_MW_output/bifur_IRC_Cartesians_MW point 163
C 0.47411 0.48227 1.22317
 C -0.32750 0.56315 -1.23127
 C 0.07494 0.57293 -0.00496
 C -0.14043 -0.33955 2.31631
 C 0.05771 -0.38724 -2.31096
 F 1.56146 1.14757 1.62678
 F -1.27662 1.46296 -1.64544
 H -1.00101 -0.82615 1.96504
 H -0.84388 -0.95741 -2.64610
 H 0.59245 -1.11077 2.65213
 H 0.76878 -1.06399 -1.94623
 H -0.41490 0.29841 3.16162
 H 0.47489 0.15782 -3.16009
13
bifur_IRC_Cartesians_MW_output/bifur_IRC_Cartesians_MW point 164
C 0.47337 0.47490 1.22357
 C -0.32679 0.55561 -1.23165
 C 0.07250 0.55431 -0.00496
 C -0.13973 -0.33630 2.33064
 C 0.05804 -0.38392 -2.32532
 F 1.55785 1.14284 1.61467
 F -1.27508 1.45761 -1.63322
 H -0.99971 -0.82541 1.98792
 H -0.84286 -0.95645 -2.66776
 H 0.59129 -1.11008 2.67364
 H 0.76729 -1.06340 -1.96905
 H -0.41215 0.31532 3.17125
 H 0.47600 0.17497 -3.16975
13
bifur_IRC_Cartesians_MW_output/bifur_IRC_Cartesians_MW point 165
C 0.47268 0.46966 1.22377
 C -0.32611 0.55021 -1.23183
 C 0.07054 0.54108 -0.00496
 C -0.13920 -0.33400 2.34080
 C 0.05823 -0.38156 -2.33550
 F 1.55481 1.13955 1.60594
 F -1.27326 1.45376 -1.62438
 H -0.99874 -0.82496 2.00430
 H -0.84216 -0.95578 -2.68298
 H 0.59053 -1.10957 2.68883
 H 0.76621 -1.06298 -1.98547
 H -0.41007 0.32735 3.17807
 H 0.47654 0.18723 -3.17657
13
bifur_IRC_Cartesians_MW_output/bifur_IRC_Cartesians_MW point 166
C 0.47219 0.46679 1.22384
 C -0.32564 0.54723 -1.23189
 C 0.06933 0.53382 -0.00496
 C -0.13888 -0.33275 2.34635
 C 0.05831 -0.38026 -2.34107
 F 1.55286 1.13780 1.60106
 F -1.27181 1.45161 -1.61945
 H -0.99817 -0.82475 2.01334
 H -0.84178 -0.95542 -2.69122
 H 0.59014 -1.10929 2.69709
 H 0.76561 -1.06276 -1.99459
 H -0.40884 0.33397 3.18179
 H 0.47669 0.19401 -3.18030
13
bifur_IRC_Cartesians_MW_output/bifur_IRC_Cartesians_MW point 167
C 0.47189 0.46541 1.22384
 C -0.32536 0.54578 -1.23188
 C 0.06866 0.53034 -0.00495
 C -0.13871 -0.33215 2.34901
 C 0.05833 -0.37963 -2.34373
 F 1.55176 1.13698 1.59867
 F -1.27085 1.45056 -1.61703
 H -0.99788 -0.82468 2.01772
 H -0.84160 -0.95526 -2.69511
 H 0.58998 -1.10914 2.70102
 H 0.76531 -1.06265 -1.99904
 H -0.40821 0.33715 3.18356
 H 0.47668 0.19729 -3.18208
13
bifur_IRC_Cartesians_MW_output/bifur_IRC_Cartesians_MW point 168
C 0.47173 0.46474 1.22383
 C -0.32520 0.54508 -1.23187
 C 0.06833 0.52865 -0.00495
 C -0.13863 -0.33187 2.35029
 C 0.05833 -0.37932 -2.34502
 F 1.55116 1.13660 1.59750
 F -1.27030 1.45004 -1.61585
 H -0.99773 -0.82465 2.01986
 H -0.84152 -0.95518 -2.69697
 H 0.58991 -1.10907 2.70291
 H 0.76517 -1.06260 -2.00121
 H -0.40788 0.33869 3.18442
 H 0.47664 0.19889 -3.18294
13
bifur_IRC_Cartesians_MW_output/bifur_IRC_Cartesians_MW point 169
C 0.47167 0.46440 1.22386
 C -0.32514 0.54473 -1.23190
 C 0.06824 0.52780 -0.00495
 C -0.13859 -0.33172 2.35095
 C 0.05834 -0.37917 -2.34568
 F 1.55090 1.13639 1.59696
 F -1.27017 1.44979 -1.61530
 H -0.99767 -0.82461 2.02093
 H -0.84147 -0.95512 -2.69795
 H 0.58986 -1.10904 2.70387
 H 0.76509 -1.06257 -2.00227
 H -0.40773 0.33945 3.18486
 H 0.47667 0.19967 -3.18338
13
bifur_IRC_Cartesians_MW_output/bifur_IRC_Cartesians_MW point 170
C 0.47160 0.46418 1.22386
 C -0.32507 0.54449 -1.23189
 C 0.06812 0.52722 -0.00495
 C -0.13856 -0.33162 2.35139
 C 0.05834 -0.37907 -2.34612
 F 1.55064 1.13626 1.59656
 F -1.26992 1.44960 -1.61489
 H -0.99762 -0.82461 2.02167
 H -0.84145 -0.95510 -2.69857
 H 0.58983 -1.10901 2.70450
 H 0.76504 -1.06256 -2.00303
 H -0.40760 0.33998 3.18516
 H 0.47664 0.20022 -3.18367
13
bifur_IRC_Cartesians_MW_output/bifur_IRC_Cartesians_MW point 171
C 0.47152 0.46401 1.22384
 C -0.32500 0.54431 -1.23188
 C 0.06801 0.52680 -0.00495
 C -0.13853 -0.33155 2.35170
 C 0.05833 -0.37899 -2.34643
 F 1.55038 1.13619 1.59625
 F -1.26963 1.44946 -1.61458
 H -0.99757 -0.82461 2.02223
 H -0.84143 -0.95508 -2.69899
 H 0.58983 -1.10899 2.70494
 H 0.76500 -1.06254 -2.00361
 H -0.40749 0.34036 3.18536
 H 0.47659 0.20063 -3.18388
13
bifur_IRC_Cartesians_MW_output/bifur_IRC_Cartesians_MW point 172
C 0.47146 0.46386 1.22383
 C -0.32494 0.54414 -1.23187
 C 0.06790 0.52642 -0.00495
 C -0.13850 -0.33149 2.35199
 C 0.05832 -0.37892 -2.34673
 F 1.55017 1.13611 1.59596
 F -1.26940 1.44934 -1.61429
 H -0.99753 -0.82461 2.02273
 H -0.84142 -0.95506 -2.69939
 H 0.58982 -1.10897 2.70535
 H 0.76496 -1.06253 -2.00413
 H -0.40739 0.34071 3.18555
 H 0.47654 0.20100 -3.18407
13
bifur_IRC_Cartesians_MW_output/bifur_IRC_Cartesians_MW point 173
C 0.47146 0.46378 1.22384
 C -0.32493 0.54406 -1.23187
 C 0.06787 0.52622 -0.00495
 C -0.13850 -0.33145 2.35215
 C 0.05833 -0.37888 -2.34688
 F 1.55016 1.13606 1.59583
 F -1.26940 1.44928 -1.61416
 H -0.99752 -0.82461 2.02297
 H -0.84140 -0.95505 -2.69963
 H 0.58981 -1.10896 2.70559
 H 0.76495 -1.06253 -2.00437
 H -0.40737 0.34090 3.18566
 H 0.47656 0.20119 -3.18417
13
bifur_IRC_Cartesians_MW_output/bifur_IRC_Cartesians_MW point 174
C 0.47140 0.46362 1.22382
 C -0.32488 0.54389 -1.23185
 C 0.06774 0.52582 -0.00495
 C -0.13847 -0.33139 2.35245
 C 0.05832 -0.37881 -2.34718
 F 1.54998 1.13597 1.59553
 F -1.26918 1.44916 -1.61385
 H -0.99747 -0.82461 2.02349
 H -0.84138 -0.95504 -2.70005
 H 0.58980 -1.10895 2.70603
 H 0.76491 -1.06251 -2.00492
 H -0.40728 0.34127 3.18585
 H 0.47652 0.20158 -3.18437
13
bifur_IRC_Cartesians_MW_output/bifur_IRC_Cartesians_MW point 175
C 0.47128 0.46341 1.22378
 C -0.32476 0.54366 -1.23181
 C 0.06754 0.52530 -0.00495
 C -0.13843 -0.33131 2.35282
 C 0.05831 -0.37872 -2.34756
 F 1.54961 1.13589 1.59511
 F -1.26870 1.44898 -1.61342
 H -0.99741 -0.82463 2.02418
 H -0.84136 -0.95502 -2.70054
 H 0.58980 -1.10892 2.70657
 H 0.76486 -1.06250 -2.00566
 H -0.40713 0.34175 3.18610
 H 0.47640 0.20210 -3.18462
13
bifur_IRC_Cartesians_MW_output/bifur_IRC_Cartesians_MW point 176
C 0.47120 0.46329 1.22377
 C -0.32469 0.54352 -1.23180
 C 0.06745 0.52498 -0.00495
 C -0.13840 -0.33125 2.35307
 C 0.05830 -0.37865 -2.34781
 F 1.54936 1.13583 1.59487
 F -1.26843 1.44886 -1.61317
 H -0.99737 -0.82464 2.02463
 H -0.84135 -0.95500 -2.70086
 H 0.58980 -1.10890 2.70690
 H 0.76483 -1.06249 -2.00613
 H -0.40703 0.34205 3.18626
 H 0.47635 0.20242 -3.18478
13
bifur_IRC_Cartesians_MW_output/bifur_IRC_Cartesians_MW point 177
C 0.47117 0.46323 1.22377
 C -0.32466 0.54345 -1.23179
 C 0.06740 0.52482 -0.00495
 C -0.13839 -0.33123 2.35318
 C 0.05829 -0.37863 -2.34792
 F 1.54926 1.13581 1.59475
 F -1.26832 1.44881 -1.61306
 H -0.99735 -0.82464 2.02483
 H -0.84135 -0.95500 -2.70101
 H 0.58980 -1.10889 2.70706
 H 0.76481 -1.06249 -2.00634
 H -0.40699 0.34219 3.18634
 H 0.47632 0.20257 -3.18485
13
bifur_IRC_Cartesians_MW_output/bifur_IRC_Cartesians_MW point 178
C 0.47111 0.46314 1.22374
 C -0.32460 0.54335 -1.23177
 C 0.06729 0.52461 -0.00495
 C -0.13837 -0.33120 2.35334
 C 0.05828 -0.37859 -2.34808
 F 1.54909 1.13577 1.59457
 F -1.26808 1.44873 -1.61287
 H -0.99732 -0.82466 2.02512
 H -0.84134 -0.95499 -2.70121
 H 0.58980 -1.10888 2.70728
 H 0.76479 -1.06248 -2.00666
 H -0.40692 0.34239 3.18643
 H 0.47626 0.20279 -3.18495
13
bifur_IRC_Cartesians_MW_output/bifur_IRC_Cartesians_MW point 179
C 0.47103 0.46294 1.22373
 C -0.32452 0.54313 -1.23175
 C 0.06715 0.52411 -0.00495
 C -0.13834 -0.33111 2.35372
 C 0.05827 -0.37850 -2.34846
 F 1.54882 1.13567 1.59419
 F -1.26778 1.44857 -1.61249
 H -0.99726 -0.82466 2.02578
 H -0.84132 -0.95497 -2.70173
 H 0.58979 -1.10885 2.70782
 H 0.76475 -1.06247 -2.00735
 H -0.40680 0.34285 3.18668
 H 0.47620 0.20328 -3.18520
13
bifur_IRC_Cartesians_MW_output/bifur_IRC_Cartesians_MW point 180
C 0.47086 0.46250 1.22370
 C -0.32436 0.54266 -1.23173
 C 0.06687 0.52300 -0.00495
 C -0.13827 -0.33093 2.35455
 C 0.05826 -0.37829 -2.34930
 F 1.54824 1.13545 1.59340
 F -1.26716 1.44821 -1.61168
 H -0.99715 -0.82466 2.02722
 H -0.84127 -0.95492 -2.70288
 H 0.58976 -1.10880 2.70901
 H 0.76464 -1.06243 -2.00884
 H -0.40653 0.34386 3.18723
 H 0.47610 0.20435 -3.18576
13
bifur_IRC_Cartesians_MW_output/bifur_IRC_Cartesians_MW point 181
C 0.47068 0.46198 1.22369
 C -0.32419 0.54210 -1.23171
 C 0.06659 0.52167 -0.00494
 C -0.13819 -0.33071 2.35556
 C 0.05825 -0.37805 -2.35031
 F 1.54762 1.13516 1.59246
 F -1.26656 1.44778 -1.61073
 H -0.99702 -0.82465 2.02895
 H -0.84121 -0.95485 -2.70432
 H 0.58972 -1.10874 2.71047
 H 0.76452 -1.06240 -2.01060
 H -0.40622 0.34508 3.18791
 H 0.47601 0.20563 -3.18643
13
bifur_IRC_Cartesians_MW_output/bifur_IRC_Cartesians_MW point 182
C 0.47052 0.46132 1.22371
 C -0.32403 0.54141 -1.23172
 C 0.06632 0.52000 -0.00494
 C -0.13811 -0.33042 2.35684
 C 0.05826 -0.37775 -2.35160
 F 1.54699 1.13478 1.59134
 F -1.26605 1.44727 -1.60959
 H -0.99688 -0.82461 2.03107
 H -0.84113 -0.95476 -2.70617
 H 0.58964 -1.10867 2.71233
 H 0.76437 -1.06235 -2.01274
 H -0.40589 0.34659 3.18877
 H 0.47600 0.20719 -3.18729
13
bifur_IRC_Cartesians_MW_output/bifur_IRC_Cartesians_MW point 183
C 0.47044 0.46071 1.22374
 C -0.32395 0.54078 -1.23176
 C 0.06612 0.51845 -0.00494
 C -0.13805 -0.33015 2.35803
 C 0.05828 -0.37747 -2.35279
 F 1.54663 1.13440 1.59034
 F -1.26586 1.44682 -1.60858
 H -0.99677 -0.82455 2.03299
 H -0.84105 -0.95468 -2.70795
 H 0.58955 -1.10861 2.71409
 H 0.76424 -1.06230 -2.01465
 H -0.40564 0.34799 3.18956
 H 0.47607 0.20862 -3.18809
13
bifur_IRC_Cartesians_MW_output/bifur_IRC_Cartesians_MW point 184
C 0.47043 0.46022 1.22377
 C -0.32394 0.54029 -1.23178
 C 0.06596 0.51723 -0.00494
 C -0.13801 -0.32994 2.35897
 C 0.05831 -0.37726 -2.35373
 F 1.54652 1.13407 1.58955
 F -1.26590 1.44648 -1.60778
 H -0.99670 -0.82450 2.03446
 H -0.84098 -0.95462 -2.70941
 H 0.58946 -1.10857 2.71554
 H 0.76415 -1.06226 -2.01612
 H -0.40550 0.34910 3.19020
 H 0.47618 0.20974 -3.18873
13
bifur_IRC_Cartesians_MW_output/bifur_IRC_Cartesians_MW point 185
C 0.07534 0.92568 1.21638
 C 0.07583 0.92811 -1.21721
 C 0.24050 1.57561 0.00071
 C -0.06891 -0.54062 1.54504
 C -0.06821 -0.53906 -1.54333
 F 0.17767 1.57344 2.30616
 F 0.17896 1.57776 -2.31361
 H -0.98777 -0.93219 1.11006
 H -0.98677 -0.93083 -1.10865
 H 0.74915 -1.12390 1.10102
 H 0.74965 -1.12257 -1.09860
 H -0.06832 -0.69628 2.64657
 H -0.06713 -0.69515 -2.64454
13
bifur_IRC_Cartesians_MW_output/bifur_IRC_Cartesians_MW point 186
C 0.07476 0.92662 1.21060
 C 0.07584 0.92897 -1.21141
 C 0.22528 1.58148 0.00071
 C -0.06929 -0.54193 1.53870
 C -0.06873 -0.54035 -1.53700
 F 0.18648 1.57596 2.30005
 F 0.18985 1.58001 -2.30743
 H -0.98665 -0.93552 1.10083
 H -0.98577 -0.93407 -1.09893
 H 0.75117 -1.12358 1.09694
 H 0.75154 -1.12230 -1.09507
 H -0.07250 -0.69825 2.64119
 H -0.07198 -0.69702 -2.63919
13
bifur_IRC_Cartesians_MW_output/bifur_IRC_Cartesians_MW point 187
C 0.07160 0.92754 1.20561
 C 0.07853 0.92928 -1.20636
 C 0.21206 1.58615 0.00074
 C -0.06894 -0.54315 1.53349
 C -0.06983 -0.54123 -1.53184
 F 0.18464 1.57909 2.29455
 F 0.20871 1.58081 -2.30175
 H -0.98513 -0.93883 1.09558
 H -0.98541 -0.93643 -1.08871
 H 0.75348 -1.12314 1.09155
 H 0.75255 -1.12220 -1.09484
 H -0.07314 -0.70006 2.63674
 H -0.07911 -0.69781 -2.63476
13
bifur_IRC_Cartesians_MW_output/bifur_IRC_Cartesians_MW point 188
C 0.06215 0.92853 1.20352
 C 0.08781 0.92839 -1.20408
 C 0.20628 1.58765 0.00086
 C -0.06678 -0.54408 1.53158
 C -0.07229 -0.54104 -1.53006
 F 0.15514 1.58347 2.29195
 F 0.24550 1.57785 -2.29874
 H -0.98286 -0.94157 1.10078
 H -0.98679 -0.93611 -1.07800
 H 0.75623 -1.12247 1.08273
 H 0.75118 -1.12262 -1.10251
 H -0.06441 -0.70177 2.63507
 H -0.09116 -0.69624 -2.63310
13
bifur_IRC_Cartesians_MW_output/bifur_IRC_Cartesians_MW point 189
C 0.05138 0.92914 1.20286
 C 0.09856 0.92685 -1.20322
 C 0.20410 1.58699 0.00099
 C -0.06414 -0.54465 1.53177
 C -0.07497 -0.54032 -1.53037
 F 0.11826 1.58763 2.29038
 F 0.28480 1.57358 -2.29671
 H -0.98053 -0.94372 1.11034
 H -0.98865 -0.93472 -1.06928
 H 0.75877 -1.12176 1.07449
 H 0.74898 -1.12316 -1.11320
 H -0.05298 -0.70259 2.63508
 H -0.10359 -0.69328 -2.63313
13
bifur_IRC_Cartesians_MW_output/bifur_IRC_Cartesians_MW point 190
C 0.04021 0.92937 1.20258
 C 0.10975 0.92484 -1.20272
 C 0.20276 1.58503 0.00113
 C -0.06134 -0.54499 1.53305
 C -0.07769 -0.53933 -1.53180
 F 0.07921 1.59155 2.28859
 F 0.32494 1.56874 -2.29445
 H -0.97812 -0.94568 1.12196
 H -0.99060 -0.93301 -1.06189
 H 0.76121 -1.12102 1.06722
 H 0.74649 -1.12371 -1.12561
 H -0.04069 -0.70252 2.63590
 H -0.11613 -0.68928 -2.63397
13
bifur_IRC_Cartesians_MW_output/bifur_IRC_Cartesians_MW point 191
C 0.02892 0.92924 1.20247
 C 0.12106 0.92245 -1.20240
 C 0.20171 1.58205 0.00128
 C -0.05848 -0.54516 1.53518
 C -0.08041 -0.53814 -1.53407
 F 0.03942 1.59522 2.28641
 F 0.36520 1.56356 -2.29179
 H -0.97566 -0.94753 1.13498
 H -0.99254 -0.93116 -1.05570
 H 0.76356 -1.12025 1.06099
 H 0.74386 -1.12425 -1.13927
 H -0.02806 -0.70161 2.63732
 H -0.12858 -0.68441 -2.63540
13
bifur_IRC_Cartesians_MW_output/bifur_IRC_Cartesians_MW point 192
C 0.01755 0.92878 1.20245
 C 0.13246 0.91970 -1.20216
 C 0.20073 1.57817 0.00142
 C -0.05557 -0.54517 1.53803
 C -0.08312 -0.53679 -1.53706
 F -0.00081 1.59867 2.28375
 F 0.40557 1.55809 -2.28864
 H -0.97315 -0.94933 1.14917
 H -0.99447 -0.92922 -1.05055
 H 0.76585 -1.11945 1.05571
 H 0.74113 -1.12477 -1.15402
 H -0.01520 -0.69994 2.63924
 H -0.14098 -0.67874 -2.63733
13
bifur_IRC_Cartesians_MW_output/bifur_IRC_Cartesians_MW point 193
C 0.00612 0.92798 1.20247
 C 0.14393 0.91660 -1.20196
 C 0.19969 1.57342 0.00156
 C -0.05261 -0.54503 1.54154
 C -0.08583 -0.53528 -1.54072
 F -0.04137 1.60191 2.28057
 F 0.44610 1.55235 -2.28497
 H -0.97058 -0.95108 1.16446
 H -0.99635 -0.92721 -1.04638
 H 0.76809 -1.11862 1.05140
 H 0.73832 -1.12526 -1.16986
 H -0.00216 -0.69751 2.64160
 H -0.15335 -0.67229 -2.63971
13
bifur_IRC_Cartesians_MW_output/bifur_IRC_Cartesians_MW point 194
C -0.00534 0.92686 1.20251
 C 0.15543 0.91318 -1.20177
 C 0.19854 1.56786 0.00171
 C -0.04963 -0.54474 1.54567
 C -0.08852 -0.53362 -1.54500
 F -0.08208 1.60495 2.27686
 F 0.48670 1.54639 -2.28076
 H -0.96795 -0.95280 1.18074
 H -0.99820 -0.92517 -1.04315
 H 0.77028 -1.11775 1.04802
 H 0.73544 -1.12573 -1.18669
 H 0.01099 -0.69433 2.64439
 H -0.16568 -0.66509 -2.64252
13
bifur_IRC_Cartesians_MW_output/bifur_IRC_Cartesians_MW point 195
C -0.01682 0.92542 1.20254
 C 0.16694 0.90943 -1.20159
 C 0.19724 1.56150 0.00185
 C -0.04662 -0.54432 1.55043
 C -0.09119 -0.53183 -1.54991
 F -0.12285 1.60777 2.27259
 F 0.52733 1.54020 -2.27599
 H -0.96526 -0.95450 1.19800
 H -0.99999 -0.92310 -1.04087
 H 0.77242 -1.11686 1.04560
 H 0.73251 -1.12617 -1.20451
 H 0.02423 -0.69041 2.64759
 H -0.17796 -0.65713 -2.64573
13
bifur_IRC_Cartesians_MW_output/bifur_IRC_Cartesians_MW point 196
C -0.02830 0.92365 1.20257
 C 0.17845 0.90535 -1.20139
 C 0.19577 1.55433 0.00199
 C -0.04359 -0.54376 1.55579
 C -0.09384 -0.52989 -1.55541
 F -0.16363 1.61038 2.26777
 F 0.56795 1.53380 -2.27066
 H -0.96252 -0.95617 1.21619
 H -1.00173 -0.92100 -1.03953
 H 0.77451 -1.11594 1.04414
 H 0.72953 -1.12659 -1.22328
 H 0.03754 -0.68575 2.65119
 H -0.19016 -0.64844 -2.64935
13
bifur_IRC_Cartesians_MW_output/bifur_IRC_Cartesians_MW point 197
C -0.03977 0.92157 1.20258
 C 0.18994 0.90095 -1.20118
 C 0.19409 1.54641 0.00213
 C -0.04054 -0.54306 1.56172
 C -0.09646 -0.52783 -1.56149
 F -0.20433 1.61279 2.26239
 F 0.60855 1.52720 -2.26476
 H -0.95972 -0.95782 1.23527
 H -1.00340 -0.91889 -1.03910
 H 0.77655 -1.11498 1.04361
 H 0.72651 -1.12697 -1.24297
 H 0.05089 -0.68036 2.65517
 H -0.20230 -0.63903 -2.65335
13
bifur_IRC_Cartesians_MW_output/bifur_IRC_Cartesians_MW point 198
C -0.05121 0.91918 1.20256
 C 0.20140 0.89626 -1.20094
 C 0.19221 1.53776 0.00227
 C -0.03749 -0.54223 1.56820
 C -0.09906 -0.52564 -1.56813
 F -0.24490 1.61500 2.25646
 F 0.64905 1.52042 -2.25832
 H -0.95688 -0.95945 1.25518
 H -1.00502 -0.91677 -1.03956
 H 0.77855 -1.11400 1.04401
 H 0.72345 -1.12732 -1.26353
 H 0.06425 -0.67428 2.65951
 H -0.21435 -0.62893 -2.65771
13
bifur_IRC_Cartesians_MW_output/bifur_IRC_Cartesians_MW point 199
C -0.06260 0.91650 1.20251
 C 0.21281 0.89129 -1.20067
 C 0.19010 1.52842 0.00241
 C -0.03443 -0.54128 1.57520
 C -0.10164 -0.52333 -1.57528
 F -0.28525 1.61700 2.25000
 F 0.68942 1.51348 -2.25134
 H -0.95399 -0.96107 1.27585
 H -1.00657 -0.91466 -1.04086
 H 0.78049 -1.11300 1.04530
 H 0.72036 -1.12764 -1.28489
 H 0.07759 -0.66753 2.66419
 H -0.22630 -0.61818 -2.66241
13
bifur_IRC_Cartesians_MW_output/bifur_IRC_Cartesians_MW point 200
C -0.07393 0.91352 1.20243
 C 0.22414 0.88602 -1.20037
 C 0.18778 1.51837 0.00255
 C -0.03136 -0.54020 1.58273
 C -0.10418 -0.52090 -1.58296
 F -0.32533 1.61880 2.24299
 F 0.72959 1.50638 -2.24382
 H -0.95106 -0.96267 1.29729
 H -1.00805 -0.91255 -1.04305
 H 0.78239 -1.11197 1.04751
 H 0.71725 -1.12793 -1.30706
 H 0.09091 -0.66009 2.66922
 H -0.23814 -0.60677 -2.66746
13
bifur_IRC_Cartesians_MW_output/bifur_IRC_Cartesians_MW point 201
C -0.08518 0.91024 1.20233
 C 0.23539 0.88047 -1.20005
 C 0.18526 1.50761 0.00269
 C -0.02830 -0.53900 1.59079
 C -0.10668 -0.51836 -1.59117
 F -0.36510 1.62038 2.23547
 F 0.76949 1.49912 -2.23578
 H -0.94809 -0.96425 1.31949
 H -1.00947 -0.91044 -1.04613
 H 0.78422 -1.11091 1.05065
 H 0.71412 -1.12819 -1.33002
 H 0.10418 -0.65197 2.67459
 H -0.24985 -0.59471 -2.67286
13
bifur_IRC_Cartesians_MW_output/bifur_IRC_Cartesians_MW point 202
C -0.09634 0.90666 1.20221
 C 0.24655 0.87465 -1.19971
 C 0.18253 1.49617 0.00283
 C -0.02525 -0.53767 1.59936
 C -0.10914 -0.51570 -1.59990
 F -0.40452 1.62174 2.22743
 F 0.80910 1.49172 -2.22721
 H -0.94508 -0.96580 1.34241
 H -1.01081 -0.90833 -1.05010
 H 0.78600 -1.10984 1.05471
 H 0.71097 -1.12841 -1.35373
 H 0.11740 -0.64318 2.68031
 H -0.26141 -0.58201 -2.67860
13
bifur_IRC_Cartesians_MW_output/bifur_IRC_Cartesians_MW point 203
C -0.10739 0.90280 1.20205
 C 0.25759 0.86855 -1.19934
 C 0.17960 1.48405 0.00296
 C -0.02220 -0.53621 1.60845
 C -0.11156 -0.51294 -1.60914
 F -0.44351 1.62289 2.21887
 F 0.84835 1.48418 -2.21813
 H -0.94205 -0.96732 1.36603
 H -1.01209 -0.90624 -1.05496
 H 0.78771 -1.10874 1.05970
 H 0.70781 -1.12860 -1.37818
 H 0.13053 -0.63373 2.68636
 H -0.27280 -0.56869 -2.68467
13
bifur_IRC_Cartesians_MW_output/bifur_IRC_Cartesians_MW point 204
C -0.11832 0.89863 1.20188
 C 0.26850 0.86218 -1.19895
 C 0.17649 1.47123 0.00309
 C -0.01917 -0.53463 1.61806
 C -0.11393 -0.51006 -1.61891
 F -0.48203 1.62380 2.20980
 F 0.88715 1.47651 -2.20855
 H -0.93899 -0.96880 1.39037
 H -1.01328 -0.90415 -1.06074
 H 0.78936 -1.10762 1.06565
 H 0.70463 -1.12876 -1.40337
 H 0.14358 -0.62359 2.69276
 H -0.28400 -0.55473 -2.69109
13
bifur_IRC_Cartesians_MW_output/bifur_IRC_Cartesians_MW point 205
C -0.12910 0.89417 1.20169
 C 0.27927 0.85554 -1.19856
 C 0.17322 1.45772 0.00322
 C -0.01616 -0.53291 1.62820
 C -0.11624 -0.50707 -1.62920
 F -0.52002 1.62447 2.20023
 F 0.92544 1.46871 -2.19847
 H -0.93591 -0.97024 1.41540
 H -1.01440 -0.90207 -1.06747
 H 0.79093 -1.10649 1.07256
 H 0.70144 -1.12889 -1.42926
 H 0.15651 -0.61279 2.69951
 H -0.29498 -0.54015 -2.69786
13
bifur_IRC_Cartesians_MW_output/bifur_IRC_Cartesians_MW point 206
C -0.13971 0.88942 1.20151
 C 0.28986 0.84864 -1.19816
 C 0.16982 1.44354 0.00335
 C -0.01317 -0.53107 1.63886
 C -0.11849 -0.50397 -1.64000
 F -0.55743 1.62489 2.19020
 F 0.96310 1.46080 -2.18793
 H -0.93282 -0.97163 1.44108
 H -1.01544 -0.89999 -1.07515
 H 0.79242 -1.10534 1.08044
 H 0.69825 -1.12898 -1.45581
 H 0.16932 -0.60133 2.70660
 H -0.30571 -0.52498 -2.70498
13
bifur_IRC_Cartesians_MW_output/bifur_IRC_Cartesians_MW point 207
C -0.15014 0.88439 1.20131
 C 0.30026 0.84150 -1.19777
 C 0.16628 1.42872 0.00347
 C -0.01021 -0.52910 1.65000
 C -0.12069 -0.50077 -1.65129
 F -0.59419 1.62507 2.17971
 F 1.00013 1.45278 -2.17693
 H -0.92971 -0.97297 1.46736
 H -1.01640 -0.89793 -1.08374
 H 0.79383 -1.10418 1.08924
 H 0.69505 -1.12903 -1.48298
 H 0.18198 -0.58923 2.71401
 H -0.31619 -0.50924 -2.71242
13
bifur_IRC_Cartesians_MW_output/bifur_IRC_Cartesians_MW point 208
C -0.16037 0.87906 1.20114
 C 0.31046 0.83410 -1.19739
 C 0.16265 1.41320 0.00359
 C -0.00728 -0.52700 1.66168
 C -0.12281 -0.49746 -1.66311
 F -0.63027 1.62499 2.16878
 F 1.03639 1.44466 -2.16549
 H -0.92661 -0.97425 1.49430
 H -1.01727 -0.89586 -1.09333
 H 0.79515 -1.10300 1.09905
 H 0.69185 -1.12905 -1.51079
 H 0.19448 -0.57647 2.72178
 H -0.32637 -0.49291 -2.72021
13
bifur_IRC_Cartesians_MW_output/bifur_IRC_Cartesians_MW point 209
C -0.17037 0.87344 1.20098
 C 0.32043 0.82645 -1.19704
 C 0.15897 1.39700 0.00371
 C -0.00439 -0.52476 1.67389
 C -0.12486 -0.49404 -1.67547
 F -0.66560 1.62462 2.15741
 F 1.07177 1.43644 -2.15362
 H -0.92351 -0.97545 1.52188
 H -1.01806 -0.89380 -1.10394
 H 0.79636 -1.10182 1.10987
 H 0.68865 -1.12904 -1.53921
 H 0.20682 -0.56305 2.72992
 H -0.33621 -0.47600 -2.72837
13
bifur_IRC_Cartesians_MW_output/bifur_IRC_Cartesians_MW point 210
C -0.18011 0.86752 1.20086
 C 0.33015 0.81856 -1.19672
 C 0.15524 1.38011 0.00383
 C -0.00154 -0.52239 1.68664
 C -0.12682 -0.49052 -1.68836
 F -0.70010 1.62398 2.14562
 F 1.10620 1.42812 -2.14135
 H -0.92042 -0.97656 1.55007
 H -1.01877 -0.89173 -1.11561
 H 0.79746 -1.10062 1.12172
 H 0.68544 -1.12898 -1.56822
 H 0.21896 -0.54897 2.73842
 H -0.34568 -0.45851 -2.73690
13
bifur_IRC_Cartesians_MW_output/bifur_IRC_Cartesians_MW point 211
C -0.18960 0.86132 1.20077
 C 0.33961 0.81043 -1.19644
 C 0.15148 1.36256 0.00394
 C 0.00127 -0.51988 1.69991
 C -0.12870 -0.48689 -1.70177
 F -0.73375 1.62304 2.13344
 F 1.13963 1.41973 -2.12868
 H -0.91735 -0.97759 1.57884
 H -1.01939 -0.88967 -1.12829
 H 0.79845 -1.09942 1.13458
 H 0.68225 -1.12890 -1.59778
 H 0.23089 -0.53425 2.74726
 H -0.35479 -0.44047 -2.74578
13
bifur_IRC_Cartesians_MW_output/bifur_IRC_Cartesians_MW point 212
C -0.19881 0.85485 1.20072
 C 0.34879 0.80209 -1.19622
 C 0.14774 1.34439 0.00404
 C 0.00402 -0.51724 1.71367
 C -0.13050 -0.48317 -1.71566
 F -0.76653 1.62183 2.12090
 F 1.17201 1.41127 -2.11567
 H -0.91430 -0.97854 1.60813
 H -1.01992 -0.88761 -1.14196
 H 0.79933 -1.09822 1.14838
 H 0.67906 -1.12877 -1.62781
 H 0.24261 -0.51893 2.75645
 H -0.36350 -0.42194 -2.75498
13
bifur_IRC_Cartesians_MW_output/bifur_IRC_Cartesians_MW point 213
C -0.20774 0.84812 1.20073
 C 0.35770 0.79355 -1.19604
 C 0.14402 1.32562 0.00415
 C 0.00673 -0.51448 1.72790
 C -0.13221 -0.47936 -1.73003
 F -0.79840 1.62035 2.10804
 F 1.20330 1.40275 -2.10234
 H -0.91128 -0.97938 1.63792
 H -1.02038 -0.88555 -1.15661
 H 0.80010 -1.09702 1.16313
 H 0.67587 -1.12862 -1.65829
 H 0.25411 -0.50304 2.76596
 H -0.37182 -0.40293 -2.76452
13
bifur_IRC_Cartesians_MW_output/bifur_IRC_Cartesians_MW point 214
C -0.21637 0.84114 1.20078
 C 0.36631 0.78481 -1.19592
 C 0.14034 1.30626 0.00425
 C 0.00938 -0.51159 1.74260
 C -0.13382 -0.47546 -1.74486
 F -0.82932 1.61857 2.09486
 F 1.23341 1.39418 -2.08870
 H -0.90829 -0.98013 1.66819
 H -1.02075 -0.88348 -1.17224
 H 0.80074 -1.09581 1.17883
 H 0.67270 -1.12843 -1.68918
 H 0.26536 -0.48658 2.77579
 H -0.37970 -0.38346 -2.77438
13
bifur_IRC_Cartesians_MW_output/bifur_IRC_Cartesians_MW point 215
C -0.22467 0.83391 1.20092
 C 0.37458 0.77588 -1.19589
 C 0.13678 1.28631 0.00434
 C 0.01197 -0.50858 1.75779
 C -0.13534 -0.47148 -1.76017
 F -0.85922 1.61650 2.08141
 F 1.26222 1.38556 -2.07481
 H -0.90534 -0.98076 1.69891
 H -1.02103 -0.88141 -1.18888
 H 0.80125 -1.09461 1.19547
 H 0.66954 -1.12821 -1.72045
 H 0.27637 -0.46957 2.78596
 H -0.38712 -0.36356 -2.78458
13
bifur_IRC_Cartesians_MW_output/bifur_IRC_Cartesians_MW point 216
C -0.23262 0.82644 1.20113
 C 0.38252 0.76679 -1.19595
 C 0.13335 1.26580 0.00443
 C 0.01450 -0.50544 1.77343
 C -0.13675 -0.46741 -1.77594
 F -0.88806 1.61414 2.06772
 F 1.28967 1.37692 -2.06069
 H -0.90245 -0.98127 1.73004
 H -1.02124 -0.87933 -1.20652
 H 0.80163 -1.09342 1.21304
 H 0.66640 -1.12795 -1.75204
 H 0.28710 -0.45202 2.79645
 H -0.39404 -0.34324 -2.79509
13
bifur_IRC_Cartesians_MW_output/bifur_IRC_Cartesians_MW point 217
C -0.24023 0.81874 1.20143
 C 0.39013 0.75753 -1.19610
 C 0.13006 1.24476 0.00452
 C 0.01696 -0.50219 1.78950
 C -0.13806 -0.46327 -1.79213
 F -0.91585 1.61149 2.05381
 F 1.31575 1.36826 -2.04636
 H -0.89960 -0.98166 1.76154
 H -1.02136 -0.87724 -1.22511
 H 0.80187 -1.09223 1.23150
 H 0.66327 -1.12766 -1.78392
 H 0.29756 -0.43399 2.80724
 H -0.40048 -0.32255 -2.80591
13
bifur_IRC_Cartesians_MW_output/bifur_IRC_Cartesians_MW point 218
C -0.24750 0.81083 1.20182
 C 0.39739 0.74814 -1.19634
 C 0.12693 1.22323 0.00460
 C 0.01935 -0.49883 1.80597
 C -0.13926 -0.45905 -1.80872
 F -0.94258 1.60856 2.03971
 F 1.34046 1.35959 -2.03186
 H -0.89682 -0.98193 1.79338
 H -1.02140 -0.87514 -1.24462
 H 0.80198 -1.09106 1.25079
 H 0.66016 -1.12734 -1.81603
 H 0.30775 -0.41549 2.81832
 H -0.40644 -0.30152 -2.81702
13
bifur_IRC_Cartesians_MW_output/bifur_IRC_Cartesians_MW point 219
C -0.25442 0.80273 1.20229
 C 0.40431 0.73862 -1.19667
 C 0.12396 1.20125 0.00467
 C 0.02167 -0.49536 1.82283
 C -0.14037 -0.45478 -1.82569
 F -0.96826 1.60536 2.02546
 F 1.36378 1.35092 -2.01722
 H -0.89409 -0.98207 1.82550
 H -1.02137 -0.87303 -1.26500
 H 0.80196 -1.08989 1.27088
 H 0.65708 -1.12700 -1.84834
 H 0.31766 -0.39657 2.82967
 H -0.41190 -0.28018 -2.82839
13
bifur_IRC_Cartesians_MW_output/bifur_IRC_Cartesians_MW point 220
C -0.26098 0.79445 1.20286
 C 0.41088 0.72898 -1.19710
 C 0.12117 1.17886 0.00475
 C 0.02392 -0.49179 1.84003
 C -0.14137 -0.45045 -1.84300
 F -0.99288 1.60190 2.01107
 F 1.38573 1.34226 -2.00245
 H -0.89143 -0.98210 1.85786
 H -1.02127 -0.87092 -1.28620
 H 0.80181 -1.08874 1.29172
 H 0.65401 -1.12663 -1.88079
 H 0.32729 -0.37725 2.84127
 H -0.41689 -0.25857 -2.84002
13
bifur_IRC_Cartesians_MW_output/bifur_IRC_Cartesians_MW point 221
C -0.26721 0.78600 1.20350
 C 0.41712 0.71925 -1.19763
 C 0.11855 1.15608 0.00481
 C 0.02611 -0.48813 1.85756
 C -0.14228 -0.44606 -1.86063
 F -1.01644 1.59819 1.99657
 F 1.40632 1.33362 -1.98758
 H -0.88883 -0.98201 1.89043
 H -1.02110 -0.86881 -1.30819
 H 0.80154 -1.08760 1.31328
 H 0.65097 -1.12623 -1.91335
 H 0.33664 -0.35757 2.85310
 H -0.42139 -0.23672 -2.85187
13
bifur_IRC_Cartesians_MW_output/bifur_IRC_Cartesians_MW point 222
C -0.27309 0.77740 1.20424
 C 0.42303 0.70943 -1.19824
 C 0.11611 1.13294 0.00488
 C 0.02822 -0.48439 1.87539
 C -0.14309 -0.44163 -1.87856
 F -1.03896 1.59424 1.98197
 F 1.42555 1.32500 -1.97263
 H -0.88629 -0.98181 1.92317
 H -1.02086 -0.86669 -1.33093
 H 0.80115 -1.08648 1.33551
 H 0.64796 -1.12580 -1.94599
 H 0.34570 -0.33756 2.86515
 H -0.42544 -0.21466 -2.86394
13
bifur_IRC_Cartesians_MW_output/bifur_IRC_Cartesians_MW point 223
C -0.27864 0.76865 1.20505
 C 0.42860 0.69954 -1.19894
 C 0.11384 1.10948 0.00494
 C 0.03027 -0.48056 1.89350
 C -0.14380 -0.43716 -1.89676
 F -1.06044 1.59007 1.96728
 F 1.44346 1.31642 -1.95761
 H -0.88382 -0.98150 1.95605
 H -1.02055 -0.86457 -1.35438
 H 0.80064 -1.08537 1.35837
 H 0.64498 -1.12535 -1.97868
 H 0.35448 -0.31724 2.87740
 H -0.42902 -0.19240 -2.87621
13
bifur_IRC_Cartesians_MW_output/bifur_IRC_Cartesians_MW point 224
C -0.28385 0.75977 1.20593
 C 0.43385 0.68957 -1.19972
 C 0.11173 1.08573 0.00499
 C 0.03225 -0.47666 1.91185
 C -0.14442 -0.43266 -1.91520
 F -1.08088 1.58567 1.95252
 F 1.46006 1.30787 -1.94253
 H -0.88141 -0.98108 1.98902
 H -1.02018 -0.86245 -1.37848
 H 0.80001 -1.08427 1.38183
 H 0.64204 -1.12488 -2.01139
 H 0.36298 -0.29663 2.88983
 H -0.43215 -0.16998 -2.88867
13
bifur_IRC_Cartesians_MW_output/bifur_IRC_Cartesians_MW point 225
C -0.28874 0.75077 1.20690
 C 0.43877 0.67956 -1.20058
 C 0.10978 1.06172 0.00504
 C 0.03415 -0.47269 1.93043
 C -0.14495 -0.42812 -1.93387
 F -1.10032 1.58107 1.93772
 F 1.47539 1.29937 -1.92740
 H -0.87907 -0.98056 2.02207
 H -1.01975 -0.86034 -1.40321
 H 0.79928 -1.08319 1.40585
 H 0.63912 -1.12439 -2.04409
 H 0.37119 -0.27578 2.90242
 H -0.43486 -0.14742 -2.90128
13
bifur_IRC_Cartesians_MW_output/bifur_IRC_Cartesians_MW point 226
C -0.29331 0.74167 1.20793
 C 0.44338 0.66950 -1.20151
 C 0.10799 1.03748 0.00509
 C 0.03599 -0.46865 1.94921
 C -0.14539 -0.42356 -1.95274
 F -1.11874 1.57627 1.92287
 F 1.48945 1.29092 -1.91226
 H -0.87679 -0.97994 2.05515
 H -1.01926 -0.85823 -1.42851
 H 0.79844 -1.08213 1.43039
 H 0.63624 -1.12388 -2.07673
 H 0.37912 -0.25470 2.91516
 H -0.43713 -0.12474 -2.91404
13
bifur_IRC_Cartesians_MW_output/bifur_IRC_Cartesians_MW point 227
C -0.29755 0.73247 1.20903
 C 0.44766 0.65941 -1.20252
 C 0.10637 1.01304 0.00513
 C 0.03776 -0.46456 1.96818
 C -0.14574 -0.41899 -1.97178
 F -1.13614 1.57128 1.90801
 F 1.50224 1.28254 -1.89712
 H -0.87458 -0.97922 2.08823
 H -1.01871 -0.85613 -1.45436
 H 0.79750 -1.08108 1.45541
 H 0.63340 -1.12334 -2.10929
 H 0.38676 -0.23342 2.92803
 H -0.43897 -0.10199 -2.92694
13
bifur_IRC_Cartesians_MW_output/bifur_IRC_Cartesians_MW point 228
C -0.30146 0.72318 1.21019
 C 0.45162 0.64930 -1.20361
 C 0.10490 0.98842 0.00517
 C 0.03945 -0.46042 1.98729
 C -0.14600 -0.41439 -1.99097
 F -1.15250 1.56610 1.89314
 F 1.51377 1.27422 -1.88197
 H -0.87244 -0.97840 2.12126
 H -1.01810 -0.85405 -1.48072
 H 0.79646 -1.08005 1.48088
 H 0.63060 -1.12279 -2.14174
 H 0.39410 -0.21196 2.94102
 H -0.44039 -0.07916 -2.93995
13
bifur_IRC_Cartesians_MW_output/bifur_IRC_Cartesians_MW point 229
C -0.30505 0.71382 1.21141
 C 0.45526 0.63918 -1.20475
 C 0.10355 0.96366 0.00520
 C 0.04107 -0.45623 2.00654
 C -0.14618 -0.40979 -2.01029
 F -1.16783 1.56076 1.87827
 F 1.52407 1.26599 -1.86684
 H -0.87037 -0.97750 2.15422
 H -1.01744 -0.85198 -1.50755
 H 0.79532 -1.07904 1.50678
 H 0.62785 -1.12222 -2.17404
 H 0.40114 -0.19035 2.95411
 H -0.44140 -0.05630 -2.95306
13
bifur_IRC_Cartesians_MW_output/bifur_IRC_Cartesians_MW point 230
C -0.30833 0.70439 1.21267
 C 0.45861 0.62905 -1.20594
 C 0.10231 0.93878 0.00523
 C 0.04262 -0.45199 2.02590
 C -0.14628 -0.40518 -2.02972
 F -1.18216 1.55525 1.86338
 F 1.53322 1.25783 -1.85170
 H -0.86836 -0.97652 2.18709
 H -1.01672 -0.84993 -1.53480
 H 0.79409 -1.07805 1.53307
 H 0.62514 -1.12163 -2.20620
 H 0.40789 -0.16859 2.96728
 H -0.44204 -0.03340 -2.96624
13
bifur_IRC_Cartesians_MW_output/bifur_IRC_Cartesians_MW point 231
C -0.31132 0.69490 1.21396
 C 0.46166 0.61892 -1.20716
 C 0.10114 0.91381 0.00526
 C 0.04411 -0.44772 2.04534
 C -0.14630 -0.40058 -2.04923
 F -1.19551 1.54960 1.84848
 F 1.54128 1.24976 -1.83657
 H -0.86640 -0.97548 2.21984
 H -1.01594 -0.84791 -1.56243
 H 0.79279 -1.07707 1.55971
 H 0.62248 -1.12102 -2.23821
 H 0.41434 -0.14672 2.98051
 H -0.44232 -0.01048 -2.97949
13
bifur_IRC_Cartesians_MW_output/bifur_IRC_Cartesians_MW point 232
C -0.31403 0.68536 1.21527
 C 0.46443 0.60879 -1.20842
 C 0.10003 0.88876 0.00528
 C 0.04552 -0.44342 2.06485
 C -0.14625 -0.39597 -2.06879
 F -1.20791 1.54382 1.83356
 F 1.54830 1.24178 -1.82143
 H -0.86450 -0.97437 2.25244
 H -1.01511 -0.84592 -1.59040
 H 0.79141 -1.07611 1.58667
 H 0.61988 -1.12040 -2.27003
 H 0.42051 -0.12475 2.99378
 H -0.44226 0.01243 -2.99279
13
bifur_IRC_Cartesians_MW_output/bifur_IRC_Cartesians_MW point 233
C -0.31647 0.67578 1.21660
 C 0.46692 0.59868 -1.20969
 C 0.09895 0.86367 0.00530
 C 0.04688 -0.43910 2.08440
 C -0.14613 -0.39138 -2.08840
 F -1.21935 1.53791 1.81864
 F 1.55431 1.23389 -1.80630
 H -0.86266 -0.97320 2.28487
 H -1.01423 -0.84397 -1.61866
 H 0.78996 -1.07517 1.61392
 H 0.61732 -1.11975 -2.30165
 H 0.42638 -0.10270 3.00709
 H -0.44187 0.03533 -3.00612
13
bifur_IRC_Cartesians_MW_output/bifur_IRC_Cartesians_MW point 234
C -0.31862 0.66617 1.21793
 C 0.46913 0.58860 -1.21097
 C 0.09788 0.83856 0.00532
 C 0.04816 -0.43476 2.10396
 C -0.14594 -0.38679 -2.10802
 F -1.22983 1.53189 1.80372
 F 1.55932 1.22610 -1.79118
 H -0.86088 -0.97199 2.31708
 H -1.01329 -0.84206 -1.64717
 H 0.78845 -1.07424 1.64142
 H 0.61483 -1.11910 -2.33304
 H 0.43195 -0.08059 3.02040
 H -0.44118 0.05819 -3.01945
13
bifur_IRC_Cartesians_MW_output/bifur_IRC_Cartesians_MW point 235
C -0.32050 0.65653 1.21926
 C 0.47107 0.57854 -1.21226
 C 0.09681 0.81347 0.00533
 C 0.04937 -0.43040 2.12351
 C -0.14568 -0.38223 -2.12762
 F -1.23932 1.52577 1.78880
 F 1.56337 1.21842 -1.77606
 H -0.85914 -0.97073 2.34905
 H -1.01230 -0.84019 -1.67591
 H 0.78688 -1.07332 1.66916
 H 0.61239 -1.11842 -2.36418
 H 0.43722 -0.05844 3.03371
 H -0.44018 0.08099 -3.03278
13
bifur_IRC_Cartesians_MW_output/bifur_IRC_Cartesians_MW point 236
C -0.32212 0.64688 1.22056
 C 0.47274 0.56852 -1.21352
 C 0.09568 0.78841 0.00534
 C 0.05052 -0.42603 2.14304
 C -0.14536 -0.37769 -2.14719
 F -1.24782 1.51956 1.77386
 F 1.56651 1.21086 -1.76094
 H -0.85746 -0.96944 2.38074
 H -1.01126 -0.83838 -1.70482
 H 0.78526 -1.07242 1.69709
 H 0.61003 -1.11773 -2.39505
 H 0.44217 -0.03626 3.04700
 H -0.43889 0.10373 -3.04608
13
bifur_IRC_Cartesians_MW_output/bifur_IRC_Cartesians_MW point 237
C -0.32348 0.63721 1.22183
 C 0.47414 0.55855 -1.21475
 C 0.09447 0.76342 0.00534
 C 0.05160 -0.42166 2.16250
 C -0.14497 -0.37318 -2.16670
 F -1.25535 1.51326 1.75889
 F 1.56879 1.20343 -1.74581
 H -0.85582 -0.96813 2.41211
 H -1.01016 -0.83664 -1.73386
 H 0.78359 -1.07154 1.72519
 H 0.60773 -1.11703 -2.42563
 H 0.44681 -0.01408 3.06023
 H -0.43735 0.12637 -3.05934
13
bifur_IRC_Cartesians_MW_output/bifur_IRC_Cartesians_MW point 238
C -0.32458 0.62756 1.22304
 C 0.47529 0.54863 -1.21594
 C 0.09314 0.73853 0.00534
 C 0.05261 -0.41729 2.18187
 C -0.14453 -0.36870 -2.18612
 F -1.26189 1.50690 1.74391
 F 1.57025 1.19613 -1.73067
 H -0.85423 -0.96681 2.44313
 H -1.00900 -0.83496 -1.76298
 H 0.78189 -1.07067 1.75343
 H 0.60551 -1.11631 -2.45589
 H 0.45112 0.00808 3.07340
 H -0.43557 0.14891 -3.07252
13
bifur_IRC_Cartesians_MW_output/bifur_IRC_Cartesians_MW point 239
C -0.32544 0.61791 1.22420
 C 0.47619 0.53877 -1.21708
 C 0.09168 0.71377 0.00534
 C 0.05355 -0.41294 2.20113
 C -0.14404 -0.36426 -2.20541
 F -1.26745 1.50048 1.72893
 F 1.57092 1.18896 -1.71554
 H -0.85268 -0.96547 2.47375
 H -1.00780 -0.83336 -1.79213
 H 0.78016 -1.06981 1.78175
 H 0.60337 -1.11557 -2.48581
 H 0.45511 0.03020 3.08647
 H -0.43356 0.17132 -3.08561
13
bifur_IRC_Cartesians_MW_output/bifur_IRC_Cartesians_MW point 240
C -0.32605 0.60830 1.22530
 C 0.47682 0.52900 -1.21816
 C 0.09008 0.68919 0.00534
 C 0.05443 -0.40860 2.22023
 C -0.14348 -0.35988 -2.22455
 F -1.27201 1.49402 1.71395
 F 1.57080 1.18196 -1.70042
 H -0.85118 -0.96414 2.50393
 H -1.00654 -0.83184 -1.82126
 H 0.77839 -1.06897 1.81012
 H 0.60131 -1.11482 -2.51532
 H 0.45875 0.05223 3.09943
 H -0.43133 0.19355 -3.09859
13
bifur_IRC_Cartesians_MW_output/bifur_IRC_Cartesians_MW point 241
C -0.32641 0.59874 1.22632
 C 0.47720 0.51933 -1.21916
 C 0.08830 0.66486 0.00533
 C 0.05522 -0.40430 2.23912
 C -0.14288 -0.35555 -2.24347
 F -1.27552 1.48754 1.69899
 F 1.56991 1.17513 -1.68534
 H -0.84972 -0.96281 2.53356
 H -1.00522 -0.83041 -1.85029
 H 0.77661 -1.06814 1.83846
 H 0.59935 -1.11406 -2.54435
 H 0.46204 0.07413 3.11224
 H -0.42888 0.21556 -3.11141
13
bifur_IRC_Cartesians_MW_output/bifur_IRC_Cartesians_MW point 242
C -0.32652 0.58927 1.22724
 C 0.47733 0.50979 -1.22007
 C 0.08631 0.64084 0.00532
 C 0.05595 -0.40004 2.25774
 C -0.14223 -0.35130 -2.26212
 F -1.27798 1.48106 1.68409
 F 1.56831 1.16849 -1.67032
 H -0.84831 -0.96151 2.56256
 H -1.00386 -0.82909 -1.87910
 H 0.77482 -1.06734 1.86669
 H 0.59749 -1.11328 -2.57283
 H 0.46496 0.09583 3.12483
 H -0.42626 0.23728 -3.12403
13
bifur_IRC_Cartesians_MW_output/bifur_IRC_Cartesians_MW point 243
C -0.32640 0.57993 1.22803
 C 0.47720 0.50044 -1.22086
 C 0.08407 0.61731 0.00531
 C 0.05659 -0.39585 2.27596
 C -0.14154 -0.34716 -2.28036
 F -1.27937 1.47462 1.66930
 F 1.56605 1.16210 -1.65543
 H -0.84695 -0.96024 2.59073
 H -1.00245 -0.82789 -1.90750
 H 0.77305 -1.06655 1.89462
 H 0.59574 -1.11250 -2.60059
 H 0.46749 0.11720 3.13714
 H -0.42349 0.25859 -3.13636
13
bifur_IRC_Cartesians_MW_output/bifur_IRC_Cartesians_MW point 244
C -0.32604 0.57084 1.22869
 C 0.47683 0.49139 -1.22152
 C 0.08160 0.59454 0.00529
 C 0.05715 -0.39179 2.29355
 C -0.14081 -0.34317 -2.29797
 F -1.27965 1.46832 1.65480
 F 1.56318 1.15602 -1.64083
 H -0.84566 -0.95904 2.61773
 H -1.00101 -0.82682 -1.93514
 H 0.77130 -1.06579 1.92193
 H 0.59414 -1.11172 -2.62730
 H 0.46958 0.13799 3.14901
 H -0.42060 0.27924 -3.14824
13
bifur_IRC_Cartesians_MW_output/bifur_IRC_Cartesians_MW point 245
C -0.32546 0.56225 1.22920
 C 0.47622 0.48288 -1.22203
 C 0.07896 0.57315 0.00527
 C 0.05761 -0.38797 2.31004
 C -0.14007 -0.33944 -2.31448
 F -1.27885 1.46232 1.64098
 F 1.55979 1.15043 -1.62693
 H -0.84446 -0.95792 2.64284
 H -0.99959 -0.82592 -1.96127
 H 0.76963 -1.06509 1.94785
 H 0.59272 -1.11097 -2.65222
 H 0.47119 0.15763 3.16010
 H -0.41770 0.29865 -3.15935
13
bifur_IRC_Cartesians_MW_output/bifur_IRC_Cartesians_MW point 246
C -0.32473 0.55474 1.22954
 C 0.47546 0.47549 -1.22238
 C 0.07640 0.55457 0.00525
 C 0.05794 -0.38464 2.32433
 C -0.13938 -0.33622 -2.32879
 F -1.27719 1.45703 1.62880
 F 1.55621 1.14567 -1.61469
 H -0.84344 -0.95697 2.66441
 H -0.99828 -0.82523 -1.98412
 H 0.76816 -1.06448 1.97062
 H 0.59156 -1.11029 -2.67372
 H 0.47228 0.17478 3.16970
 H -0.41499 0.31553 -3.16897
13
bifur_IRC_Cartesians_MW_output/bifur_IRC_Cartesians_MW point 247
C -0.32405 0.54937 1.22971
 C 0.47475 0.47024 -1.22256
 C 0.07437 0.54136 0.00524
 C 0.05813 -0.38227 2.33447
 C -0.13885 -0.33394 -2.33894
 F -1.27529 1.45321 1.62001
 F 1.55320 1.14237 -1.60586
 H -0.84273 -0.95630 2.67957
 H -0.99730 -0.82480 -2.00047
 H 0.76710 -1.06404 1.98701
 H 0.59079 -1.10979 -2.68891
 H 0.47282 0.18705 3.17650
 H -0.41292 0.32754 -3.17577
13
bifur_IRC_Cartesians_MW_output/bifur_IRC_Cartesians_MW point 248
C -0.32358 0.54640 1.22977
 C 0.47426 0.46735 -1.22262
 C 0.07315 0.53411 0.00523
 C 0.05821 -0.38096 2.34003
 C -0.13854 -0.33270 -2.34450
 F -1.27383 1.45108 1.61512
 F 1.55123 1.14059 -1.60095
 H -0.84235 -0.95594 2.68780
 H -0.99673 -0.82460 -2.00953
 H 0.76650 -1.06381 1.99611
 H 0.59040 -1.10951 -2.69718
 H 0.47298 0.19383 3.18022
 H -0.41170 0.33415 -3.17950
13
bifur_IRC_Cartesians_MW_output/bifur_IRC_Cartesians_MW point 249
C -0.32329 0.54496 1.22978
 C 0.47396 0.46596 -1.22264
 C 0.07253 0.53061 0.00522
 C 0.05824 -0.38033 2.34271
 C -0.13837 -0.33210 -2.34718
 F -1.27290 1.45003 1.61273
 F 1.55011 1.13976 -1.59856
 H -0.84218 -0.95576 2.69171
 H -0.99645 -0.82452 -2.01394
 H 0.76621 -1.06370 2.00056
 H 0.59023 -1.10936 -2.70112
 H 0.47298 0.19712 3.18201
 H -0.41105 0.33733 -3.18129
13
bifur_IRC_Cartesians_MW_output/bifur_IRC_Cartesians_MW point 250
C -0.32313 0.54426 1.22978
 C 0.47379 0.46529 -1.22264
 C 0.07220 0.52892 0.00522
 C 0.05824 -0.38002 2.34400
 C -0.13829 -0.33182 -2.34847
 F -1.27235 1.44952 1.61157
 F 1.54950 1.13937 -1.59739
 H -0.84210 -0.95567 2.69358
 H -0.99630 -0.82449 -2.01609
 H 0.76606 -1.06365 2.00274
 H 0.59015 -1.10929 -2.70301
 H 0.47295 0.19872 3.18287
 H -0.41072 0.33887 -3.18215
13
bifur_IRC_Cartesians_MW_output/bifur_IRC_Cartesians_MW point 251
C -0.32308 0.54392 1.22978
 C 0.47374 0.46496 -1.22264
 C 0.07203 0.52809 0.00522
 C 0.05825 -0.37987 2.34463
 C -0.13825 -0.33168 -2.34910
 F -1.27217 1.44928 1.61099
 F 1.54930 1.13917 -1.59681
 H -0.84205 -0.95564 2.69452
 H -0.99623 -0.82447 -2.01712
 H 0.76600 -1.06362 2.00378
 H 0.59011 -1.10926 -2.70396
 H 0.47296 0.19950 3.18329
 H -0.41059 0.33963 -3.18257
13
bifur_IRC_Cartesians_MW_output/bifur_IRC_Cartesians_MW point 252
C -0.32301 0.54368 1.22975
 C 0.47366 0.46473 -1.22261
 C 0.07185 0.52753 0.00522
 C 0.05825 -0.37977 2.34505
 C -0.13822 -0.33159 -2.34952
 F -1.27187 1.44910 1.61056
 F 1.54907 1.13905 -1.59638
 H -0.84202 -0.95562 2.69511
 H -0.99618 -0.82448 -2.01783
 H 0.76595 -1.06360 2.00453
 H 0.59010 -1.10923 -2.70458
 H 0.47291 0.20005 3.18356
 H -0.41048 0.34015 -3.18285
13
bifur_IRC_Cartesians_MW_output/bifur_IRC_Cartesians_MW point 253
C -0.32293 0.54350 1.22973
 C 0.47358 0.46457 -1.22259
 C 0.07171 0.52713 0.00521
 C 0.05824 -0.37969 2.34535
 C -0.13819 -0.33152 -2.34982
 F -1.27156 1.44897 1.61024
 F 1.54881 1.13898 -1.59606
 H -0.84200 -0.95561 2.69551
 H -0.99613 -0.82449 -2.01837
 H 0.76591 -1.06359 2.00510
 H 0.59009 -1.10921 -2.70501
 H 0.47284 0.20045 3.18376
 H -0.41037 0.34052 -3.18304
13
bifur_IRC_Cartesians_MW_output/bifur_IRC_Cartesians_MW point 254
C -0.32287 0.54334 1.22972
 C 0.47351 0.46442 -1.22258
 C 0.07161 0.52674 0.00521
 C 0.05823 -0.37962 2.34564
 C -0.13817 -0.33146 -2.35011
 F -1.27132 1.44884 1.60996
 F 1.54858 1.13890 -1.59578
 H -0.84199 -0.95559 2.69590
 H -0.99609 -0.82450 -2.01888
 H 0.76588 -1.06358 2.00563
 H 0.59008 -1.10919 -2.70542
 H 0.47280 0.20082 3.18395
 H -0.41027 0.34087 -3.18324
13
bifur_IRC_Cartesians_MW_output/bifur_IRC_Cartesians_MW point 255
C -0.32286 0.54326 1.22972
 C 0.47351 0.46434 -1.22259
 C 0.07159 0.52654 0.00521
 C 0.05823 -0.37959 2.34579
 C -0.13816 -0.33142 -2.35026
 F -1.27132 1.44878 1.60983
 F 1.54856 1.13885 -1.59565
 H -0.84198 -0.95558 2.69614
 H -0.99607 -0.82449 -2.01912
 H 0.76586 -1.06357 2.00586
 H 0.59007 -1.10919 -2.70565
 H 0.47282 0.20100 3.18405
 H -0.41024 0.34105 -3.18334
13
bifur_IRC_Cartesians_MW_output/bifur_IRC_Cartesians_MW point 256
C -0.32281 0.54308 1.22971
 C 0.47345 0.46418 -1.22258
 C 0.07148 0.52614 0.00521
 C 0.05823 -0.37951 2.34609
 C -0.13814 -0.33136 -2.35057
 F -1.27109 1.44866 1.60953
 F 1.54836 1.13877 -1.59535
 H -0.84196 -0.95556 2.69656
 H -0.99603 -0.82449 -2.01964
 H 0.76582 -1.06356 2.00640
 H 0.59006 -1.10917 -2.70609
 H 0.47278 0.20139 3.18425
 H -0.41015 0.34142 -3.18354
13
bifur_IRC_Cartesians_MW_output/bifur_IRC_Cartesians_MW point 257
C -0.32268 0.54286 1.22967
 C 0.47332 0.46397 -1.22254
 C 0.07127 0.52563 0.00521
 C 0.05821 -0.37942 2.34647
 C -0.13809 -0.33128 -2.35094
 F -1.27060 1.44848 1.60911
 F 1.54797 1.13868 -1.59493
 H -0.84194 -0.95554 2.69704
 H -0.99596 -0.82451 -2.02034
 H 0.76577 -1.06354 2.00715
 H 0.59006 -1.10914 -2.70661
 H 0.47266 0.20191 3.18449
 H -0.40999 0.34190 -3.18378
13
bifur_IRC_Cartesians_MW_output/bifur_IRC_Cartesians_MW point 258
C -0.32261 0.54272 1.22964
 C 0.47324 0.46385 -1.22251
 C 0.07113 0.52532 0.00521
 C 0.05820 -0.37936 2.34670
 C -0.13807 -0.33123 -2.35117
 F -1.27030 1.44837 1.60885
 F 1.54776 1.13863 -1.59467
 H -0.84193 -0.95553 2.69733
 H -0.99592 -0.82453 -2.02075
 H 0.76575 -1.06353 2.00760
 H 0.59007 -1.10912 -2.70694
 H 0.47259 0.20223 3.18464
 H -0.40990 0.34219 -3.18393
13
bifur_IRC_Cartesians_MW_output/bifur_IRC_Cartesians_MW point 259
C -0.32259 0.54265 1.22963
 C 0.47321 0.46379 -1.22249
 C 0.07106 0.52518 0.00521
 C 0.05820 -0.37933 2.34680
 C -0.13806 -0.33121 -2.35127
 F -1.27017 1.44832 1.60872
 F 1.54768 1.13861 -1.59454
 H -0.84192 -0.95553 2.69747
 H -0.99590 -0.82454 -2.02094
 H 0.76573 -1.06353 2.00781
 H 0.59007 -1.10911 -2.70710
 H 0.47256 0.20238 3.18471
 H -0.40987 0.34233 -3.18400
13
bifur_IRC_Cartesians_MW_output/bifur_IRC_Cartesians_MW point 260
C -0.32253 0.54255 1.22961
 C 0.47316 0.46370 -1.22248
 C 0.07097 0.52496 0.00521
 C 0.05819 -0.37929 2.34697
 C -0.13804 -0.33117 -2.35144
 F -1.26995 1.44825 1.60854
 F 1.54751 1.13857 -1.59436
 H -0.84191 -0.95552 2.69768
 H -0.99587 -0.82455 -2.02125
 H 0.76571 -1.06352 2.00813
 H 0.59007 -1.10910 -2.70732
 H 0.47250 0.20260 3.18481
 H -0.40980 0.34253 -3.18410
13
bifur_IRC_Cartesians_MW_output/bifur_IRC_Cartesians_MW point 261
C -0.32245 0.54234 1.22958
 C 0.47307 0.46350 -1.22246
 C 0.07081 0.52446 0.00521
 C 0.05818 -0.37920 2.34734
 C -0.13801 -0.33109 -2.35181
 F -1.26964 1.44808 1.60815
 F 1.54725 1.13847 -1.59397
 H -0.84189 -0.95551 2.69820
 H -0.99582 -0.82456 -2.02190
 H 0.76567 -1.06351 2.00882
 H 0.59006 -1.10908 -2.70787
 H 0.47244 0.20310 3.18506
 H -0.40968 0.34300 -3.18435
13
bifur_IRC_Cartesians_MW_output/bifur_IRC_Cartesians_MW point 262
C -0.32229 0.54187 1.22953
 C 0.47290 0.46306 -1.22240
 C 0.07045 0.52338 0.00520
 C 0.05816 -0.37900 2.34815
 C -0.13794 -0.33091 -2.35262
 F -1.26896 1.44774 1.60731
 F 1.54671 1.13825 -1.59314
 H -0.84183 -0.95547 2.69931
 H -0.99570 -0.82458 -2.02330
 H 0.76557 -1.06347 2.01029
 H 0.59004 -1.10902 -2.70904
 H 0.47231 0.20416 3.18558
 H -0.40943 0.34400 -3.18488
13
bifur_IRC_Cartesians_MW_output/bifur_IRC_Cartesians_MW point 263
C -0.32211 0.54131 1.22948
 C 0.47271 0.46254 -1.22236
 C 0.07007 0.52207 0.00520
 C 0.05815 -0.37876 2.34913
 C -0.13786 -0.33070 -2.35360
 F -1.26828 1.44733 1.60633
 F 1.54614 1.13798 -1.59215
 H -0.84177 -0.95542 2.70069
 H -0.99556 -0.82459 -2.02498
 H 0.76546 -1.06343 2.01204
 H 0.59001 -1.10896 -2.71049
 H 0.47220 0.20543 3.18623
 H -0.40915 0.34521 -3.18552
13
bifur_IRC_Cartesians_MW_output/bifur_IRC_Cartesians_MW point 264
C -0.32196 0.54063 1.22945
 C 0.47255 0.46188 -1.22233
 C 0.06966 0.52044 0.00520
 C 0.05816 -0.37847 2.35037
 C -0.13778 -0.33043 -2.35484
 F -1.26769 1.44683 1.60515
 F 1.54558 1.13761 -1.59097
 H -0.84168 -0.95535 2.70247
 H -0.99541 -0.82458 -2.02704
 H 0.76533 -1.06338 2.01416
 H 0.58994 -1.10889 -2.71232
 H 0.47215 0.20699 3.18705
 H -0.40885 0.34671 -3.18634
13
bifur_IRC_Cartesians_MW_output/bifur_IRC_Cartesians_MW point 265
C -0.32188 0.54000 1.22944
 C 0.47246 0.46128 -1.22232
 C 0.06937 0.51893 0.00520
 C 0.05818 -0.37820 2.35152
 C -0.13772 -0.33017 -2.35599
 F -1.26742 1.44640 1.60410
 F 1.54526 1.13723 -1.58992
 H -0.84159 -0.95529 2.70419
 H -0.99530 -0.82454 -2.02891
 H 0.76521 -1.06333 2.01605
 H 0.58986 -1.10883 -2.71407
 H 0.47219 0.20841 3.18781
 H -0.40863 0.34810 -3.18711
13
bifur_IRC_Cartesians_MW_output/bifur_IRC_Cartesians_MW point 266
C -0.32187 0.53952 1.22946
 C 0.47245 0.46079 -1.22234
 C 0.06919 0.51772 0.00520
 C 0.05821 -0.37798 2.35245
 C -0.13769 -0.32995 -2.35692
 F -1.26743 1.44607 1.60330
 F 1.54516 1.13691 -1.58911
 H -0.84152 -0.95523 2.70563
 H -0.99522 -0.82449 -2.03037
 H 0.76513 -1.06328 2.01751
 H 0.58978 -1.10879 -2.71551
 H 0.47230 0.20953 3.18844
 H -0.40849 0.34921 -3.18774
